# Supplementary material for: Microenvironment shapes small-cell lung cancer neuroendocrine states and presents therapeutic opportunities
Source: Cell Rep Med. 2024 Jun 18;5(6):101610. doi: 10.1016/j.xcrm.2024.101610 (PMC11228806; doi:10.1016/j.xcrm.2024.101610)
Supplement: Table S1. Clinical and pathological characteristics of spatially profiled tumors, related to Figure 1A [file mmc2.xlsx]

## Sheet: Sheet1
Table 1: Clinical and Pathological characteristics of spatially profiled tumors
Patient ID	Site included in spatial transcriptomics study	Sex	Age at diagnosis (years)	Pathologist diagnosis	Immunohistochemistry profile	Stage at initial diagnoses	Smoking status	Platinum sensitivity	Number of lines of systemic therapy	Mode of action of Prior systemic therapy	Prior Immunotherapy	Last treatment	Mode of action of Last treatment	Overall survival since diagnosis (days)	Organs involved at autopsy
Patient #1	Liver	Male	63	Small Cell carcinoma	TTF1+,SYT+,CK7 Perinuclear+,	Extensive stage	Nonsmoker	Resistant	2	Chemotherapy,Immunotherapy	YES	M7824+Temozolamide	Immunotherapy with chemotherapy	310	Lung, Lymph nodes,Liver, Left kidney, Bone marrow, Adrenal glands, diaphragm
Patient #10	Liver	Male	64	Small Cell carcinoma	Not available	Extensive stage	40 pack year	Resistant	2	Chemotherapy, ATRi	NO	Topotecan+M6620	Topoisomerase inhibitor with ATR inhibitor	532	Lung, Heart, Liver, Bone marrow, Gastrointestinal tract, Adrenal glands, Brain
Patient #2	Lymph node	Male	75	Symall cell carcinoma	SYP+,CD56+, CHG(weak/focal),Ki67-100%	Extensive stage	>40 pack years	Resistant	2	Chemotherapy, Immunotherapy	YES	M7824 (single agent)	Immunotherapy	303	Lymph nodes, Liver, Lung, Brain
Patient #3	Liver	Female	64	Small Cell carcinoma	TTF1+,SYP+,Ki 67- high	Limited stage	30 pack years	Sensitive	3	Chemotherapy,PARPi	NO	Topotecan (single agent)	Topoisomerase inhibitor	626	Liver, Lymph nodes
Patient #4	Liver	Male	47	Small Cell carcinoma	TTF1+,SYP+,CHG+, Ki 67 70%	Limited stage	Nonsmoker (heavy occupational asbestos exposure)	Resistant	4	Chemotherapy, Immunotherapy, PARPi	YES	Olaparib+CRLX101*1	Nanoparticle Topoisomerase I inhibitor with parp inhibitor	374	Lung, Pancreas, brain
Patient #5	Liver	Male	64	Small Cell carcinoma	Synaptophysin+,CD56+	Limited stage	39 pack years	Resistant	4	Chemotherapy,Immunotherapy,PARP inhibitor,ATR inhibitor	YES	Topotecan+M6620	Topoisomerase inhibitor with ATR inhibitor	340	Lung, Lymph nodes, Adrenal glands, Left kidney
Patient #6	Lymph node	Male	73	Small cell carcinoma	TTF1+,SYT+,CHG+,Ki67+,null p53,	Limited stage	10 pack year	Sensitive	4	Chemotherapy, Immunotherapy, ATRi	YES	Topotecan+M6620*2	Topoisomerase inhibitor with ATR inhibitor	322	Lung, Liver, Brain, Lymph nodes, Pancreas,
Patient #7	Liver	Male	65	Combined small cell carcinoma and Squamous cell carcinoma	Not available	Limited stage	40 packyear	Sensitive	4	Chemotherapy,Immunotherapy,Parpi,ATRI	YES	Olaparib+CRLX101*3	Nanoparticle Topoisomerase I inhibitor with parp inhibitor	550	Lung,Liver, duodenum, Lymph nodes, Bone
Patient #8	Adrenal gland	Male	57	Small Cell carcinoma	TTF1+,CD56+,SYP+,CHG-	Extensive stage	40 pack years	Sensitive	4	Chemotherapy,Immunotherapy,ATRi, PARPi	YES	Olaparib+Durvalumab*2	Immunotherapy with PARPi	562	Heart, Lung, Liver, Pancreas, adrenals
Patient #9	Liver	Female	70	Small Cell carcinoma	CD56+, TTF-1+	Limited stage	42 pack years	Sensitive	3	Chemotherapy,Immunotherapy,PARP inhibitor	YES	Olaparib+CRLX101*3	Nanoparticle Topoisomerase I inhibitor with parp inhibitor	390	Lung, Liver, Adrenal glands
* SYP- synaptophysin, CHG- Chromogranin
