# Supplementary material for: Microenvironment shapes small-cell lung cancer neuroendocrine states and presents therapeutic opportunities
Source: Cell Rep Med. 2024 Jun 18;5(6):101610. doi: 10.1016/j.xcrm.2024.101610 (PMC11228806; doi:10.1016/j.xcrm.2024.101610)
Supplement: Table S2. Immunohistochemistry-derived H-scores for each segment of spatially profiled tumors, related to Figure 2G [file mmc3.xlsx]

## Sheet: Sheet1
Table S2: Immunohistochemistry derived H scores for each segments of spatially profiled tumors
Comparative Region on sublevel section	INSM1_Tumor	ASCL1_Tumor	NEUROD1_Tumor	YAP1_Tumor	POU2F3_Tumor	YAP1_TME
1007	0	46	0	4	0	39
1008	0	38	0	7	1	50
1009	0	44	0	5	1	Geometric segment-Tumor only
2018	13	52	1	35	0	65
3006	3	90	0	7	0	45
3007	35	113	0	4	0	46
3009	25	96	0	5	0	25
2001	NE	NE	NE	NE	NE	NE
2002	NE	NE	NE	NE	NE	NE
2003	60	0	0	268	6	260
2011	41	2	0	260	3	280
2014	123	54	2	270	5	281
1004	183	212	0	42	2	260
1005	170	109	0	186	1	249
1006	240	157	0	46	2	257
2012	171	135	1	93	0	205
3003	83	98	0	26	0	166
2004	225	88	2	131	0	250
2007	251	246	3	142	0	271
2015	184	198	3	129	0	270
2019	236	168	2	104	0	258
2020	241	210	2	113	0	260
3001	151	152	0	270	8	270
3002	171	175	0	260	7	268
3008	163	115	0	280	6	274
2013	210	41	3	200	1	Geometric segment-Tumor only
1001	277	255	87	30	0	190
1002	270	251	63	25	0	230
1003	268	184	80	8	2	Geometric segment-Tumor only
2005	277	78	0	21	1	140
2006	285	71	0	35	2	153
2009	252	36	0	115	0	210
2010	267	131	0	68	0	150
3010	63	98	0	25	0	180
3004	48	120	0	48	0	174
2016	274	283	2	110	0	254
