# Supplementary material for: Microenvironment shapes small-cell lung cancer neuroendocrine states and presents therapeutic opportunities
Source: Cell Rep Med. 2024 Jun 18;5(6):101610. doi: 10.1016/j.xcrm.2024.101610 (PMC11228806; doi:10.1016/j.xcrm.2024.101610)
Supplement: Table S3. Transcript-derived pathway scores for tumor segments, related to Figure 2H [file mmc4.xlsx]

## Sheet: Sheet1
Table S3: Transcript derived pathway scores for tumor segments
sample_id	Cluster	Site	Tissue_Type	Patient_ID	NE_score_Tumor	Hypoxia	Proteasomal degradation	Unfolded protein response	EMT-III	Interferon	Epithelial Senescence	Respiration	PDAC-classical	Alveolar
1|001|PanCKpos	NE	Liver	Tumor	9	0.541693	0.344305	0.466365	0.40207	0.370896	0.140382	0.0364345	0.59431	-0.137155	0.037786
1|002|PanCKpos	NE	Liver	Tumor	9	0.728871	0.250199	0.487517	0.394111	0.294856	0.0717279	-0.0918686	0.595698	-0.214754	-0.0411785
1|003|Geometric.Segment	NE	Liver	Tumor	9	0.77961	0.230411	0.511427	0.395188	0.289866	0.0676885	-0.0979519	0.61015	-0.218929	-0.0482745
1|004|PanCKpos	Hybrid NE	Liver	Tumor	4	0.553446	0.363078	0.391557	0.398353	0.362627	0.283879	0.011378	0.527546	-0.069131	0.0952576
1|005|PanCKpos	Hybrid NE	Liver	Tumor	4	0.262931	0.473323	0.462148	0.478867	0.537349	0.477605	0.0167543	0.591325	-0.0332953	0.147447
1|006|PanCKpos	Hybrid NE	Liver	Tumor	4	0.532716	0.485053	0.425955	0.439791	0.389702	0.298676	-0.0196642	0.553818	-0.0936666	0.0948907
1|007|PanCKpos	Non-NE	Adrenal gland	Tumor	8	0.217244	0.212178	0.193318	0.078685	0.233421	0.237655	0.0868263	0.343397	0.0579513	0.125867
1|008|PanCKpos	Non-NE	Adrenal gland	Tumor	8	0.163684	0.308076	0.157895	0.145636	0.371916	0.268296	0.11936	0.409267	0.0615761	0.161466
1|009|Geometric.Segment	Non-NE	Adrenal gland	Tumor	8	0.0760773	0.30992	0.203752	0.264343	0.301079	0.203526	0.0962817	0.465185	0.101707	0.186157
2|001|PanCKpos	Non-NE	Liver	Tumor	7	0.0395405	0.186766	0.179398	0.168579	0.257821	0.295444	0.0641864	0.413713	0.130361	0.0882252
2|002|PanCKpos	Non-NE	Liver	Tumor	7	0.0383075	0.140454	0.170939	0.164639	0.187682	0.165293	-0.011688	0.218104	0.142854	0.167982
2|003|PanCKpos	Non-NE	Liver	Tumor	7	0.0088207	0.255797	0.145143	0.169444	0.235907	0.2721	0.104805	0.287574	0.0653981	0.185309
2|004|Geometric.Segment	Hybrid NE	Liver	Tumor	5	0.556907	0.499862	0.514661	0.380552	0.338439	0.230911	-0.0501095	0.622371	-0.135803	-0.0151328
2|005|PanCKpos	NE	Liver	Tumor	1	0.610636	0.471949	0.497668	0.5473	0.344034	0.296289	-0.0888926	0.577027	-0.22032	-0.0902849
2|006|PanCKpos	NE	Liver	Tumor	1	0.65915	0.508246	0.516348	0.547741	0.368857	0.298733	-0.0820971	0.588097	-0.240246	-0.08895
2|007|PanCKpos	Hybrid NE	Liver	Tumor	5	0.695797	0.356058	0.512735	0.410537	0.2857	0.149433	-0.0348971	0.623786	-0.108491	-0.0139927
2|009|PanCKpos	NE	Liver	Tumor	1	0.514149	0.333419	0.507875	0.576787	0.438413	0.345316	-0.116926	0.60988	-0.196529	-0.0473647
2|010|PanCKpos	NE	Liver	Tumor	1	0.629115	0.428864	0.515748	0.541967	0.338205	0.26497	-0.126338	0.610146	-0.259036	-0.0769863
2|011|PanCKpos	Non-NE	Liver	Tumor	7	0.10243	0.0893584	0.0652435	0.151031	0.0797575	0.223434	0.0468151	0.174712	0.204363	0.214616
2|012|PanCKpos	Hybrid NE	Liver	Tumor	10	0.391658	0.351567	0.509613	0.457497	0.480148	0.336387	0.0878184	0.572921	-0.0599857	0.0627801
2|013|Geometric.Segment	Hybrid NE	Liver	Tumor	7	0.115137	0.408314	0.418051	0.350273	0.321116	0.271903	0.140077	0.595772	-0.0877204	0.0546404
2|014|PanCKpos	Non-NE	Liver	Tumor	7	0.0289238	0.0681366	0.147922	0.124345	0.168925	0.211152	0.0813788	0.231567	-0.00813807	0.0946736
2|015|PanCKpos	Hybrid NE	Liver	Tumor	5	0.541588	0.377057	0.372584	0.295113	0.243311	0.144524	0.0216435	0.542672	-0.0863478	-0.0287567
2|016|PanCKpos	NE	Liver	Tumor	5	0.670281	0.325087	0.569381	0.437683	0.302822	0.235343	-0.0940914	0.654432	-0.137237	0.011025
2|018|PanCKpos	Non-NE	Liver	Tumor	10	-0.0780542	0.0985966	0.059103	0.0169043	0.0924794	0.16704	0.0973228	0.244847	0.142162	0.19271
2|019|PanCKpos	Hybrid NE	Liver	Tumor	5	0.626379	0.445575	0.549837	0.38588	0.33056	0.230575	-0.0100176	0.627093	-0.071929	-0.00927945
2|020|PanCKpos	Hybrid NE	Liver	Tumor	5	0.627341	0.367993	0.499916	0.386312	0.242091	0.160138	-0.0305998	0.605332	-0.098673	-0.0174469
3|001|PanCKpos	Hybrid NE	LN	Tumor	6	-0.13543	0.577696	0.346305	0.453061	0.50935	0.340282	0.279535	0.486955	-1.21e-05	0.124458
3|002|PanCKpos	Hybrid NE	LN	Tumor	6	-0.0290693	0.577042	0.415957	0.499909	0.545899	0.367029	0.262417	0.527222	-0.0320913	0.177574
3|003|PanCKpos	Hybrid NE	Liver	Tumor	3	0.54734	0.284614	0.478542	0.376248	0.4194	0.291059	-0.0606547	0.638809	-0.146389	0.0106774
3|004|PanCKpos	NE	Liver	Tumor	3	0.811815	0.257338	0.491547	0.409757	0.306307	0.206627	-0.0970086	0.639017	-0.180846	0.00679395
3|006|PanCKpos	Non-NE	LN	Tumor	2	0.158638	0.0761904	0.0219705	0.050848	0.0787584	0.172764	0.103091	0.206129	0.144787	0.129963
3|007|PanCKpos	Non-NE	LN	Tumor	2	0.0781802	0.13003	-0.0354462	0.0319435	0.108048	0.270808	0.0876026	0.242042	0.117132	0.150902
3|008|PanCKpos	Hybrid NE	LN	Tumor	6	0.0407156	0.572248	0.382454	0.467405	0.518429	0.35336	0.263504	0.571478	0.0145496	0.168654
3|009|PanCKpos	Non-NE	LN	Tumor	2	-0.00136888	0.0511537	-0.0318885	0.0607843	0.111458	0.180133	0.134159	0.174538	0.136318	0.205018
3|010|PanCKpos	NE	Liver	Tumor	3	0.770523	0.273043	0.492733	0.392403	0.325821	0.222441	-0.0936606	0.629432	-0.170797	0.014773
