# Supplementary material for: Microenvironment shapes small-cell lung cancer neuroendocrine states and presents therapeutic opportunities
Source: Cell Rep Med. 2024 Jun 18;5(6):101610. doi: 10.1016/j.xcrm.2024.101610 (PMC11228806; doi:10.1016/j.xcrm.2024.101610)
Supplement: Table S4. Cluster-specific genes derived from PCA distribution for each of the 3 tumor cluster segments, related to Figure 2I [file mmc5.xlsx]

## Sheet: Sheet1
Table S4: Cluster specific genes derived from PCA distribution for each of the 3 tumor cluster segments
Cluster 3 specific genes							Cluster 1 specific genes							Cluster 2 specific genes
Gene_symbol	PC1_contribution	PC2_contribution	PC1_coordinate	PC2_coordinate			Gene_symbol	PC1_contribution	PC2_contribution	PC1_coordinate	PC2_coordinate			Gene_symbol	PC1_contribution	PC2_contribution	PC1_coordinate	PC2_coordinate
XPO1	0.024966	0.00102012	-0.958883	0.0532614			SOST	0.0250318	1.8515e-05	0.960144	0.00717547			TOMM40	0.00583084	0.206105	-0.4634	0.757063
DDX17	0.0249327	7.16648e-05	-0.958242	-0.014117			CCBE1	0.0247179	0.000903035	0.954105	-0.0501119			OR4C13	0.000959293	0.191242	0.18796	0.729256
TLE5	0.0248768	0.00102216	-0.957167	0.0533147			ADH7	0.0247127	0.00386611	0.954006	-0.103687			CHMP6	0.00815107	0.156403	-0.547896	0.659494
BRD2	0.0248097	0.00154437	-0.955876	0.0655335			CALML5	0.0245695	0.000484713	0.951238	-0.0367139			PSG1	0.00444167	0.154586	-0.404449	0.655651
CALM2	0.0248078	0.00014563	-0.955839	0.020124			SI	0.0245388	2.64299e-05	0.950643	-0.00857306			RSF1	0.0102124	0.154403	-0.613275	0.655263
HNRNPH3	0.0245984	0.000208715	-0.951798	0.0240915			PDCD1LG2	0.0243226	0.00260076	0.946446	-0.085043			WDR12	0.00964546	0.149748	-0.596008	0.64531
DDX5	0.0245189	0.0064885	-0.950258	0.134326			EFHC2	0.0242008	0.00225043	0.944073	-0.0791081			STARD3	0.010319	0.14911	-0.616468	0.643935
XRCC5	0.0244408	0.0085105	-0.948743	0.153839			ERG	0.0241366	1.49408e-05	0.94282	0.00644577			EIF3J	0.00516765	0.147768	-0.436252	0.641029
ATXN2L	0.0241592	0.00393311	-0.943262	0.104582			ADAMTS8	0.0241221	0.000256436	0.942537	-0.0267041			GOLGA6A	0.00690922	0.145985	-0.504435	0.637151
PCBP1	0.0241382	0.00419512	-0.942851	0.108009			PRR27	0.0240167	0.00800067	0.940477	0.14916			IMPDH1	0.00846486	0.144915	-0.558343	0.634811
PAPOLA	0.0240501	0.00130101	-0.941128	0.0601491			SAMD7	0.0239717	0.000450314	0.939593	-0.0353872			GOLGA8A	0.00686633	0.144906	-0.502867	0.634791
HSPA8	0.02404	0.00456898	-0.940931	0.112719			GCG	0.0239364	2.89666e-06	0.938902	-0.00283816			ANKLE2	0.0111273	0.139728	-0.640156	0.623348
HNRNPK	0.0240145	0.0232536	-0.940433	0.254293			IZUMO1	0.0239199	0.00283892	0.938577	0.0888515			MLXIP	0.00804377	0.139434	-0.544278	0.622691
TMED10	0.0239767	0.00291957	-0.939692	0.0901048			FNDC11	0.0238069	0.000391996	0.936359	-0.0330163			CCNQ	0.00678155	0.138416	-0.499753	0.620413
HNRNPA2B1	0.0239463	0.00414193	-0.939097	0.107322			EHD1	0.0237462	0.000284566	0.935164	-0.0281306			FBL	0.0111009	0.133036	-0.639397	0.608238
BCLAF1	0.02393	0.0135587	-0.938776	0.194177			VSTM2A	0.0237407	0.0050648	0.935057	-0.118678			NFE2L1	0.013208	0.129798	-0.697444	0.60079
SEPTIN2	0.02389	0.000189996	-0.937992	0.0229858			IGFBP6	0.0237312	0.0038583	0.93487	-0.103582			PTPRA	0.00988664	0.129558	-0.603414	0.600234
HSPE1	0.0238336	0.00861162	-0.936884	0.15475			GPR84	0.0237239	0.000133903	0.934725	0.0192967			TMEM165	0.00836617	0.127885	-0.555078	0.596345
YWHAG	0.0237674	0.00352835	-0.935581	0.0990544			FAM47A	0.0237212	0.00778389	0.934673	-0.147125			STRC	0.00788209	0.126526	0.53878	0.593169
SEM1	0.0237615	0.000605432	-0.935465	0.0410318			CCDC196	0.0236837	0.0127009	0.933932	-0.187934			DUX5	0.0104019	0.126436	-0.618938	0.592956
GTF2I	0.023755	0.000497476	-0.935337	0.0371941			ZIM3	0.0236457	0.00193044	0.933183	-0.0732684			NDUFA3	0.00880195	0.125357	-0.569351	0.590423
H3-3A	0.0236773	0.00543741	-0.933807	0.122966			OR4C16	0.0236452	2.93505e-06	0.933174	0.0028569			TBCB	0.0117177	0.124682	-0.656919	0.58883
ARL6IP4	0.0236595	0.00412874	-0.933456	0.107151			TTC29	0.023611	0.00575215	0.932498	-0.126475			FLOT2	0.00984388	0.124629	-0.602107	0.588705
RBBP4	0.0235363	0.00750379	-0.931022	0.144454			SPPL2C	0.0234923	0.00893508	0.930151	0.157629			PPP1R14B	0.0116279	0.12419	-0.654398	0.587667
DYNLL1	0.0235258	0.00126415	-0.930813	-0.0592907			C12orf50	0.0234705	0.00280716	0.929719	0.0883531			OR4K17	0.0114315	0.122401	0.648848	0.58342
H4C5	0.0234606	0.00331989	-0.929523	0.0960838			HTR6	0.0234658	9.31987e-05	0.929627	0.0160988			TNK2	0.00960105	0.12061	-0.594635	0.579135
BANF1	0.023441	0.000122061	-0.929135	0.0184237			MS4A2	0.0234377	0.00124548	0.92907	0.0588514			LRP4	0.00709039	0.120186	0.511006	0.578116
PCBP2	0.0233276	0.00613226	-0.926884	0.130587			RAD51AP2	0.0233853	0.00138927	0.928031	0.0621559			ELOVL5	0.00679204	0.119796	-0.500139	0.577178
FUBP1	0.0233197	0.0157117	-0.926728	0.209026			MAGEB5	0.023372	0.00330263	0.927767	-0.0958336			HMGA1	0.00985846	0.119501	-0.602553	0.576465
PTGES3	0.0233118	0.00383083	-0.926572	0.103213			WFDC11	0.0233481	0.00576572	0.927293	-0.126624			APAF1	0.00574108	0.11918	-0.45982	0.57569
HP1BP3	0.0232735	0.0140419	-0.925809	0.197607			C9orf135	0.0233318	9.83061e-05	0.926969	0.016534			TOB1	0.0112069	0.118935	-0.642441	0.575098
PCGF2	0.0232384	0.00479214	-0.925112	0.115439			MMP15	0.0233178	0.000757015	0.92669	-0.0458818			ZNF776	0.00992702	0.118074	-0.604645	0.573014
FBXO11	0.0232235	0.00397708	-0.924815	0.105165			CPS1	0.023303	0.00142374	0.926396	-0.0629221			HECTD1	0.0110688	0.117724	-0.63847	0.572163
GNB2	0.0232187	0.000276522	-0.92472	-0.0277302			SIGLEC15	0.0232141	0.000545448	0.924627	0.0389462			MRPS26	0.00884264	0.117675	-0.570666	0.572046
DNAJA1	0.0231902	0.000702779	-0.924151	-0.0442077			FSTL5	0.0231998	0.00182387	0.924342	0.0712173			ZNF417	0.0120275	0.117005	-0.665545	0.570414
CLTC	0.0231671	0.00338885	-0.923691	0.0970765			ADAD1	0.0231943	7.84349e-05	0.924233	-0.0147687			MDFIC	0.0128096	0.116653	0.686844	0.569555
PTBP3	0.0231187	6.85537e-07	-0.922725	-0.00138071			SLC26A10	0.0231851	0.000630385	0.92405	-0.0418688			COPZ2	0.010645	0.116393	0.626128	0.568921
NPIPB3	0.0230858	0.0106581	-0.922069	0.172158			OR4A15	0.0231752	0.00179058	0.923852	0.0705643			GPHN	0.0086508	0.11592	-0.564442	0.567762
MSI2	0.0230141	0.00409973	-0.920636	0.106774			NR4A2	0.0231385	0.00418691	0.92312	-0.107903			ANKRD36	0.0108558	0.115379	-0.632299	0.566437
BIRC5	0.0230114	0.00458224	-0.920581	0.112883			SULT1C2	0.0231244	0.000510748	0.92284	-0.037687			ESYT1	0.00839315	0.115203	-0.555972	0.566005
TARDBP	0.0230025	3.64816e-05	-0.920404	-0.0100722			CHODL	0.0231124	0.000101422	0.9226	-0.016794			SINHCAF	0.0130071	0.111924	-0.692119	0.557891
CSDE1	0.0229686	4.13509e-07	-0.919726	0.00107234			AGTR1	0.0231123	0.00882632	0.922598	-0.156667			ABCC3	0.0108171	0.111626	0.631171	0.557148
SRP14	0.0229686	0.000132168	-0.919725	-0.0191713			PP2D1	0.0231081	0.00203978	0.922513	-0.0753146			LASP1	0.00842511	0.110949	-0.55703	0.555457
PPIA	0.0229306	0.0278903	-0.918964	0.278493			ZNF285	0.0231038	1.23669e-05	0.922429	0.00586434			IRAK1	0.0120429	0.110155	-0.665972	0.553466
SF3B1	0.022929	0.00922932	-0.918933	0.160204			CCNI2	0.0230798	7.26989e-05	0.921949	0.0142184			WASHC4	0.0100144	0.109457	-0.607299	0.551708
U2AF1	0.0229267	0.0143117	-0.918886	0.199496			TTLL2	0.0230668	0.00208222	0.921688	-0.0760942			ELL3	0.0106623	0.109403	0.626637	0.551573
HNRNPA3	0.0229101	0.0132454	-0.918553	0.19192			TEX11	0.0230551	1.92369e-05	0.921455	-0.00731402			RTN3	0.0136586	0.108078	-0.709242	0.548223
HNRNPU	0.0229074	0.00586414	-0.9185	0.1277			NTRK2	0.0230474	0.0153462	0.921301	0.20658			AP3S1	0.0101961	0.107639	-0.612786	0.547108
EIF1	0.0228795	0.00649515	-0.91794	0.134395			EFCAB9	0.0230318	5.46464e-05	0.92099	0.0123273			NUP205	0.013944	0.107543	-0.716612	0.546865
RTN4	0.0228439	0.00969611	-0.917225	0.164205			ASIC2	0.0230026	0.000450845	0.920405	0.035408			DDN	0.0116569	0.10729	0.655214	0.54622
YWHAE	0.0228436	0.00735724	-0.917218	0.143036			MSC	0.022959	0.0027839	0.919533	0.0879862			NPAP1L	0.0110783	0.107269	-0.638745	0.546166
EIF4G2	0.0228411	0.000999276	-0.91717	-0.0527146			SLC30A2	0.0229553	0.00767414	0.91946	-0.146084			RALBP1	0.00608228	0.107154	-0.473286	0.545874
CCT6A	0.0228333	0.0174069	-0.917013	0.220013			GPR25	0.0229479	0.000111486	0.91931	0.0176076			MPRIP	0.00954239	0.107049	-0.592815	0.545606
STMP1	0.0228227	0.00159116	-0.9168	0.066519			XAGE2	0.0229163	0.000103159	0.918677	-0.0169372			PAF1	0.00776793	0.107019	-0.534864	0.545529
NEDD8	0.0228153	0.013384	-0.91665	0.192921			GPRC5D	0.0228844	0.00011775	0.918039	0.0180954			USP17L17	0.00542667	0.106915	-0.447051	0.545265
NPIPA1	0.0227692	0.00606078	-0.915723	0.129823			SLC4A9	0.0228707	0.00746231	0.917764	-0.144054			TYRO3	0.0103227	0.106525	0.616577	0.544269
YWHAQ	0.0227605	0.00173192	-0.915549	0.0693988			CCDC60	0.0228585	0.00652016	0.917518	-0.134653			RHOD	0.00976869	0.10646	0.599804	0.544103
LUZP6	0.0227475	0.000321597	-0.915288	0.029905			ST8SIA6	0.0228505	0.0018334	0.917358	-0.071403			SH3GLB2	0.0121142	0.106301	-0.667942	0.543698
ARPC3	0.0226776	0.0108676	-0.913881	0.173842			ADH6	0.0228412	0.003707	0.917172	0.101531			OR4D10	0.0104462	0.105813	0.620253	0.542447
TMED2	0.0226709	0.0127427	-0.913746	0.188243			NPBWR1	0.0228377	3.38626e-05	0.917101	-0.00970395			OR8K5	0.010689	0.105802	0.627423	0.542418
MRPS21	0.0226038	0.0160185	-0.912393	0.211057			FAM181B	0.0228194	0.00389534	0.916733	0.104078			SSBP4	0.00784823	0.104612	-0.537622	0.539361
ATF4	0.0225983	0.000736562	-0.912282	0.0452577			SLC26A1	0.0228145	0.00162965	0.916634	-0.0673187			PSMD2	0.0131176	0.104548	-0.695054	0.539196
CHCHD2	0.0225934	0.0213087	-0.912182	0.243426			KLHL35	0.0228095	0.00224882	0.916534	0.0790798			PTPN11	0.0128367	0.104255	-0.687572	0.538439
ZNF207	0.0225566	0.0185583	-0.911439	0.227173			CORO6	0.0228092	0.00184213	0.916529	0.0715729			KMT2D	0.011654	0.103867	-0.655131	0.537435
PSMB2	0.0225188	0.00141175	-0.910676	0.0626567			RPL3L	0.0227898	0.0138052	0.916139	-0.195934			ARF6	0.0119717	0.10378	-0.664	0.537212
PDAP1	0.022474	0.00509036	-0.909768	0.118977			TMPRSS11F	0.022782	7.0765e-05	0.915981	0.0140281			ACAP2	0.00934666	0.103517	-0.586704	0.536531
RPS24	0.0224459	0.015869	-0.9092	0.210069			HTN3	0.022773	0.00226789	0.9158	-0.0794143			WNT7A	0.00761614	0.102916	0.529613	0.534969
UCHL1	0.0224182	0.000323418	-0.908639	0.0299896			GATA4	0.0227617	0.00157541	0.915573	0.0661888			OTUB1	0.00981386	0.102881	-0.601189	0.534879
HNRNPC	0.0224042	0.0140065	-0.908354	0.197357			MYOM3	0.0227599	0.000699312	0.915538	-0.0440985			JPT1	0.0118468	0.102287	-0.660527	0.533332
HSPD1	0.0223455	0.0204894	-0.907165	0.2387			RGS7BP	0.0227533	0.00679358	0.915404	-0.137448			TERB2	0.0135403	0.102242	0.706162	0.533216
PNISR	0.0223285	0.00632691	-0.90682	-0.132643			AIPL1	0.0227487	0.00107768	0.915311	0.0547436			HNRNPCL4	0.0156066	0.102184	-0.758133	0.533064
PTMA	0.0223154	0.0131997	-0.906552	0.191589			GFAP	0.0227456	0.00815791	0.91525	-0.150618			JUND	0.0077341	0.101586	-0.533698	0.531503
SRSF1	0.0223003	0.00945657	-0.906247	0.162164			GABRA6	0.022729	0.000442912	0.914915	0.0350951			LSM14A	0.00848495	0.100966	-0.559005	0.529878
HSP90AA1	0.0222853	0.00122324	-0.905941	0.0583235			RFLNA	0.0227248	0.00680127	0.914832	0.137525			FAM3C	0.006809	0.100354	-0.500763	0.528269
DDX39B	0.022284	0.0172754	-0.905914	0.219181			BEND6	0.0226942	0.0102396	0.914215	0.168744			MED29	0.00542525	0.0995751	-0.446993	0.526215
EIF3C	0.0222598	0.0154972	-0.905422	0.207594			TNP1	0.0226941	0.000243821	0.914213	0.0260389			KLRC2	0.00652165	0.0990605	-0.490083	0.524854
PDS5A	0.0222537	0.00705004	-0.905299	0.140018			GNAT3	0.0226919	0.00610755	0.914168	0.130323			RAB1B	0.011889	0.0989982	-0.661703	0.524689
SRSF5	0.0222436	0.00313407	-0.905094	0.0933561			GLIPR1L1	0.0226899	0.00192809	0.914129	-0.0732237			THAP12	0.00839095	0.0981094	-0.5559	0.522328
ATP5MF	0.0222023	0.00626401	-0.904252	0.131982			TTLL10	0.0226754	0.00378379	0.913836	0.102577			NBPF11	0.00954468	0.0970587	-0.592887	0.519524
ELK4	0.0221753	0.00937771	-0.903703	0.161487			PREX2	0.0226751	0.00223797	0.913831	0.0788889			SMIM24	0.0135969	0.0966806	0.707638	0.518511
ATP5F1B	0.0221655	0.0258175	-0.903502	0.267945			INKA1	0.0226716	0.00119676	0.91376	-0.0576889			DDX42	0.00885327	0.0966587	-0.571009	0.518452
CBWD2	0.0221649	0.0182961	-0.903491	0.225563			SPP2	0.022671	0.0103421	0.913748	-0.169587			ZNF146	0.0113857	0.0965826	-0.647547	0.518248
TUBA1C	0.0220862	0.00252473	-0.901886	0.0837906			IL2	0.0226695	0.00225585	0.913718	-0.0792033			HIC1	0.010251	0.096435	0.614432	0.517852
PTOV1	0.0220859	0.00254413	-0.901879	0.0841119			HNF1A	0.0226613	0.000136417	0.913551	-0.019477			ACTN4	0.0133811	0.0961473	-0.702	0.517079
OLA1	0.022083	0.00157783	-0.901821	0.0662396			SPO11	0.02265	0.00765079	0.913323	0.145862			HOOK3	0.0125286	0.0959249	-0.679269	0.51648
TPM3	0.0220828	0.0364459	-0.901815	0.318356			PPEF2	0.0226454	0.00312361	0.913232	-0.0932001			NUP210	0.0112564	0.095311	0.643858	0.514825
PRKAR1A	0.0220736	0.00448004	-0.901628	0.111617			MAGEB10	0.0226268	0.000193324	0.912857	-0.0231863			PSMD12	0.0114399	0.0951968	-0.649086	0.514516
MORF4L2	0.0220683	0.00289208	-0.90152	0.0896796			ZNF831	0.0226239	0.0107921	0.912798	-0.173237			DUS1L	0.0103051	0.0950469	-0.61605	0.514111
PCNP	0.0220682	3.54549e-05	-0.901517	0.00992947			TMEM266	0.0226044	0.000471469	0.912403	0.0362088			RCC2	0.0118548	0.0950259	-0.66075	0.514054
DCTN2	0.0220304	0.0292454	-0.900745	0.285178			CCDC69	0.0225991	0.000393372	0.912297	-0.0330742			BAGE3	0.0102691	0.0945752	-0.614976	0.512834
CPSF6	0.0220187	0.00415064	-0.900506	0.107435			CYP24A1	0.0225953	0.0165749	0.912222	-0.214691			GLYR1	0.0141484	0.0945745	-0.721845	0.512832
CYB5A	0.022017	0.00162673	-0.900471	0.0672584			TDRD1	0.0225915	0.0177625	0.912143	-0.222249			RER1	0.00841163	0.0939993	-0.556584	0.51127
GDI1	0.0219902	0.0200851	-0.899923	0.236333			OR5D14	0.0225821	0.00127583	0.911953	0.059564			SEC61A1	0.0102544	0.093988	-0.614533	0.511239
MATR3	0.021986	0.00371379	-0.899836	0.101624			IL17REL	0.0225808	0.00381701	0.911928	0.103027			ALCAM	0.0124365	0.093642	-0.676768	0.510297
ATP2A2	0.0219816	0.0292657	-0.899746	0.285278			PIWIL4	0.022576	0.00887064	0.911831	0.15706			STAT5A	0.00969327	0.0934284	0.597484	0.509715
DYNLL2	0.0219721	0.0248869	-0.899553	0.263071			GALNTL6	0.0225759	0.000686653	0.911828	-0.0436975			NDUFB9	0.0151804	0.0933574	-0.74771	0.509522
NONO	0.0219677	0.0334745	-0.899462	0.305102			LRRN4CL	0.0225717	4.30922e-05	0.911744	0.0109468			AHCTF1	0.0114808	0.0932151	-0.650244	0.509133
FXR1	0.021957	0.00108356	-0.899243	0.0548927			NLGN3	0.022559	0.00437225	0.911487	-0.110266			CD37	0.0116098	0.0929546	0.653886	0.508421
MED13	0.0219404	0.0141488	-0.898904	0.198357			HES5	0.0225412	0.00882773	0.911128	-0.15668			SPDYE11	0.0121085	0.0927907	-0.667785	0.507973
SNW1	0.0219101	0.0262042	-0.898282	0.269944			P2RX2	0.0225113	0.0155912	0.910524	0.208222			MAP4K1	0.00783639	0.0926884	0.537216	0.507693
ARF1	0.0218571	0.00290753	-0.897196	0.0899187			SPEM2	0.0225083	0.00459175	0.910462	0.113			H1-0	0.0136128	0.092643	-0.708051	0.507568
SEC61B	0.0218547	0.00439726	-0.897146	0.110581			CRYBB2	0.0225045	4.35234e-05	0.910386	-0.0110014			UBA2	0.0156133	0.0920755	-0.758296	0.506011
PRPF4B	0.0218443	0.000292418	-0.896933	0.0285161			WNK4	0.0224965	0.000135127	0.910223	0.0193847			TSPAN8	0.00914202	0.0920736	0.580246	0.506006
COX5B	0.0218391	0.00315575	-0.896827	0.0936784			QRFPR	0.0224869	0.000716847	0.91003	-0.0446479			MMP12	0.00667429	0.0915405	0.495785	0.504539
STMN1	0.021803	0.00187567	-0.896084	0.0722215			ENPP6	0.0224847	0.000355749	0.909986	-0.0314528			CSNK1G2	0.010877	0.0914365	-0.632916	0.504252
PRRC2B	0.0217587	0.0151697	-0.895174	0.205389			S100G	0.0224807	0.0128172	0.909904	-0.188792			UNC45B	0.0125638	0.091427	0.680222	0.504226
IMMT	0.021737	2.43204e-05	-0.894728	0.00822381			SYNDIG1	0.0224785	0.00553944	0.909859	0.124114			ZNF625	0.0106171	0.0913381	-0.625307	0.503981
H2BC5	0.021727	0.000259625	-0.894522	0.0268696			TAS1R2	0.022463	0.00265406	0.909546	-0.08591			TP53BP1	0.00990553	0.0910195	-0.60399	0.503101
H2AC20	0.0217071	0.0209426	-0.894111	0.241325			MYOT	0.0224596	0.00938094	0.909478	0.161514			PPIAL4F	0.0115628	0.0908963	-0.652563	0.502761
RPL34	0.0217044	0.0118619	-0.894055	0.181621			TMEM262	0.0224467	0.0109316	0.909215	0.174354			UHRF2	0.0151012	0.0907971	-0.745755	0.502486
CALM1	0.0216953	0.016838	-0.893868	0.216388			GBA3	0.022443	0.00725794	0.909142	-0.142067			ARHGAP35	0.0129575	0.0907344	-0.690799	0.502313
UBE2Z	0.0216842	0.00278601	-0.89364	-0.0880196			EGFL6	0.02242	0.00568587	0.908676	-0.125744			CNOT2	0.0112833	0.0903284	-0.644627	0.501187
PTMS	0.0216836	0.0134588	-0.893628	0.19346			CPLX3	0.022411	0.00010347	0.908493	-0.0169627			SDHA	0.0128841	0.0902821	-0.68884	0.501059
SFPQ	0.0216737	0.00104204	-0.893424	0.0538308			OR1K1	0.0224049	0.00797303	0.908369	0.148902			CTNND1	0.00883278	0.0897151	-0.570347	0.499483
WAC	0.0216619	0.000118352	-0.893181	0.0181416			IQCF6	0.0223677	3.82228e-05	0.907615	-0.0103098			RASL11A	0.0140648	0.088874	0.719711	0.497136
BUD31	0.0216387	0.000352357	-0.892701	-0.0313025			DSC3	0.0223645	0.00711843	0.90755	-0.140696			MTF2	0.0125564	0.0884921	-0.680023	0.496067
STIP1	0.0216297	0.0046929	-0.892516	0.114238			GDAP1L1	0.0223545	2.38973e-05	0.907348	-0.00815197			SLURP1	0.0109441	0.0884675	0.634864	0.495998
SRP9	0.0216184	0.0119275	-0.892284	0.182123			IKBIP	0.0223514	0.0027812	0.907284	-0.0879435			LGI4	0.0146104	0.0883677	0.733537	0.495718
MED28	0.0215814	0.00902898	-0.891519	0.158456			APOBEC3H	0.0223501	0.00502451	0.907257	-0.118205			AK2	0.0130739	0.0880058	-0.693893	0.494702
SEPTIN7	0.021567	0.00136388	-0.891223	0.0615851			GABRD	0.0223401	0.00268619	0.907054	0.0864283			CALR3	0.0132442	0.087937	0.698398	0.494509
RPS27	0.0215595	0.0107112	-0.891067	0.172587			SMPX	0.0223386	0.0108789	0.907025	-0.173933			NBPF14	0.0154535	0.087872	-0.754405	0.494326
TIA1	0.0215441	0.00103511	-0.890749	-0.0536514			TKTL2	0.0223384	0.000419631	0.90702	-0.0341603			NSD3	0.0170241	0.0877693	-0.791814	0.494037
LENG8	0.0215199	0.00424985	-0.890248	0.108711			CPNE4	0.0223354	0.0120673	0.906959	-0.183186			RUNDC3A	0.01012	0.0873813	-0.610493	0.492944
MDM4	0.0215082	0.00689827	-0.890006	0.138503			RASGRF2	0.0223196	0.000155468	0.906638	0.0207926			C1QTNF12	0.00970149	0.0872887	0.597737	0.492682
SYNCRIP	0.0215043	0.0336606	-0.889925	0.305949			PNLIPRP3	0.0223054	0.0131353	0.90635	-0.191121			HLF	0.0127429	0.0872358	0.685053	0.492533
CAPRIN1	0.0215	0.0011316	-0.889836	0.0560964			ADAM29	0.0222925	0.0011457	0.906087	0.0564447			CEBPE	0.0156648	0.087112	0.759545	0.492184
DARS1	0.0214898	2.72677e-05	-0.889626	0.00870788			LRRC55	0.0222823	0.00172678	0.905881	-0.0692958			PLA2G4E	0.0173966	0.0869162	0.800429	0.49163
LSM7	0.0214759	0.000162509	-0.889338	-0.0212582			PFN3	0.022271	0.00118561	0.90565	-0.0574196			CTNNB1	0.00996943	0.0868313	-0.605935	0.49139
HNRNPL	0.0214463	0.0218282	-0.888725	0.246375			DRD1	0.0222679	0.0011653	0.905588	-0.0569255			YAP1	0.000229897	0.0860163	0.0920148	0.489078
BSG	0.0214366	0.0129416	-0.888522	0.189707			VDR	0.0222633	0.00421223	0.905494	0.108229			F8A1	0.0152383	0.085997	-0.749134	0.489023
RPL6	0.0214176	0.0219244	-0.88813	0.246918			ASB10	0.022263	8.2539e-05	0.905488	0.0151502			ERO1A	0.00724032	0.0858003	-0.51638	0.488464
CSNK1E	0.0213967	0.00727604	-0.887697	0.142245			CFAP100	0.0222589	0.0113304	0.905405	-0.177505			MLX	0.011687	0.0857217	-0.656059	0.48824
PABPN1	0.0213813	0.0140787	-0.887375	0.197865			PLA2G1B	0.0222531	0.00043722	0.905286	-0.0348689			CREB3L1	0.0110991	0.0853948	0.639344	0.487308
CDC42	0.0213657	0.0249239	-0.887052	0.263267			CRHR2	0.0222481	0.0065367	0.905185	-0.134824			SUPT16H	0.0135949	0.0850858	-0.707585	0.486426
SRSF11	0.0213427	0.019243	-0.886574	0.231326			GPR82	0.0222459	0.000369632	0.90514	0.0320607			FCF1	0.0135972	0.0847699	-0.707646	0.485522
CHCHD3	0.0213325	0.0124613	-0.886364	0.186153			TSPAN10	0.0222457	0.00084588	0.905135	0.0485001			C4orf46	0.0147615	0.0846979	-0.73732	0.485316
HNRNPD	0.0213314	0.00963071	-0.88634	0.16365			KRTAP19-2	0.0222434	0.01556	0.905089	-0.208014			SLC25A21	0.0138797	0.0845898	0.714958	0.485006
NDUFA1	0.0213294	0.00452859	-0.8863	-0.11222			SCN10A	0.0222434	6.92024e-05	0.905089	-0.0138723			ZNF492	0.0164258	0.0841948	0.777776	0.483872
LUC7L2	0.0213099	0.0134619	-0.885893	0.193482			C4orf50	0.0222428	0.000906743	0.905077	0.0502146			OR10G4	0.0128164	0.0838764	0.687026	0.482957
XRN2	0.0212925	0.0312143	-0.885532	0.294622			LRIT2	0.0222352	0.0105416	0.904922	-0.171215			PLAC8	0.0124397	0.0838349	0.676854	0.482837
NUDC	0.0212886	0.0171793	-0.885451	0.21857			NT5C1B	0.0222293	0.000101943	0.904801	0.0168371			SLC22A25	0.0154167	0.0837673	0.753505	0.482642
PCM1	0.0212885	0.00412537	-0.88545	-0.107107			KRTAP13-4	0.0222216	0.000783797	0.904646	-0.0466864			DDI1	0.0147665	0.0837484	0.737445	0.482588
SERF2	0.0212773	0.00429499	-0.885216	0.109287			TMIGD2	0.0222195	0.00398621	0.904602	0.105285			SUPT5H	0.0134763	0.0836216	-0.704492	0.482222
ZFAND3	0.021273	0.00223525	-0.885127	0.0788409			MS4A3	0.0222055	0.00616399	0.904318	-0.130924			PATL1	0.0104385	0.0835356	-0.620026	0.481974
MKRN1	0.0212258	0.00281808	-0.884143	0.0885248			YY2	0.0222022	0.000265651	0.90425	0.0271797			MIP	0.014714	0.0834351	0.736132	0.481684
HNRNPH1	0.0212166	0.0109791	-0.883953	0.174731			SLCO1B1	0.0221964	0.00020256	0.904132	0.0237337			SRPK1	0.0102088	0.0833215	-0.613166	0.481356
FKBP1A	0.0211861	0.0499096	-0.883317	0.372546			GABRG2	0.0221947	2.35834e-07	0.904098	0.000809826			OR7A17	0.0135876	0.0832272	0.707396	0.481084
MARCHF6	0.0211693	0.00200463	-0.882965	0.074663			SMIM2	0.0221923	0.00297106	0.904049	0.0908958			MCM7	0.0142219	0.0832269	-0.723718	0.481083
FNBP1L	0.0211651	0.0263684	-0.882879	0.270789			ALPI	0.0221901	0.00191003	0.904005	-0.07288			DCAF1	0.0095652	0.0831328	-0.593524	0.480811
							GLDN	0.0221849	0.00334202	0.903898	-0.0964034			FOXD4L5	0.0099651	0.08308	-0.605804	0.480658
							TRIM62	0.0221751	9.77814e-06	0.903699	-0.00521454			ANP32E	0.0139948	0.0826563	-0.717916	0.479431
							ANGPTL5	0.0221737	3.03406e-07	0.903671	-0.000918544			GAL	0.0172004	0.0825874	0.795903	0.479231
							TRARG1	0.0221681	0.00236067	0.903556	0.0810224			DNAJC8	0.0124842	0.0823044	-0.678066	0.478409
							CSN1S1	0.0221567	0.00870428	0.903323	-0.15558			OR9A4	0.0105941	0.0822273	0.62463	0.478185
							SLCO1C1	0.0221401	0.000232081	0.902985	-0.0254043			RBPJ	0.0127317	0.082198	-0.684753	0.4781
							MYL2	0.0221343	0.00556152	0.902868	0.124361			LBR	0.0109289	0.0818627	-0.634422	0.477124
							INSC	0.0221305	0.00225098	0.90279	-0.0791177			METTL2B	0.0138374	0.0815215	-0.713869	0.476128
							CHST6	0.0221303	0.00185665	0.902786	-0.0718544			TMEM171	0.0129035	0.0815079	0.689357	0.476089
							SNTN	0.0221293	0.000114347	0.902765	-0.017832			NEMF	0.0154768	0.0814757	-0.754973	0.475995
							PPP1R14A	0.0221082	0.0112395	0.902335	0.176792			MAP3K4	0.009258	0.081411	-0.583915	0.475806
							PRR30	0.0221018	0.000130456	0.902204	0.0190467			OR5M1	0.00731574	0.0811394	0.519063	0.475011
							TMEM247	0.0220852	0.0162829	0.901866	-0.212792			CCL4L2	0.00763275	0.0810751	0.53019	0.474823
							ZFP42	0.0220783	0.00136367	0.901723	-0.0615805			METTL3	0.0121435	0.080989	-0.668749	0.474571
							DAB1	0.022076	0.0060836	0.901677	-0.130067			KRTAP29-1	0.0129614	0.0809467	0.690901	0.474447
							KRTAP6-2	0.0220727	0.0249634	0.901609	-0.263475			CDKL1	0.0136358	0.0807329	0.70865	0.47382
							UCP1	0.0220722	0.00227674	0.9016	0.0795692			SLC20A2	0.0130077	0.0806015	0.692136	0.473434
							MYL3	0.0220659	0.00532579	0.901471	0.121697			FNBP4	0.00992479	0.0805429	-0.604577	0.473262
							SLC4A1	0.0220654	0.000849416	0.901461	-0.0486013			GOLGA6L6	0.0125331	0.0803875	-0.67939	0.472805
							FREM3	0.0220494	0.0136248	0.901134	0.194649			PGD	0.0143227	0.0803362	-0.726278	0.472654
							TAS2R41	0.0220444	0.00862267	0.901032	0.154849			OR7C2	0.0129866	0.0799041	0.691575	0.471382
							HDC	0.0220393	7.98959e-05	0.900928	0.0149056			MBTD1	0.0130053	0.0797399	-0.692072	0.470897
							SLC22A16	0.0220376	0.000537396	0.900893	0.0386576			NME3	0.00816249	0.0796937	-0.54828	0.470761
							SPINK13	0.0220135	0.000669076	0.900399	-0.0431346			ST14	0.00646301	0.0796556	-0.487875	0.470648
							SLC3A1	0.0220082	0.00903401	0.900291	-0.1585			KANSL1	0.0144297	0.0796192	-0.728987	0.47054
							FAM216B	0.0220053	0.00689088	0.900232	-0.138428			PLEKHG5	0.0103405	0.0795793	-0.61711	0.470423
							C5orf58	0.0220047	1.72697e-06	0.900221	-0.00219145			FPR3	0.01526	0.0795471	0.749666	0.470327
							C19orf18	0.0220029	0.000925773	0.900184	-0.0507388			CGGBP1	0.0128531	0.0795084	-0.68801	0.470213
							TEX49	0.0219974	2.78225e-06	0.900071	-0.00278155			RNASE11	0.0144634	0.0793348	0.729837	0.469699
							UPP2	0.0219965	0.000809237	0.900052	0.047438			CCDC88B	0.00764817	0.0793337	-0.530725	0.469696
							PPP2R2B	0.0219888	0.00282224	0.899895	-0.08859			VPS13B	0.014077	0.0791701	-0.720023	0.469212
							LMNTD1	0.021988	0.00121566	0.899879	0.0581426			MXRA8	0.00989163	0.0789974	0.603566	0.4687
							WTIP	0.0219873	0.00845349	0.899864	-0.153323			SLC35E2B	0.00715614	0.0788869	-0.51337	0.468372
							CCL20	0.0219794	0.000570257	0.899702	0.039822			SIPA1L3	0.00741349	0.0788093	-0.522519	0.468141
							PRSS35	0.0219788	0.0105526	0.899691	-0.171304			PPP6R3	0.0118456	0.0786435	-0.660495	0.467649
							AQP2	0.0219755	0.0143842	0.899622	-0.200001			SELENOH	0.0105737	0.0786343	-0.624028	0.467621
							CYP17A1	0.0219597	0.00216676	0.899299	-0.0776236			VDAC3	0.0105335	0.07852	-0.622841	0.467281
							KDM4D	0.0219584	0.00360384	0.899273	-0.100108			OR5M9	0.0146334	0.0784709	0.734115	0.467135
							NTN4	0.0219457	0.00465864	0.899012	0.11382			EPS15L1	0.0150217	0.0784053	-0.743791	0.46694
							TEK	0.0219369	0.0109599	0.898831	-0.174579			MMADHC	0.0105293	0.0784049	-0.622718	0.466938
							ASPA	0.0219309	0.00614463	0.898709	0.130718			DPPA3	0.0091064	0.0782933	0.579114	0.466606
							SLC27A6	0.0219258	0.00133375	0.898605	-0.060901			ALKBH4	0.0100609	0.0782199	0.608709	0.466387
							C4orf17	0.0219258	0.01892	0.898605	-0.229376			FKBP3	0.0138349	0.0778864	-0.713804	0.465392
							TTC9B	0.0219174	0.00702647	0.898432	-0.139784			TEX14	0.0169937	0.0773971	0.791106	0.463928
							SPINK6	0.0219125	4.76226e-05	0.898333	-0.0115079			PROKR1	0.0149331	0.0770691	0.741592	0.462944
							KPNA3	0.0219073	0.00887615	0.898225	-0.157109			RPL7L1	0.0155962	0.0770527	-0.75788	0.462895
							SIX5	0.0218982	0.00366078	0.898039	0.100896			CSKMT	0.0109658	0.0768603	0.635494	0.462316
							PTGDR	0.0218945	0.00649009	0.897962	0.134342			CARD18	0.0144729	0.0768272	0.730076	0.462217
							LRRC74A	0.0218906	7.95018e-06	0.897883	0.00470193			OR8U1	0.0113133	0.0765748	0.645485	0.461457
							RNASE9	0.0218861	8.53717e-05	0.89779	0.015408			LGALS7B	0.0145295	0.076072	0.731504	0.459939
							CNMD	0.0218857	0.00024114	0.897783	-0.0258954			GET4	0.0102771	0.0758368	-0.615213	0.459228
							CDH17	0.0218799	5.52411e-08	0.897663	0.00039194			PPP4R2	0.00744793	0.0755928	-0.523731	0.458488
							ALDH3A1	0.0218747	0.0117644	0.897556	0.180872			SLC3A2	0.0136103	0.0755186	-0.707985	0.458263
							SLC11A1	0.021868	0.0158762	0.897419	-0.210117			TSHZ3	0.0133194	0.075202	0.700379	0.457302
							PRSS57	0.0218432	0.00297452	0.896909	-0.0909487			GALNT16	0.0126744	0.0748356	0.683211	0.456186
							FAM186A	0.0218398	0.00218323	0.89684	0.077918			MTMR12	0.0117311	0.0745634	-0.657295	0.455356
							CDC20B	0.021837	0.00670258	0.896782	-0.136524			TSGA13	0.0134279	0.0745495	0.703226	0.455314
							BPIFA1	0.0218285	0.000833156	0.896608	-0.0481339			XRCC2	0.0147408	0.0744401	-0.736804	0.454979
							SLC36A3	0.0218157	0.00446105	0.896345	0.11138			LILRB5	0.0135134	0.0740598	0.705461	0.453815
							TEX33	0.0218139	0.00255314	0.896309	0.0842608			NLRP13	0.0150323	0.0738971	0.744053	0.453317
							CHST8	0.0218087	1.7151e-05	0.896202	-0.0069061			DTL	0.00800538	0.0734187	-0.542978	0.451847
							LDLRAD2	0.0218034	0.00916788	0.896092	0.15967			ANAPC2	0.00991844	0.0731522	-0.604384	0.451026
							SDR16C5	0.0217995	2.16906e-05	0.896012	-0.00776648			PPP2R5E	0.0133799	0.0731072	-0.701969	0.450887
							LRRC74B	0.0217987	2.4105e-05	0.895996	0.00818732			GNGT2	0.0163008	0.0730912	0.774811	0.450838
							TULP2	0.0217891	0.000518603	0.895798	0.0379757			CHIA	0.0143622	0.0729951	0.72728	0.450542
							MYO1G	0.0217778	0.0182426	0.895567	0.225233			CSF2RA	0.0148185	0.0729499	0.738743	0.450402
							ARID3C	0.0217729	0.0200156	0.895465	-0.235924			MRPS17	0.0113216	0.0728064	-0.64572	0.449959
							P4HA3	0.0217695	0.00396235	0.895397	-0.10497			SPINK2	0.0117825	0.0726488	0.658734	0.449472
							SLC25A2	0.0217633	0.0054243	0.895269	-0.122817			USP7	0.010841	0.0726098	-0.631866	0.449351
							ALKAL1	0.0217603	0.000861457	0.895207	0.0489446			PPIAL4A	0.0128801	0.0726093	-0.688733	0.449349
							TNIP3	0.0217529	0.00101766	0.895054	0.0531973			ETF1	0.0106784	0.0725866	-0.62711	0.449279
							KRT14	0.021734	0.000924411	0.894665	0.0507015			OR6C2	0.0159069	0.0725841	0.765391	0.449271
							ARL14EPL	0.0217294	0.00087728	0.894571	0.0493921			CTBP1	0.0136478	0.0723655	-0.70896	0.448594
							DEFB116	0.0217258	0.0074836	0.894496	0.144259			FADS6	0.0157431	0.0722305	0.76144	0.448176
							SPEF1	0.0217234	0.00187871	0.894447	0.07228			TBX21	0.0152658	0.0722244	0.749809	0.448157
							F11	0.0217219	0.003348	0.894416	0.0964897			FOXN1	0.0165477	0.0721856	0.780655	0.448037
							COX6B2	0.0217207	0.000857461	0.894391	0.048831			FBRS	0.00444246	0.0721653	-0.404485	0.447974
							LMOD3	0.021718	0.000921232	0.894336	0.0506142			SLC6A11	0.014627	0.0721005	0.733954	0.447772
							ELMOD1	0.021717	0.00250893	0.894315	0.0835281			KIAA2013	0.00773466	0.0719273	-0.533718	0.447234
							KCNJ5	0.0217121	2.3634e-05	0.894215	0.00810693			KRT76	0.0131864	0.0718423	0.696873	0.44697
							PLPP7	0.0217094	0.0158888	0.894159	-0.210201			RBM4	0.0157362	0.0715288	-0.761274	0.445994
							IRX4	0.0217055	0.0122694	0.894078	0.184714			MEA1	0.0107266	0.0715202	-0.628523	0.445967
							SAG	0.0217047	0.00765694	0.894062	-0.14592			HDAC1	0.013061	0.0715067	-0.693552	0.445925
							TAAR9	0.0217018	0.000313482	0.894003	-0.0295253			CNOT9	0.0118907	0.0714529	-0.66175	0.445757
							TTLL8	0.0217011	0.00293327	0.893987	0.0903159			DAD1	0.0151117	0.071374	-0.746016	0.445511
							OR5D18	0.0216968	0.000107595	0.893899	-0.0172975			ATP13A4	0.0112777	0.0711356	0.644467	0.444766
							PSAPL1	0.0216835	0.000108309	0.893625	0.0173548			PLSCR5	0.0149706	0.0710278	0.742525	0.444429
							LIPI	0.0216805	0.0130349	0.893563	-0.190389			KRT31	0.0166178	0.0705126	0.782309	0.442814
							MATN1	0.0216721	0.00293886	0.893391	0.0904018			DNAJC22	0.00834364	0.0704668	0.55433	0.44267
							EPHA5	0.0216621	0.00010628	0.893184	-0.0171915			POU2AF1	0.0138224	0.0703965	0.713481	0.442449
							GPR174	0.0216539	0.00396194	0.893015	0.104964			C7orf57	0.0143289	0.0703015	0.726435	0.442151
							MTTP	0.0216507	0.000244115	0.89295	0.0260547			TMEM82	0.0154651	0.0702918	0.754687	0.44212
							ZSCAN5C	0.0216244	0.00398308	0.892408	0.105244			NPHS1	0.0127755	0.0701278	0.68593	0.441604
							ONECUT3	0.0216094	0.0020682	0.892097	0.0758375			CAV3	0.0143954	0.0699783	0.728119	0.441133
							GPR119	0.0216093	0.00391181	0.892095	-0.104298			ACACA	0.0114535	0.0698692	-0.64947	0.440789
							UTS2B	0.0215984	0.00170243	0.89187	0.0688055
							DLEC1	0.0215968	3.3016e-06	0.891837	-0.00303005
							FNDC8	0.0215785	0.000402516	0.891459	0.0334565
							C18orf63	0.0215705	0.00206933	0.891294	-0.0758583
							SERPINA2	0.0215673	0.00372039	0.891229	0.101714
							OAF	0.0215659	9.01976e-05	0.891199	-0.0158375
							FFAR4	0.0215624	0.000559842	0.891127	0.0394567
							FBXO39	0.0215606	0.00175436	0.891089	-0.0698469
							TRPM3	0.021553	0.00838525	0.890933	-0.152702
							SHBG	0.0215502	0.00233857	0.890874	-0.0806424
							SMIM41	0.0215487	0.000118141	0.890843	0.0181254
							CCDC158	0.021548	0.0161015	0.890829	-0.211603
							KRT83	0.0215462	0.000255162	0.890792	0.0266377
							ASB11	0.0215456	0.0100238	0.89078	0.166957
							CD7	0.0215403	0.00200187	0.890669	0.0746115
							SERPINE3	0.0215366	0.000809073	0.890593	-0.0474331
							FAM3D	0.0215359	0.000667043	0.890579	0.043069
							FABP2	0.0215338	0.0075557	0.890536	-0.144952
							TCL1A	0.0215331	0.00411839	0.890522	-0.107017
							ABCA4	0.0215285	0.000933861	0.890425	0.05096
							TINAG	0.0215232	0.00411496	0.890316	0.106972
							LACRT	0.0215232	0.00289462	0.890315	0.0897189
							TGM7	0.0215227	0.00166291	0.890305	0.0680021
							SSTR2	0.0215137	0.000418639	0.89012	0.0341199
							KLK1	0.021513	0.000990662	0.890106	-0.0524869
							CYBB	0.021508	0.00353842	0.890001	-0.0991957
							MYBPC3	0.0215066	0.0047722	0.889974	0.115199
							SLC22A6	0.0215027	0.00417827	0.889892	-0.107792
							SLC9C1	0.0214975	0.0139426	0.889784	-0.196906
							ITGAE	0.0214945	0.00282241	0.889722	0.0885927
							DEFA5	0.0214843	0.00857461	0.889511	0.154417
							CLCN1	0.0214821	0.000107189	0.889466	0.0172648
							TAAR6	0.0214743	8.5499e-05	0.889304	0.0154194
							C15orf48	0.0214741	0.010188	0.8893	-0.168319
							FAM170A	0.021472	0.00416217	0.889256	-0.107584
							VSX1	0.0214707	0.00120658	0.88923	0.0579249
							PLA2G4F	0.0214706	0.00211876	0.889227	0.0767589
							RXFP1	0.0214705	1.24607e-07	0.889226	0.000588652
							DEFB114	0.02147	0.000573495	0.889216	-0.0399349
							AFM	0.0214649	0.00246903	0.889109	0.0828612
							DNAI4	0.0214614	0.000322433	0.889038	0.0299439
							XIRP2	0.0214583	0.00576767	0.888973	-0.126645
							C9orf131	0.0214583	0.00229759	0.888972	-0.0799328
							RORB	0.0214579	0.00392601	0.888965	0.104487
							SPTA1	0.0214541	0.0126508	0.888886	-0.187563
							APBB1IP	0.0214519	0.000129603	0.88884	0.0189844
							IFNG	0.0214476	0.00230067	0.888752	0.0799863
							CXCR5	0.0214303	7.53354e-05	0.888393	-0.014474
							CLDN10	0.0214185	0.00347479	0.888147	0.0982998
							SLC52A1	0.0214125	0.00423044	0.888023	0.108463
							CABP2	0.0213998	6.77477e-06	0.887761	0.00434045
							LORICRIN	0.0213878	0.00219979	0.887512	-0.0782129
							NR0B1	0.0213804	0.0275013	0.887358	-0.276545
							STOML3	0.021371	0.0108614	0.887164	-0.173793
							CD300LG	0.0213674	0.00575929	0.887088	0.126553
							RAB41	0.0213635	0.00466577	0.887007	-0.113907
							SPACA1	0.02136	8.39903e-06	0.886934	0.00483284
							SBSN	0.0213593	0.000224799	0.88692	-0.0250026
							IL4	0.0213593	0.00457935	0.886919	0.112847
							OR4S1	0.0213582	0.000169917	0.886897	0.0217373
							FGF20	0.0213578	0.00143177	0.886888	0.0630993
							AGTR2	0.0213567	0.00567562	0.886867	-0.12563
							TAS1R1	0.0213552	0.00775177	0.886834	-0.146821
							XKR3	0.0213462	0.0174016	0.886647	-0.21998
							BEST2	0.0213461	0.00023651	0.886646	0.0256456
							SLC46A2	0.0213452	0.00514119	0.886627	-0.119569
							C2orf80	0.0213425	1.19061e-06	0.88657	0.00181959
							VN1R2	0.0213423	0.00388587	0.886567	0.103952
							CCDC39	0.0213361	0.00196593	0.886437	0.0739387
							FGF22	0.0213296	0.000508506	0.886304	0.0376042
							VILL	0.0213233	0.00963211	0.886171	-0.163662
							AQP5	0.021322	7.97953e-05	0.886145	0.0148962
							RBMXL3	0.0213199	0.000678093	0.886101	0.0434243
							NIPAL4	0.0213164	0.00371738	0.886028	0.101673
							C1QTNF2	0.0213084	0.000461967	0.885862	0.0358421
							KIF21B	0.0213067	0.00341752	0.885827	0.0974863
							TAS2R16	0.0213043	0.0061088	0.885777	0.130336
							DYTN	0.0212956	0.00324739	0.885597	0.0950289
							OPLAH	0.0212887	0.000620477	0.885452	0.0415385
							ADRA1A	0.0212827	0.00221801	0.885329	0.0785363
							IGFALS	0.02128	0.000952936	0.885271	0.0514778
							SLCO1B3	0.0212783	0.00514721	0.885237	0.119639
							C1orf194	0.0212593	0.00668884	0.884842	-0.136384
							SERP2	0.0212495	0.00796885	0.884636	-0.148863
							APLF	0.0212449	0.00140441	0.884542	0.0624936
							CACNA1F	0.0212448	0.014053	0.884539	-0.197685
							HECW1	0.0212447	0.0159045	0.884538	0.210304
							CES5A	0.0212419	0.00508728	0.884478	-0.118941
							CLEC2D	0.0212358	0.00982059	0.884352	0.165256
							TUBA3D	0.0212322	0.00827624	0.884278	-0.151707
							KLK8	0.0212283	8.94337e-05	0.884196	0.0157703
							OOSP2	0.0212239	0.00517026	0.884105	-0.119907
							BMPER	0.0212222	2.45129e-05	0.884069	0.00825629
							TWIST2	0.0212215	0.0288159	0.884054	-0.283077
							RIT2	0.0212192	0.0196894	0.884005	0.233994
							APELA	0.0212182	0.00257674	0.883986	-0.0846494
							COL20A1	0.0212113	0.000918023	0.883841	0.050526
							LHX8	0.0212069	0.0023047	0.88375	0.0800562
							ONECUT1	0.0212066	0.000344978	0.883743	-0.030973
							A3GALT2	0.021202	0.000236496	0.883647	0.0256449
							INCA1	0.0211962	0.011376	0.883528	-0.177862
							KLHL30	0.021193	0.0197463	0.88346	0.234332
							CLDN17	0.0211779	0.000929858	0.883145	0.0508506
							ALOX5AP	0.0211722	0.00158076	0.883026	-0.0663011
							WFIKKN1	0.0211668	0.00212183	0.882914	0.0768145
							HEMGN	0.0211667	0.0128141	0.882912	-0.18877
							CRYBA4	0.0211666	0.0112032	0.88291	0.176506
