# Supplementary material for: Microenvironment shapes small-cell lung cancer neuroendocrine states and presents therapeutic opportunities
Source: Cell Rep Med. 2024 Jun 18;5(6):101610. doi: 10.1016/j.xcrm.2024.101610 (PMC11228806; doi:10.1016/j.xcrm.2024.101610)
Supplement: Table S5. EcoTyper scores for cellular ecotypes (CE) and various ecotype-constituent cells, related to Figure 4A [file mmc6.xlsx]

## Sheet: Sheet1
Table S5: Ecotyper scores for cellular ecotypes (CE) and various ecotype constituent cells
Segment	CE1	CE2	CE3	CE4	CE5	CE6	CE7	CE8	CE9	CE10	NK S01	NK S02	NK S03	NK S04	NK S05	B S01	B S02	B S03	B S04	B S05	Mac S01	Mac S02	Mac S03	Mac S04	Mac S05	Mac S06	Mac S07	Mac S08	Mac S09	Fib S01	Fib S02	Fib S03	Fib S04	Fib S05	Fib S06	Fib S07	Fib S08	CD4T S01	CD4T S02	CD4T S03	CD4T S04	CD4T S05	CD4T S06	CD4T S07	CD8T S01	CD8T S02	CD8T S03	PC S01	PC S02
1|001|PanCKneg	0.277137	0.0455902	0.135451	0.0203967	0.042682	0.158658	0.0480672	0.0358614	0.16123	0.074926	0.135412	1.6259e-14	0.303051	0.0254725	0.0414777	0.055619	0.0348035	0.0645851	0.0150016	0.156092	0.08047	0.0708167	0.186037	0.0971303	0.0678397	0.139051	7.32229e-15	0.0623622	0.0143641	0.0127421	0.121526	0.121125	0.057807	0.0298738	0.0441454	0.142898	0.0904579	0.0483552	0.0657404	0.0108687	0.166663	0.0160068	0.0342515	0.0363757	7.64128e-07	0.204131	0.101327	0.0589061	0.133786
1|001|PanCKpos	0.0481465	0.0510372	0.00348284	0.022822	0.20934	0.0260693	0.226029	0.359219	0.036147	0.0177064	0.0356496	1.49135e-14	0.0115729	0.103123	0.0542383	0.0160033	0.034887	0.0209836	0.0145321	0.0319474	8.23448e-15	4.17738e-05	0.00732898	8.23448e-15	0.00576198	0.011477	8.23448e-15	0.0930351	0.0474062	0.0135308	0.000747503	1.09184e-14	0.0639009	0.0471511	0.0707642	0.0045954	0.031433	0.00186626	1.24525e-14	1.24525e-14	0.0111671	0.0068294	0.0572054	0.013856	1.18318e-14	1.18318e-14	1.18318e-14	0.0229331	1.38716e-14
1|002|PanCKneg	0.290448	0.0433015	0.0745696	0.00356226	0.0754011	0.204712	0.141811	0.126539	0.0366658	0.00298986	1.29179e-14	0.0281628	0.16883	1.29179e-14	0.0301656	0.00663505	0.0291245	0.0294665	8.02965e-06	1.9658e-06	7.15145e-15	0.00339273	0.0364851	0.016809	0.0645864	0.0946609	7.15145e-15	0.108623	7.15145e-15	0.00459454	0.0702776	0.073594	0.063212	0.00548864	0.017313	0.00224712	0.0521428	0.0150835	9.61837e-15	9.61837e-15	0.0319225	0.0110093	0.0473608	0.00349593	1.30182e-14	0.0882822	1.30182e-14	0.00290178	0.00620103
1|002|PanCKpos	0.0509686	1.10988e-10	3.96183e-14	0.00385898	0.21793	0.0163131	0.268127	0.420035	0.0143343	0.00843231	0.0114587	1.04116e-14	1.04116e-14	0.0517896	0.0438612	0.00368034	0.0212773	0.00723951	0.00842185	0.011045	5.62532e-15	5.62532e-15	5.62532e-15	5.62532e-15	0.00633721	0.0087508	5.62532e-15	0.0835369	0.00675315	0.00245784	0.00138753	7.51904e-15	0.0647968	0.0169763	0.0439888	6.7493e-12	9.42308e-11	8.34761e-15	8.34761e-15	8.34761e-15	0.00667467	6.66378e-10	0.0422359	0.0057178	9.16825e-15	9.16825e-15	9.16825e-15	0.00885121	9.59269e-15
1|003|Geometric.Segment	0.0593059	3.52532e-14	3.97693e-14	0.00298738	0.196991	0.01779	0.285042	0.421798	0.0151216	0.000963517	0.0127083	9.41481e-15	9.41481e-15	0.0303192	0.0313851	6.63197e-15	0.0165539	0.00708215	0.00389745	0.00994049	5.04727e-15	5.04727e-15	5.04727e-15	5.04727e-15	0.0053468	0.0091184	5.04727e-15	0.0831061	0.000200985	0.0016965	0.00245832	6.75238e-15	0.0642348	0.0098674	0.0290053	6.75238e-15	6.75238e-15	7.35298e-15	7.35298e-15	7.35298e-15	0.00999721	0.00180645	0.0355624	1.01273e-08	8.34461e-15	8.34461e-15	8.34461e-15	0.00127673	8.47193e-15
1|004|PanCKneg	0.256912	0.0549132	0.210213	0.038943	0.0196269	0.175245	0.0626207	0.0343334	0.103338	0.0438552	0.143589	0.12065	0.234173	0.0359573	0.00617604	0.0176657	0.013454	0.172967	0.08585	0.20606	0.0946056	0.225892	0.011664	0.169303	0.109907	0.183599	0.0114497	0.0603723	0.0106011	0.0281273	0.135192	0.227591	0.0886908	0.0572635	0.0227521	0.102309	0.11965	0.122815	0.0240818	0.0482219	0.173426	0.0206241	0.0249978	0.0384181	0.0215733	0.233507	0.0582473	0.0597541	0.158007
1|004|PanCKpos	0.0538362	0.0736213	0.0275772	0.0812354	0.162386	0.0778147	0.138974	0.248667	0.0625381	0.0733508	0.0614997	0.0465889	0.0574818	0.0990397	0.0877265	0.0364544	0.112194	0.0780749	0.159249	0.167249	0.0550072	0.0960385	0.0324196	2.08404e-07	0.0328226	0.0387433	0.0263456	0.123577	0.132997	0.0428334	0.0355907	0.00613394	0.103711	0.186717	0.141915	0.0321345	0.0824802	0.026768	0.0604845	0.0158073	0.00367044	0.0263853	0.155094	0.0465466	0.00627367	0.0237937	0.0630178	0.0862395	0.00831808
1|005|PanCKneg	0.276584	0.0321879	0.262661	0.0263016	0.0178513	0.145217	0.0639696	0.0179648	0.115332	0.041931	0.185661	0.00535404	0.348322	0.0207094	0.0114708	0.0302983	0.0192217	0.124843	0.0399541	0.227352	0.120938	0.231904	0.0404012	0.199811	0.0645336	0.205586	0.0226639	0.0323825	0.00531021	0.0246262	0.131351	0.239993	0.0893026	0.0351007	0.0312274	0.136284	0.0483265	0.0776809	0.0244999	0.0338762	0.0973821	0.0172787	0.0744102	0.0341258	0.015499	0.34084	0.0380717	0.0288363	0.190894
1|005|PanCKpos	0.139459	0.0609544	0.0440474	0.0474828	0.130192	0.101223	0.183837	0.237064	0.0364066	0.0193341	0.0902407	0.0446744	0.0118369	0.104866	0.0272798	0.0107173	0.0483418	0.0305303	0.0630189	0.0319478	0.0226985	0.0297765	0.010399	1.19878e-14	0.0267217	0.0939668	4.0202e-05	0.135992	0.0451785	0.000599146	0.0307389	0.0361508	0.112957	0.116621	0.0570364	0.014311	0.0388829	0.00574134	0.0194148	0.0170009	0.025315	0.00437923	0.0997452	0.0173612	2.07312e-14	0.00472405	2.07312e-14	0.0167035	1.705e-05
1|006|PanCKneg	0.296288	0.0589964	0.144081	0.0475491	0.0760444	0.126146	0.0659312	0.066015	0.0688479	0.0501009	0.0126196	1.4215e-14	0.215856	0.0120943	0.0904509	0.0597827	0.0517891	0.0456673	0.0859144	0.137126	0.0391461	0.103685	0.0466819	0.0798672	0.0464356	0.242375	0.0340425	0.0539967	0.00624254	0.0298356	0.110866	0.214934	0.0645242	0.0550599	0.042698	0.0257676	0.0734679	0.0199226	0.0613677	0.0102593	0.0253119	0.019787	0.0776724	0.00131781	0.0695999	0.158722	0.0628627	0.0289188	0.11156
1|006|PanCKpos	0.0730511	0.0417866	0.0256602	0.0340455	0.163136	0.0382188	0.216629	0.33563	0.0330522	0.0387909	0.0584159	2.08969e-14	2.08969e-14	0.143348	0.0369557	0.00409257	0.0816883	0.0332139	0.153975	0.0792339	0.025904	0.0570361	0.0042287	2.93884e-07	1.16102e-14	0.0686107	0.0078036	0.122724	0.107906	0.00777172	0.0127488	0.00127585	0.137905	0.161549	0.100121	0.0119106	0.0188532	0.00578162	0.0208412	0.0128485	1.82272e-14	0.0172727	0.193024	0.0437517	0.00218742	0.0271981	4.39958e-13	0.0560525	2.69241e-05
1|007|PanCKpos	0.0856533	0.138117	0.0354989	0.11164	0.12474	0.115775	0.0442418	0.115757	0.0839954	0.144582	0.0446478	0.0617236	0.147977	0.0309688	0.0959372	0.0706557	0.0828625	0.0246483	0.0988961	0.094665	0.0526183	0.0591385	0.0213784	0.0364587	0.0602158	5.13556e-15	0.0965686	0.0260697	0.0857232	0.0717617	0.0459413	0.00973279	0.00733211	0.0540848	0.0756618	0.0326551	0.0990957	0.0670174	0.0474129	0.0414927	0.0239422	0.0401885	6.65217e-15	0.00584566	0.177369	0.0528642	0.089608	0.0691659	0.0380226
1|008|PanCKpos	0.0598888	0.120068	0.0642912	0.134242	0.13938	0.10705	0.0490022	0.13604	0.0909444	0.0990938	0.0710136	0.0384252	0.0734052	0.180992	0.103484	0.157171	0.175166	0.107835	0.0573819	0.151742	0.0696542	0.0761992	0.0824794	0.0648294	0.0589896	0.0173971	0.0459987	0.0664534	0.152523	0.126147	0.0468074	0.0385894	0.0210868	0.123839	0.207566	0.0555226	0.133141	0.0435223	0.0646408	0.0812108	0.0344492	0.0596803	0.0330285	0.0658449	0.0846173	0.0898054	0.117177	0.0556668	0.0621497
1|009|Geometric.Segment	0.0509897	0.14371	0.0715861	0.128865	0.139714	0.0919551	0.046218	0.123739	0.0798738	0.12335	0.078037	0.0806995	0.0824666	0.0943468	0.137766	0.149961	0.110608	0.122847	0.0566401	0.210339	0.102601	0.158511	0.0586768	0.058086	0.073775	0.0157427	0.103821	0.0643918	0.161522	0.0987985	0.0611451	0.0431741	0.019276	0.084728	0.224592	0.0517334	0.141643	0.0592427	0.0917119	0.0848858	0.00690044	0.0606838	0.0231552	0.0732972	0.161166	0.0675641	0.0573345	0.0727281	0.0516725
2|001|PanCKneg	0.0724312	0.145394	0.0580245	0.133649	0.124299	0.131972	0.0320084	0.0906574	0.0724327	0.139132	0.0492208	0.166503	0.0910245	0.0337436	0.161585	0.183967	0.0941192	0.11721	0.122868	0.155146	0.0939851	0.0517299	0.0562217	0.0576565	0.106105	0.0536623	0.152209	0.0185526	0.093038	0.0984111	0.117314	0.0463268	0.0180403	0.105426	0.168299	0.0444033	0.126243	0.0667441	0.0839779	0.0587265	0.0715331	0.0648363	0.0535955	0.0220901	0.261785	0.0570902	0.105119	0.137458	0.0536731
2|001|PanCKpos	0.0506791	0.128278	0.0591768	0.103909	0.125108	0.133585	0.0582487	0.138318	0.0976699	0.105028	0.143385	0.154075	0.0418092	0.0152518	0.134615	0.0822541	0.0996307	0.149781	0.118318	0.205368	0.0642884	0.0657615	0.0780577	0.0357839	0.0730114	0.0484544	0.13513	0.0540543	0.0735036	0.0741201	0.0909213	0.0239528	0.0218134	0.108936	0.114779	0.0509181	0.106281	0.0245568	0.113185	0.0105252	0.0389956	0.0885715	0.0223533	0.0828436	0.159103	0.0592692	0.0860804	0.0441602	0.0219153
2|002|PanCKneg	0.0728897	0.147334	0.0575461	0.135771	0.138437	0.108396	0.026369	0.102778	0.0677354	0.142745	0.0465837	0.159969	0.074366	0.0161141	0.135638	0.220435	0.146943	0.139038	0.10811	0.132742	0.105766	0.105184	0.0927192	0.0518209	0.0859184	0.0447736	0.195096	0.00911595	0.116353	0.130689	0.102472	0.0527307	0.0374603	0.103729	0.252794	0.0735605	0.0867936	0.0553497	0.129705	0.0935503	0.0656255	0.0703441	0.0395593	0.0786824	0.277335	0.0742651	0.117157	0.102772	0.0629034
2|002|PanCKpos	0.0612916	0.130993	0.0671918	0.149985	0.141651	0.107598	0.0249696	0.115964	0.0717737	0.128582	0.130051	0.0573769	0.0933046	0.107539	0.142671	0.167083	0.141292	0.0982154	0.150693	0.13327	0.134641	0.103871	3.50186e-13	0.0558847	0.0640772	0.0432541	0.157304	6.68817e-15	0.140491	0.130499	0.0840655	0.036545	0.0307006	0.103415	0.195893	0.0491906	0.0699746	0.0582598	0.0837962	0.0809808	0.0493112	0.0834589	0.041107	0.053427	0.221775	0.070123	0.0932548	0.0691404	0.0596665
2|003|PanCKneg	0.065656	0.149487	0.0685779	0.146135	0.129636	0.119163	0.0466652	0.0921205	0.0642572	0.118301	0.0839131	0.102693	0.0780114	0.0267379	0.12833	0.160126	0.120624	0.198197	0.0964548	0.129152	0.0875914	0.0977206	0.0381931	0.0591549	0.0862888	5.67059e-15	0.224879	0.0557089	0.0725589	0.108203	0.0834938	0.0509276	0.033444	0.0820779	0.193825	0.0667886	0.0897666	0.0544972	0.1026	0.0673754	0.0584807	0.0630392	0.0259069	0.0153308	0.182125	0.0832336	0.0557212	0.0723217	0.0484723
2|003|PanCKpos	0.0802096	0.153028	0.0549901	0.137697	0.114699	0.115238	0.0158362	0.136386	0.0824232	0.109494	0.0351746	0.119872	0.0575588	0.134249	0.0935626	0.121675	0.0612753	0.138705	0.167343	0.167073	0.0771644	0.0757916	0.0336485	0.0394385	0.0496241	0.0501367	0.139804	0.0131196	0.102674	0.0859088	0.0772605	0.0242787	0.0153103	0.106427	0.151103	0.0457889	0.105689	0.0469858	0.0722576	0.0499234	0.0334607	0.0612242	0.0127927	0.075537	0.12633	0.0339281	0.106085	0.0650616	0.0533052
2|004|Geometric.Segment	0.109658	0.104268	0.044391	0.0410198	0.135802	0.0099502	0.276381	0.226915	0.03876	0.0128544	0.12121	2.1437e-14	0.0129653	0.0778036	0.0307879	0.0132618	0.0900262	0.0157188	0.037888	0.0122354	0.00582129	1.16789e-14	0.00891611	0.0541188	0.00664732	0.0213657	1.16789e-14	0.205023	0.0588159	0.0261593	1.48751e-14	0.00357524	0.0980598	0.0680887	0.0894178	0.00559919	0.131643	0.00486749	1.78767e-14	0.0139161	1.78767e-14	0.0185644	0.169585	0.00962615	0.00490938	5.10361e-13	2.06254e-14	0.0147395	2.12243e-14
2|005|PanCKneg	0.240449	0.0188853	0.135889	0.0218801	0.0227766	0.110622	0.0489537	0.0217841	0.257115	0.121646	0.324092	0.0305983	0.283489	0.0725002	0.0255481	0.13517	0.0196684	0.0557873	0.0454823	0.374784	0.143352	0.0443585	0.244377	0.133388	0.0780764	0.103789	0.00622723	0.0574886	7.34481e-13	0.016351	0.0927131	0.13421	0.0716003	0.0231453	0.040642	0.203682	0.0483025	0.166414	0.0995783	0.0149096	0.0673469	0.00618823	0.0144257	0.0204692	0.04063	0.21011	0.206768	0.125403	0.229627
2|005|PanCKpos	0.083534	2.40288e-14	2.76069e-14	0.0177284	0.135074	0.0271472	0.346279	0.343707	0.0434541	0.00307681	0.0266713	1.11651e-14	0.0177053	0.0292129	0.00084971	7.48541e-15	0.0388539	0.00460428	7.48541e-15	0.000572026	5.48891e-15	5.48891e-15	0.000271815	5.48891e-15	0.00173956	0.0120122	5.48891e-15	0.0909833	0.0205933	7.09431e-15	0.00537123	0.0048915	0.0994088	0.0258112	0.0456163	7.09431e-15	7.09431e-15	7.51084e-15	7.51084e-15	0.00410504	7.51084e-15	7.51084e-15	0.0982794	0.027477	1.00931e-14	1.00931e-14	0.016562	0.00421652	0.000991033
2|006|PanCKneg	0.226313	0.0273621	0.153487	0.0403071	0.0288	0.123022	0.048856	0.0279398	0.226403	0.0975098	0.35559	0.0783255	0.251039	0.0444143	0.039154	0.0974449	0.0338164	0.117805	0.101174	0.362511	0.0892742	0.104384	0.283622	0.16394	0.0682258	0.135752	0.00766062	0.0313379	0.0238028	0.0427702	0.155522	0.182008	0.103574	0.0361079	0.0651519	0.202421	0.0592796	0.191325	0.0878277	0.0129332	0.11695	0.00866499	0.0651932	0.0141022	0.0879515	0.293425	0.238449	0.0660863	0.296374
2|006|PanCKpos	0.0988222	2.53361e-14	2.9178e-14	0.0157957	0.13762	0.0307529	0.339382	0.341368	0.0355057	0.000753159	0.00769356	1.27159e-14	0.0176112	0.0093339	0.000408246	7.75615e-15	0.0401622	0.00585015	9.53585e-08	7.75615e-15	5.81763e-15	5.81763e-15	0.00203903	5.81763e-15	0.00146352	0.0145662	5.81763e-15	0.0929905	0.0152256	7.77998e-15	0.00706872	0.0033751	0.117527	0.0233854	0.0467737	7.77998e-15	7.77998e-15	8.43097e-15	8.43097e-15	0.00194683	8.43097e-15	8.43097e-15	0.0962547	0.0194104	1.05845e-14	1.05845e-14	0.00967581	0.00161918	9.34725e-15
2|007|PanCKneg	0.23561	0.0818532	0.119477	0.0902449	0.0778831	0.127625	0.0653683	0.0554737	0.0734901	0.072974	0.117339	0.0519563	0.176665	0.113137	0.0763013	0.134481	0.157822	0.15524	0.103558	0.0883449	0.0426905	0.104854	0.0949346	0.166288	0.101591	0.253024	0.0581765	0.0896696	0.0529697	0.090375	0.144305	0.270341	0.0674475	0.0720532	0.102638	0.0722605	0.119707	0.0376939	0.0797838	0.0580915	0.0776732	0.0507831	0.0630246	0.0458398	0.130126	0.236387	0.0588547	0.055051	0.175369
2|007|PanCKpos	0.056363	0.0805245	0.0192798	0.0335588	0.150379	0.0203271	0.300477	0.278758	0.0380111	0.0223209	0.0755549	1.87672e-14	0.00806677	0.0512368	0.0347914	0.0175584	0.0780608	0.0161149	0.0255918	0.00742733	1.03986e-14	1.03986e-14	0.0269058	0.00622631	0.0188851	0.00192726	0.0145942	0.170277	0.0536556	0.0300028	1.31091e-14	1.31631e-13	0.0732421	0.0575681	0.0671897	0.00634453	0.0763345	1.54934e-14	1.54934e-14	0.00917587	0.00615679	0.025993	0.130459	0.000772006	0.00693816	0.00619558	1.73799e-14	0.0144665	1.75962e-14
2|008|Geometric.Segment	0.142425	0.094088	0.123917	0.0894735	0.0699861	0.130931	0.0397806	0.0532806	0.131563	0.124555	0.158891	0.111023	0.175384	0.0653204	0.0648686	0.177755	0.0927992	0.177491	0.104112	0.210293	0.12102	0.0965447	0.193332	0.123796	0.0958681	0.12754	0.11097	0.0253077	0.0665566	0.076538	0.141688	0.152532	0.0493022	0.0780939	0.133397	0.169008	0.121368	0.0932853	0.155942	0.0716171	0.0518252	0.0655892	0.0668765	0.0355531	0.146584	0.243527	0.116076	0.0652082	0.183722
2|009|PanCKneg	0.237952	0.026495	0.167523	0.00582189	0.0293686	0.139449	0.0968904	0.0246856	0.233377	0.0384371	0.353089	0.0283934	0.166053	0.0527193	0.0256062	1.73108e-14	0.0338694	0.129313	0.0103417	0.288814	0.0722362	0.0295311	0.26668	0.133923	0.0998279	0.15694	0.00603577	0.0564514	0.00904448	0.00501227	0.127294	0.121449	0.0982733	0.0214717	0.0227528	0.175791	0.073866	0.162045	5.89683e-06	1.65415e-14	0.177594	0.0660729	0.0665524	0.0102636	0.0340317	0.351047	0.151381	0.00383875	0.305354
2|009|PanCKpos	0.121741	0.00780538	3.00987e-14	0.0105135	0.166306	0.0471003	0.310146	0.324384	0.00590557	0.00609846	0.0103516	1.29817e-14	1.29817e-14	0.0395961	0.0133827	8.58104e-15	0.0461971	0.0192986	0.00717313	0.000198941	6.14291e-15	0.00542982	6.14291e-15	6.14291e-15	0.0123843	0.0184002	6.14291e-15	0.101679	0.0107048	0.00154382	0.0194559	0.00465031	0.0854559	0.0249103	0.0573889	7.8129e-15	0.00744088	8.92563e-15	8.92563e-15	8.92563e-15	8.92563e-15	0.00145805	0.0787953	0.0296737	0.0110635	1.15019e-14	1.15019e-14	0.00256772	9.29234e-15
2|010|PanCKneg	0.26066	0.0189789	0.109111	0.0112412	0.0204996	0.114403	0.0651253	0.039608	0.28857	0.0718035	0.266447	1.17525e-14	0.141182	0.127172	0.0164481	3.2997e-07	0.0234922	0.0574833	0.0106453	0.188203	0.0735791	1.99455e-06	0.225488	0.0841053	0.0595	0.118091	0.000960752	0.0286313	0.00897503	0.00769783	0.0384674	0.0897548	0.0739635	0.00573196	0.00562549	0.146552	0.04423	0.112547	0.0654108	0.00999733	0.071328	9.57236e-15	0.0140007	4.01159e-06	0.00354892	0.139783	0.155103	1.06116e-14	0.183122
2|010|PanCKpos	0.0907674	0.00073696	2.83075e-14	0.0207325	0.153689	0.0212435	0.326467	0.367731	0.0175328	0.00110004	0.00800673	1.18676e-14	0.000220274	0.027414	0.00775847	7.90612e-15	0.0374795	0.0056421	7.62839e-09	7.90612e-15	5.63376e-15	5.63376e-15	5.63376e-15	5.63376e-15	0.00462975	0.0130445	5.63376e-15	0.0889914	0.0161896	7.54858e-15	0.005952	0.00366098	0.106594	0.0197747	0.0537854	7.54858e-15	7.54858e-15	8.15584e-15	8.15584e-15	0.00355253	8.15584e-15	8.15584e-15	0.0883639	0.019544	0.000488507	9.47826e-15	0.00872945	0.00181664	9.04185e-15
2|011|PanCKneg	0.079668	0.139915	0.0602341	0.147614	0.136227	0.0986395	0.0286605	0.112118	0.0695932	0.12733	0.0531874	0.105525	0.100648	0.084826	0.119504	0.136376	0.197411	0.138598	0.145755	0.156979	0.13634	0.0837683	0.0634344	0.0624493	0.0699753	0.0444334	0.147229	0.035177	0.127905	0.125799	0.0807376	0.0645014	0.0349931	0.143988	0.196626	0.0710377	0.10237	0.0613606	0.121441	0.0714347	0.0313129	0.0966127	0.0280354	0.0556495	0.258841	0.0575046	0.06984	0.0925487	0.0592507
2|011|PanCKpos	0.0643266	0.14868	0.0386513	0.140485	0.159709	0.130261	0.0293291	0.105961	0.0777217	0.104875	0.0729648	0.0724118	0.0806477	0.0270799	0.145858	0.118383	0.208609	0.147325	0.0701113	0.132811	0.0635245	0.0675485	0.0527736	0.0555209	0.103531	0.0138058	0.167595	0.0213522	0.12082	0.0984837	0.077339	0.0337667	0.0239745	0.0814635	0.193654	0.0784814	0.124294	0.062463	0.0702813	0.0334675	0.0656714	0.0706465	0.0401902	0.0458611	0.159146	1.11597e-07	0.103368	0.0596712	0.0868149
2|012|PanCKneg	0.100494	0.123269	0.070208	0.114205	0.125213	0.160688	0.0376476	0.0758286	0.0587385	0.133708	0.107852	0.111058	0.153311	0.0690097	0.158556	0.178688	0.143661	0.188396	0.122232	0.120766	0.159143	0.0606042	0.0267867	0.100501	0.162575	0.107905	0.186003	0.019616	0.129766	0.113615	0.200691	0.129403	0.0653052	0.0942583	0.220566	0.0724894	0.0781695	0.0592499	0.144902	0.0892542	0.0407841	0.105736	0.0377131	0.0753236	0.330428	0.0850623	0.141212	0.107801	0.0599741
2|012|PanCKpos	0.0432354	0.127313	0.0372615	0.0983144	0.188715	0.0783137	0.123023	0.192077	0.0445493	0.0671973	0.0840881	0.116247	0.0478209	0.125554	0.198321	0.133629	0.152481	0.0864031	0.143762	0.11716	0.0426722	0.0603056	0.0234717	0.0373046	0.0521873	0.00890821	0.174595	0.156126	0.193746	0.0874332	0.0555394	0.0256018	0.135538	0.133412	0.28169	0.0291414	0.0678467	0.054892	0.0421923	0.0848052	1.93638e-14	0.101957	0.153406	0.060268	0.101861	0.0122664	0.0908031	0.0551859	0.0123112
2|013|Geometric.Segment	0.101512	0.151121	0.0155793	0.0527393	0.117938	0.0601551	0.174023	0.216488	0.0585368	0.0519069	0.079715	0.0097155	0.0468909	1.2884e-14	0.0647648	0.0312196	0.0408006	0.00940068	0.0636335	0.032992	0.0186411	0.0126049	0.00660916	0.00711346	0.00511511	0.0345359	0.0763098	0.130916	0.035795	0.0382729	0.0164356	0.00847395	0.0559605	0.0384827	0.0726166	0.0229907	0.0715893	0.00911148	0.0291713	0.0219113	0.0181212	0.0252598	0.0733846	0.0126396	0.00028473	9.41038e-15	0.0646858	0.0380395	0.00263357
2|014|PanCKneg	0.0592557	0.155675	0.0805084	0.139666	0.137885	0.116284	0.0229273	0.0853875	0.0799089	0.122503	0.133302	0.126593	0.0696474	0.0362331	0.173508	0.181782	0.132991	0.186173	0.122802	0.102276	0.119355	0.0747949	0.0657645	0.055646	0.0732218	0.0251541	0.210678	0.0249932	0.0966472	0.0955487	0.101494	0.047013	0.0458992	0.0784883	0.205305	0.0688694	0.14253	0.0542572	0.100349	0.0514633	0.0768502	0.0924389	0.0274027	0.0505684	0.239118	0.0907188	0.138175	0.0451551	0.0740743
2|014|PanCKpos	0.0589374	0.151484	0.0522894	0.129486	0.147393	0.107599	0.0293818	0.11573	0.0892168	0.118483	0.105792	0.0822349	0.0670469	0.0696562	0.164038	0.127823	0.175801	0.121893	0.0649536	0.0929709	0.12655	0.0691106	0.00298513	0.0442995	0.0636718	0.0213056	0.195506	0.00663802	0.121085	0.0978974	0.0690355	0.0288181	0.038911	0.0499438	0.137965	0.066732	0.116196	0.0607308	0.0678345	0.0194913	0.0509158	0.0760058	0.0361732	0.122009	0.138077	7.39449e-15	0.137105	0.0816457	0.0705625
2|015|PanCKneg	0.174804	0.101985	0.103031	0.112199	0.0873173	0.124387	0.0308063	0.0793173	0.0920088	0.0941445	0.0878951	0.158355	0.160118	0.114801	0.0844618	0.137526	0.132501	0.132341	0.160197	0.207021	0.0753045	0.130197	0.0795182	0.140291	0.097177	0.191488	0.111321	0.0147033	0.0758242	0.121263	0.125885	0.204326	0.0456443	0.108466	0.122515	0.073527	0.127244	0.120644	0.0772423	0.0706392	0.0906693	0.0890468	0.0604269	0.085794	0.180155	0.15392	0.091064	0.0900027	0.127321
2|015|PanCKpos	0.0939684	0.111811	0.0648335	0.0791888	0.136755	0.0415532	0.141482	0.19222	0.0610749	0.077113	0.184487	0.00632564	0.108973	0.136022	0.0583015	0.0515008	0.158922	0.0854651	0.0784405	0.0451719	0.0270334	0.0530084	0.0787762	0.0476447	0.0402634	0.00105917	0.000798312	0.162917	0.161202	0.073668	0.0115592	0.00720072	0.046777	0.157956	0.138395	0.0568076	0.160884	0.0132066	0.0607192	0.0334624	0.0308345	0.0519031	0.128943	0.0322087	0.0401835	0.0338702	0.00932693	0.0785007	0.00109406
2|016|PanCKneg	0.206486	0.0629751	0.103188	0.127237	0.0344524	0.153157	0.133654	0.0685394	0.107717	0.002595	0.0311556	5.28478e-10	0.0908791	0.0013643	1.02629e-14	1.16262e-14	0.0311304	0.00275785	1.16262e-14	0.0136296	7.73011e-15	0.0558239	0.103471	9.99102e-07	0.0786128	0.089496	0.0533344	0.149611	0.00403317	0.00312042	0.0344732	0.0780972	0.0518875	1.01496e-14	0.00231457	0.0302401	0.082893	0.0211683	1.27242e-14	0.127479	0.0379676	0.00208608	0.0394972	1.27242e-14	1.32575e-14	0.110599	0.0241627	1.23734e-14	0.0458384
2|016|PanCKpos	0.0619832	0.033096	4.17436e-14	0.00954263	0.110284	0.00492458	0.384704	0.367201	0.0236211	0.00464341	0.0350908	0.00745016	1.35921e-14	0.0373463	1.35921e-14	9.05249e-15	0.039301	9.05249e-15	1.03937e-05	9.05249e-15	0.000921249	6.97039e-15	0.00031196	6.97039e-15	0.00629904	0.00595454	6.97039e-15	0.149832	0.0142717	0.00200824	9.09941e-15	0.000558134	0.0675576	0.0232069	0.0234598	9.09941e-15	0.0228053	9.64626e-15	9.64626e-15	0.0184023	9.64626e-15	9.64626e-15	0.0897409	9.64626e-15	1.14085e-14	1.14085e-14	1.14085e-14	0.00247135	1.1113e-14
2|017|Geometric.Segment	0.0434124	0.14084	0.116111	0.161162	0.138815	0.10396	0.0129682	0.0765437	0.0664933	0.139693	0.0594554	0.15502	0.0752328	0.0334502	0.162088	0.223454	0.174212	0.17823	0.0847675	0.117334	0.184062	0.114614	0.0531237	0.188629	0.100918	0.0251079	0.166179	0.0143443	0.141836	0.170052	0.122877	0.0625825	0.0391425	0.124033	0.270603	0.0959139	0.0729616	0.090787	0.128077	0.10929	0.0315699	0.110395	0.0106138	0.0712221	0.309967	0.141025	0.116935	0.111072	0.0933756
2|018|PanCKneg	0.0480314	0.167474	0.0612238	0.165204	0.145696	0.11145	0.0167965	0.0861104	0.0540829	0.143931	0.0694652	0.14051	0.0579565	0.0556759	0.195596	0.236895	0.161906	0.150407	0.10814	0.0853799	0.151387	0.151036	0.0368473	0.0726635	0.105232	0.0337508	0.25179	0.00096382	0.170125	0.169482	0.104927	0.0669025	0.0321991	0.110996	0.256538	0.0732488	0.0942914	0.0799621	0.120369	0.100999	0.0560325	0.0993485	0.0424185	0.0615558	0.3393	0.0788204	0.108105	0.116797	0.0516503
2|018|PanCKpos	0.0422874	0.158065	0.0761298	0.159144	0.147099	0.103901	0.0196418	0.0926746	0.0625884	0.138469	0.0868866	0.113926	0.0844838	0.0321133	0.164791	0.213316	0.203796	0.144996	0.0916942	0.0886668	0.139402	0.112628	0.0758103	0.126556	0.112585	0.0145457	0.215027	3.56172e-05	0.184904	0.163441	0.104711	0.0616781	0.0183001	0.141281	0.253908	0.0858081	0.0931945	0.0847223	0.124932	0.102805	0.0278182	0.0984471	0.0438452	0.0656311	0.290261	0.0846008	0.14445	0.135049	0.0413152
2|019|PanCKneg	0.241872	0.0988713	0.129245	0.0753538	0.0725348	0.111718	0.0563742	0.0581793	0.093224	0.0626271	0.134705	0.106914	0.198911	0.0680544	0.130672	0.106032	0.0908264	0.146376	0.160152	0.164563	0.0468803	0.0937253	0.150437	0.136386	0.0658124	0.212371	0.089743	0.0657195	0.0801175	0.0629321	0.128339	0.252582	0.0689805	0.0670855	0.103981	0.0858598	0.1793	0.0646156	0.062094	0.0590284	0.0776221	0.0808338	0.0557336	0.0414753	0.117165	0.232704	0.0991179	0.0666399	0.125135
2|019|PanCKpos	0.0980957	0.0633674	0.00198133	0.0415378	0.140734	0.0118703	0.311707	0.281191	0.0318303	0.0176841	0.0843693	1.94459e-14	0.0520079	0.00354476	0.0240402	0.00359389	0.0852352	2.03195e-09	0.0357333	1.3664e-14	0.00565382	0.0273558	0.00416835	0.00334614	0.0191516	0.00288114	0.00183908	0.199211	0.0621705	0.0216874	0.000381802	0.000714652	0.0908	0.059483	0.0702158	0.00039484	0.048867	1.52525e-14	0.00490995	0.0106049	0.00461241	0.000819034	0.144487	1.52525e-14	0.0012261	1.71605e-14	1.71605e-14	0.0179604	1.7166e-14
2|020|PanCKneg	0.174488	0.10311	0.0996887	0.107225	0.0940861	0.144754	0.0435004	0.066783	0.0827384	0.0836261	0.135939	0.0615985	0.204445	0.00263603	0.128105	0.147815	0.16941	0.15857	0.129066	0.163701	0.0972154	0.0680203	0.0869384	0.131078	0.135981	0.168925	0.126725	0.0558296	0.109574	0.133848	0.170369	0.21614	0.0714455	0.0637089	0.117075	0.0670417	0.130147	0.1032	0.0896371	0.0578699	0.109414	0.0860851	0.0335323	0.0745694	0.0894102	0.117012	0.0481657	0.0649842	0.117299
2|020|PanCKpos	0.0832574	0.0919698	0.0183243	0.0351518	0.15172	0.0141424	0.271278	0.269615	0.0498632	0.014678	0.127318	1.85384e-14	0.0292216	0.0555368	0.0300003	0.0064925	0.0980378	0.0131232	5.28902e-09	0.00797207	1.06183e-14	0.00202186	0.0300447	0.00738329	0.0122931	0.0136295	0.00150784	0.177586	0.053224	0.0255539	1.26618e-14	1.26618e-14	0.0664454	0.0803352	0.0638854	0.00380453	0.0792418	1.44315e-14	0.00785208	0.0130733	1.44315e-14	0.00449488	0.114063	0.00221637	0.00067358	0.00104358	0.00268852	0.0093334	1.77347e-14
3|001|PanCKneg	0.275262	0.0774085	0.117151	0.0705412	0.055624	0.116138	0.0453641	0.0672465	0.103162	0.0721022	0.116991	0.0525694	0.286696	0.0697104	0.0327786	0.0513991	0.0788942	0.100116	0.106912	0.185761	0.0563885	0.101791	0.0968145	0.139864	0.0769744	0.181322	0.0335128	0.036073	0.066479	0.0410232	0.1138	0.2425	0.0450381	0.10673	0.0763969	0.0684336	0.11898	0.096063	0.0806188	0.0379425	0.086159	0.0508757	0.0791308	0.0742574	0.0838616	0.113509	0.0637064	0.100973	0.0659596
3|001|PanCKpos	0.074056	0.149208	0.0774178	0.11409	0.109813	0.0793371	0.104819	0.136041	0.0681897	0.0870273	0.153842	0.061541	0.013845	0.161123	0.0828337	0.0955878	0.166163	0.173869	0.117888	0.0921857	0.0825455	0.0890993	0.04513	0.0539649	0.0476996	0.00615034	0.073329	0.129491	0.13239	0.107269	0.0381786	0.0111759	0.0767256	0.212179	0.133045	0.0516905	0.154976	0.0410022	0.0497079	0.0371007	0.0346331	0.0799665	0.122891	0.0821755	0.117449	0.122219	0.0509175	0.0802455	0.0271493
3|002|PanCKneg	0.296098	0.0919045	0.112942	0.063686	0.0633611	0.0961158	0.0532594	0.0635715	0.0753655	0.0836962	0.109777	0.0635745	0.314921	0.0995962	0.0376539	0.109664	0.152126	0.0901333	0.112712	0.190823	0.0901355	0.141226	0.0609221	0.128192	0.070355	0.211425	0.0665044	0.0583493	0.080418	0.0504054	0.12027	0.312153	0.0794785	0.0990693	0.0539021	0.0693745	0.146661	0.0287463	0.0729284	0.0558308	0.0747445	0.110146	0.0655371	0.0529257	0.126741	0.151197	0.0456528	0.159377	0.0617064
3|002|PanCKpos	0.0836993	0.161675	0.060166	0.0911857	0.133483	0.0389823	0.146561	0.142175	0.0797964	0.0622767	0.14709	0.0639202	0.0592755	0.0560404	0.105123	0.0515818	0.106872	0.0725984	0.0759444	0.111885	0.0636223	0.0314266	0.0314052	0.0370707	1.18019e-14	0.0163316	0.0725493	0.155088	0.11901	0.0696367	0.0192712	0.0131333	0.117035	0.197232	0.109457	0.027134	0.153652	0.0469187	0.0243063	0.0234566	1.89691e-14	0.0703233	0.116658	0.0842508	0.0672406	0.0547864	0.0615619	0.0845785	0.0196932
3|003|PanCKneg	0.348166	0.0728699	0.0603573	0.0646758	0.0699426	0.166981	0.0569672	0.0388425	0.0502939	0.0709036	0.0116317	0.103503	0.352923	0.02945	0.0719727	0.0911116	0.101081	0.127073	0.0151913	0.0912329	0.0166815	0.0686647	0.0864414	0.0443345	0.127651	0.272625	0.0907204	0.0408199	0.0128687	0.033391	0.174594	0.261679	0.0854278	0.0325492	0.0591978	0.0605485	0.0522159	0.0448899	0.00999176	0.0580533	0.0699363	0.0329398	0.0494575	0.0373131	0.170939	0.0993728	0.0242058	0.0772121	0.0289887
3|003|PanCKpos	0.140192	0.0992984	0.0050694	0.0266888	0.156031	0.0711419	0.156903	0.273847	0.0433302	0.0274985	0.0795131	0.0871263	0.11352	0.00554248	0.0790025	0.0311506	0.0938705	1.77856e-14	0.0911263	0.0872692	0.0284297	0.00223421	2.58574e-13	1.20704e-14	0.0256721	0.0604829	0.030382	0.124545	0.100734	0.0129112	0.0180153	0.0447703	0.108479	0.0994577	0.096727	0.0142625	0.109597	0.0286738	0.00306645	0.0200402	0.0249131	0.0250052	0.143381	0.0476161	0.000769431	0.0125613	1.89235e-14	0.0265987	1.92212e-14
3|004|PanCKneg	0.104741	0.112498	0.0165389	0.260859	0.0482483	0.118378	0.180961	0.109441	0.0359071	0.0124286	5.99853e-15	0.0465211	0.100591	5.99853e-15	0.0113601	0.00461549	0.0163027	1.44158e-14	0.0316678	0.0268777	4.30622e-12	0.0576405	9.91008e-09	0.000405943	0.0645021	0.0376157	0.189816	0.155435	0.00350092	0.00934793	0.05458	0.042641	0.0933192	1.24155e-14	0.0422961	0.0195004	0.0570801	0.00966523	1.48875e-06	0.28876	1.17926e-14	0.00722953	0.0614225	0.0128165	0.0261046	0.00793428	0.00308534	0.0128422	0.00626378
3|004|PanCKpos	0.0545687	0.0169052	3.46245e-14	0.029502	0.138595	0.0371435	0.335228	0.379025	0.00340643	0.00562664	1.15835e-14	0.0340313	0.000906894	0.019038	0.0446168	8.13264e-15	0.00474703	0.00798639	0.0192898	0.00106688	5.76486e-15	5.76486e-15	5.76486e-15	5.76486e-15	0.0118087	5.76486e-15	5.76486e-15	0.109187	0.00572706	7.96009e-15	0.0011575	0.000745563	0.0838675	0.00655818	0.027054	7.96009e-15	0.0137052	3.48098e-06	0.00165463	0.0246746	0.0178016	9.24268e-15	0.0787207	0.00532659	1.01428e-14	1.01428e-14	1.01428e-14	9.65178e-15	9.65178e-15
3|005|Geometric.Segment	0.0543315	0.143015	0.0564085	0.15363	0.158029	0.11521	0.0205742	0.0813684	0.0670935	0.150341	0.0534758	0.155852	0.09054	0.0622366	0.179739	0.201998	0.181872	0.14644	0.0422022	0.145127	0.167498	0.122803	0.0391575	0.076844	0.0998751	0.0587665	0.207339	0.0227556	0.132476	0.170859	0.0983314	0.0759915	0.0316408	0.0971165	0.275873	0.0629037	0.0774513	0.0776328	0.125302	0.0970383	0.00171495	0.120275	0.0213949	0.0817594	0.313201	0.0598239	0.146934	0.108354	0.0585532
3|006|PanCKneg	0.054639	0.160465	0.0620185	0.16195	0.13979	0.0987097	0.0185248	0.0932268	0.0716519	0.139024	0.0713534	0.116805	0.0982867	0.0557308	0.143227	0.240309	0.188156	0.140465	0.103245	0.114274	0.148938	0.085558	0.0574771	0.0662844	0.096019	0.034859	0.263171	0.00737764	0.145051	0.15642	0.111945	0.065397	0.0261869	0.114303	0.264014	0.0625665	0.0879279	0.107639	0.0887815	0.0812773	0.0233701	0.145009	0.0353955	0.0795911	0.274968	0.0863243	0.133528	0.0977013	0.0706811
3|006|PanCKpos	0.0483343	0.148899	0.0688896	0.162262	0.154819	0.107078	0.0151318	0.0903152	0.0645481	0.139723	0.0662062	0.114329	0.101754	0.0689202	0.164919	0.209367	0.199687	0.157338	0.0879193	0.0886531	0.152936	0.115047	0.0615948	0.101051	0.10482	0.0195791	0.223041	0.00875736	0.179226	0.175203	0.108447	0.0674039	0.0234222	0.129011	0.281377	0.0785898	0.0715611	0.098011	0.117349	0.0892432	0.0284829	0.120081	0.025353	0.0736103	0.300683	0.0673787	0.131221	0.10864	0.0715941
3|007|PanCKneg	0.0607833	0.149032	0.0652206	0.148176	0.153009	0.101129	0.0186448	0.096162	0.0608474	0.146997	0.0933389	0.0667257	0.0958668	0.0254758	0.201821	0.273697	0.17989	0.165865	0.0707519	0.0638177	0.137402	0.0917282	0.0593307	0.0561361	0.113578	0.0512637	0.198054	0.0103608	0.170729	0.13604	0.112699	0.0667477	0.0294979	0.107367	0.261262	0.0671992	0.102238	0.0754744	0.129604	0.0934756	0.0235877	0.08484	0.0307298	0.0862924	0.275502	0.0807967	0.0767668	0.0836325	0.0835436
3|007|PanCKpos	0.0499168	0.149097	0.0789304	0.159439	0.151711	0.110749	0.0118382	0.0824421	0.059022	0.146855	0.0559668	0.124167	0.0931594	0.0568762	0.189765	0.236287	0.200523	0.165873	0.0739777	0.0742307	0.16781	0.0920704	0.0549488	0.118125	0.123334	0.0342666	0.210686	0.00777757	0.160419	0.166665	0.111533	0.0704995	0.0190505	0.131517	0.267687	0.0808915	0.0815224	0.0942062	0.119169	0.10331	0.0333822	0.121697	0.0200957	0.0705343	0.353797	0.0901899	0.123682	0.105181	0.0790643
3|008|PanCKneg	0.2249	0.0808547	0.0878578	0.0899287	0.0672242	0.140116	0.065261	0.0676116	0.0858228	0.0904227	0.128028	0.0544778	0.221076	0.0935141	0.109534	0.111056	0.118121	0.208251	0.0992809	0.153702	0.0847061	0.123604	0.0821747	0.100652	0.131553	0.192112	0.062167	0.0604755	0.0664188	0.100114	0.157158	0.270447	0.0867697	0.0924157	0.0705768	0.0541552	0.0912595	0.0585114	0.123125	0.0426278	0.0834791	0.0737962	0.0656507	0.0805108	0.148317	0.180119	0.112567	0.124039	0.0749564
3|008|PanCKpos	0.0888439	0.150615	0.0715153	0.118128	0.139976	0.0572761	0.094808	0.134088	0.0680778	0.0766709	0.111803	0.0288996	0.0652545	0.0487153	0.136636	0.0620196	0.158358	0.0995277	0.0693349	0.105699	0.0836054	0.0113241	0.0424291	0.0468496	0.0268358	0.0237705	0.105676	0.103543	0.17021	0.11036	0.0248712	0.0329886	0.0792782	0.184577	0.135976	0.0405879	0.140128	0.0270027	0.0675408	0.0371865	1.76101e-14	0.0886303	0.0909085	0.0881408	0.0968059	0.0723953	0.0601471	0.0864641	0.0324043
3|009|PanCKneg	0.0527874	0.144302	0.0690933	0.162858	0.147973	0.101144	0.022229	0.0893761	0.0674055	0.142831	0.0807454	0.133371	0.078802	0.0606444	0.18457	0.221329	0.177982	0.161021	0.0752015	0.114514	0.16183	0.0969982	0.0634072	0.0915908	0.110552	0.041915	0.1956	0.0112208	0.181487	0.17384	0.113595	0.0695398	0.0325071	0.135818	0.266957	0.0695954	0.0799563	0.0884584	0.117087	0.0995744	0.029161	0.125938	0.0386312	0.0778125	0.343322	0.111092	0.124483	0.109855	0.0688927
3|009|PanCKpos	0.0472907	0.151341	0.0746688	0.161278	0.16381	0.106087	0.0116935	0.085177	0.065807	0.132847	0.0775906	0.0734911	0.106549	0.0693048	0.180277	0.205896	0.207315	0.159756	0.0734649	0.0851171	0.156213	0.0877224	0.0548949	0.128957	0.122236	0.0227659	0.210803	0.0216009	0.172067	0.175459	0.106371	0.066338	0.0149774	0.117988	0.290973	0.0655039	0.0935473	0.0841504	0.120294	0.0968378	0.0265539	0.110133	0.0139957	0.0759829	0.265153	0.0766583	0.161923	0.103583	0.0618794
3|010|PanCKneg	0.0289992	0.15988	0.0355039	0.242651	0.085535	0.121744	0.0939363	0.0944965	0.071528	0.0657262	0.0150148	0.0208552	0.0966986	0.0141344	0.0278248	0.0805114	0.0906797	0.105027	0.0689526	0.171395	0.0389124	0.102917	0.00846166	0.00655595	0.107414	0.0114122	0.307187	0.118766	0.100533	0.0478862	0.0984604	0.0200455	0.0825875	0.0630981	0.151835	0.0535059	0.115823	0.0134827	0.0696825	0.316876	0.0324653	0.0341595	0.0449075	0.0642165	0.125185	0.0415916	0.067063	0.0329883	0.0534862
3|010|PanCKpos	0.0482508	0.0428458	0.000164554	0.0694525	0.172198	0.0357426	0.249853	0.339273	0.0220744	0.0201458	0.0362527	0.0159733	0.0351459	0.0693876	0.0476464	0.0052116	0.0196685	0.0103399	0.0487569	0.015856	0.0044064	7.57219e-15	7.57219e-15	7.57219e-15	0.00888473	7.57219e-15	0.010883	0.108725	0.0127155	0.00365887	0.00177192	9.99715e-15	0.0935174	0.0293816	0.0522727	2.25126e-09	0.0217973	1.28143e-14	0.00648899	0.0359463	0.0143993	0.010714	0.108597	0.0132989	0.00233604	1.29059e-14	1.29059e-14	0.00768878	1.32417e-14
3|011|Geometric.Segment	0.0275915	0.149802	0.121549	0.219984	0.0767502	0.118396	0.0751036	0.0708253	0.0553718	0.0846259	0.0144035	0.0597492	0.0679884	0.016014	0.0332649	0.194495	0.124124	0.179823	0.131685	0.0444902	0.0488159	0.172266	0.0655063	0.0768313	0.103837	0.0134181	0.309437	0.107625	0.0721129	0.100997	0.141275	0.0292593	0.111562	0.0825655	0.175141	0.075824	0.1315	0.0468249	0.0376794	0.33777	0.0309382	0.0514349	0.0165295	0.0674981	0.206447	0.246323	0.0754343	0.0472714	0.0711413
[truncated: 17 more columns]
