# Supplementary material for: Microenvironment shapes small-cell lung cancer neuroendocrine states and presents therapeutic opportunities
Source: Cell Rep Med. 2024 Jun 18;5(6):101610. doi: 10.1016/j.xcrm.2024.101610 (PMC11228806; doi:10.1016/j.xcrm.2024.101610)
Supplement: Table S6. Cancer-associated fibroblasts enriched in hybrid-NE/NE segments-associated gene signatures from various previously published groups, related to Figure 4C and Figure S4D [file mmc7.xlsx]

## Sheet: Sheet1
Table S6: Cancer associated fibroblasts enriched in Hybrid-NE/NE segments associated gene signatures from various groups previously published
ECOTYPER_CAF_S03	C10_COMP:pan_dCAF	pan_pCAF:pan_dCAF	C10_COMP:ECOTYPER_CAF_S03	ECOTYPER_CAF_S03:pan_dCAF	C10_COMP:pan_pCAF:pan_dCAF	C10_COMP:ECOTYPER_CAF_S03:pan_dCAF	pan_pCAF:ECOTYPER_CAF_S03:pan_dCAF	C10_COMP:pan_pCAF:ECOTYPER_CAF_S03:pan_dCAF	C10_COMP	pan_dCAF	pan_pCAF
FNDC1	CTSK	LOX	AEBP1	MMP2	COL8A1	ANTXR1	LOXL2	COL12A1	BGN	SPON2	CD248
FBN1	PLAU	COL6A2	CDH11	ASPN	FN1	COL11A1	ADAM12	COL1A1	COMP	RIN2	DIAPH3
ADAMTS2	NA	LOXL1	COL10A1	LUM	NA	COL1A2	NA	COL5A1	CTSB	ANGPTL2	NUSAP1
LRRC15	NA	COL6A1	COL5A2	ITGA11	NA	COL3A1	NA	CTHRC1	GJB2	LGALS1	NA
PRRX1	NA	NA	COL6A3	TNFAIP6	NA	INHBA	NA	POSTN	HOPX	EMP1	NA
PLPP4	NA	NA	FAP	P4HA3	NA	SULF1	NA	THY1	P4HB	RARRES2	NA
ISLR	NA	NA	MMP11	HTRA3	NA	THBS2	NA	NA	RAB31	PLAUR	NA
ITGBL1	NA	NA	MMP14	NA	NA	VCAN	NA	NA	RCN3	TMEM119	NA
WISP1	NA	NA	MXRA5	NA	NA	NA	NA	NA	SERPINH1	SPHK1	NA
ADAMTS12	NA	NA	SFRP2	NA	NA	NA	NA	NA	NA	TNFRSF12A	NA
FIBIN	NA	NA	SFRP4	NA	NA	NA	NA	NA	NA	GREM1	NA
OLFML2B	NA	NA	SPARC	NA	NA	NA	NA	NA	NA	IGFBP3	NA
SYNDIG1	NA	NA	TGFBI	NA	NA	NA	NA	NA	NA	ITGA5	NA
GLT8D2	NA	NA	NA	NA	NA	NA	NA	NA	NA	STEAP1	NA
NTM	NA	NA	NA	NA	NA	NA	NA	NA	NA	DCN	NA
ZNF469	NA	NA	NA	NA	NA	NA	NA	NA	NA	SERPINE1	NA
METTL11B	NA	NA	NA	NA	NA	NA	NA	NA	NA	ANGPTL4	NA
COL5A3	NA	NA	NA	NA	NA	NA	NA	NA	NA	C1R	NA
SLC24A2	NA	NA	NA	NA	NA	NA	NA	NA	NA	C1S	NA
WNT2	NA	NA	NA	NA	NA	NA	NA	NA	NA	CPXM1	NA
C1QTNF3	NA	NA	NA	NA	NA	NA	NA	NA	NA	CRABP2	NA
C1QTNF5	NA	NA	NA	NA	NA	NA	NA	NA	NA	CTGF	NA
TIMP2	NA	NA	NA	NA	NA	NA	NA	NA	NA	CYP1B1	NA
C3orf80	NA	NA	NA	NA	NA	NA	NA	NA	NA	ITGB1	NA
PRSS23	NA	NA	NA	NA	NA	NA	NA	NA	NA	LMNA	NA
SERPINF1	NA	NA	NA	NA	NA	NA	NA	NA	NA	MGP	NA
SNAI2	NA	NA	NA	NA	NA	NA	NA	NA	NA	MORF4L2	NA
TIMP1	NA	NA	NA	NA	NA	NA	NA	NA	NA	PDLIM4	NA
TMEM176B	NA	NA	NA	NA	NA	NA	NA	NA	NA	NA	NA
TPM4	NA	NA	NA	NA	NA	NA	NA	NA	NA	NA	NA
UAP1	NA	NA	NA	NA	NA	NA	NA	NA	NA	NA	NA
YIF1A	NA	NA	NA	NA	NA	NA	NA	NA	NA	NA	NA
