# Supplementary material for: Microenvironment shapes small-cell lung cancer neuroendocrine states and presents therapeutic opportunities
Source: Cell Rep Med. 2024 Jun 18;5(6):101610. doi: 10.1016/j.xcrm.2024.101610 (PMC11228806; doi:10.1016/j.xcrm.2024.101610)
Supplement: Table S7. Clinical profile of proteomics dataset, related to Figure 5A and Figure S5B [file mmc8.xlsx]

## Sheet: Sheet1
Table S7: Clinical profile of Proteomics dataset
Patient ID	Patient_sample_ID	Post LMD_Tissue type	Location	Age at initial dx	Sex	No of prior lines of treatment	Smoker	Platinum sensitivity	Pathologist diagnosis	Matched bulk RNAseq	Matched Spatial Transcriptomic data
Prot_1	Prot_1.1	Tumor	Liver	63	M	2	Nonsmoker	Resistant	SCLC	YES	Yes
Prot_10	Prot_10.1	Tumor	Liver	70	F	3	42 pack years	Sensitive	SCLC	YES	Yes
Prot_11	Prot_11.1	Tumor	Liver	64	M	2	40 pack year	Resistant	SCLC	YES	Yes
Prot_3	Prot_3.2	Tumor	Liver	64	F	3	30 pack years	Sensitive	SCLC	No	Yes
Prot_4	Prot_4.1	Tumor	Liver	47	M	4	Nonsmoker(heavy asbestos exposure)	Resistant	SCLC	YES	Yes
Prot_5	Prot_5.2	Tumor	Liver	64	M	4	39 pack years	Resistant	SCLC	YES	Yes
Prot_2	Prot_2.1	Tumor	Liver	57	F	1	40 pack year	Resistant	SCLC	YES	No
Prot_2	Prot_2.2	Tumor	Liver	57	F	1	40 pack year	Resistant	SCLC	YES	No
Prot_2	Prot_2.3	Tumor	Liver	57	F	1	40 pack year	Resistant	SCLC	YES	No
Prot_3	Prot_3.1	Tumor	Liver	64	F	3	30 pack years	Sensitive	SCLC	YES	No
Prot_5	Prot_5.1	Tumor	Lung	64	M	4	39 pack years	Resistant	SCLC	YES	No
Prot_6	Prot_6.1	Tumor	Liver	73	M	4	10 pack year	Sensitive	SCLC	YES	No
Prot_7	Prot_7.1	Tumor	Mediastinal LN	65	M	4	40 packyear	Sensitive	SCLC	No	No
Prot_8	Prot_8.1	Tumor	Liver	71	M	4	40 packyear	Resistant	SCNC-Bladder origin	YES	No
Prot_9	Prot_9.1	Tumor	Liver	57	M	4	40 pack years	Sensitive	SCLC	No	No
