# Supplementary material for: Microenvironment shapes small-cell lung cancer neuroendocrine states and presents therapeutic opportunities
Source: Cell Rep Med. 2024 Jun 18;5(6):101610. doi: 10.1016/j.xcrm.2024.101610 (PMC11228806; doi:10.1016/j.xcrm.2024.101610)
Supplement: Table S8. Protein-to-gene ratio of hallmark gene sets for proteomic analysis, related to Figure 5E [file mmc9.xlsx]

## Sheet: Sheet1
Table S8: Protein to gene ratio of hallmark gene sets for proteomic analysis
Genesets	Common in Tumor_proteome	Common in TME_Proteome	Total genes in genset	Concordance ratio
HALLMARK_MYC_TARGETS_V1	190	189	200	0.95
HALLMARK_MITOTIC_SPINDLE	175	156	199	0.879397
HALLMARK_E2F_TARGETS	173	155	200	0.865
HALLMARK_MYC_TARGETS_V2	50	47	58	0.862069
HALLMARK_PROTEIN_SECRETION	82	81	96	0.854167
HALLMARK_OXIDATIVE_PHOSPHORYLATION	164	157	200	0.82
HALLMARK_UNFOLDED_PROTEIN_RESPONSE	89	83	113	0.787611
HALLMARK_REACTIVE_OXYGEN_SPECIES_PATHWAY	38	35	49	0.77551
HALLMARK_G2M_CHECKPOINT	155	131	200	0.775
HALLMARK_MTORC1_SIGNALING	150	148	200	0.75
HALLMARK_DNA_REPAIR	113	103	151	0.748344
HALLMARK_TGF_BETA_SIGNALING	31	24	42	0.738095
HALLMARK_PEROXISOME	76	70	104	0.730769
HALLMARK_FATTY_ACID_METABOLISM	112	117	158	0.708861
HALLMARK_PI3K_AKT_MTOR_SIGNALING	72	68	105	0.685714
HALLMARK_ADIPOGENESIS	137	136	200	0.685
HALLMARK_GLYCOLYSIS	130	128	200	0.65
HALLMARK_CHOLESTEROL_HOMEOSTASIS	45	43	74	0.608108
HALLMARK_ANDROGEN_RESPONSE	59	55	101	0.584158
HALLMARK_UV_RESPONSE_UP	91	91	158	0.575949
HALLMARK_EPITHELIAL_MESENCHYMAL_TRANSITION	114	131	200	0.57
HALLMARK_UV_RESPONSE_DN	81	72	144	0.5625
HALLMARK_COAGULATION	77	87	138	0.557971
HALLMARK_XENOBIOTIC_METABOLISM	111	123	200	0.555
HALLMARK_INTERFERON_ALPHA_RESPONSE	53	56	96	0.552083
HALLMARK_APICAL_JUNCTION	109	120	200	0.545
HALLMARK_HEME_METABOLISM	109	101	200	0.545
HALLMARK_BILE_ACID_METABOLISM	61	59	112	0.544643
HALLMARK_ESTROGEN_RESPONSE_LATE	105	99	200	0.525
HALLMARK_HEDGEHOG_SIGNALING	19	17	37	0.513514
HALLMARK_APOPTOSIS	82	85	161	0.509317
HALLMARK_COMPLEMENT	100	106	200	0.5
HALLMARK_HYPOXIA	98	98	200	0.49
HALLMARK_MYOGENESIS	95	88	200	0.475
HALLMARK_INTERFERON_GAMMA_RESPONSE	91	94	200	0.455
HALLMARK_ANGIOGENESIS	17	19	38	0.447368
HALLMARK_ESTROGEN_RESPONSE_EARLY	87	81	200	0.435
HALLMARK_P53_PATHWAY	86	84	200	0.43
HALLMARK_WNT_BETA_CATENIN_SIGNALING	18	15	42	0.428571
HALLMARK_SPERMATOGENESIS	53	45	135	0.392593
HALLMARK_IL2_STAT5_SIGNALING	78	75	200	0.39
HALLMARK_ALLOGRAFT_REJECTION	66	72	200	0.33
HALLMARK_KRAS_SIGNALING_UP	63	73	200	0.315
HALLMARK_NOTCH_SIGNALING	10	11	32	0.3125
HALLMARK_APICAL_SURFACE	12	12	44	0.272727
HALLMARK_KRAS_SIGNALING_DN	54	49	200	0.27
HALLMARK_IL6_JAK_STAT3_SIGNALING	20	22	87	0.229885
HALLMARK_TNFA_SIGNALING_VIA_NFKB	45	50	200	0.225
HALLMARK_INFLAMMATORY_RESPONSE	34	36	200	0.17
