# Supplementary material for: Microenvironment shapes small-cell lung cancer neuroendocrine states and presents therapeutic opportunities
Source: Cell Rep Med. 2024 Jun 18;5(6):101610. doi: 10.1016/j.xcrm.2024.101610 (PMC11228806; doi:10.1016/j.xcrm.2024.101610)
Supplement: Table S9. Ligand-receptor output for NE, hybrid-NE, and non-NE ecosystems using ICELLNET algorithm, related to Figure 6A, 6B and Figure S6B [file mmc10.xlsx]

## Sheet: Sheet1
Table S9: Ligand-receptor output for NE, hybrid-NE and non-NE ecosystems using Icellnet platform
Ligand/Receptor_pair	NE_out	NE_in	Non_NE_out	Non_NE_in	Hybrid_NE_out	Hybrid_NE_in
AMH / ACVR1 + AMHR2	70.9544	65.4483	81.8782	78.92	79.6399	74.2954
AMH / BMPR1A + AMHR2	70.1074	65.5857	81.3947	75.0774	80.031	77.365
AREG / EGFR	61.3772	61.4139	82.7826	70.052	75.9882	61.5767
BGN / FGFR3	53.0656	58.7167	60.3743	46.4753	65.1079	71.8075
BMP10 / ACVRL1 + ACVR2A	54.0297	49.6189	75.8002	72.6777	63.9256	60.949
BMP10 / ACVRL1 + ACVR2B	50.2835	46.6297	76.5001	71.4341	62.6484	59.75
BMP10 / ACVRL1 + BMPR2	53.7546	50.9157	72.1146	73.7009	65.5746	63.5634
BMP15 / BMPR1B + BMPR2	57.3318	62.7096	69.6483	82.6289	67.2261	69.8175
BMP2 / BMPR1A + ACVR2A	68.5258	70.3761	81.4024	81.2424	79.2642	77.7442
BMP2 / BMPR1A + ACVR2B	63.7743	66.1364	82.1541	79.8523	77.6806	76.2149
BMP2 / BMPR1A + BMPR2	68.1768	72.2153	77.4444	82.3862	81.3089	81.079
BMP2 / BMPR1B + ACVR2A	59.1387	61.5172	80.4667	82.7203	70.5619	72.2119
BMP2 / BMPR1B + ACVR2B	55.0381	57.8112	81.2097	81.3049	69.1521	70.7914
BMP2 / BMPR1B + BMPR2	58.8376	63.1248	76.5542	83.885	72.382	75.3094
BMP4 / BMPR1A + ACVR2A	66.6028	76.5535	83.097	80.34	73.9256	78.5847
BMP4 / BMPR1A + ACVR2B	61.9847	71.9417	83.8643	78.9653	72.4486	77.0388
BMP4 / BMPR1A + BMPR2	66.2637	78.5542	79.0567	81.4711	75.8326	81.9555
BMP4 / BMPR1B + ACVR2A	57.4791	66.9169	82.1419	81.8015	65.8094	72.9926
BMP4 / BMPR1B + ACVR2B	53.4937	62.8856	82.9003	80.4018	64.4945	71.5567
BMP4 / BMPR1B + BMPR2	57.1865	68.6657	78.1479	82.9532	67.5069	76.1236
BMP5 / ACVR1 + ACVR2A	65.6856	66.5869	72.4626	83.3933	75.9083	70.5255
BMP5 / ACVR1 + ACVR2B	61.1312	62.5755	73.1317	81.9664	74.3916	69.1382
BMP5 / ACVR1 + BMPR2	65.3512	68.3271	68.9393	84.5675	77.8663	73.5507
BMP5 / BMPR1A + ACVR2A	64.9016	66.7267	72.0347	79.333	76.281	73.4393
BMP5 / BMPR1A + ACVR2B	60.4014	62.7069	72.6998	77.9756	74.757	71.9947
BMP5 / BMPR1A + BMPR2	64.5711	68.4705	68.5322	80.45	78.2487	76.5895
BMP5 / BMPR1B + ACVR2A	56.011	58.3271	71.2067	80.7762	67.9062	68.2134
BMP5 / BMPR1B + ACVR2B	52.1273	54.8133	71.8642	79.3941	66.5494	66.8715
BMP5 / BMPR1B + BMPR2	55.7258	59.8514	67.7444	81.9135	69.6578	71.1394
BMP6 / ACVR1 + ACVR2A	60.6556	68.0316	82.143	84.0139	68.2413	64.7604
BMP6 / ACVR1 + ACVR2B	56.4499	63.9331	82.9015	82.5763	66.8779	63.4865
BMP6 / ACVR1 + BMPR2	60.3468	69.8095	78.149	85.1967	70.0016	67.5382
BMP6 / BMPR1A + ACVR2A	59.9316	68.1744	81.6579	79.9233	68.5764	67.436
BMP6 / BMPR1A + ACVR2B	55.7761	64.0673	82.4119	78.5558	67.2063	66.1094
BMP6 / BMPR1A + BMPR2	59.6264	69.956	77.6875	81.0486	70.3454	70.3286
BMP6 / BMPR1B + ACVR2A	51.7218	59.5926	80.7192	81.3773	61.0475	62.6373
BMP6 / BMPR1B + ACVR2B	48.1355	56.0025	81.4646	79.9849	59.8278	61.4051
BMP6 / BMPR1B + BMPR2	51.4584	61.15	76.7944	82.523	62.6222	65.324
BMP7 / ACVR1 + ACVR2A	48.8004	61.2074	57.3111	71.5467	62.8829	64.0818
BMP7 / ACVR1 + ACVR2B	45.4167	57.52	57.8403	70.3225	61.6266	62.8213
BMP7 / ACVR1 + BMPR2	48.5519	62.8069	54.5245	72.5541	64.505	66.8306
BMP7 / BMPR1A + ACVR2A	48.2179	61.3359	56.9726	68.0632	63.1918	66.7294
BMP7 / BMPR1A + ACVR2B	44.8746	57.6408	57.4987	66.8986	61.9292	65.4167
BMP7 / BMPR1A + BMPR2	47.9724	62.9388	54.2025	69.0215	64.8218	69.5917
BMP7 / BMPR1B + ACVR2A	41.6127	53.6149	56.3177	69.3014	56.254	61.9809
BMP7 / BMPR1B + ACVR2B	38.7274	50.3849	56.8377	68.1156	55.13	60.7617
BMP7 / BMPR1B + BMPR2	41.4008	55.016	53.5794	70.2771	57.705	64.6396
BMP8A / ACVR1 + ACVR2A	58.9266	75.9347	62.1804	76.0062	72.7832	76.7875
BMP8A / ACVR1 + ACVR2B	54.8408	71.3602	62.7546	74.7057	71.3291	75.277
BMP8A / ACVR1 + BMPR2	58.6266	77.9192	59.157	77.0764	74.6607	80.0813
BMP8A / BMPR1A + ACVR2A	58.2233	76.0941	61.8132	72.3056	73.1407	79.96
BMP8A / BMPR1A + ACVR2B	54.1862	71.51	62.384	71.0684	71.6793	78.3871
BMP8A / BMPR1A + BMPR2	57.9268	78.0828	58.8077	73.3236	75.0274	83.3899
BMP8A / BMPR1B + ACVR2A	50.2475	66.5154	61.1027	73.6209	65.1106	74.2701
BMP8A / BMPR1B + ACVR2B	46.7634	62.5083	61.6669	72.3612	63.8097	72.8091
BMP8A / BMPR1B + BMPR2	49.9916	68.2537	58.1317	74.6575	66.7901	77.4558
BMP8B / ACVR1 + ACVR2A	51.3537	60.2423	74.5883	74.5945	68.4602	66.4184
BMP8B / ACVR1 + ACVR2B	47.793	56.6131	75.277	73.3181	67.0923	65.1119
BMP8B / ACVR1 + BMPR2	51.0922	61.8167	70.9616	75.6447	70.2261	69.2674
BMP8B / BMPR1A + ACVR2A	50.7407	60.3688	74.1478	70.9625	68.7963	69.1625
BMP8B / BMPR1A + ACVR2B	47.2225	56.732	74.8324	69.7483	67.4218	67.802
BMP8B / BMPR1A + BMPR2	50.4824	61.9465	70.5425	71.9616	70.571	72.1292
BMP8B / BMPR1B + ACVR2A	43.7899	52.7696	73.2954	72.2535	61.2432	64.2409
BMP8B / BMPR1B + ACVR2B	40.7537	49.5905	73.9722	71.0172	60.0196	62.9772
BMP8B / BMPR1B + BMPR2	43.567	54.1486	69.7316	73.2708	62.823	66.9965
BTLA / TNFRSF14	46.9534	48.0718	71.4366	69.0533	57.6352	66.7035
BTLA / VTCN1	41.5378	42.7652	79.978	78.3946	52.0647	58.3341
C3 / C3AR1	61.7893	54.9049	62.8051	46.6293	59.9884	42.8092
C3 / CR2	54.5811	53.6729	71.0639	49.5169	58.1509	42.679
CALCA / CALCR	49.0362	50.8152	83.6412	82.6893	65.1402	67.3952
CALCA / CALCRL + RAMP1	49.2596	45.1659	77.7154	83.074	63.3289	60.5802
CALCA / CALCRL + RAMP2	50.5259	48.0815	78.2698	80.9915	63.7883	62.642
CALCA / CALCRL + RAMP3	49.4296	47.9872	76.4047	81.2543	63.9405	62.4647
CCL1 / CCR8	53.4077	48.8502	83.3084	80.545	69.9721	65.5903
CCL11 / ACKR1	51.6656	56.7888	73.1686	78.8336	64.5635	64.9247
CCL11 / ACKR2	58.0969	61.4538	79.148	75.8043	69.379	66.6642
CCL11 / CCR2	53.5759	53.585	77.5144	76.9691	64.4268	61.5924
CCL11 / CCR3	54.4233	46.7186	79.4924	73.9175	67.7503	62.3224
CCL11 / CCR5	55.4386	49.3431	76.9134	77.4253	65.6	59.0082
CCL11 / CXCR3	37.59	44.8423	66.9472	68.1641	58.4886	61.6402
CCL13 / ACKR1	46.5287	54.1986	77.2179	82.944	65.2378	69.2303
CCL13 / ACKR2	52.3206	58.6509	83.5281	79.7568	70.1036	71.0851
CCL13 / CCR2	48.2491	51.1409	81.8042	80.9823	65.0996	65.677
CCL13 / CCR3	49.0123	44.5878	83.8916	77.7716	68.4578	66.4554
CCL14 / ACKR1	49.1961	60.0277	70.3749	70.7502	64.6071	67.3582
CCL14 / ACKR2	55.32	64.9588	76.1259	68.0316	69.4259	69.1629
CCL14 / CCR1	62.3226	61.1133	72.2755	67.2755	73.1286	73.7849
CCL14 / CCR5	52.7887	52.1574	73.9767	69.4864	65.6443	61.2199
CCL15 / CCR1	39.7984	48.4444	69.9885	79.4768	52.0568	63.2108
CCL15 / CCR3	33.0929	39.1459	74.0379	78.3696	48.2609	55.3921
CCL16 / CCR1	55.6254	55.1038	73.7438	69.6378	67.8112	60.7857
CCL16 / CCR2	45.533	51.0714	76.0693	71.5026	59.7825	52.6431
CCL16 / CCR5	47.1161	47.0285	75.4795	71.9264	60.8711	50.4344
CCL16 / CCR8	46.3389	47.5854	75.6499	69.0705	60.0538	51.6647
CCL16 / HRH4	46.8136	56.8835	72.4021	71.7034	63.0315	52.4468
CCL17 / ACKR1	47.3548	51.4496	79.6003	78.1261	61.3289	69.3776
CCL17 / ACKR2	53.2495	55.676	86.1052	75.124	65.9031	71.2364
CCL17 / CCR4	53.8653	46.7491	84.9438	77.7083	64.7684	61.313
CCL18 / CCR3	58.9571	46.5971	80.7071	68.806	74.8634	63.5108
CCL18 / CCR8	59.0663	49.7976	78.2649	69.2096	71.5141	61.6004
CCL18 / PITPNM3	58.4198	51.5636	75.6119	75.9057	68.3074	63.121
CCL19 / ACKR4	44.4168	49.2335	76.4618	70.7091	58.1536	60.5268
CCL19 / CCR7	56.3065	58.9757	85.0158	76.6403	70.1594	71.1218
CCL19 / CCRL2	58.7164	50.7887	85.2417	77.6881	67.9879	63.8821
CCL2 / ACKR1	43.7595	52.6985	70.6082	62.7705	62.328	60.7709
CCL2 / ACKR2	49.2067	57.0275	76.3783	60.3585	66.9767	62.3991
CCL2 / CCR2	45.3775	49.7254	74.8019	61.2859	62.196	57.6518
CCL20 / CCR6	53.7142	47.7565	89.8868	80.889	66.5509	54.8114
CCL21 / ACKR4	41.1732	46.2078	73.8968	72.6159	56.2232	61.1936
CCL21 / CCR7	52.1946	55.3512	82.1638	78.707	67.8305	71.9053
CCL22 / ACKR2	56.6083	56.3896	77.9286	73.1733	68.7911	66.6891
CCL22 / CCR4	57.263	47.3483	76.8774	75.6904	67.6066	57.3992
CCL23 / ACKR2	50.9674	55.1653	78.1557	75.2788	71.2719	64.6583
CCL23 / CCR1	57.419	51.8996	74.2027	74.4421	75.073	68.9793
CCL23 / FPR2	50.7764	46.9871	76.9247	77.6473	69.8159	59.0372
CCL24 / ACKR2	65.1463	64.9173	83.3789	77.2172	78.2986	73.4533
CCL24 / CCR3	61.0269	49.3517	83.7418	75.2952	76.4605	68.6693
CCL25 / ACKR4	47.3688	48.1113	73.6166	77.9897	61.0809	61.8408
CCL25 / CCR9	56.0052	47.0507	75.1881	81.2132	68.5064	61.1545
CCL26 / CCR1	67.9591	60.2089	76.4968	74.5587	76.536	73.6407
CCL26 / CCR2	55.6289	55.8029	78.9092	76.5552	67.4743	63.7761
CCL26 / CCR3	56.5089	48.6523	80.9227	73.52	70.955	64.5319
CCL26 / CCR5	57.563	51.3855	78.2973	77.0089	68.7029	61.1002
CCL26 / CX3CR1	46.3477	49.6932	70.0273	75.8305	58.6958	65.0388
CCL27 / CCR10	51.9334	53.0193	82.3156	79.567	73.6836	69.3624
CCL28 / CCR10	52.6871	60.0883	71.8641	79.5975	72.599	76.4078
CCL28 / CCR3	51.5837	48.0378	73.0535	78.4482	65.9512	69.8989
CCL3 / ACKR2	64.0036	65.6665	72.5475	64.4615	77.3151	74.2937
CCL3 / CCR1	72.1054	61.7792	68.8781	63.745	81.4386	79.2586
CCL3 / CCR5	61.075	52.7257	70.4993	65.8399	73.1038	65.7615
CCL4L1 / ACKR2	62.9979	66.7823	74.9701	72.2161	78.2706	72.1434
CCL5 / ACKR1	56.7012	58.8764	72.4434	69.5286	70.6741	53.8697
CCL5 / ACKR2	63.7594	63.7129	78.3635	66.8569	75.9453	55.313
CCL5 / CCR1	71.8303	59.9412	74.3999	66.1139	79.9957	59.0094
CCL5 / CCR3	59.7278	48.436	78.7045	65.1928	74.1625	51.7104
CCL5 / CCR5	60.842	51.157	76.1511	68.2866	71.8086	48.9606
CCL7 / ACKR2	57.8091	55.2438	85.5862	72.3691	73.5915	69.4756
CCL7 / CCR1	65.1268	51.9735	81.2573	71.5648	77.5164	74.1186
CCL7 / CCR2	53.3105	48.1701	83.8197	73.4811	68.3386	64.1899
CCL7 / CCR3	54.1537	41.9976	85.9586	70.5678	71.8639	64.9507
CCL7 / CCR5	55.164	44.3569	83.1698	73.9166	69.583	61.4967
CCL8 / ACKR2	58.1713	60.5381	83.4964	81.3905	75.0548	73.1815
CCL8 / CCR1	65.5348	56.9544	79.2732	80.4859	79.0577	78.072
CCL8 / CCR2	53.6444	52.7865	81.7731	82.6411	69.6974	67.6138
CCL8 / CCR5	55.5095	48.6079	81.139	83.1309	70.9666	64.777
CCN2 / FGFR2	63.6645	61.7388	81.5312	52.4498	73.91	52.9599
CD160 / TNFRSF14	63.9509	58.6312	74.3892	75.9172	74.7513	75.3072
CD209 / ICAM3	56.2385	59.5216	79.9393	79.0699	60.2172	69.1773
CD24 / SIGLEC10	73.3037	62.4612	45.0574	59.9142	57.4034	61.6959
CD274 / CD80	58.3316	60.2663	70.3903	74.6535	69.9242	72.3557
CD274 / PDCD1	71.8414	64.4955	80.4333	78.9573	81.2869	73.2824
CD40LG / CD40	54.7671	63.6747	75.2242	85.1327	65.8973	65.5657
CD40LG / ITGA2B + ITGB3	55.0778	63.2153	84.6765	84.6312	68.923	68.1429
CD40LG / ITGA5 + ITGB1	62.7896	71.2626	56.9963	72.8589	71.8665	72.7116
CD40LG / ITGAM + ITGB2	58.2524	59.4809	76.4123	84.2753	65.3355	65.3172
CD47 / SIRPA	71.6256	66.0369	51.3989	68.2233	67.0115	65.5381
CD47 / SIRPG	69.8803	61.6777	55.1451	66.8584	69.5037	64.9009
CD48 / CD2	62.9652	56.9948	74.0241	81.7936	63.0097	66.5033
CD48 / CD244	50.3874	56.4692	83.2624	72.4644	63.5599	64.1971
CD58 / CD2	66.2962	64.7217	68.1985	86.4673	65.5852	76.3413
CD70 / CD27	57.9269	56.5611	82.3629	76.9424	67.9802	73.3364
CD72 / CD5	60.4628	57.0878	80.5841	84.5921	70.4002	70.8606
CD80 / CD28	52.2902	44.1293	83.6139	71.5596	68.4952	58.2248
CD80 / CTLA4	55.7912	49.5221	84.2195	69.7836	66.2306	61.7211
CD84 / CD84	63.0924	63.0924	81.811	81.811	74.2915	74.2915
CD86 / CD28	48.7838	54.1166	87.7184	81.1889	66.9789	62.9087
CD86 / CTLA4	52.0501	60.7299	88.3537	79.1739	64.7645	66.6862
CDH1 / KLRG1	65.0778	57.0154	59.7382	72.9813	56.5935	60.4133
CEACAM1 / HAVCR2	59.4491	61.7313	65.3972	78.4304	68.1293	72.7096
CLCF1 + CRLF1 / CNTFR + IL6ST	52.8563	58.9221	69.502	74.8384	63.9787	68.6391
CLEC1B / PDPN	53.5908	46.7103	79.6724	83.6012	64.3075	59.5079
CLEC4G / LAG3	61.4913	56.8665	84.7754	75.3478	69.8296	63.4623
CNTF / CNTFR + IL6ST	57.7843	53.5892	69.2021	73.6802	66.0401	68.4958
CNTF / LIFR + IL6ST	62.4582	56.0509	67.4876	61.7673	66.8059	64.016
COL10A1 / ITGA1 + ITGB1	66.1108	52.1351	63.7527	58.3368	76.0075	63.9356
COL11A1 / ITGA1 + ITGB1	64.8956	56.9026	62.5116	68.0616	75.2485	67.4882
COL12A1 / ITGA1 + ITGB1	62.9699	60.3605	62.1334	58.2566	78.3477	70.8326
COL12A1 / ITGA2 + ITGB1	59.7193	55.9815	60.7443	54.7581	76.7172	69.8335
COL13A1 / ITGA1 + ITGB1	65.0408	63.0603	62.1468	71.3913	72.0771	70.4203
COL13A1 / ITGA10 + ITGB1	61.9705	69.8591	64.9304	75.0554	67.9425	75.1769
COL13A1 / ITGA11 + ITGB1	63.3357	64.496	60.3506	75.3138	72.1824	71.8292
COL13A1 / ITGA2 + ITGB1	61.6833	58.4854	60.7574	67.104	70.5771	69.4271
COL14A1 / ITGA1 + ITGB1	72.9159	64.53	55.6522	58.4991	70.7931	67.5494
COL14A1 / ITGA10 + ITGB1	69.4738	71.4873	58.1449	61.5016	66.7321	72.112
COL14A1 / ITGA11 + ITGB1	71.0044	65.9992	54.0437	61.7133	70.8965	68.9008
COL14A1 / ITGA2 + ITGB1	69.1518	59.8485	54.408	54.9861	69.3199	66.5966
COL15A1 / ITGA1 + ITGB1	56.3014	52.0414	61.9045	52.6387	76.9394	65.7693
COL15A1 / ITGA2 + ITGB1	53.395	48.2659	60.5205	49.4776	75.3382	64.8416
COL1A1 / ITGA1 + ITGB1	68.1077	61.2742	51.7309	40.113	80.2927	75.9154
COL1A1 / ITGA10 + ITGB1	64.8926	67.8804	54.0479	42.1718	75.6867	81.0431
COL1A1 / ITGA11 + ITGB1	66.3222	62.6692	50.2357	42.317	80.4099	77.4343
COL1A1 / ITGA2 + ITGB1	64.5918	56.8289	50.5744	37.7041	78.6217	74.8447
COL1A2 / ITGA1 + ITGB1	72.5048	63.733	51.4808	39.6281	86.0137	77.6071
COL1A2 / ITGA10 + ITGB1	69.0821	70.6044	53.7866	41.662	81.0795	82.8491
COL1A2 / ITGA11 + ITGB1	70.604	65.184	49.9928	41.8054	86.1392	79.1598
COL1A2 / ITGA2 + ITGB1	68.7619	59.1093	50.3298	37.2483	84.2236	76.5125
COL4A6 / ITGA11 + ITGB1	60.0541	53.8348	58.335	74.17	78.1115	64.9886
COL5A1 / ITGA1 + ITGB1	71.0136	65.2029	48.8242	44.111	73.3296	76.7168
COL5A1 / ITGA10 + ITGB1	67.6613	72.2327	51.011	46.375	69.1231	81.8986
COL5A1 / ITGA11 + ITGB1	69.1519	66.6874	47.413	46.5347	73.4367	78.2517
COL5A1 / ITGA2 + ITGB1	67.3477	60.4726	47.7326	41.4621	71.8036	75.6348
COL5A2 / ITGA1 + ITGB1	77.3877	61.8159	64.3595	51.1719	84.8523	76.5837
COL5A2 / ITGA10 + ITGB1	73.7345	68.4806	67.2422	53.7983	79.9848	81.7565
COL5A2 / ITGA11 + ITGB1	75.3589	63.2233	62.4993	53.9835	84.9762	78.1159
COL5A2 / ITGA2 + ITGB1	73.3928	57.3313	62.9206	48.0989	83.0865	75.5035
COL5A3 / ITGA1 + ITGB1	62.2046	54.4561	65.024	56.5655	76.6343	68.4168
COL5A3 / ITGA10 + ITGB1	59.2682	60.3273	67.9364	59.4687	72.2383	73.0379
COL5A3 / ITGA11 + ITGB1	60.5739	55.6959	63.1446	59.6735	76.7462	69.7856
COL5A3 / ITGA2 + ITGB1	58.9935	50.5054	63.5703	53.1686	75.0395	67.4518
COL6A1 / ITGA1 + ITGB1	71.7917	66.3384	52.4008	45.4378	77.4551	71.4372
COL6A6 / ITGA11 + ITGB1	59.2361	54.2923	60.103	69.8469	73.7115	64.3344
COL7A1 / ITGA1 + ITGB1	61.4226	54.7119	59.7813	67.5484	73.233	61.6353
COL7A1 / ITGA10 + ITGB1	58.5231	60.6106	62.4589	71.0153	69.032	65.7985
COL7A1 / ITGA11 + ITGB1	59.8124	55.9575	58.0534	71.2597	73.3399	62.8685
COL7A1 / ITGA2 + ITGB1	58.2519	50.7427	58.4448	63.4919	71.7089	60.766
COL8A1 / ITGA1 + ITGB1	61.7507	60.5853	62.7711	52.9864	77.6911	70.6459
COL8A1 / ITGA10 + ITGB1	58.8357	67.1173	65.5826	55.7059	73.2344	75.4177
COL8A1 / ITGA11 + ITGB1	60.1319	61.9647	60.9568	55.8977	77.8045	72.0593
COL8A1 / ITGA2 + ITGB1	58.563	56.19	61.3678	49.8044	76.0742	69.6495
COL8A2 / ITGA1 + ITGB1	64.8496	58.401	62.4154	71.2242	78.3074	69.2033
COL8A2 / ITGA10 + ITGB1	61.7883	64.6975	65.211	74.8798	73.8153	73.8777
COL8A2 / ITGA11 + ITGB1	63.1495	59.7306	60.6114	75.1376	78.4217	70.5879
COL8A2 / ITGA2 + ITGB1	61.502	54.1642	61.02	66.947	76.6777	68.2273
COL9A1 / ITGA1 + ITGB1	67.1295	62.8668	55.5264	72.2896	69.8137	65.3881
COL9A1 / ITGA10 + ITGB1	63.9606	69.6448	58.0134	75.9998	65.8089	69.8048
COL9A1 / ITGA11 + ITGB1	65.3696	64.2981	53.9215	76.2615	69.9156	66.6964
COL9A1 / ITGA2 + ITGB1	63.6641	58.306	54.285	67.9484	68.3608	64.4659
COL9A2 / ITGA1 + ITGB1	60.3529	63.0292	54.6179	70.6222	77.3828	71.586
COL9A2 / ITGA10 + ITGB1	57.5038	69.8247	57.0642	74.2469	72.9438	76.4213
COL9A2 / ITGA11 + ITGB1	58.7707	64.4642	53.0392	74.5025	77.4958	73.0183
COL9A2 / ITGA2 + ITGB1	57.2373	58.4566	53.3968	66.3811	75.7724	70.5764
CSF1 / CSF1R	63.8671	61.6395	77.9373	83.6604	68.5181	73.9024
CSF2 / CSF2RA + CSF2RB	54.9002	48.9858	82.6253	83.48	65.5628	62.9015
CSF3 / CSF3R	53.0206	50.9363	77.8272	85.4219	66.1594	63.3447
CTF1 / LIFR + IL6ST	74.6618	57.8156	64.1006	60.3021	68.8256	60.019
CX3CL1 / CX3CR1	40.7144	49.2387	71.7527	80.0669	54.0135	67.585
CXCL1 / ACKR1	47.4576	51.5302	61.8926	62.0809	66.1638	62.7444
CXCL1 / CXCR2	55.2755	55.5675	65.5838	63.2654	74.0539	63.533
CXCL10 / CCR3	45.9005	46.2517	81.9316	79.0483	61.4924	65.4998
CXCL10 / CXCR3	31.7033	44.3941	69.0015	72.8956	53.0862	64.7829
CXCL11 / ACKR3	54.4892	54.5683	70.9758	65.9876	59.3207	58.685
CXCL11 / CCR3	52.0161	42.7661	82.8917	72.9855	61.3402	59.8643
CXCL11 / CCR5	52.9864	45.1686	80.2024	76.4491	59.3934	56.6808
CXCL11 / CXCR3	35.9273	41.0485	69.81	67.3046	52.9548	59.209
CXCL12 / ACKR3	59.8497	62.9165	71.446	62.8795	66.319	66.1637
CXCL12 / CXCR4	73.5079	68.837	75.4972	74.0758	70.3357	72.4981
CXCL13 / ACKR4	46.4473	50.9874	76.8232	72.5944	59.1919	56.8668
CXCL13 / CXCR3	39.9875	48.3475	71.0844	68.778	60.066	61.7838
CXCL13 / CXCR5	52.957	54.4968	84.1768	82.2798	69.3336	60.1147
CXCL16 / CXCR6	53.302	56.0804	79.3158	76.3656	62.0787	61.3284
CXCL2 / ACKR1	47.6428	58.18	71.4076	79.2231	63.0326	65.1364
CXCL2 / CXCR2	55.4912	62.7383	75.6663	80.7347	70.5494	65.955
CXCL3 / CXCR2	57.5699	50.7846	62.8973	66.5731	76.4175	62.108
CXCL5 / CXCR2	57.1345	55.5086	84.5155	86.0244	69.0105	67.8571
CXCL6 / CXCR1	48.5786	43.3273	73.5466	65.4428	62.7907	57.4488
CXCL6 / CXCR2	52.1782	51.6717	73.8435	68.9145	70.0317	60.3666
CXCL8 / ACKR1	46.2344	53.5496	63.007	70.0852	65.0079	68.5803
CXCL8 / CXCR1	50.1357	48.4199	66.4962	67.8244	65.2371	66.0857
CXCL8 / CXCR2	53.8508	57.7451	66.7647	71.4225	72.7602	69.4422
CXCL9 / CCR3	57.1062	45.0682	81.9766	56.188	64.1625	46.5399
CXCL9 / CXCR3	39.443	43.2582	69.0394	51.8146	55.3913	46.0305
DLL1 / NOTCH1	72.5371	77.2743	61.4246	85.5143	70.3595	78.2328
DLL1 / NOTCH2	75.0074	65.8401	67.2688	75.6895	73.6539	70.2883
DLL1 / NOTCH3	61.9021	66.5105	52.6265	81.6314	71.5381	79.0206
DLL3 / NOTCH1	74.3948	72.6034	59.1966	84.7162	79.5179	80.4744
DLL3 / NOTCH2	76.9283	61.8604	64.8288	74.983	83.2412	72.3023
DLL3 / NOTCH3	63.4874	62.4903	50.7177	80.8695	80.85	81.2847
DLL3 / NOTCH4	77.5216	73.9536	60.6488	78.4719	75.0227	78.2236
DLL4 / NOTCH1	54.633	66.7292	66.3006	85.8458	65.82	74.5516
DLL4 / NOTCH2	56.4936	56.8554	72.6087	75.9829	68.9019	66.9809
DLL4 / NOTCH3	46.623	57.4343	56.8041	81.9478	66.9226	75.3023
EDA / EDA2R	52.1291	44.0643	78.0542	79.8973	64.139	58.2536
EDA / EDAR	57.2883	50.9724	77.1808	78.4053	67.5989	64.858
EDN1 / EDNRA	46.0227	46.2357	65.5101	76.9727	75.7799	61.1261
EDN1 / EDNRB	64.1115	53.4517	75.5868	86.6803	69.8407	62.6525
EDN2 / EDNRA	39.0449	45.1044	58.1625	79.0227	67.1276	60.2561
EDN3 / EDNRB	58.9823	53.6093	74.6078	88.1119	59.3069	64.3552
EFNA4 / EPHA2	55.048	46.8304	74.9598	84.1624	70.524	68.638
EFNA4 / EPHA3	59.7605	47.0363	80.6918	88.1267	79.6436	68.8385
EFNA4 / EPHA4	57.1773	51.3958	82.8429	86.9085	70.5321	72.5737
EFNA4 / EPHA7	59.7744	57.488	79.7321	75.9893	65.8752	70.2725
EFNA5 / EPHA2	52.3409	49.4494	71.8908	72.9512	66.7654	58.1771
EFNA5 / EPHA3	56.8216	49.6668	77.3882	76.3875	75.399	58.347
EFNA5 / EPHA7	56.8348	60.703	76.4678	65.8669	62.3644	59.5624
EFNB1 / EPHB1	59.5898	60.7455	84.4391	86.7246	64.7622	70.8498
EFNB1 / EPHB2	54.7529	62.0478	84.5188	88.5671	64.6543	65.5936
EGF / EGFR	55.4539	50.4155	74.4883	65.5732	74.6158	52.1643
EPO / EPOR + NA +	56.7046	63.0041	83.4229	75.7941	71.7219	67.7139
FASLG / FAS	59.245	55.8735	84.6252	84.3045	70.2525	66.6373
FASLG / TNFRSF6B	62.5842	67.057	89.1204	84.8188	75.0815	72.2064
FGF1 / FGFR1	56.241	64.3528	72.2612	73.4947	70.7559	65.8165
FGF1 / FGFR2	53.9692	62.2364	87.1924	81.1457	66.8612	66.231
FGF1 / FGFR3	46.4614	51.4868	83.1125	78.9591	63.1491	67.614
FGF1 / FGFR4	53.5512	61.0954	83.0903	81.3701	65.9163	79.9922
FGF10 / FGFR1	58.0066	57.9828	66.2974	68.1725	64.7105	56.6729
FGF10 / FGFR2	55.6635	56.0759	79.9962	75.2695	61.1485	57.0298
FGF10 / FGFRL1	56.3336	49.1128	77.7926	81.0832	58.934	60.7209
FGF16 / FGFR2	55.3347	56.6123	85.1467	82.1821	65.1718	59.7462
FGF16 / FGFR3	47.637	46.8341	81.1625	79.9675	61.5535	60.9938
FGF16 / FGFR4	54.9062	55.5743	81.1409	82.4093	64.2508	72.16
FGF17 / FGFR1	70.8987	69.773	68.923	72.3569	78.5712	63.0229
FGF17 / FGFR2	68.0349	67.4784	83.1643	79.8895	74.2463	63.4198
FGF17 / FGFR3	58.5704	55.8234	79.273	77.7368	70.1242	64.7441
FGF17 / FGFR4	67.508	66.2413	79.2518	80.1104	73.197	76.5969
FGF18 / FGFR1	61.8346	57.8251	69.9478	68.9833	78.8377	55.6072
FGF18 / FGFR2	59.3369	55.9234	84.4009	76.1646	74.4982	55.9574
FGF18 / FGFR3	51.0824	46.2642	80.4516	74.1123	70.3621	57.1259
FGF18 / FGFR4	58.8773	54.8981	80.4302	76.3752	73.4454	67.584
FGF19 / FGFR1	62.4541	64.5531	66.3011	70.5309	72.912	63.1766
FGF19 / FGFR2	59.9313	62.4302	80.0007	77.8734	68.8986	63.5745
FGF19 / FGFR3	51.5942	51.6471	76.2573	75.775	65.0734	64.902
FGF19 / FGFR4	59.4672	61.2856	76.237	78.0887	67.925	76.7837
FGF2 / FGFR1	57.8363	58.4639	64.9743	68.3731	71.5883	60.9363
FGF2 / FGFR2	55.5001	56.5412	78.3997	75.4909	67.6478	61.3201
FGF2 / FGFR3	47.7794	46.7753	74.7313	73.4567	63.892	62.6005
FGF2 / FGFR4	55.0703	55.5046	74.7114	75.6997	66.6918	74.0609
FGF2 / FGFRL1	56.1683	49.5203	76.2401	81.3217	65.1978	65.2889
FGF20 / FGFR1	47.4068	50.8663	70.8895	68.8315	58.413	52.8862
FGF20 / FGFR2	45.4919	49.1935	85.5372	75.9971	55.1977	53.2192
FGF20 / FGFR3	39.1635	40.6967	81.5348	73.9493	52.1331	54.3305
FGF20 / FGFR4	45.1396	48.2916	81.5131	76.2073	54.4176	64.2768
FGF21 / FGFR4	42.1814	53.776	71.4847	72.29	46.3523	60.6858
FGF22 / FGFR1	53.757	59.7067	73.2679	75.3646	65.6233	61.7126
FGF22 / FGFR2	51.5855	57.7432	88.4071	83.2102	62.0111	62.1012
FGF22 / FGFRL1	52.2066	50.573	85.9717	89.6372	59.7653	66.1205
FGF23 / FGFR1	62.2518	59.7844	67.0791	75.4623	71.4851	64.5417
FGF23 / FGFR2	59.7372	57.8183	80.9394	83.3181	67.5503	64.9482
FGF23 / FGFR3	51.4271	47.8318	77.1522	81.073	63.7999	66.3044
FGF23 / FGFR4	59.2746	56.7583	77.1316	83.5485	66.5957	78.4428
FGF3 / FGFR1	56.6776	61.5914	70.9564	74.7812	70.5427	61.5035
FGF3 / FGFR2	54.3881	59.5659	85.6179	82.5661	66.6597	61.8908
FGF3 / FGFR3	46.8221	49.2776	81.6117	80.3413	62.9588	63.1832
FGF3 / FGFR4	53.967	58.4738	81.59	82.7945	65.7177	74.7502
FGF3 / FGFRL1	55.043	52.1694	83.2594	88.9434	64.2455	65.8965
FGF4 / FGFR1	59.6554	57.7113	67.0026	71.4137	68.1777	53.51
FGF4 / FGFR2	57.2457	55.8134	80.8472	78.8481	64.4249	53.847
FGF4 / FGFR3	49.2822	46.1732	77.0642	76.7234	60.848	54.9714
FGF4 / FGFR4	56.8024	54.7901	77.0437	79.0661	63.5145	65.0351
FGF4 / FGFRL1	57.935	48.8828	78.6201	84.9381	62.0916	57.3321
FGF5 / FGFR1	60.9174	55.1047	70.1576	73.395	72.6794	60.2106
FGF5 / FGFR2	58.4567	53.2925	84.654	81.0356	68.6788	60.5898
FGF5 / FGFR3	50.3247	44.0877	80.6929	78.852	64.8658	61.855
FGF5 / FGFR4	58.004	52.3154	80.6714	81.2597	67.7083	73.1789
FGF6 / FGFR1	55.177	65.877	63.8904	75.0575	64.8108	62.1697
FGF6 / FGFR2	52.9482	63.7105	77.0918	82.8712	61.2433	62.5612
FGF6 / FGFR3	45.5825	52.7063	73.4846	80.6381	57.8431	63.8676
FGF6 / FGFR4	52.5382	62.5424	73.465	83.1003	60.3778	75.5599
FGF7 / FGFR1	36.0458	56.9985	68.7144	72.9335	57.681	57.5353
FGF7 / FGFR2	34.5898	55.124	82.9126	80.526	54.506	57.8976
FGF7 / FGFR3	29.778	45.6029	79.033	78.3562	51.4798	59.1066
FGF8 / FGFR1	58.4645	59.7063	72.1476	74.0819	68.2072	61.9318
FGF8 / FGFR2	56.1029	57.7428	87.0552	81.7941	64.4528	62.3219
FGF8 / FGFR3	48.2984	47.7693	82.9818	79.59	60.8744	63.6232
FGF8 / FGFR4	55.6685	56.6841	82.9596	82.0203	63.542	75.2708
FGF8 / FGFRL1	56.7784	50.5726	84.6571	88.1117	62.1185	66.3555
FGF9 / FGFR1	60.4596	56.2199	66.4922	72.4841	63.633	54.3404
FGF9 / FGFR2	58.0174	54.3711	80.2313	80.0299	60.1303	54.6826
FGF9 / FGFR3	49.9465	44.98	76.4771	77.8734	56.7919	55.8245
FGF9 / FGFR4	57.5681	53.3742	76.4567	80.2512	59.2806	66.0443
FGL1 / LAG3	62.0175	46.2878	72.3344	43.0113	61.8325	38.0329
FLT3LG / FLT3	55.991	51.5846	76.0748	71.7477	71.8081	56.9861
FN1 / ITGAV	60.5406	60.7682	47.2979	37.1451	80.105	76.5497
GAL / GALR2	46.8752	51.3712	80.0884	85.123	68.1173	70.2418
GAS6 / MERTK	67.7149	65.3318	68.4492	64.9895	68.6594	66.3088
GAST / CCKBR	54.8948	56.9811	80.1916	83.8009	72.2483	72.0775
GDF1 / ACVR1B + ACVR2A	77.9753	75.3809	71.6614	69.4846	84.2284	79.6805
GDF1 / ACVR1B + ACVR2B	72.5686	70.8397	72.3231	68.2957	82.5455	78.1131
GDF1 / ACVR1C + ACVR2A	66.3555	69.8315	72.0222	70.218	74.8918	68.4635
GDF1 / ACVR1C + ACVR2B	61.7546	65.6246	72.6873	69.0165	73.3955	67.1167
GDF10 / ACVR1B + ACVR2B	53.167	52.8683	79.3181	68.4084	64.5119	71.0393
GDF11 / ACVR1B + ACVR2A	71.287	68.8075	85.2889	80.5472	77.5397	76.9577
GDF11 / ACVR1B + ACVR2B	66.3441	64.6623	86.0764	79.169	75.9905	75.4439
GDF11 / TGFBR1 + ACVR2A	72.6392	71.7967	83.2382	76.9018	78.2946	74.2366
GDF11 / TGFBR1 + ACVR2B	67.6026	67.4714	84.0068	75.586	76.7303	72.7763
GDF2 / ACVRL1 + ACVR2A	63.1837	62.7968	72.7313	74.9001	74.7607	65.357
GDF2 / ACVRL1 + ACVR2B	58.8027	59.0137	73.4029	73.6186	73.267	64.0713
GDF2 / ACVRL1 + BMPR2	62.862	64.4379	69.1949	75.9547	76.6892	68.1604
GDF3 / ACVR1B + ACVR2A	62.7639	65.2615	83.2634	79.04	70.4803	70.6381
GDF3 / ACVR1B + ACVR2B	58.412	61.3299	84.0323	77.6875	69.0721	69.2485
GDF3 / ACVR1C + ACVR2A	53.4109	60.4571	83.6827	79.8742	62.6677	60.694
GDF3 / ACVR1C + ACVR2B	49.7075	56.8149	84.4554	78.5075	61.4156	59.5001
GDF5 / BMPR1A + ACVR2A	62.2001	71.4448	80.9206	78.2029	70.9792	75.9402
GDF5 / BMPR1A + ACVR2B	57.8873	67.1408	81.6678	76.8647	69.5611	74.4464
GDF5 / BMPR1A + BMPR2	61.8834	73.312	76.9861	79.3039	72.8102	79.1976
GDF5 / BMPR1B + ACVR2A	53.6795	62.4513	79.9905	79.6255	63.1865	70.5363
GDF5 / BMPR1B + ACVR2B	49.9575	58.689	80.7291	78.2631	61.924	69.1487
GDF5 / BMPR1B + BMPR2	53.4062	64.0834	76.1011	80.7466	64.8164	73.5619
GDF6 / BMPR1A + ACVR2A	60.4174	73.3401	77.9896	81.2367	66.6932	76.8676
GDF6 / BMPR1A + ACVR2B	56.2282	68.9219	78.7098	79.8467	65.3607	75.3555
GDF6 / BMPR1A + BMPR2	60.1097	75.2568	74.1976	82.3805	68.4136	80.1648
GDF6 / BMPR1B + ACVR2A	52.141	64.108	77.0932	82.7146	59.371	71.3977
GDF6 / BMPR1B + ACVR2B	48.5257	60.246	77.805	81.2993	58.1848	69.9932
GDF6 / BMPR1B + BMPR2	51.8755	65.7834	73.3447	83.8792	60.9025	74.4602
GDF7 / BMPR1A + ACVR2A	45.4205	62.0544	78.4854	72.0721	55.8753	63.9929
GDF7 / BMPR1A + ACVR2B	42.2711	58.3161	79.2101	70.8389	54.7589	62.7341
GDF7 / BMPR1A + BMPR2	45.1892	63.6762	74.6692	73.0868	57.3166	66.7378
GDF7 / BMPR1B + ACVR2A	39.1985	54.243	77.5832	73.3832	49.7407	59.4392
GDF7 / BMPR1B + ACVR2B	36.4806	50.9752	78.2995	72.1276	48.7469	58.2699
GDF7 / BMPR1B + BMPR2	38.9989	55.6606	73.8109	74.4164	51.0238	61.9888
GDF9 / TGFBR1 + BMPR2	63.775	66.1546	79.9037	78.3455	72.1694	72.0491
GDNF / GFRA1 + RET	47.379	56.2263	82.4437	70.3242	57.9327	54.5129
GDNF / GFRA2 + RET	43.3821	48.9197	81.0595	70.2519	57.4899	51.0172
GH1 / GHR	63.1691	54.9096	85.8699	77.5885	74.0528	67.4944
GH2 / GHR	55.0228	55.8029	77.2365	82.8086	65.3605	68.8135
GUCA2A / GUCY2C	53.2253	43.8436	86.784	83.6335	68.1886	59.5368
HBEGF / EGFR	56.0648	60.3042	84.6483	57.2637	69.2147	57.6277
HBEGF / ERBB4	53.7948	64.7086	81.3881	61.5917	64.3359	68.8152
HGF / MET	57.0067	62.6523	57.6179	48.3463	55.2542	54.8269
HHLA2 / TMIGD2	35.7666	40.6372	74.9161	86.8563	50.647	51.5122
HLA-B / KIR3DL1	59.9296	75.4512	39.4901	40.7736	58.9812	73.9665
HLA-DPA1 / LAG3	71.8159	62.4904	83.0571	45.1359	73.9037	54.4924
HLA-DPB1 / LAG3	70.414	61.6227	78.5791	46.1764	73.0108	53.3816
HLA-DQA1 / LAG3	59.1294	60.4635	86.8145	53.9906	66.4225	52.1768
HLA-DQA2 / LAG3	65.8361	58.5257	80.8928	57.5775	69.0167	49.3987
HLA-DQB1 / LAG3	47.5151	62.12	68.3602	62.3212	60.8082	61.4265
HLA-DQB2 / LAG3	55.982	52.0807	73.1901	74.651	68.1145	65.202
HLA-DRA / LAG3	68.4589	62.075	63.3846	38.1563	70.2713	56.2683
HLA-DRB1 / LAG3	72.058	65.3167	79.4519	48.1361	77.9525	62.5329
HLA-E / KLRD1 + KLRC1	44.7192	49.3769	47.5113	47.5091	43.9215	54.7803
HLA-G / LILRB2	71.1453	58.2154	73.0794	77.3585	77.9274	70.7015
HMGB1 / HAVCR2	74.5152	65.9767	59.8187	51.0963	69.4482	66.6064
HSP90AA1 / FGFR3	62.193	57.0131	51.3333	44.4747	66.5881	53.0209
ICOSLG / CD28	64.8841	56.9669	84.7913	74.0813	74.5792	67.9649
ICOSLG / CTLA4	69.2284	63.9285	85.4054	72.2427	72.1135	72.046
ICOSLG / ICOS	67.9577	62.3135	83.2564	75.4452	69.9234	69.871
IFNA14 / IFNAR1 + IFNAR2	68.5275	79.3943	70.9059	76.3492	74.062	82.4445
IFNA16 / IFNAR1 + IFNAR2	71.6502	67.4038	77.343	78.1283	77.2212	78.3307
IFNA2 / IFNAR1 + IFNAR2	65.3141	68.9027	75.7097	76.5333	69.8895	70.8251
IFNA4 / IFNAR1 + IFNAR2	74.1087	80.8726	70.8358	71.4954	78.1019	80.5203
IFNA5 / IFNAR1 + IFNAR2	65.3775	69.3495	74.0482	74.2466	70.9401	68.1847
IFNA6 / IFNAR1 + IFNAR2	69.781	71.7423	72.9936	78.7356	73.8391	75.4185
IFNA8 / IFNAR1 + IFNAR2	64.8398	71.2963	76.6409	72.8417	70.9682	67.2069
IFNB1 / IFNAR1 + IFNAR2	67.4236	65.9876	73.6253	74.5037	69.2159	69.7395
IFNE / IFNAR1 + IFNAR2	62.4878	65.4372	73.3235	78.6806	67.8038	75.1134
IFNG / IFNGR1 + IFNGR2	63.8126	65.5294	66.1056	74.7017	71.331	72.378
IFNK / IFNAR1 + IFNAR2	65.8768	73.9043	77.6013	79.0955	70.3271	76.2211
IFNL1 / IL10RB + IFNLR1	47.9133	51.8506	79.7946	90.6747	60.8551	60.3635
IFNL3 / IL10RB + IFNLR1	48.6741	49.0136	79.3185	89.0068	63.6524	64.9942
IFNW1 / IFNAR1 + IFNAR2	65.5316	72.0793	77.6726	76.9881	75.2642	72.7822
IGHG1 + IGLC1 / FCGR2B	50.8289	37.4839	50.7241	37.571	57.8806	47.7622
IHH / PTCH1	57.0732	68.5261	78.9396	88.8124	72.8984	77.339
IHH / PTCH2	53.1049	54.5597	84.7182	88.4025	71.1724	67.5942
IL10 / IL10RA + IL10RB	65.9856	57.9737	72.965	86.7267	74.3754	70.1225
IL11 / IL11RA + IL6ST	51.8625	50.7269	63.2425	70.6758	60.1593	65.6973
IL12A + EBI3 / IL12RB2 + IL6ST	57.9684	58.358	70.8053	72.3452	65.4927	66.2515
IL12A + IL12B / IL12RB1 + IL12RB2	51.247	50.9747	83.9079	77.9783	64.4058	64.6811
IL13 / IL13RA1 + IL4R	68.0075	66.1679	73.6392	80.1986	76.3501	72.8722
IL13 / IL13RA2	56.188	60.2817	83.4666	81.8668	65.4625	66.8713
IL15 / IL15RA + IL2RB + IL2RG	49.6565	43.0442	79.3673	76.0974	57.7163	55.5947
IL16 / CD4	63.3206	58.9462	67.2276	78.2048	66.4519	62.002
IL16 / CD9	63.1047	69.2495	67.3118	62.7191	73.6944	65.8007
IL17A / IL17RA + IL17RC	41.2425	49.4293	82.7106	87.6677	51.5575	58.4008
IL17B / IL17RB	43.4228	50.3073	83.2441	66.5684	57.264	52.9046
IL17C / IL17RA + IL17RE	51.5705	50.5573	84.6559	82.2244	69.8942	60.3274
IL17F / IL17RA + IL17RC	56.1956	63.2808	80.5549	81.8302	71.0931	66.4964
IL18 / IL18R1 + IL18RAP	54.9226	56.4022	84.9043	82.6079	65.3845	65.7048
IL19 / IL20RA + IL20RB	48.9379	52.964	83.6871	68.1718	65.7437	62.8112
IL1A / IL1R1 + IL1RAP	54.7203	48.5562	71.8224	80.0377	65.2535	66.5488
IL1A / IL1R2 + IL1RAP	51.9436	47.4853	79.6607	80.9273	62.5777	63.4667
IL1B / IL1R1 + IL1RAP	57.9237	49.7061	66.9713	76.556	65.6093	68.0221
IL1B / IL1R2 + IL1RAP	54.9845	48.61	74.2801	77.4069	62.9189	64.8718
IL1F10 / IL1RAPL1	66.595	56.78	82.9857	80.3786	69.5627	65.24
IL1F10 / IL1RAPL2	56.2494	53.8085	72.6875	65.2623	67.3904	60.0679
IL1F10 / IL1RL2	64.3881	54.6851	83.0422	76.2494	76.9586	70.3442
IL1F10 / SIGIRR	78.8119	77.0057	75.8353	78.4765	80.2574	78.0668
IL1RN / IL1R1	53.1313	52.0134	67.0698	81.6761	61.6092	66.5654
IL1RN / IL1R2	47.876	49.7445	82.5078	83.5019	56.6601	60.5426
IL2 / IL2RA + IL2RB + IL2RG	50.8039	51.2598	80.5954	81.8981	60.3625	65.4057
IL20 / IL20RA + IL20RB	50.2041	51.0934	86.6663	81.8912	67.7574	60.4698
IL20 / IL22RA1 + IL20RB	52.7537	49.2236	89.0483	83.5746	69.3991	61.6807
IL21 / IL21R + IL2RG	50.152	50.7406	83.7288	75.1399	60.2962	66.1314
IL22 / IL22RA1 + IL20RB	56.7842	49.2178	81.7813	81.1915	72.8921	61.4449
IL22 / IL22RA2	59.8858	54.3409	79.4978	78.1614	69.7335	62.3828
IL23A + IL12B / IL23R + IL12RB1	54.5656	51.4414	85.9851	81.4186	67.2236	63.1766
IL24 / IL20RA + IL20RB	68.4068	64.2299	77.976	76.1195	76.7856	68.3819
IL24 / IL22RA1 + IL20RB	71.8808	61.8793	80.1192	77.6843	78.6461	69.7512
IL25 / IL17RB	57.768	51.4095	85.1576	63.5364	67.7358	58.0209
IL26 / IL20RA + IL10RB	51.7744	57.3527	78.5914	83.4248	65.8118	65.9269
IL27 + EBI3 / IL27RA + IL6ST	57.0361	60.1885	68.7085	72.7805	64.1439	66.7768
IL27 + IL12A / IL27RA + IL12RB2	49.1635	53.782	81.6088	76.3327	64.2771	67.1448
IL3 / IL3RA + CSF2RB	46.2747	48.2868	78.021	78.3406	58.3616	61.0407
IL31 / IL31RA + OSMR	48.819	48.2557	77.8602	73.0278	67.9027	63.3409
IL33 / IL1RL1 + IL1RAP	62.8363	55.1487	75.2175	78.1091	72.0144	69.3113
IL34 / CSF1R	51.8095	46.6317	79.3946	78.8004	57.8675	66.2577
IL34 + CSF1 / CSF1R	57.5233	53.613	78.6626	81.1941	62.968	69.9757
IL36A / IL1RL2 + IL1RAP	56.2467	49.9415	86.4342	78.1192	71.6131	64.2557
IL36B / IL1RL2 + IL1RAP	56.4208	50.9242	82.2042	82.3358	69.1957	64.694
IL36G / IL1RL2 + IL1RAP	48.225	47.6518	75.6989	80.7312	61.5999	61.7691
IL36RN / IL1RL2	63.46	54.2761	76.7536	76.4428	75.8168	69.6345
IL37 / IL18R1 + SIGIRR	58.6638	57.6007	80.5845	80.7352	68.9982	60.5238
IL4 / IL4R + IL2RG	48.9265	47.891	82.2177	78.5922	60.6085	61.6156
IL5 / IL5RA + CSF2RB	43.6882	45.1955	73.1523	71.7607	57.0125	54.9665
IL6 / IL6R + IL6ST	59.7809	50.8465	65.6381	72.1686	63.0991	63.9948
IL7 / IL7R + IL2RG	54.2939	51.8345	71.6616	77.7131	54.4434	63.1714
IL9 / IL9R + IL2RG	53.2982	43.7067	73.2705	75.0081	61.5919	62.3273
INHBA / ACVR1B + ACVR2A	59.3853	60.7662	82.2652	65.1135	70.0789	76.8211
INHBA / ACVR1B + ACVR2B	55.2677	57.1054	83.0248	63.9994	68.6788	75.3099
INHBA + INHBB / ACVR1B + ACVR2A	61.8384	65.1166	82.7431	71.4637	71.8174	75.3873
INHBA + INHBB / ACVR1B + ACVR2B	57.5507	61.1937	83.5071	70.2409	70.3825	73.9044
INHBA + INHBB / ACVR1C + ACVR2A	52.6233	60.3228	83.1597	72.218	63.8566	64.7747
INHBA + INHBB / ACVR1C + ACVR2B	48.9746	56.6888	83.9276	70.9823	62.5808	63.5005
INHBB / ACVR1B + ACVR2A	64.3927	69.7784	83.2237	78.4332	73.5991	73.9803
INHBB / ACVR1B + ACVR2B	59.9279	65.5747	83.9922	77.0912	72.1286	72.525
INHBB / ACVR1C + ACVR2A	54.797	64.6414	83.6428	79.2611	65.4408	63.5658
INHBB / ACVR1C + ACVR2B	50.9976	60.7472	84.4151	77.9048	64.1333	62.3153
ITGAL + ITGB2 / ICAM1	59.081	62.8366	69.0634	71.2148	69.1196	66.2233
ITGAL + ITGB2 / ICAM2	61.8245	68.477	81.4979	74.3927	71.3064	73.3093
ITGAL + ITGB2 / ICAM3	55.678	57.8669	77.8449	68.9441	61.6762	64.6293
JAG1 / NOTCH1	65.9612	69.3012	66.9181	74.339	82.774	79.6671
JAG1 / NOTCH2	68.2075	59.0468	73.285	65.7981	86.6497	71.577
JAG1 / NOTCH3	56.2903	59.648	57.3332	70.9635	84.1606	80.4693
JAG2 / NOTCH1	72.3122	71.3103	59.8694	75.8337	81.0387	73.0684
JAG2 / NOTCH2	74.7748	60.7586	65.5656	67.1211	84.8331	65.6484
JAG2 / NOTCH3	61.7102	61.3773	51.2941	72.3903	82.3962	73.8042
KITLG / KIT	67.7054	78.1666	63.6363	67.2214	62.9928	68.4878
LCN1 / LMBR1L	68.0422	74.3592	77.8824	78.668	81.4256	83.5601
LEP / LEPR	59.5116	65.4714	73.0584	80.2966	64.3792	72.1082
LGALS1 / CD69	60.0816	54.4547	79.1657	55.7948	77.5276	75.1177
LGALS1 / LGALS1	59.9095	59.9095	51.2472	51.2472	78.2467	78.2467
LGALS3 / LAG3	42.8541	62.3202	67.17	62.8121	63.5758	69.0509
LIF / LIFR + IL6ST	63.8287	58.9642	64.7688	64.3879	69.5295	66.5455
LTA / TNFRSF14	61.3859	58.5549	72.8238	74.08	69.9176	77.4275
LTA / TNFRSF1A	65.7362	58.3772	72.7942	81.43	71.0904	70.6486
LTA / TNFRSF1B	66.4741	57.7195	74.1773	79.9809	72.3403	72.0994
LTB + LTA / LTBR	61.3918	64.1768	70.9343	82.9192	70.0733	75.0515
LY9 / LY9	59.998	59.998	85.2082	85.2082	75.212	75.212
MADCAM1 / ITGA4 + ITGB7	47.9685	54.1624	79.7866	83.2862	60.5632	63.6379
MICA / KLRK1	62.1459	50.9287	82.5627	77.8256	64.3662	64.223
MICB / KLRK1	67.8412	51.8162	77.5679	78.0262	64.7579	60.2872
MIF / CD74	69.9259	64.4623	33.7969	42.3602	63.5816	62.6938
MIF / CXCR2	66.7032	67.8332	66.0066	62.5418	74.8044	70.1717
MIF / CXCR4	77.6155	72.245	61.2326	61.2903	71.932	71.4558
MSTN / ACVR1B + ACVR2B	58.0258	57.9362	78.5112	80.8199	69.4369	74.4742
MSTN / TGFBR1 + ACVR2B	59.1264	60.4532	76.6235	77.1622	70.113	71.8409
NCAM1 / FGFR1	68.0691	66.7436	60.2237	67.0443	74.0059	61.8682
NCR3LG1 / NCR3	49.9567	54.5904	67.9605	76.1056	64.8323	67.6508
NECTIN1 / CD96	59.3589	56.0225	73.7203	85.2178	70.4813	70.6463
NECTIN2 / CD226	58.155	60.8246	72.8028	73.4118	61.1618	74.1336
NECTIN2 / CD96	64.0646	62.044	71.0932	71.7578	64.8431	72.6073
NECTIN2 / TIGIT	59.0491	57.4204	71.6703	71.1963	64.4675	65.6446
NECTIN3 / TIGIT	59.7392	53.4636	83.5645	83.6536	68.432	62.6519
NODAL / ACVR1B + ACVR2A	62.4596	66.2058	80.4933	81.105	66.5417	75.3916
NODAL / ACVR1B + ACVR2B	58.1288	62.2174	81.2366	79.7173	65.2122	73.9085
NODAL / ACVR1C + ACVR2A	53.152	61.3319	80.8986	81.9611	59.1657	64.7783
NODAL / ACVR1C + ACVR2B	49.4666	57.637	81.6456	80.5587	57.9836	63.5041
NRTN / GFRA1 + RET	61.2323	60.1026	86.5124	71.2634	68.4908	63.0985
NRTN / GFRA2 + RET	56.0667	52.2922	85.0599	71.1902	67.9672	59.0523
OSM / OSMR + IL6ST	62.52	55.205	63.6669	74.1705	68.9634	71.6178
PDCD1LG2 / PDCD1	44.4511	58.9641	85.4274	84.6885	56.757	60.0284
PDGFA / PDGFRA	62.8213	61.3385	65.4009	81.2832	69.3022	74.4978
PDGFB / PDGFRA	67.3083	65.9145	64.5702	81.6244	74.5574	74.3094
PDGFB / PDGFRB	65.0714	60.0226	55.6238	73.5442	81.5548	78.6738
PDGFC / PDGFRA	57.8456	64.1091	63.7231	82.1701	71.2605	72.9241
PF4 / CXCR3	42.7088	50.8394	66.1214	64.6211	64.4389	69.3741
PF4 / FGFR2	68.3513	69.9377	79.8796	73.0736	76.653	66.5961
PF4V1 / CXCR3	38.3743	37.0353	68.9247	64.1274	59.9622	55.9855
PGF / FLT1	68.7556	65.7738	71.3593	77.4816	74.1228	77.7533
PGF / FLT1 + KDR	68.2981	58.5346	71.0369	70.7028	72.7819	71.5612
PGF / NRP1	70.8564	75.3717	62.1647	71.7196	80.9334	74.1984
PGF / NRP2	72.0919	66.4015	79.6846	76.5961	81.6727	73.7225
PLAU / PLAUR	47.0766	53.1433	72.6456	74.152	66.8164	73.8772
PPBP / ACKR1	54.0151	59.1611	78.0058	79.9712	70.3948	70.867
PPBP / CXCR1	58.573	53.4938	82.3256	77.3916	70.6431	68.2893
PPBP / CXCR2	62.9133	63.7963	82.658	81.4971	78.7895	71.7577
PRL / PRLR	53.981	46.1127	88.1518	78.2562	69.3544	63.7497
PVR / CD226	61.2891	59.5915	67.2575	80.7038	67.7853	71.3346
PVR / CD96	67.5172	60.7862	65.6781	78.8855	71.8652	69.8659
PVR / PVRIG	68.1522	70.4829	70.5138	79.9973	77.1327	74.0534
PVR / TIGIT	62.2314	56.2563	66.2113	78.2682	71.4489	63.1661
RSPO4 / LGR4 + LRP5	47.4884	60.0273	76.2975	80.2655	59.7751	70.3641
RSPO4 / LGR4 + LRP6	47.0754	61.1084	74.3859	75.144	59.8664	68.3657
RSPO4 / LGR5 + LRP5	46.2407	57.6051	76.8974	79.4772	59.7181	69.7807
RSPO4 / LGR5 + LRP6	45.8385	58.6426	74.9707	74.406	59.8092	67.7988
SEMA3A / NRP1	65.9568	68.3666	61.0803	76.2817	80.2628	67.4064
SEMA3A / NRP1 + PLXNA1	65.2238	69.432	70.23	77.1175	80.2982	72.0436
SEMA3A / NRP1 + PLXNA2	65.0969	69.7533	70.4838	81.5105	79.9522	73.4854
SEMA3A / NRP1 + PLXNA3	62.4288	67.65	66.4872	75.6833	77.9687	70.7922
SEMA3A / NRP1 + PLXNA4	59.8668	64.1395	69.3516	81.1061	73.8394	69.4973
SEMA3C / NRP2	52.0408	59.592	63.5286	73.8482	68.1032	67.8951
SEMA3F / NRP2	62.4822	56.8877	74.4742	68.0642	75.662	64.8853
SEMA4A / NRP1	71.9202	69.1839	60.4571	74.6284	83.3048	71.2777
SEMA4A / PLXNB1	72.3733	74.0577	77.1337	71.8538	80.5669	83.8318
SEMA4A / PLXNB2	68.3285	73.7235	69.7837	76.8728	79.504	86.4744
SEMA4A / PLXNB3	57.2312	59.2679	76.1817	73.5871	67.7114	71.417
SEMA4A / PLXND1	72.1925	75.6472	62.0773	73.9549	81.6827	81.095
SEMA4C / PLXNB2	71.3269	80.9291	68.2411	71.1091	80.6476	90.0786
SEMA4D / CD72	73.6063	61.9142	78.1675	68.5789	74.9187	62.6568
SEMA4D / PLXNB1	86.1352	78.9194	75.0792	60.4595	82.5241	72.439
SEMA4D / PLXNB2	81.3213	78.5633	67.9249	64.6826	81.4354	74.7224
SEMA7A / ITGA1 + ITGB1	62.8908	62.9505	62.8226	72.5768	77.1831	69.4441
SEMA7A / PLXNC1	58.1848	68.4075	68.9822	76.5067	69.7794	68.3451
SHH / PTCH1	50.1287	62.875	75.0859	85.8931	64.4228	72.8086
SIGLEC9 / MUC1	46.5573	51.5832	77.0734	62.1165	61.0099	62.5317
SLAMF1 / SLAMF1	61.7305	61.7305	83.7558	83.7558	73.9315	73.9315
SLAMF6 / SLAMF6	64.432	64.432	69.2442	69.2442	73.6781	73.6781
SLIT1 / ROBO1	72.9599	62.0237	68.8321	59.7594	61.466	61.8163
SLIT1 / ROBO2	69.4258	64.8582	77.7724	78.3706	64.927	64.1737
SPP1 / CD44	53.7631	48.5651	50.9051	46.3419	71.0821	76.4062
SPP1 / ITGA4 + ITGB1	55.2926	52.8013	45.8817	45.976	73.0495	72.7544
SPP1 / ITGA5 + ITGB1	54.1941	54.7655	40.6349	45.2473	73.0464	77.4293
SPP1 / ITGA8 + ITGB1	51.1371	48.9781	47.4995	44.0807	68.924	68.8984
SPP1 / ITGA9 + ITGB1	54.7262	52.2485	47.7776	45.7268	72.0223	71.2744
SPP1 / ITGAV + ITGB1	55.2036	55.9448	42.0865	43.9891	74.7598	77.8378
SPP1 / ITGAV + ITGB3	50.514	49.7094	51.9845	50.0663	72.7726	77.6432
SPP1 / ITGAV + ITGB5	53.2852	50.2991	46.655	48.6324	72.7228	79.001
TGFA / EGFR	60.5608	56.9087	86.8705	68.4387	73.9101	56.5401
TGFB1 / TGFBR1 + TGFBR2	71.11	69.5917	75.6349	60.0755	77.2892	78.2733
TGFB2 / TGFBR1 + TGFBR2	67.1577	68.5264	55.7612	70.6521	57.5703	72.6382
TGFB3 / TGFBR1 + TGFBR2	71.7982	59.9303	71.9587	63.6988	79.9466	74.8698
THPO / MPL	58.9426	55.4779	87.27	81.4326	64.861	68.9267
TNF / TNFRSF1A	65.4628	60.334	72.6962	78.6989	69.5166	67.6919
TNF / TNFRSF1B	66.1976	59.6543	74.0775	77.2983	70.7388	69.082
TNFSF10 / TNFRSF10A	54.6233	59.2304	81.1307	72.2631	71.2846	71.5004
TNFSF10 / TNFRSF10B	59.2454	64.0452	76.0906	76.4988	78.7524	70.359
TNFSF10 / TNFRSF10C	57.4157	65.4853	80.5996	79.46	72.8203	70.4565
TNFSF10 / TNFRSF10D	57.3523	58.9489	81.9079	78.5851	70.4947	67.012
TNFSF10 / TNFRSF11B	60.6708	64.0037	74.7631	79.0595	70.3909	65.9883
TNFSF11 / TNFRSF11A	44.5729	47.7998	77.2342	80.1711	53.8885	60.0641
TNFSF11 / TNFRSF11B	51.6364	46.9829	72.7795	79.6358	56.2779	52.9171
TNFSF12 / TNFRSF12A	57.2321	63.7469	76.176	80.2794	70.1187	80.2077
TNFSF13 / TNFRSF13B	59.0381	57.1611	79.7816	79.9535	76.982	73.0555
TNFSF13 / TNFRSF17	55.9813	60.2639	74.1793	80.0491	73.1195	67.5514
TNFSF13B / TNFRSF13B	54.2631	57.3177	80.0734	83.5861	65.8878	72.0215
TNFSF13B / TNFRSF13C	57.4422	68.8699	69.9021	76.0308	67.1826	71.0595
TNFSF13B / TNFRSF17	51.4535	60.4289	74.4507	83.686	62.5819	66.5952
TNFSF14 / LTBR	61.6661	74.9732	74.6448	85.4714	71.4317	74.1693
TNFSF14 / TNFRSF14	60.1866	68.6481	75.886	73.568	70.3896	73.475
TNFSF14 / TNFRSF6B	61.1493	73.7775	89.4982	83.9317	72.6262	70.9442
TNFSF15 / TNFRSF25	62.064	73.5177	77.9837	75.0739	75.1448	80.3182
TNFSF15 / TNFRSF6B	61.4963	67.6119	85.139	84.163	76.768	76.8192
TNFSF18 / TNFRSF18	56.7789	57.4586	79.44	88.0233	66.8107	67.9725
TNFSF4 / TNFRSF4	47.0218	32.7464	66.2137	72.3624	56.8279	47.855
TNFSF8 / TNFRSF8	51.3246	54.7244	84.1934	82.2242	67.2311	65.7296
TNFSF9 / TNFRSF9	45.7441	47.4348	84.1673	79.2508	61.436	58.2416
TSLP / IL7R + CRLF2	47.9525	56.095	74.4747	84.95	56.5444	71.4248
TXLNA / STX1A	78.5817	75.7971	72.325	57.4821	82.0992	78.9033
TXLNA / STX3	74.5891	72.1522	72.6972	64.5281	80.5817	77.6332
TXLNA / STX4	85.351	81.0438	74.2963	79.7525	90.7557	79.5172
VCAM1 / ITGA4 + ITGB1	65.9438	61.178	59.7672	68.9965	76.2192	70.6701
VCAM1 / ITGA4 + ITGB7	58.5628	51.5319	77.3544	79.7751	72.078	64.3052
VCAM1 / ITGA9 + ITGB1	65.2683	60.5375	62.2368	68.6226	75.1474	69.2325
VCAN / CD44	61.4602	58.7112	63.7017	55.1378	78.9348	81.9406
VEGFA / FLT1	62.1363	56.2082	44.0683	49.0682	71.2948	70.0916
VEGFA / FLT1 + KDR	61.7229	50.0218	43.8693	44.7753	70.005	64.5097
VEGFA / KDR	61.3122	44.5163	43.6711	40.858	68.7386	59.3722
VEGFA / NRP1	64.0349	64.4103	38.3902	45.4193	77.8455	66.887
VEGFA / NRP2	65.1514	56.7446	49.2097	48.5075	78.5566	66.458
VEGFB / FLT1	70.008	65.4147	58.415	67.0336	75.908	75.3088
VEGFB / FLT1 + KDR	69.5422	58.215	58.1512	61.1689	74.5347	69.3113
VEGFB / NRP1	72.1471	74.9602	50.8883	62.0486	82.8825	71.8656
VEGFC / FLT4	61.0967	65.4488	74.6301	86.9005	68.9532	65.4239
VEGFC / KDR	62.444	49.4788	66.9041	69.0819	68.3167	60.8205
VEGFC / NRP2	66.3541	63.0702	75.3891	82.0155	78.0745	68.0791
VEGFD / FLT4	60.5385	60.6023	77.5303	83.401	65.0918	59.5676
VEGFD / KDR	61.8735	45.8149	69.504	66.3	64.491	55.3763
VTN / ITGAV	59.1802	49.8658	63.1738	52.6368	66.0319	48.7994
WNT5A / FZD5	52.0002	46.3537	70.9346	66.8675	46.8096	56.3323
WNT5B / FZD1 + LRP5	64.7762	63.6834	79.4266	81.884	70.8534	72.2653
WNT5B / FZD1 + LRP6	64.2129	64.8304	77.4366	76.6592	70.9616	70.2128
WNT5B / FZD10 + LRP5	59.505	57.5078	81.692	84.2534	66.2332	68.1568
WNT5B / FZD10 + LRP6	58.9875	58.5436	79.6453	78.8774	66.3343	66.221
WNT5B / FZD2 + LRP5	62.3324	60.15	79.2239	83.5025	68.7707	68.5576
WNT5B / FZD2 + LRP6	61.7903	61.2334	77.239	78.1744	68.8757	66.6104
WNT5B / FZD3 + LRP5	61.6171	63.4966	80.1952	78.8914	66.2823	68.4148
WNT5B / FZD3 + LRP6	61.0812	64.6402	78.1859	73.8575	66.3835	66.4717
WNT5B / FZD5 + LRP5	62.7132	60.0319	79.0071	78.3188	66.951	68.8342
WNT5B / FZD5 + LRP6	62.1678	61.1131	77.0276	73.3215	67.0532	66.8792
WNT5B / FZD6 + LRP5	65.2525	61.0003	83.5635	82.4905	71.5446	71.5107
WNT5B / FZD6 + LRP6	64.685	62.099	81.4698	77.227	71.6538	69.4797
WNT5B / FZD7 + LRP5	63.4565	60.3959	83.2403	85.1573	72.4239	67.5934
WNT5B / FZD7 + LRP6	62.9046	61.4837	81.1547	79.7237	72.5345	65.6736
WNT5B / FZD8 + LRP5	61.7521	57.1252	82.4618	80.5759	68.5429	67.5516
WNT5B / FZD8 + LRP6	61.2151	58.1541	80.3958	75.4346	68.6476	65.633
WNT5B / FZD9 + LRP5	62.0813	58.7363	79.9089	80.1651	66.9243	70.6796
WNT5B / FZD9 + LRP6	61.5414	59.7942	77.9068	75.05	67.0265	68.6722
XCL1 / XCR1	57.7233	55.821	67.8894	84.4623	67.3543	68.9253
