# Supplementary material for: Microenvironment shapes small-cell lung cancer neuroendocrine states and presents therapeutic opportunities
Source: Cell Rep Med. 2024 Jun 18;5(6):101610. doi: 10.1016/j.xcrm.2024.101610 (PMC11228806; doi:10.1016/j.xcrm.2024.101610)
Supplement: Table S10. Differentially expressed Reactome pathways noted between non-NE and NE/hybrid-NE TME segments, related to Figure 6C [file mmc11.xlsx]

## Sheet: Sheet1
Table S10: Differentially expressed Reactome pathways noted between non-NE vs NE/hybrid-NE TME segments
Pathway	Difference (NE/Hybrid-NE vs non-NE TMEs)	-log10(q value)
REACTOME_SEROTONIN_RECEPTORS	-0.293275	4.1901
REACTOME_VITAMINS	-0.279436	4.20869
REACTOME_THYROXINE_BIOSYNTHESIS	-0.232507	5.39522
REACTOME_CONJUGATION_OF_BENZOATE_WITH_GLYCINE	-0.225587	3.43083
REACTOME_MUSCARINIC_ACETYLCHOLINE_RECEPTORS	-0.213028	3.60571
REACTOME_ORGANIC_ANION_TRANSPORT	-0.212449	3.80553
REACTOME_TACHYKININ_RECEPTORS_BIND_TACHYKININS	-0.212129	3.12146
REACTOME_AMINE_LIGAND_BINDING_RECEPTORS	-0.212053	4.25245
REACTOME_HORMONE_LIGAND_BINDING_RECEPTORS	-0.209961	4.10197
REACTOME_MINERALOCORTICOID_BIOSYNTHESIS	-0.20253	3.59301
REACTOME_ADRENOCEPTORS	-0.202129	3.56065
REACTOME_REGULATION_OF_GENE_EXPRESSION_IN_EARLY_PANCREATIC_PRECURSOR_CELLS	-0.200123	3.36524
REACTOME_OLFACTORY_SIGNALING_PATHWAY	-0.199071	5.13947
REACTOME_MELANIN_BIOSYNTHESIS	-0.198935	4.56586
REACTOME_DIGESTION_OF_DIETARY_LIPID	-0.197745	3.76958
REACTOME_SPERM_MOTILITY_AND_TAXES	-0.191323	3.29199
REACTOME_DISEASES_ASSOCIATED_WITH_SURFACTANT_METABOLISM	-0.188271	4.29856
REACTOME_VASOPRESSIN_LIKE_RECEPTORS	-0.186254	3.07166
REACTOME_OPSINS	-0.186253	3.90066
REACTOME_DEFECTIVE_CSF2RB_CAUSES_SMDP5	-0.186199	3.72251
REACTOME_GLUCOCORTICOID_BIOSYNTHESIS	-0.182923	4.87215
REACTOME_FGFR2_LIGAND_BINDING_AND_ACTIVATION	-0.180967	4.1685
REACTOME_BETA_DEFENSINS	-0.177382	5.1774
REACTOME_FGFR2B_LIGAND_BINDING_AND_ACTIVATION	-0.175534	3.92679
REACTOME_FGFR2C_LIGAND_BINDING_AND_ACTIVATION	-0.172733	3.79204
REACTOME_SYNTHESIS_OF_16_20_HYDROXYEICOSATETRAENOIC_ACIDS_HETE	-0.172215	3.15255
REACTOME_DIGESTION	-0.172085	3.42348
REACTOME_PEPTIDE_HORMONE_BIOSYNTHESIS	-0.171151	5.57526
REACTOME_ACETYLCHOLINE_BINDING_AND_DOWNSTREAM_EVENTS	-0.171134	4.49607
REACTOME_HIGHLY_SODIUM_PERMEABLE_POSTSYNAPTIC_ACETYLCHOLINE_NICOTINIC_RECEPTORS	-0.168122	4.80624
REACTOME_AMINO_ACID_CONJUGATION	-0.167196	2.68766
REACTOME_HIGHLY_CALCIUM_PERMEABLE_POSTSYNAPTIC_NICOTINIC_ACETYLCHOLINE_RECEPTORS	-0.167003	3.97822
REACTOME_ACROSOME_REACTION_AND_SPERM_OOCYTE_MEMBRANE_BINDING	-0.165516	4.56586
REACTOME_CLASS_C_3_METABOTROPIC_GLUTAMATE_PHEROMONE_RECEPTORS	-0.1634	4.35031
REACTOME_FGFR3B_LIGAND_BINDING_AND_ACTIVATION	-0.1634	3.26935
REACTOME_METABOLISM_OF_AMINE_DERIVED_HORMONES	-0.162965	4.35617
REACTOME_BICARBONATE_TRANSPORTERS	-0.1588	5.07266
REACTOME_DIGESTION_AND_ABSORPTION	-0.158403	3.6529
REACTOME_FGFR3_LIGAND_BINDING_AND_ACTIVATION	-0.157864	3.41465
REACTOME_ACETYLCHOLINE_INHIBITS_CONTRACTION_OF_OUTER_HAIR_CELLS	-0.156555	2.77962
REACTOME_HIGHLY_CALCIUM_PERMEABLE_NICOTINIC_ACETYLCHOLINE_RECEPTORS	-0.156405	3.77397
REACTOME_DEFENSINS	-0.155526	5.20247
REACTOME_FERTILIZATION	-0.15465	4.39836
REACTOME_FATTY_ACIDS	-0.153829	3.84988
REACTOME_SODIUM_COUPLED_SULPHATE_DI_AND_TRI_CARBOXYLATE_TRANSPORTERS	-0.15133	2.25468
REACTOME_TRANSPORT_OF_FATTY_ACIDS	-0.14922	3.61328
REACTOME_MISCELLANEOUS_SUBSTRATES	-0.148921	3.08923
REACTOME_MRNA_EDITING_C_TO_U_CONVERSION	-0.148449	3.22376
REACTOME_LIGAND_RECEPTOR_INTERACTIONS	-0.146396	3.25379
REACTOME_SENSORY_PERCEPTION	-0.144849	4.76579
REACTOME_TANDEM_PORE_DOMAIN_POTASSIUM_CHANNELS	-0.143214	4.80255
REACTOME_PHASE_1_INACTIVATION_OF_FAST_NA_CHANNELS	-0.1396	2.29289
REACTOME_REVERSIBLE_HYDRATION_OF_CARBON_DIOXIDE	-0.139591	3.17112
REACTOME_ABACAVIR_TRANSMEMBRANE_TRANSPORT	-0.139576	2.29844
REACTOME_RELAXIN_RECEPTORS	-0.139183	2.54464
REACTOME_NEGATIVE_REGULATION_OF_TCF_DEPENDENT_SIGNALING_BY_WNT_LIGAND_ANTAGONISTS	-0.137998	5.01319
REACTOME_KERATINIZATION	-0.136071	5.45275
REACTOME_GLI_PROTEINS_BIND_PROMOTERS_OF_HH_RESPONSIVE_GENES_TO_PROMOTE_TRANSCRIPTION	-0.135585	3.24552
REACTOME_FGFR1_LIGAND_BINDING_AND_ACTIVATION	-0.135563	4.28853
REACTOME_FGFR1C_LIGAND_BINDING_AND_ACTIVATION	-0.134962	4.091
REACTOME_FGFRL1_MODULATION_OF_FGFR1_SIGNALING	-0.134796	4.71272
REACTOME_PHASE_4_RESTING_MEMBRANE_POTENTIAL	-0.134639	5.11841
REACTOME_ORGANIC_ANION_TRANSPORTERS	-0.131609	2.79536
REACTOME_PRESYNAPTIC_DEPOLARIZATION_AND_CALCIUM_CHANNEL_OPENING	-0.130352	2.52151
REACTOME_PHOSPHOLIPASE_C_MEDIATED_CASCADE_FGFR2	-0.127317	3.84441
REACTOME_MULTIFUNCTIONAL_ANION_EXCHANGERS	-0.125343	4.44576
REACTOME_RUNX2_REGULATES_CHONDROCYTE_MATURATION	-0.125188	4.22212
REACTOME_ANDROGEN_BIOSYNTHESIS	-0.124883	2.89187
REACTOME_FORMATION_OF_THE_CORNIFIED_ENVELOPE	-0.123865	5.17612
REACTOME_ACTIVATION_OF_THE_PHOTOTRANSDUCTION_CASCADE	-0.123851	3.72501
REACTOME_DIGESTION_OF_DIETARY_CARBOHYDRATE	-0.123576	2.48029
REACTOME_PASSIVE_TRANSPORT_BY_AQUAPORINS	-0.123078	2.89619
REACTOME_ANTIMICROBIAL_PEPTIDES	-0.122717	4.6651
REACTOME_RETINOID_CYCLE_DISEASE_EVENTS	-0.122684	3.13867
REACTOME_CLASS_A_1_RHODOPSIN_LIKE_RECEPTORS	-0.121768	4.82275
REACTOME_SIGNALING_BY_LRP5_MUTANTS	-0.121668	3.04322
REACTOME_TRANSCRIPTIONAL_REGULATION_OF_TESTIS_DIFFERENTIATION	-0.12153	3.25907
REACTOME_INTERACTION_WITH_CUMULUS_CELLS_AND_THE_ZONA_PELLUCIDA	-0.120228	3.79069
REACTOME_NUCLEOTIDE_LIKE_PURINERGIC_RECEPTORS	-0.119309	3.91381
REACTOME_ZINC_EFFLUX_AND_COMPARTMENTALIZATION_BY_THE_SLC30_FAMILY	-0.115668	3.74343
REACTOME_ERYTHROCYTES_TAKE_UP_OXYGEN_AND_RELEASE_CARBON_DIOXIDE	-0.115441	2.33784
REACTOME_VOLTAGE_GATED_POTASSIUM_CHANNELS	-0.115373	2.87224
REACTOME_FASL_CD95L_SIGNALING	-0.114093	2.29346
REACTOME_P2Y_RECEPTORS	-0.113497	2.88809
REACTOME_RELEASE_OF_HH_NP_FROM_THE_SECRETING_CELL	-0.112775	3.59376
REACTOME_EICOSANOID_LIGAND_BINDING_RECEPTORS	-0.111673	4.04177
REACTOME_HYDROLYSIS_OF_LPC	-0.111625	1.94369
REACTOME_GPCR_LIGAND_BINDING	-0.111513	4.72452
REACTOME_PROSTANOID_LIGAND_RECEPTORS	-0.110995	2.86536
REACTOME_OREXIN_AND_NEUROPEPTIDES_FF_AND_QRFP_BIND_TO_THEIR_RESPECTIVE_RECEPTORS	-0.110403	3.45935
REACTOME_FREE_FATTY_ACID_RECEPTORS	-0.107524	1.96942
REACTOME_INTERLEUKIN_18_SIGNALING	-0.106419	2.99732
REACTOME_DEFECTIVE_GALNT3_CAUSES_FAMILIAL_HYPERPHOSPHATEMIC_TUMORAL_CALCINOSIS_HFTC	-0.106366	4.30104
REACTOME_NA_CL_DEPENDENT_NEUROTRANSMITTER_TRANSPORTERS	-0.105685	3.2714
REACTOME_SYNTHESIS_OF_LIPOXINS_LX	-0.105392	2.29872
REACTOME_THE_CANONICAL_RETINOID_CYCLE_IN_RODS_TWILIGHT_VISION	-0.105378	2.95508
REACTOME_NGF_INDEPENDANT_TRKA_ACTIVATION	-0.104725	1.53321
REACTOME_THE_ACTIVATION_OF_ARYLSULFATASES	-0.104705	3.66001
REACTOME_ABC_TRANSPORTERS_IN_LIPID_HOMEOSTASIS	-0.104567	3.59923
REACTOME_MRNA_EDITING	-0.103147	3.0083
REACTOME_ORGANIC_CATION_ANION_ZWITTERION_TRANSPORT	-0.100462	3.32213
REACTOME_EICOSANOIDS	-0.0996675	2.59771
REACTOME_INTESTINAL_ABSORPTION	-0.0992824	1.81466
REACTOME_GRB7_EVENTS_IN_ERBB2_SIGNALING	-0.0986756	2.0565
REACTOME_SYNTHESIS_OF_EPOXY_EET_AND_DIHYDROXYEICOSATRIENOIC_ACIDS_DHET	-0.0982953	1.91413
REACTOME_PEPTIDE_LIGAND_BINDING_RECEPTORS	-0.098248	5.01052
REACTOME_CELLULAR_HEXOSE_TRANSPORT	-0.098227	3.26881
REACTOME_ASSEMBLY_OF_THE_ORC_COMPLEX_AT_THE_ORIGIN_OF_REPLICATION	-0.0981481	2.08728
REACTOME_CYP2E1_REACTIONS	-0.0955865	2.01181
REACTOME_ACTIVATION_OF_TRKA_RECEPTORS	-0.0945059	1.56496
REACTOME_O_LINKED_GLYCOSYLATION_OF_MUCINS	-0.094264	4.79793
REACTOME_ERYTHROCYTES_TAKE_UP_CARBON_DIOXIDE_AND_RELEASE_OXYGEN	-0.0941137	2.52772
REACTOME_DEFECTIVE_C1GALT1C1_CAUSES_TN_POLYAGGLUTINATION_SYNDROME_TNPS	-0.0938972	4.35289
REACTOME_INTERLEUKIN_36_PATHWAY	-0.0937569	1.8864
REACTOME_SODIUM_PROTON_EXCHANGERS	-0.0915742	2.19923
REACTOME_TNFS_BIND_THEIR_PHYSIOLOGICAL_RECEPTORS	-0.0908474	2.87846
REACTOME_RUNX1_AND_FOXP3_CONTROL_THE_DEVELOPMENT_OF_REGULATORY_T_LYMPHOCYTES_TREGS	-0.0906978	2.76757
REACTOME_PHASE_2_PLATEAU_PHASE	-0.0906673	3.85262
REACTOME_CYTOCHROME_P450_ARRANGED_BY_SUBSTRATE_TYPE	-0.0885836	4.13478
REACTOME_DOPAMINE_RECEPTORS	-0.0885831	1.76151
REACTOME_SYNTHESIS_OF_PI	-0.0882894	2.13349
REACTOME_REACTIONS_SPECIFIC_TO_THE_COMPLEX_N_GLYCAN_SYNTHESIS_PATHWAY	-0.0867504	3.2058
REACTOME_LEUKOTRIENE_RECEPTORS	-0.0846568	1.94557
REACTOME_TIGHT_JUNCTION_INTERACTIONS	-0.083497	3.46242
REACTOME_PHOSPHOLIPASE_C_MEDIATED_CASCADE_FGFR4	-0.0833389	3.05793
REACTOME_TRP_CHANNELS	-0.0832916	2.09855
REACTOME_RECYCLING_OF_BILE_ACIDS_AND_SALTS	-0.0826808	1.75792
REACTOME_UBIQUINOL_BIOSYNTHESIS	-0.0826118	2.1803
REACTOME_BIOSYNTHESIS_OF_MARESIN_LIKE_SPMS	-0.0817171	1.11742
REACTOME_CHEMOKINE_RECEPTORS_BIND_CHEMOKINES	-0.0814394	4.36473
REACTOME_REGULATION_OF_SIGNALING_BY_NODAL	-0.0814126	2.30078
REACTOME_NEUROTRANSMITTER_CLEARANCE	-0.0809355	2.37535
REACTOME_TOXICITY_OF_BOTULINUM_TOXIN_TYPE_D_BOTD	-0.0804064	1.62352
REACTOME_ACYL_CHAIN_REMODELLING_OF_PI	-0.0800803	1.97693
REACTOME_SODIUM_COUPLED_PHOSPHATE_COTRANSPORTERS	-0.0783251	1.16841
REACTOME_CA2_ACTIVATED_K_CHANNELS	-0.0781975	2.09599
REACTOME_CALCITONIN_LIKE_LIGAND_RECEPTORS	-0.0780633	1.781
REACTOME_PI_3K_CASCADE_FGFR2	-0.0778565	3.46086
REACTOME_TERMINATION_OF_O_GLYCAN_BIOSYNTHESIS	-0.0773344	4.34449
REACTOME_PHASE_0_RAPID_DEPOLARISATION	-0.075775	3.14743
REACTOME_VITAMIN_B1_THIAMIN_METABOLISM	-0.0756428	1.42143
REACTOME_REGULATION_OF_GENE_EXPRESSION_IN_BETA_CELLS	-0.0755202	2.94599
REACTOME_METABOLISM_OF_STEROID_HORMONES	-0.0754582	4.1215
REACTOME_TNF_RECEPTOR_SUPERFAMILY_TNFSF_MEMBERS_MEDIATING_NON_CANONICAL_NF_KB_PATHWAY	-0.0748902	2.72413
REACTOME_BLOOD_GROUP_SYSTEMS_BIOSYNTHESIS	-0.0746429	2.84411
REACTOME_THE_RETINOID_CYCLE_IN_CONES_DAYLIGHT_VISION	-0.074385	2.229
REACTOME_XENOBIOTICS	-0.0737677	2.26842
REACTOME_CREATINE_METABOLISM	-0.0736841	1.63811
REACTOME_O_LINKED_GLYCOSYLATION	-0.0711807	4.69433
REACTOME_PI3K_EVENTS_IN_ERBB4_SIGNALING	-0.069938	2.3734
REACTOME_G_ALPHA_S_SIGNALLING_EVENTS	-0.0698934	3.42753
REACTOME_ACTIVATED_NTRK3_SIGNALS_THROUGH_PI3K	-0.0694798	1.93837
REACTOME_BIOSYNTHESIS_OF_MARESINS	-0.0675916	1.12387
REACTOME_ADORA2B_MEDIATED_ANTI_INFLAMMATORY_CYTOKINES_PRODUCTION	-0.0673212	3.36066
REACTOME_HISTIDINE_CATABOLISM	-0.0670969	1.72786
REACTOME_THE_PHOTOTRANSDUCTION_CASCADE	-0.0669139	3.34231
REACTOME_PHOSPHATE_BOND_HYDROLYSIS_BY_NTPDASE_PROTEINS	-0.0666081	2.0182
REACTOME_METABOLIC_DISORDERS_OF_BIOLOGICAL_OXIDATION_ENZYMES	-0.0661366	2.60675
REACTOME_TRANSPORT_OF_INORGANIC_CATIONS_ANIONS_AND_AMINO_ACIDS_OLIGOPEPTIDES	-0.0651675	4.53031
REACTOME_CHOLINE_CATABOLISM	-0.0651606	1.215
REACTOME_POTASSIUM_CHANNELS	-0.0650781	2.97009
REACTOME_RA_BIOSYNTHESIS_PATHWAY	-0.0650311	1.99107
REACTOME_DECTIN_2_FAMILY	-0.0645686	2.72422
REACTOME_LGI_ADAM_INTERACTIONS	-0.0641243	2.2449
REACTOME_ALPHA_DEFENSINS	-0.0640233	1.23123
REACTOME_ASPARTATE_AND_ASPARAGINE_METABOLISM	-0.0630354	1.65651
REACTOME_UNBLOCKING_OF_NMDA_RECEPTORS_GLUTAMATE_BINDING_AND_ACTIVATION	-0.0628236	2.17744
REACTOME_DEFECTIVE_F9_ACTIVATION	-0.0613998	0.966946
REACTOME_SURFACTANT_METABOLISM	-0.0612307	2.92571
REACTOME_TRANSPORT_OF_BILE_SALTS_AND_ORGANIC_ACIDS_METAL_IONS_AND_AMINE_COMPOUNDS	-0.059585	3.93202
REACTOME_SLC_MEDIATED_TRANSMEMBRANE_TRANSPORT	-0.0591131	4.22432
REACTOME_RECEPTOR_TYPE_TYROSINE_PROTEIN_PHOSPHATASES	-0.0585572	3.02138
REACTOME_DEFECTIVE_FACTOR_VIII_CAUSES_HEMOPHILIA_A	-0.0582217	1.1837
REACTOME_O_GLYCOSYLATION_OF_TSR_DOMAIN_CONTAINING_PROTEINS	-0.0578413	3.03422
REACTOME_BIOSYNTHESIS_OF_SPECIALIZED_PRORESOLVING_MEDIATORS_SPMS	-0.0572915	1.77455
REACTOME_ACYL_CHAIN_REMODELLING_OF_PE	-0.0570946	2.269
REACTOME_SYNTHESIS_OF_12_EICOSATETRAENOIC_ACID_DERIVATIVES	-0.056685	1.28228
REACTOME_ELEVATION_OF_CYTOSOLIC_CA2_LEVELS	-0.0553713	1.83796
REACTOME_MOLYBDENUM_COFACTOR_BIOSYNTHESIS	-0.0543649	1.51826
REACTOME_SIGNALING_BY_GPCR	-0.0540742	4.19707
REACTOME_RUNX1_REGULATES_ESTROGEN_RECEPTOR_MEDIATED_TRANSCRIPTION	-0.0536014	1.76138
REACTOME_DEFECTS_IN_BIOTIN_BTN_METABOLISM	-0.0534963	1.21584
REACTOME_SYNTHESIS_OF_LEUKOTRIENES_LT_AND_EOXINS_EX	-0.0534948	2.53423
REACTOME_DEFECTIVE_FACTOR_IX_CAUSES_HEMOPHILIA_B	-0.0532364	1.0055
REACTOME_POST_TRANSLATIONAL_MODIFICATION_SYNTHESIS_OF_GPI_ANCHORED_PROTEINS	-0.0530027	3.32223
REACTOME_GLUCURONIDATION	-0.0523843	1.43703
REACTOME_TYROSINE_CATABOLISM	-0.0522436	0.767372
REACTOME_ACYL_CHAIN_REMODELLING_OF_PS	-0.0517472	1.93025
REACTOME_ORGANIC_CATION_TRANSPORT	-0.0515919	1.85052
REACTOME_ACYL_CHAIN_REMODELLING_OF_PG	-0.0505886	1.75169
REACTOME_CLASS_B_2_SECRETIN_FAMILY_RECEPTORS	-0.0504931	3.457
REACTOME_STRIATED_MUSCLE_CONTRACTION	-0.0487751	2.8048
REACTOME_PI_3K_CASCADE_FGFR3	-0.0482676	2.04146
REACTOME_BIOTIN_TRANSPORT_AND_METABOLISM	-0.0477442	1.15449
REACTOME_SEROTONIN_AND_MELATONIN_BIOSYNTHESIS	-0.0474409	0.800067
REACTOME_FGFR1B_LIGAND_BINDING_AND_ACTIVATION	-0.0472374	1.32209
REACTOME_PHASE_I_FUNCTIONALIZATION_OF_COMPOUNDS	-0.0471641	2.24967
REACTOME_TP53_REGULATES_TRANSCRIPTION_OF_CASPASE_ACTIVATORS_AND_CASPASES	-0.0463632	1.6835
REACTOME_LTC4_CYSLTR_MEDIATED_IL4_PRODUCTION	-0.0459424	1.0926
REACTOME_CONSTITUTIVE_SIGNALING_BY_ABERRANT_PI3K_IN_CANCER	-0.0458577	2.84897
REACTOME_GLYCEROPHOSPHOLIPID_CATABOLISM	-0.0455051	1.11981
REACTOME_TRANSPORT_OF_ORGANIC_ANIONS	-0.0453442	1.22361
REACTOME_DISEASES_ASSOCIATED_WITH_O_GLYCOSYLATION_OF_PROTEINS	-0.0440317	2.75251
REACTOME_PROPIONYL_COA_CATABOLISM	-0.0438628	0.754494
REACTOME_ERBB2_ACTIVATES_PTK6_SIGNALING	-0.0437053	1.72341
REACTOME_TRAFFICKING_OF_MYRISTOYLATED_PROTEINS_TO_THE_CILIUM	-0.0435905	1.26
REACTOME_PI_3K_CASCADE_FGFR4	-0.0425927	2.15178
REACTOME_CARDIAC_CONDUCTION	-0.0423818	3.9672
REACTOME_DEFECTS_OF_CONTACT_ACTIVATION_SYSTEM_CAS_AND_KALLIKREIN_KININ_SYSTEM_KKS	-0.0421557	1.0971
REACTOME_ACYL_CHAIN_REMODELLING_OF_PC	-0.0419884	1.70813
REACTOME_VITAMIN_D_CALCIFEROL_METABOLISM	-0.0410325	1.34359
REACTOME_CGMP_EFFECTS	-0.0410141	1.17361
REACTOME_SYNTHESIS_OF_IP2_IP_AND_INS_IN_THE_CYTOSOL	-0.0400599	1.46272
REACTOME_CELL_CELL_JUNCTION_ORGANIZATION	-0.0394475	2.68159
REACTOME_ROLE_OF_SECOND_MESSENGERS_IN_NETRIN_1_SIGNALING	-0.0390194	1.25504
REACTOME_NITRIC_OXIDE_STIMULATES_GUANYLATE_CYCLASE	-0.038726	1.32598
REACTOME_G_ALPHA_I_SIGNALLING_EVENTS	-0.0386201	3.57978
REACTOME_HEME_BIOSYNTHESIS	-0.038451	1.4687
REACTOME_SYNAPTIC_ADHESION_LIKE_MOLECULES	-0.0381192	1.40142
REACTOME_VISUAL_PHOTOTRANSDUCTION	-0.0377351	1.87793
REACTOME_SYNTHESIS_OF_BILE_ACIDS_AND_BILE_SALTS_VIA_24_HYDROXYCHOLESTEROL	-0.0376014	0.822416
REACTOME_SIGNALLING_TO_P38_VIA_RIT_AND_RIN	-0.0375474	1.37706
REACTOME_TRIGLYCERIDE_BIOSYNTHESIS	-0.0373171	1.34124
REACTOME_LONG_TERM_POTENTIATION	-0.0372593	1.42165
REACTOME_SYNTHESIS_OF_DOLICHYL_PHOSPHATE	-0.0369713	1.27202
REACTOME_MITOCHONDRIAL_UNCOUPLING	-0.0368621	1.06799
REACTOME_NEGATIVE_REGULATION_OF_NMDA_RECEPTOR_MEDIATED_NEURONAL_TRANSMISSION	-0.0355644	1.58358
REACTOME_NECTIN_NECL_TRANS_HETERODIMERIZATION	-0.0352918	1.2721
REACTOME_AMINO_ACID_TRANSPORT_ACROSS_THE_PLASMA_MEMBRANE	-0.0350814	1.79774
REACTOME_FRS_MEDIATED_FGFR2_SIGNALING	-0.0347148	1.88786
REACTOME_PI_3K_CASCADE_FGFR1	-0.0346571	1.656
REACTOME_SCAVENGING_BY_CLASS_B_RECEPTORS	-0.0343964	0.770085
REACTOME_UREA_CYCLE	-0.0342737	0.917213
REACTOME_GALACTOSE_CATABOLISM	-0.0337595	0.831523
REACTOME_NUCLEAR_RECEPTOR_TRANSCRIPTION_PATHWAY	-0.0336213	2.95676
REACTOME_VLDL_CLEARANCE	-0.0334616	0.983933
REACTOME_PHYSIOLOGICAL_FACTORS	-0.0328164	1.02416
REACTOME_TRANSPORT_OF_NUCLEOTIDE_SUGARS	-0.0313565	0.791971
REACTOME_PROTEIN_PROTEIN_INTERACTIONS_AT_SYNAPSES	-0.0311217	3.21769
REACTOME_G_ALPHA_Q_SIGNALLING_EVENTS	-0.0309501	2.63869
REACTOME_HYALURONAN_BIOSYNTHESIS_AND_EXPORT	-0.0308868	0.781146
REACTOME_RUNX1_REGULATES_TRANSCRIPTION_OF_GENES_INVOLVED_IN_WNT_SIGNALING	-0.0308246	1.25403
REACTOME_PREGNENOLONE_BIOSYNTHESIS	-0.0306666	0.948127
REACTOME_LYSINE_CATABOLISM	-0.0299039	0.883804
REACTOME_SYNTHESIS_OF_PA	-0.029657	1.71864
REACTOME_STIMULI_SENSING_CHANNELS	-0.0294544	2.60008
REACTOME_NEURONAL_SYSTEM	-0.029252	2.72015
REACTOME_ARACHIDONIC_ACID_METABOLISM	-0.0287381	1.43673
REACTOME_PI3K_AKT_ACTIVATION	-0.0287209	0.911894
REACTOME_ENDOGENOUS_STEROLS	-0.0283591	1.90257
REACTOME_WAX_AND_PLASMALOGEN_BIOSYNTHESIS	-0.0276463	1.00123
REACTOME_ANTI_INFLAMMATORY_RESPONSE_FAVOURING_LEISHMANIA_PARASITE_INFECTION	-0.0276382	2.62572
REACTOME_KERATAN_SULFATE_BIOSYNTHESIS	-0.0276026	1.77768
REACTOME_INTERACTION_BETWEEN_L1_AND_ANKYRINS	-0.0275063	1.23499
REACTOME_ACTIVATION_OF_C3_AND_C5	-0.026452	0.660428
REACTOME_ANCHORING_FIBRIL_FORMATION	-0.0257186	0.983933
REACTOME_CHYLOMICRON_CLEARANCE	-0.0249824	0.658568
REACTOME_LIPID_PARTICLE_ORGANIZATION	-0.0249819	0.764777
REACTOME_COMMON_PATHWAY_OF_FIBRIN_CLOT_FORMATION	-0.0247255	0.794116
REACTOME_IRS_MEDIATED_SIGNALLING	-0.0244444	2.10556
REACTOME_FICOLINS_BIND_TO_REPETITIVE_CARBOHYDRATE_STRUCTURES_ON_THE_TARGET_CELL_SURFACE	-0.0244365	0.638137
REACTOME_CREB3_FACTORS_ACTIVATE_GENES	-0.0240305	0.794982
REACTOME_TRANSPORT_OF_VITAMINS_NUCLEOSIDES_AND_RELATED_MOLECULES	-0.0238576	1.22417
REACTOME_NEUREXINS_AND_NEUROLIGINS	-0.02349	1.77985
REACTOME_SIGNALING_BY_TYPE_1_INSULIN_LIKE_GROWTH_FACTOR_1_RECEPTOR_IGF1R	-0.0233097	1.75792
REACTOME_SLC_TRANSPORTER_DISORDERS	-0.0231064	1.83793
REACTOME_BILE_ACID_AND_BILE_SALT_METABOLISM	-0.0227674	0.819564
REACTOME_SYNTHESIS_OF_KETONE_BODIES	-0.0217862	0.696767
REACTOME_PURINE_CATABOLISM	-0.0214519	0.899847
REACTOME_RESOLUTION_OF_D_LOOP_STRUCTURES	-0.021334	0.97357
REACTOME_SYNTHESIS_OF_WYBUTOSINE_AT_G37_OF_TRNA_PHE	-0.0210269	0.712711
REACTOME_INTRINSIC_PATHWAY_OF_FIBRIN_CLOT_FORMATION	-0.0204144	0.73184
REACTOME_TYPE_I_HEMIDESMOSOME_ASSEMBLY	-0.0203435	0.883804
REACTOME_ASSEMBLY_AND_CELL_SURFACE_PRESENTATION_OF_NMDA_RECEPTORS	-0.0196242	2.01379
REACTOME_PI3K_EVENTS_IN_ERBB2_SIGNALING	-0.0194014	0.875052
REACTOME_GAP_JUNCTION_ASSEMBLY	-0.0187339	1.22676
REACTOME_ETHANOL_OXIDATION	-0.0182405	0.655321
REACTOME_HDL_CLEARANCE	-0.0180242	0.638331
REACTOME_ERBB2_REGULATES_CELL_MOTILITY	-0.0175546	0.74721
REACTOME_ION_CHANNEL_TRANSPORT	-0.0172996	1.70949
REACTOME_PHASE_3_RAPID_REPOLARISATION	-0.0160914	0.729836
REACTOME_GAMMA_CARBOXYLATION_HYPUSINE_FORMATION_AND_ARYLSULFATASE_ACTIVATION	-0.0159739	0.965362
REACTOME_GDP_FUCOSE_BIOSYNTHESIS	-0.0156406	0.58298
REACTOME_FRUCTOSE_CATABOLISM	-0.0154642	0.544404
REACTOME_SENSORY_PROCESSING_OF_SOUND_BY_OUTER_HAIR_CELLS_OF_THE_COCHLEA	-0.0154258	0.970085
REACTOME_MUSCLE_CONTRACTION	-0.0153772	1.45714
REACTOME_THE_FATTY_ACID_CYCLING_MODEL	-0.015364	0.599782
REACTOME_BETA_OXIDATION_OF_BUTANOYL_COA_TO_ACETYL_COA	-0.0150066	0.599237
REACTOME_ION_TRANSPORT_BY_P_TYPE_ATPASES	-0.0149005	1.02669
REACTOME_TLR3_MEDIATED_TICAM1_DEPENDENT_PROGRAMMED_CELL_DEATH	-0.0145635	0.577956
REACTOME_RESOLUTION_OF_D_LOOP_STRUCTURES_THROUGH_SYNTHESIS_DEPENDENT_STRAND_ANNEALING_SDSA	-0.0145383	0.754494
REACTOME_INTERLEUKIN_10_SIGNALING	-0.0142479	0.782943
REACTOME_SYNTHESIS_SECRETION_AND_DEACYLATION_OF_GHRELIN	-0.0139592	0.722735
REACTOME_SIALIC_ACID_METABOLISM	-0.0135899	1.18571
REACTOME_E2F_ENABLED_INHIBITION_OF_PRE_REPLICATION_COMPLEX_FORMATION	-0.013076	0.589062
REACTOME_HS_GAG_BIOSYNTHESIS	-0.0127486	0.904915
REACTOME_SENSORY_PROCESSING_OF_SOUND	-0.0124248	0.932229
REACTOME_REGULATION_OF_COMMISSURAL_AXON_PATHFINDING_BY_SLIT_AND_ROBO	-0.0123166	0.639642
REACTOME_BIOLOGICAL_OXIDATIONS	-0.0123047	0.805392
REACTOME_BIOSYNTHESIS_OF_EPA_DERIVED_SPMS	-0.0121787	0.676941
REACTOME_CDC6_ASSOCIATION_WITH_THE_ORC_ORIGIN_COMPLEX	-0.0120284	0.570575
REACTOME_HEPARAN_SULFATE_HEPARIN_HS_GAG_METABOLISM	-0.0114321	0.959615
REACTOME_NUCLEOBASE_CATABOLISM	-0.0112819	0.822416
REACTOME_OAS_ANTIVIRAL_RESPONSE	-0.0111899	0.564787
REACTOME_ABACAVIR_TRANSPORT_AND_METABOLISM	-0.0109353	0.551322
REACTOME_KINESINS	-0.0104327	0.792318
REACTOME_TFAP2_AP_2_FAMILY_REGULATES_TRANSCRIPTION_OF_GROWTH_FACTORS_AND_THEIR_RECEPTORS	-0.0103005	0.599237
REACTOME_SYNTHESIS_OF_GDP_MANNOSE	-0.00996281	0.569026
REACTOME_PEROXISOMAL_LIPID_METABOLISM	-0.00968422	0.563391
REACTOME_BETA_OXIDATION_OF_VERY_LONG_CHAIN_FATTY_ACIDS	-0.00903042	0.544404
REACTOME_COENZYME_A_BIOSYNTHESIS	-0.00848703	0.529726
REACTOME_ERYTHROPOIETIN_ACTIVATES_PHOSPHOINOSITIDE_3_KINASE_PI3K	-0.00834931	0.549289
REACTOME_SYNTHESIS_OF_SUBSTRATES_IN_N_GLYCAN_BIOSYTHESIS	-0.00831781	0.803881
REACTOME_FORMATION_OF_FIBRIN_CLOT_CLOTTING_CASCADE	-0.0077325	0.566635
REACTOME_G2_PHASE	-0.00760747	0.544404
REACTOME_NEUROTRANSMITTER_RELEASE_CYCLE	-0.00754597	0.653533
REACTOME_KETONE_BODY_METABOLISM	-0.00726572	0.528502
REACTOME_DISEASES_OF_METABOLISM	-0.00721647	0.960925
REACTOME_CD22_MEDIATED_BCR_REGULATION	-0.00650606	0.509207
REACTOME_IMMUNOREGULATORY_INTERACTIONS_BETWEEN_A_LYMPHOID_AND_A_NON_LYMPHOID_CELL	-0.00559878	0.582814
REACTOME_SIGNALING_BY_RETINOIC_ACID	-0.00521406	0.576556
REACTOME_CLASS_I_PEROXISOMAL_MEMBRANE_PROTEIN_IMPORT	-0.00517292	0.547096
REACTOME_REGULATION_OF_BETA_CELL_DEVELOPMENT	-0.00476061	0.58513
REACTOME_NETRIN_MEDIATED_REPULSION_SIGNALS	-0.00427747	0.498374
REACTOME_BUTYROPHILIN_BTN_FAMILY_INTERACTIONS	-0.00416806	0.49807
REACTOME_TRYPTOPHAN_CATABOLISM	-0.00405517	0.499611
REACTOME_TRANSMISSION_ACROSS_CHEMICAL_SYNAPSES	-0.00386231	0.69559
REACTOME_PROLACTIN_RECEPTOR_SIGNALING	-0.00368283	0.514523
REACTOME_GLYCEROPHOSPHOLIPID_BIOSYNTHESIS	-0.0034395	0.566558
REACTOME_LYSOSPHINGOLIPID_AND_LPA_RECEPTORS	-0.00325997	0.497439
REACTOME_NCAM1_INTERACTIONS	-0.002894	0.523079
REACTOME_TRNA_MODIFICATION_IN_THE_NUCLEUS_AND_CYTOSOL	-0.00253683	0.529249
REACTOME_ERYTHROPOIETIN_ACTIVATES_STAT5	-0.00220053	0.471891
REACTOME_N_GLYCAN_ANTENNAE_ELONGATION_IN_THE_MEDIAL_TRANS_GOLGI	-0.00210417	0.513017
REACTOME_BIOSYNTHESIS_OF_THE_N_GLYCAN_PRECURSOR_DOLICHOL_LIPID_LINKED_OLIGOSACCHARIDE_LLO_AND_TRANSFER_TO_A_NASCENT_PROTEIN	-0.00164844	0.505449
REACTOME_KERATAN_SULFATE_KERATIN_METABOLISM	-0.0012925	0.489059
REACTOME_GLYCOSAMINOGLYCAN_METABOLISM	-0.00118956	0.499611
REACTOME_SYNTHESIS_OF_DIPHTHAMIDE_EEF2	-0.000874722	0.462081
REACTOME_PI3K_AKT_SIGNALING_IN_CANCER	-0.000547444	0.471891
REACTOME_METABOLISM_OF_PORPHYRINS	-0.000447639	0.460057
REACTOME_CATION_COUPLED_CHLORIDE_COTRANSPORTERS	-0.000194944	0.455137
REACTOME_PLATELET_CALCIUM_HOMEOSTASIS	-2.22222e-07	0.453476
REACTOME_MATURATION_OF_PROTEIN_3A	0.000110056	0.455108
REACTOME_PEPTIDE_HORMONE_METABOLISM	0.000416306	0.467453
REACTOME_ADENYLATE_CYCLASE_ACTIVATING_PATHWAY	0.000425889	0.460027
REACTOME_WNT_LIGAND_BIOGENESIS_AND_TRAFFICKING	0.00051525	0.464774
REACTOME_ACTIVATION_OF_SMO	0.000562044	0.460027
REACTOME_CHONDROITIN_SULFATE_BIOSYNTHESIS	0.000885583	0.465221
REACTOME_SYNTHESIS_OF_UDP_N_ACETYL_GLUCOSAMINE	0.000892444	0.463054
REACTOME_DERMATAN_SULFATE_BIOSYNTHESIS	0.000960269	0.463943
REACTOME_CELL_JUNCTION_ORGANIZATION	0.00104269	0.492997
REACTOME_SYNTHESIS_OF_BILE_ACIDS_AND_BILE_SALTS_VIA_27_HYDROXYCHOLESTEROL	0.00109747	0.463606
REACTOME_VLDL_ASSEMBLY	0.00143839	0.464774
REACTOME_FRS_MEDIATED_FGFR4_SIGNALING	0.00148667	0.486411
REACTOME_ADHERENS_JUNCTIONS_INTERACTIONS	0.00188644	0.50755
REACTOME_FRS_MEDIATED_FGFR3_SIGNALING	0.00189419	0.489059
REACTOME_METABOLISM_OF_STEROIDS	0.00206136	0.503459
REACTOME_DISEASES_OF_GLYCOSYLATION	0.00215758	0.531089
REACTOME_REGULATION_OF_GENE_EXPRESSION_IN_ENDOCRINE_COMMITTED_NEUROG3_PROGENITOR_CELLS	0.00222358	0.468842
REACTOME_REMOVAL_OF_AMINOTERMINAL_PROPEPTIDES_FROM_GAMMA_CARBOXYLATED_PROTEINS	0.00282078	0.47619
REACTOME_TRNA_MODIFICATION_IN_THE_MITOCHONDRION	0.00288603	0.474405
REACTOME_P75NTR_REGULATES_AXONOGENESIS	0.0029175	0.492477
REACTOME_GABA_RECEPTOR_ACTIVATION	0.00306419	0.534572
REACTOME_INOSITOL_PHOSPHATE_METABOLISM	0.00311753	0.532782
REACTOME_CD28_DEPENDENT_PI3K_AKT_SIGNALING	0.00380492	0.519694
REACTOME_INSULIN_RECEPTOR_SIGNALLING_CASCADE	0.00395342	0.577093
REACTOME_NEUROTRANSMITTER_RECEPTORS_AND_POSTSYNAPTIC_SIGNAL_TRANSMISSION	0.00482175	0.769614
REACTOME_DISEASES_OF_DNA_REPAIR	0.00503522	0.520542
REACTOME_PURINE_SALVAGE	0.00525178	0.534596
REACTOME_CARBOXYTERMINAL_POST_TRANSLATIONAL_MODIFICATIONS_OF_TUBULIN	0.00542186	0.576556
REACTOME_ESTROGEN_BIOSYNTHESIS	0.005644	0.503503
REACTOME_SYNTHESIS_OF_BILE_ACIDS_AND_BILE_SALTS	0.00571925	0.533934
REACTOME_TRANSPORT_OF_SMALL_MOLECULES	0.00618572	1.21604
REACTOME_SYNTHESIS_OF_IP3_AND_IP4_IN_THE_CYTOSOL	0.00717978	0.611919
REACTOME_ALTERNATIVE_COMPLEMENT_ACTIVATION	0.00729647	0.503503
REACTOME_RRNA_PROCESSING_IN_THE_MITOCHONDRION	0.00742897	0.571346
REACTOME_NEUROFASCIN_INTERACTIONS	0.00766725	0.544404
REACTOME_FRS_MEDIATED_FGFR1_SIGNALING	0.00769842	0.627533
REACTOME_DEFECTIVE_CHST14_CAUSES_EDS_MUSCULOCONTRACTURAL_TYPE	0.00796239	0.559454
REACTOME_SYNTHESIS_OF_PIPS_AT_THE_LATE_ENDOSOME_MEMBRANE	0.008061	0.607062
REACTOME_RRNA_MODIFICATION_IN_THE_MITOCHONDRION	0.00806714	0.566063
REACTOME_EGFR_INTERACTS_WITH_PHOSPHOLIPASE_C_GAMMA	0.00819233	0.529374
REACTOME_FATTY_ACID_METABOLISM	0.00839675	0.655727
REACTOME_INTERLEUKIN_20_FAMILY_SIGNALING	0.00843728	0.582468
REACTOME_REGULATION_OF_FZD_BY_UBIQUITINATION	0.00880031	0.639578
REACTOME_PHOSPHOLIPID_METABOLISM	0.00891106	1.102
REACTOME_SUMOYLATION_OF_INTRACELLULAR_RECEPTORS	0.00909267	0.8078
REACTOME_ROS_AND_RNS_PRODUCTION_IN_PHAGOCYTES	0.00911511	0.691561
REACTOME_PLASMA_LIPOPROTEIN_REMODELING	0.00914133	0.593836
REACTOME_BBSOME_MEDIATED_CARGO_TARGETING_TO_CILIUM	0.00916711	0.639578
REACTOME_NUCLEOTIDE_SALVAGE	0.00922467	0.724799
REACTOME_ACTIVATION_OF_PPARGC1A_PGC_1ALPHA_BY_PHOSPHORYLATION	0.00937833	0.568812
REACTOME_COBALAMIN_CBL_VITAMIN_B12_TRANSPORT_AND_METABOLISM	0.00943058	0.582468
REACTOME_NEGATIVE_REGULATION_OF_THE_PI3K_AKT_NETWORK	0.00952294	1.102
REACTOME_DOWNSTREAM_SIGNALING_OF_ACTIVATED_FGFR2	0.00990361	0.737323
REACTOME_BASIGIN_INTERACTIONS	0.0103283	0.768672
REACTOME_CHYLOMICRON_REMODELING	0.0103492	0.540906
REACTOME_SYNTHESIS_OF_PC	0.0105774	0.840338
REACTOME_GLYOXYLATE_METABOLISM_AND_GLYCINE_DEGRADATION	0.0106456	0.606991
REACTOME_RAS_ACTIVATION_UPON_CA2_INFLUX_THROUGH_NMDA_RECEPTOR	0.010855	0.638137
REACTOME_APOPTOTIC_CLEAVAGE_OF_CELL_ADHESION_PROTEINS	0.0112766	0.566063
REACTOME_DEFECTIVE_CHST3_CAUSES_SEDCJD	0.0114878	0.638137
REACTOME_ACYL_CHAIN_REMODELING_OF_DAG_AND_TAG	0.0115246	0.567834
REACTOME_BETA_OXIDATION_OF_PRISTANOYL_COA	0.0117075	0.595151
REACTOME_ACETYLCHOLINE_NEUROTRANSMITTER_RELEASE_CYCLE	0.0118551	0.688601
REACTOME_ZINC_TRANSPORTERS	0.0119386	0.66003
REACTOME_TRAF6_MEDIATED_IRF7_ACTIVATION	0.0123434	0.651376
REACTOME_EFFECTS_OF_PIP2_HYDROLYSIS	0.0127466	0.706357
REACTOME_POU5F1_OCT4_SOX2_NANOG_ACTIVATE_GENES_RELATED_TO_PROLIFERATION	0.0127581	0.645401
REACTOME_CHONDROITIN_SULFATE_DERMATAN_SULFATE_METABOLISM	0.0132954	0.855446
REACTOME_REGULATION_BY_C_FLIP	0.0133496	0.603884
REACTOME_INTERLEUKIN_1_PROCESSING	0.0135738	0.648413
REACTOME_METABOLISM_OF_LIPIDS	0.0136075	1.61981
REACTOME_INTERLEUKIN_RECEPTOR_SHC_SIGNALING	0.0137923	0.706357
REACTOME_FLT3_SIGNALING_THROUGH_SRC_FAMILY_KINASES	0.0138784	0.592786
REACTOME_METABOLISM_OF_COFACTORS	0.0140236	0.806057
REACTOME_GLUCONEOGENESIS	0.0144284	0.713976
REACTOME_HOMOLOGOUS_DNA_PAIRING_AND_STRAND_EXCHANGE	0.0146593	0.746276
REACTOME_SYNTHESIS_OF_15_EICOSATETRAENOIC_ACID_DERIVATIVES	0.014958	0.717167
REACTOME_DEFECTS_IN_VITAMIN_AND_COFACTOR_METABOLISM	0.0150268	0.646816
REACTOME_PHOSPHATE_BOND_HYDROLYSIS_BY_NUDT_PROTEINS	0.0156654	0.623129
REACTOME_CARNITINE_METABOLISM	0.0156832	0.651878
REACTOME_SPHINGOLIPID_DE_NOVO_BIOSYNTHESIS	0.0157241	1.06303
REACTOME_INTERLEUKIN_2_SIGNALING	0.0159857	0.64098
REACTOME_MRNA_DECAY_BY_3_TO_5_EXORIBONUCLEASE	0.0164709	0.787881
REACTOME_EXTRINSIC_PATHWAY_OF_FIBRIN_CLOT_FORMATION	0.0165623	0.567834
REACTOME_VITAMIN_B5_PANTOTHENATE_METABOLISM	0.0168638	0.688601
REACTOME_DISEASES_ASSOCIATED_WITH_GLYCOSYLATION_PRECURSOR_BIOSYNTHESIS	0.0170916	0.794982
REACTOME_SYNTHESIS_OF_PIPS_AT_THE_EARLY_ENDOSOME_MEMBRANE	0.0174445	0.974554
REACTOME_TRAIL_SIGNALING	0.0177465	0.648413
REACTOME_SYNTHESIS_OF_BILE_ACIDS_AND_BILE_SALTS_VIA_7ALPHA_HYDROXYCHOLESTEROL	0.0177843	0.662895
REACTOME_MISCELLANEOUS_TRANSPORT_AND_BINDING_EVENTS	0.0180746	1.09373
REACTOME_SHC_MEDIATED_CASCADE_FGFR4	0.0182118	0.914312
REACTOME_SPHINGOLIPID_METABOLISM	0.0182891	1.26117
REACTOME_NEGATIVE_REGULATION_OF_ACTIVITY_OF_TFAP2_AP_2_FAMILY_TRANSCRIPTION_FACTORS	0.0183871	0.808404
REACTOME_FRUCTOSE_METABOLISM	0.0187513	0.639642
REACTOME_ACTIVATED_NTRK2_SIGNALS_THROUGH_FYN	0.0188021	0.725275
REACTOME_INTERLEUKIN_2_FAMILY_SIGNALING	0.0188698	0.845931
REACTOME_GAMMA_CARBOXYLATION_TRANSPORT_AND_AMINO_TERMINAL_CLEAVAGE_OF_PROTEINS	0.0189104	0.653533
REACTOME_NOTCH2_INTRACELLULAR_DOMAIN_REGULATES_TRANSCRIPTION	0.0190847	0.855446
REACTOME_TP53_REGULATES_TRANSCRIPTION_OF_DEATH_RECEPTORS_AND_LIGANDS	0.0191264	0.790715
REACTOME_PHENYLALANINE_AND_TYROSINE_METABOLISM	0.0193943	0.617567
REACTOME_METABOLISM_OF_WATER_SOLUBLE_VITAMINS_AND_COFACTORS	0.0194361	1.56512
REACTOME_SYNTHESIS_OF_VERY_LONG_CHAIN_FATTY_ACYL_COAS	0.0194689	0.911894
REACTOME_PYRIMIDINE_CATABOLISM	0.0195222	0.794982
REACTOME_METABOLISM_OF_FOLATE_AND_PTERINES	0.0195955	0.984352
REACTOME_CHYLOMICRON_ASSEMBLY	0.0197497	0.634719
REACTOME_SIGNALING_BY_INSULIN_RECEPTOR	0.0198442	1.48692
REACTOME_CELL_CELL_COMMUNICATION	0.0198502	1.99014
REACTOME_SYNTHESIS_OF_PG	0.0199239	0.674389
REACTOME_COLLAGEN_CHAIN_TRIMERIZATION	0.0200281	0.854424
REACTOME_CS_DS_DEGRADATION	0.0206467	1.00184
REACTOME_SHC_MEDIATED_CASCADE_FGFR3	0.0207806	0.878274
REACTOME_AFLATOXIN_ACTIVATION_AND_DETOXIFICATION	0.0209943	0.872281
REACTOME_CYTOSOLIC_SULFONATION_OF_SMALL_MOLECULES	0.0210234	0.803984
REACTOME_SIGNALING_BY_MEMBRANE_TETHERED_FUSIONS_OF_PDGFRA_OR_PDGFRB	0.0212852	0.579452
REACTOME_GLYCOSPHINGOLIPID_METABOLISM	0.0213144	1.10883
REACTOME_ACTIVATION_OF_MATRIX_METALLOPROTEINASES	0.0215263	1.00184
REACTOME_TRANSPORT_OF_CONNEXONS_TO_THE_PLASMA_MEMBRANE	0.021827	1.02785
REACTOME_INCRETIN_SYNTHESIS_SECRETION_AND_INACTIVATION	0.0218528	1.05853
REACTOME_DEFECTIVE_CHST6_CAUSES_MCDC1	0.0221067	0.651878
REACTOME_TRNA_PROCESSING_IN_THE_MITOCHONDRION	0.0222024	0.654097
REACTOME_SEROTONIN_NEUROTRANSMITTER_RELEASE_CYCLE	0.0224099	0.954076
REACTOME_FATTY_ACIDS_BOUND_TO_GPR40_FFAR1_REGULATE_INSULIN_SECRETION	0.0225501	0.812179
REACTOME_IRF3_MEDIATED_ACTIVATION_OF_TYPE_1_IFN	0.0229804	0.646816
REACTOME_DNA_DAMAGE_REVERSAL	0.0232759	0.82976
REACTOME_METABOLISM_OF_VITAMINS_AND_COFACTORS	0.0233076	1.60234
REACTOME_ACTIVATED_NTRK2_SIGNALS_THROUGH_PI3K	0.0233562	0.808988
REACTOME_DOPAMINE_NEUROTRANSMITTER_RELEASE_CYCLE	0.0235346	1.27021
REACTOME_ASSEMBLY_OF_ACTIVE_LPL_AND_LIPC_LIPASE_COMPLEXES	0.0249831	0.818128
REACTOME_SHC_MEDIATED_CASCADE_FGFR1	0.0250621	0.988392
REACTOME_GLUCAGON_TYPE_LIGAND_RECEPTORS	0.0251349	1.12674
REACTOME_ION_HOMEOSTASIS	0.0252541	1.80103
REACTOME_DEGRADATION_OF_THE_EXTRACELLULAR_MATRIX	0.0254721	1.40308
REACTOME_INWARDLY_RECTIFYING_K_CHANNELS	0.0257447	1.32987
REACTOME_CASPASE_ACTIVATION_VIA_DEATH_RECEPTORS_IN_THE_PRESENCE_OF_LIGAND	0.0258534	0.845153
REACTOME_SIGNALING_BY_RNF43_MUTANTS	0.0259426	0.931853
REACTOME_FOXO_MEDIATED_TRANSCRIPTION_OF_OXIDATIVE_STRESS_METABOLIC_AND_NEURONAL_GENES	0.0263953	1.31213
REACTOME_PROTON_COUPLED_MONOCARBOXYLATE_TRANSPORT	0.0265017	0.814968
REACTOME_DOWNSTREAM_SIGNALING_OF_ACTIVATED_FGFR1	0.0267679	1.25403
REACTOME_TRIF_MEDIATED_PROGRAMMED_CELL_DEATH	0.0268922	0.795453
REACTOME_TRIGLYCERIDE_METABOLISM	0.0269372	1.59618
REACTOME_IL_6_TYPE_CYTOKINE_RECEPTOR_LIGAND_INTERACTIONS	0.0269988	1.02426
REACTOME_NICOTINATE_METABOLISM	0.0270987	1.66716
REACTOME_ACTIVATION_OF_ATR_IN_RESPONSE_TO_REPLICATION_STRESS	0.0272208	1.0609
REACTOME_PLATELET_ADHESION_TO_EXPOSED_COLLAGEN	0.0277046	1.11652
REACTOME_DEGRADATION_OF_CYSTEINE_AND_HOMOCYSTEINE	0.0279221	0.856693
REACTOME_HS_GAG_DEGRADATION	0.0280689	1.58667
REACTOME_SYNTHESIS_OF_PYROPHOSPHATES_IN_THE_CYTOSOL	0.0282113	0.850661
REACTOME_DISEASES_OF_BASE_EXCISION_REPAIR	0.0282875	0.757575
REACTOME_METAL_ION_SLC_TRANSPORTERS	0.0283796	1.24552
REACTOME_LEISHMANIA_INFECTION	0.0291169	3.16306
REACTOME_PROTEIN_METHYLATION	0.0292402	1.52144
REACTOME_SYNTHESIS_OF_PIPS_AT_THE_PLASMA_MEMBRANE	0.0292742	1.26531
REACTOME_GAP_JUNCTION_TRAFFICKING_AND_REGULATION	0.0292965	1.89599
REACTOME_HEME_DEGRADATION	0.0298619	0.895606
REACTOME_METABOLISM_OF_CARBOHYDRATES	0.0299956	4.16175
REACTOME_FANCONI_ANEMIA_PATHWAY	0.0300441	1.85378
REACTOME_GAB1_SIGNALOSOME	0.0301502	1.17514
REACTOME_HDR_THROUGH_SINGLE_STRAND_ANNEALING_SSA	0.0307532	1.18701
REACTOME_AMPK_INHIBITS_CHREBP_TRANSCRIPTIONAL_ACTIVATION_ACTIVITY	0.0309059	1.04233
REACTOME_MITOCHONDRIAL_FATTY_ACID_BETA_OXIDATION	0.0311812	1.2673
REACTOME_TP53_REGULATES_TRANSCRIPTION_OF_CELL_DEATH_GENES	0.0312474	2.36829
REACTOME_LECTIN_PATHWAY_OF_COMPLEMENT_ACTIVATION	0.0319696	0.805335
REACTOME_PI_METABOLISM	0.0322176	1.8072
REACTOME_ALPHA_OXIDATION_OF_PHYTANATE	0.0322948	0.694113
REACTOME_DEFECTIVE_ST3GAL3_CAUSES_MCT12_AND_EIEE15	0.0326251	0.732585
REACTOME_APEX1_INDEPENDENT_RESOLUTION_OF_AP_SITES_VIA_THE_SINGLE_NUCLEOTIDE_REPLACEMENT_PATHWAY	0.0331223	0.97187
REACTOME_IRS_ACTIVATION	0.0332368	0.784884
REACTOME_CELL_SURFACE_INTERACTIONS_AT_THE_VASCULAR_WALL	0.0337571	1.93621
REACTOME_REELIN_SIGNALLING_PATHWAY	0.0337811	0.88787
REACTOME_CLEC7A_INFLAMMASOME_PATHWAY	0.0338057	0.911028
REACTOME_SIGNALING_BY_BMP	0.0338496	1.3463
REACTOME_INTERLEUKIN_23_SIGNALING	0.0341128	0.986507
REACTOME_ACTIVATION_OF_THE_TFAP2_AP_2_FAMILY_OF_TRANSCRIPTION_FACTORS	0.0341261	1.45761
REACTOME_MITOCHONDRIAL_TRNA_AMINOACYLATION	0.0343959	1.45745
REACTOME_EPHA_MEDIATED_GROWTH_CONE_COLLAPSE	0.0345382	1.40543
REACTOME_DISEASES_OF_MISMATCH_REPAIR_MMR	0.0346271	0.886809
REACTOME_YAP1_AND_WWTR1_TAZ_STIMULATED_GENE_EXPRESSION	0.0347381	0.97357
REACTOME_OTHER_SEMAPHORIN_INTERACTIONS	0.0348561	1.27334
REACTOME_SODIUM_CALCIUM_EXCHANGERS	0.0349116	1.12757
REACTOME_SYNTHESIS_OF_PE	0.0349238	1.07032
REACTOME_PEROXISOMAL_PROTEIN_IMPORT	0.0352868	1.71895
REACTOME_A_TETRASACCHARIDE_LINKER_SEQUENCE_IS_REQUIRED_FOR_GAG_SYNTHESIS	0.035506	1.60311
REACTOME_METABOLISM_OF_FAT_SOLUBLE_VITAMINS	0.0360953	1.38725
REACTOME_CHOLESTEROL_BIOSYNTHESIS	0.036233	1.24291
REACTOME_DISEASES_OF_IMMUNE_SYSTEM	0.0362576	1.85713
REACTOME_SIGNALING_BY_LEPTIN	0.0366173	1.37345
REACTOME_CARGO_TRAFFICKING_TO_THE_PERICILIARY_MEMBRANE	0.0368794	1.66716
REACTOME_PYRIMIDINE_SALVAGE	0.0372393	1.13834
REACTOME_GABA_SYNTHESIS_RELEASE_REUPTAKE_AND_DEGRADATION	0.0373592	1.91641
REACTOME_HDL_REMODELING	0.0374954	1.23004
REACTOME_ACETYLCHOLINE_REGULATES_INSULIN_SECRETION	0.0376115	1.47129
REACTOME_COLLAGEN_BIOSYNTHESIS_AND_MODIFYING_ENZYMES	0.0377277	1.57541
REACTOME_GRB2_EVENTS_IN_ERBB2_SIGNALING	0.0379374	1.98458
REACTOME_SYNTHESIS_OF_5_EICOSATETRAENOIC_ACIDS	0.0379642	1.24805
REACTOME_TRAFFICKING_OF_AMPA_RECEPTORS	0.0387399	1.656
REACTOME_ATTACHMENT_OF_GPI_ANCHOR_TO_UPAR	0.0387775	0.983933
REACTOME_RUNX1_REGULATES_TRANSCRIPTION_OF_GENES_INVOLVED_IN_BCR_SIGNALING	0.0388131	1.10179
REACTOME_NF_KB_ACTIVATION_THROUGH_FADD_RIP_1_PATHWAY_MEDIATED_BY_CASPASE_8_AND_10	0.0391907	1.16144
REACTOME_NOREPINEPHRINE_NEUROTRANSMITTER_RELEASE_CYCLE	0.0395308	1.65954
REACTOME_ACTIVATION_OF_NMDA_RECEPTORS_AND_POSTSYNAPTIC_EVENTS	0.0396046	3.12023
REACTOME_PHASE_II_CONJUGATION_OF_COMPOUNDS	0.0396109	2.37108
REACTOME_EXTRACELLULAR_MATRIX_ORGANIZATION	0.0396548	1.93621
REACTOME_TERMINAL_PATHWAY_OF_COMPLEMENT	0.0396656	0.754494
REACTOME_BINDING_OF_TCF_LEF_CTNNB1_TO_TARGET_GENE_PROMOTERS	0.0402002	1.06433
REACTOME_SEALING_OF_THE_NUCLEAR_ENVELOPE_NE_BY_ESCRT_III	0.0403796	1.91141
REACTOME_ACTIVATION_OF_PUMA_AND_TRANSLOCATION_TO_MITOCHONDRIA	0.0404622	1.27367
REACTOME_DEFECTIVE_RIPK1_MEDIATED_REGULATED_NECROSIS	0.0406927	0.788182
REACTOME_SYNTHESIS_SECRETION_AND_INACTIVATION_OF_GLUCAGON_LIKE_PEPTIDE_1_GLP_1	0.0413627	1.93457
REACTOME_ACYL_CHAIN_REMODELING_OF_CL	0.0415342	1.27378
REACTOME_SCAVENGING_OF_HEME_FROM_PLASMA	0.0415536	0.979122
REACTOME_NEGATIVE_REGULATION_OF_FGFR2_SIGNALING	0.041586	2.29425
REACTOME_ARACHIDONATE_PRODUCTION_FROM_DAG	0.0415874	0.901979
REACTOME_CREB1_PHOSPHORYLATION_THROUGH_NMDA_RECEPTOR_MEDIATED_ACTIVATION_OF_RAS_SIGNALING	0.0418307	1.51727
REACTOME_DOWNSTREAM_SIGNALING_OF_ACTIVATED_FGFR4	0.0419038	2.16942
REACTOME_COLLAGEN_DEGRADATION	0.0422561	1.56497
REACTOME_DISEASES_OF_CARBOHYDRATE_METABOLISM	0.0423938	2.20318
REACTOME_CHL1_INTERACTIONS	0.0424904	1.1556
REACTOME_COLLAGEN_FORMATION	0.0425734	1.77838
REACTOME_NEUROTOXICITY_OF_CLOSTRIDIUM_TOXINS	0.0425972	1.32065
REACTOME_NR1H2_NR1H3_REGULATE_GENE_EXPRESSION_LINKED_TO_TRIGLYCERIDE_LIPOLYSIS_IN_ADIPOSE	0.0427003	1.01617
REACTOME_HDR_THROUGH_HOMOLOGOUS_RECOMBINATION_HRR	0.0427446	2.50111
REACTOME_NUCLEAR_SIGNALING_BY_ERBB4	0.042793	1.93621
REACTOME_KSRP_KHSRP_BINDS_AND_DESTABILIZES_MRNA	0.0432088	1.93137
REACTOME_ROLE_OF_PHOSPHOLIPIDS_IN_PHAGOCYTOSIS	0.0436297	1.28772
REACTOME_INTERLEUKIN_37_SIGNALING	0.0436371	1.99863
REACTOME_MECP2_REGULATES_TRANSCRIPTION_FACTORS	0.0436943	0.983655
REACTOME_ELECTRIC_TRANSMISSION_ACROSS_GAP_JUNCTIONS	0.0437046	0.917213
REACTOME_GP1B_IX_V_ACTIVATION_SIGNALLING	0.0441145	1.81248
REACTOME_TRANSCRIPTIONAL_REGULATION_OF_PLURIPOTENT_STEM_CELLS	0.0443517	1.84028
REACTOME_AQUAPORIN_MEDIATED_TRANSPORT	0.0444494	3.48656
REACTOME_REGULATION_OF_TLR_BY_ENDOGENOUS_LIGAND	0.0444727	1.54687
REACTOME_TP53_REGULATES_TRANSCRIPTION_OF_GENES_INVOLVED_IN_CYTOCHROME_C_RELEASE	0.045213	2.24608
REACTOME_TNFR1_MEDIATED_CERAMIDE_PRODUCTION	0.0452922	1.14194
REACTOME_TRANSFERRIN_ENDOCYTOSIS_AND_RECYCLING	0.0456179	2.79929
REACTOME_DOWNSTREAM_SIGNALING_OF_ACTIVATED_FGFR3	0.0460155	2.03999
REACTOME_NRCAM_INTERACTIONS	0.0460894	1.2566
REACTOME_SIGNALING_BY_NODAL	0.0463133	1.99726
REACTOME_SIGNALING_BY_ACTIVIN	0.0463207	1.378
REACTOME_COMPLEMENT_CASCADE	0.0464009	1.58358
REACTOME_METABOLISM_OF_ANGIOTENSINOGEN_TO_ANGIOTENSINS	0.0468346	1.77427
REACTOME_REGULATION_OF_PYRUVATE_DEHYDROGENASE_PDH_COMPLEX	0.0470333	1.76028
REACTOME_REGULATION_OF_TP53_ACTIVITY_THROUGH_ASSOCIATION_WITH_CO_FACTORS	0.0471919	1.47679
REACTOME_ACTIVATION_OF_GENE_EXPRESSION_BY_SREBF_SREBP	0.0471939	2.1786
REACTOME_ACTIVATION_OF_AMPK_DOWNSTREAM_OF_NMDARS	0.047321	2.01818
REACTOME_PENTOSE_PHOSPHATE_PATHWAY	0.0473756	2.29822
REACTOME_PIWI_INTERACTING_RNA_PIRNA_BIOGENESIS	0.0474636	2.70233
REACTOME_EPH_EPHRIN_MEDIATED_REPULSION_OF_CELLS	0.0481196	2.41492
REACTOME_FATTY_ACYL_COA_BIOSYNTHESIS	0.0482439	2.83563
REACTOME_PLATELET_HOMEOSTASIS	0.0483012	5.13566
REACTOME_DISEASES_ASSOCIATED_WITH_N_GLYCOSYLATION_OF_PROTEINS	0.0483033	2.15599
REACTOME_HDR_THROUGH_MMEJ_ALT_NHEJ	0.0483516	1.51923
REACTOME_INTRAFLAGELLAR_TRANSPORT	0.0486419	3.59988
REACTOME_DEFECTIVE_CHSY1_CAUSES_TPBS	0.0487011	1.45038
REACTOME_MITOCHONDRIAL_FATTY_ACID_BETA_OXIDATION_OF_SATURATED_FATTY_ACIDS	0.048736	2.40068
REACTOME_METAL_SEQUESTRATION_BY_ANTIMICROBIAL_PROTEINS	0.0490169	1.02902
REACTOME_INTEGRIN_CELL_SURFACE_INTERACTIONS	0.0491837	1.79943
REACTOME_AMINO_ACIDS_REGULATE_MTORC1	0.0496798	2.94567
REACTOME_PYROPTOSIS	0.0498272	2.79536
REACTOME_RET_SIGNALING	0.0500918	2.93418
REACTOME_INSULIN_RECEPTOR_RECYCLING	0.0503734	3.12023
REACTOME_PLASMA_LIPOPROTEIN_CLEARANCE	0.0507312	2.40511
REACTOME_INSULIN_PROCESSING	0.0509032	3.0806
REACTOME_TRAFFICKING_OF_GLUR2_CONTAINING_AMPA_RECEPTORS	0.0510924	1.68632
REACTOME_TRNA_PROCESSING	0.0512337	3.72501
REACTOME_ANTIGEN_ACTIVATES_B_CELL_RECEPTOR_BCR_LEADING_TO_GENERATION_OF_SECOND_MESSENGERS	0.0515359	2.18399
REACTOME_MYOGENESIS	0.0516358	2.64328
REACTOME_SYNTHESIS_OF_GLYCOSYLPHOSPHATIDYLINOSITOL_GPI	0.0522573	2.81203
REACTOME_TFAP2_AP_2_FAMILY_REGULATES_TRANSCRIPTION_OF_CELL_CYCLE_FACTORS	0.0527031	1.16178
REACTOME_GROWTH_HORMONE_RECEPTOR_SIGNALING	0.0529888	2.43439
REACTOME_ACTIVATED_NTRK2_SIGNALS_THROUGH_CDK5	0.0530113	1.67462
REACTOME_TETRAHYDROBIOPTERIN_BH4_SYNTHESIS_RECYCLING_SALVAGE_AND_REGULATION	0.0534131	1.76138
REACTOME_FGFR1_MUTANT_RECEPTOR_ACTIVATION	0.053847	1.95826
REACTOME_GLUTAMATE_NEUROTRANSMITTER_RELEASE_CYCLE	0.0540122	3.40719
REACTOME_DEVELOPMENTAL_BIOLOGY	0.0540787	4.14226
REACTOME_SHC1_EVENTS_IN_ERBB2_SIGNALING	0.0543073	2.80989
REACTOME_PLASMA_LIPOPROTEIN_ASSEMBLY_REMODELING_AND_CLEARANCE	0.0544781	2.79008
REACTOME_NR1H2_NR1H3_REGULATE_GENE_EXPRESSION_LINKED_TO_LIPOGENESIS	0.0546657	1.59895
REACTOME_CD28_DEPENDENT_VAV1_PATHWAY	0.0548983	2.61773
REACTOME_METABOLISM_OF_AMINO_ACIDS_AND_DERIVATIVES	0.0550221	4.18036
REACTOME_CYTOSOLIC_IRON_SULFUR_CLUSTER_ASSEMBLY	0.0551389	1.80989
REACTOME_DEFECTIVE_B4GALT7_CAUSES_EDS_PROGEROID_TYPE	0.0557005	2.61773
REACTOME_DISORDERS_OF_TRANSMEMBRANE_TRANSPORTERS	0.0557079	4.26223
REACTOME_GABA_B_RECEPTOR_ACTIVATION	0.0559648	3.34536
REACTOME_DEFECTS_IN_COBALAMIN_B12_METABOLISM	0.0563027	1.43693
REACTOME_IRAK4_DEFICIENCY_TLR2_4	0.0564907	2.00658
REACTOME_RHOA_GTPASE_CYCLE	0.0565035	3.69885
REACTOME_NRAGE_SIGNALS_DEATH_THROUGH_JNK	0.056728	3.7468
REACTOME_TRANSCRIPTIONAL_REGULATION_OF_WHITE_ADIPOCYTE_DIFFERENTIATION	0.0567694	3.83678
REACTOME_CILIUM_ASSEMBLY	0.0569933	5.27653
REACTOME_G_ALPHA_12_13_SIGNALLING_EVENTS	0.0574078	4.1215
REACTOME_GLYCOGEN_BREAKDOWN_GLYCOGENOLYSIS	0.0579085	2.46446
REACTOME_BRANCHED_CHAIN_AMINO_ACID_CATABOLISM	0.0581013	2.30706
REACTOME_FREE_FATTY_ACIDS_REGULATE_INSULIN_SECRETION	0.0582029	2.49515
REACTOME_CASPASE_ACTIVATION_VIA_EXTRINSIC_APOPTOTIC_SIGNALLING_PATHWAY	0.0582113	2.01568
REACTOME_DISEASES_ASSOCIATED_WITH_GLYCOSAMINOGLYCAN_METABOLISM	0.0583153	2.54853
REACTOME_MUCOPOLYSACCHARIDOSES	0.0583512	2.18407
REACTOME_HEMOSTASIS	0.0584748	4.71435
REACTOME_TRAF3_DEPENDENT_IRF_ACTIVATION_PATHWAY	0.0586122	1.64824
REACTOME_FGFR2_MUTANT_RECEPTOR_ACTIVATION	0.0587008	3.88182
REACTOME_METABOLISM_OF_NUCLEOTIDES	0.0587571	4.47823
REACTOME_N_GLYCAN_ANTENNAE_ELONGATION	0.0590139	3.34059
REACTOME_TP53_REGULATES_TRANSCRIPTION_OF_GENES_INVOLVED_IN_G1_CELL_CYCLE_ARREST	0.0591064	1.90981
REACTOME_NEGATIVE_REGULATION_OF_FGFR1_SIGNALING	0.0593141	2.49845
REACTOME_IONOTROPIC_ACTIVITY_OF_KAINATE_RECEPTORS	0.0597133	1.81291
REACTOME_INTERLEUKIN_4_AND_INTERLEUKIN_13_SIGNALING	0.0598098	2.42049
REACTOME_REGULATION_OF_LIPID_METABOLISM_BY_PPARALPHA	0.0599162	4.49607
REACTOME_ASSEMBLY_OF_COLLAGEN_FIBRILS_AND_OTHER_MULTIMERIC_STRUCTURES	0.0599518	2.29921
REACTOME_ATF4_ACTIVATES_GENES_IN_RESPONSE_TO_ENDOPLASMIC_RETICULUM_STRESS	0.0599603	2.61374
REACTOME_RUNX2_REGULATES_BONE_DEVELOPMENT	0.0601592	1.80135
REACTOME_TP53_REGULATES_TRANSCRIPTION_OF_SEVERAL_ADDITIONAL_CELL_DEATH_GENES_WHOSE_SPECIFIC_ROLES_IN_P53_DEPENDENT_APOPTOSIS_REMAIN_UNCERTAIN	0.060374	1.95518
REACTOME_SIGNALING_BY_MAPK_MUTANTS	0.0604043	1.95518
REACTOME_TRIGLYCERIDE_CATABOLISM	0.0604263	3.8054
REACTOME_REGULATION_OF_INSULIN_SECRETION	0.0604815	3.82952
REACTOME_SIGNALING_BY_FGFR1	0.0604857	2.58833
REACTOME_ENERGY_DEPENDENT_REGULATION_OF_MTOR_BY_LKB1_AMPK	0.0606656	1.89599
REACTOME_ZBP1_DAI_MEDIATED_INDUCTION_OF_TYPE_I_IFNS	0.0607466	2.32522
REACTOME_NTRK2_ACTIVATES_RAC1	0.0609748	1.54549
REACTOME_TRANSCRIPTIONAL_ACTIVATION_OF_MITOCHONDRIAL_BIOGENESIS	0.0611178	3.45737
REACTOME_RHO_GTPASES_ACTIVATE_NADPH_OXIDASES	0.0611294	2.50237
REACTOME_RUNX3_REGULATES_YAP1_MEDIATED_TRANSCRIPTION	0.0612142	1.27009
REACTOME_FACTORS_INVOLVED_IN_MEGAKARYOCYTE_DEVELOPMENT_AND_PLATELET_PRODUCTION	0.061565	5.02617
REACTOME_CDC42_GTPASE_CYCLE	0.0618218	4.08336
REACTOME_G2_M_DNA_REPLICATION_CHECKPOINT	0.062207	1.28772
REACTOME_NCAM_SIGNALING_FOR_NEURITE_OUT_GROWTH	0.062274	3.32385
REACTOME_NADE_MODULATES_DEATH_SIGNALLING	0.0624099	1.99924
REACTOME_NETRIN_1_SIGNALING	0.0625851	2.74405
REACTOME_BMAL1_CLOCK_NPAS2_ACTIVATES_CIRCADIAN_GENE_EXPRESSION	0.0628494	2.50154
REACTOME_REDUCTION_OF_CYTOSOLIC_CA_LEVELS	0.0630476	2.16749
REACTOME_HYALURONAN_METABOLISM	0.0633534	2.42549
REACTOME_NR1H2_NR1H3_REGULATE_GENE_EXPRESSION_LINKED_TO_GLUCONEOGENESIS	0.0638545	1.17485
REACTOME_NOTCH4_ACTIVATION_AND_TRANSMISSION_OF_SIGNAL_TO_THE_NUCLEUS	0.0638934	1.58808
REACTOME_TRANSLATION_OF_REPLICASE_AND_ASSEMBLY_OF_THE_REPLICATION_TRANSCRIPTION_COMPLEX	0.0639258	2.978
REACTOME_REGULATION_OF_TP53_ACTIVITY_THROUGH_PHOSPHORYLATION	0.0644596	4.49607
REACTOME_NEGATIVE_REGULATION_OF_TCF_DEPENDENT_SIGNALING_BY_DVL_INTERACTING_PROTEINS	0.0644646	1.39582
REACTOME_NONCANONICAL_ACTIVATION_OF_NOTCH3	0.064645	1.49208
REACTOME_PD_1_SIGNALING	0.0646854	1.8205
REACTOME_CD28_CO_STIMULATION	0.0647726	2.55328
REACTOME_RRNA_PROCESSING	0.0649719	3.54909
REACTOME_INTRA_GOLGI_TRAFFIC	0.0651572	4.00923
REACTOME_RAC1_GTPASE_CYCLE	0.0654224	3.90554
REACTOME_RAB_GERANYLGERANYLATION	0.0657031	3.63839
REACTOME_GPVI_MEDIATED_ACTIVATION_CASCADE	0.0657437	2.9723
REACTOME_PYRUVATE_METABOLISM	0.0657772	3.61174
REACTOME_CROSSLINKING_OF_COLLAGEN_FIBRILS	0.065874	2.06708
REACTOME_PLATELET_AGGREGATION_PLUG_FORMATION	0.0659902	3.21427
REACTOME_INTERLEUKIN_21_SIGNALING	0.0659943	1.64056
REACTOME_MOLECULES_ASSOCIATED_WITH_ELASTIC_FIBRES	0.0660384	1.77122
REACTOME_ORGANELLE_BIOGENESIS_AND_MAINTENANCE	0.066147	5.36322
REACTOME_SIGNAL_REGULATORY_PROTEIN_FAMILY_INTERACTIONS	0.0665996	2.45654
REACTOME_TRANSPORT_AND_SYNTHESIS_OF_PAPS	0.0668537	1.27245
REACTOME_HEME_SIGNALING	0.0670888	3.12305
REACTOME_SYNTHESIS_OF_PROSTAGLANDINS_PG_AND_THROMBOXANES_TX	0.0671166	2.29751
REACTOME_SYNTHESIS_SECRETION_AND_INACTIVATION_OF_GLUCOSE_DEPENDENT_INSULINOTROPIC_POLYPEPTIDE_GIP	0.0671746	2.61886
REACTOME_CELLULAR_RESPONSE_TO_STARVATION	0.0673587	3.16129
REACTOME_RND1_GTPASE_CYCLE	0.067386	2.95534
REACTOME_INTERLEUKIN_6_FAMILY_SIGNALING	0.0675255	2.09599
REACTOME_PKA_ACTIVATION_IN_GLUCAGON_SIGNALLING	0.067621	2.75251
REACTOME_PHOSPHORYLATION_OF_EMI1	0.0677222	1.24516
REACTOME_TNFR1_INDUCED_PROAPOPTOTIC_SIGNALING	0.0678202	1.78172
REACTOME_INTEGRATION_OF_ENERGY_METABOLISM	0.0681173	4.49383
REACTOME_COPI_DEPENDENT_GOLGI_TO_ER_RETROGRADE_TRAFFIC	0.0684654	4.8939
REACTOME_RHOBTB3_ATPASE_CYCLE	0.0685035	2.05438
REACTOME_OTHER_INTERLEUKIN_SIGNALING	0.0685207	3.44023
REACTOME_KERATAN_SULFATE_DEGRADATION	0.0687087	2.26201
REACTOME_CAMK_IV_MEDIATED_PHOSPHORYLATION_OF_CREB	0.0689401	2.94407
REACTOME_RUNX1_REGULATES_TRANSCRIPTION_OF_GENES_INVOLVED_IN_DIFFERENTIATION_OF_MYELOID_CELLS	0.0690215	1.5514
REACTOME_DEFECTIVE_EXT2_CAUSES_EXOSTOSES_2	0.0690432	2.28996
REACTOME_GLUCOSE_METABOLISM	0.0693493	4.90699
REACTOME_RIP_MEDIATED_NFKB_ACTIVATION_VIA_ZBP1	0.0694091	2.75251
REACTOME_SULFUR_AMINO_ACID_METABOLISM	0.069451	2.6954
REACTOME_ACTIVATION_OF_THE_PRE_REPLICATIVE_COMPLEX	0.0695697	2.73484
REACTOME_DOWNREGULATION_OF_ERBB2_SIGNALING	0.0697936	4.02554
REACTOME_TOLL_LIKE_RECEPTOR_CASCADES	0.0699958	3.9672
REACTOME_NEDDYLATION	0.0702232	4.88364
REACTOME_REGULATION_OF_IFNA_SIGNALING	0.0703983	2.06591
REACTOME_LDL_CLEARANCE	0.0704352	2.51579
REACTOME_NEGATIVE_REGULATION_OF_FGFR4_SIGNALING	0.0704511	3.09642
REACTOME_TRISTETRAPROLIN_TTP_ZFP36_BINDS_AND_DESTABILIZES_MRNA	0.0704741	2.93087
REACTOME_RUNX3_REGULATES_IMMUNE_RESPONSE_AND_CELL_MIGRATION	0.0706158	1.46386
REACTOME_SYNTHESIS_OF_PIPS_AT_THE_GOLGI_MEMBRANE	0.0707089	2.52151
REACTOME_RUNX2_REGULATES_OSTEOBLAST_DIFFERENTIATION	0.07095	1.91538
REACTOME_INTERFERON_GAMMA_SIGNALING	0.0709846	2.59771
REACTOME_REGULATION_OF_INSULIN_LIKE_GROWTH_FACTOR_IGF_TRANSPORT_AND_UPTAKE_BY_INSULIN_LIKE_GROWTH_FACTOR_BINDING_PROTEINS_IGFBPS	0.0709899	5.48402
REACTOME_SCAVENGING_BY_CLASS_F_RECEPTORS	0.0712264	1.99863
REACTOME_EPHRIN_SIGNALING	0.0714596	2.56359
REACTOME_MECP2_REGULATES_TRANSCRIPTION_OF_NEURONAL_LIGANDS	0.0715196	2.04803
REACTOME_REGULATION_OF_CHOLESTEROL_BIOSYNTHESIS_BY_SREBP_SREBF	0.0716159	3.73599
REACTOME_GLUTATHIONE_SYNTHESIS_AND_RECYCLING	0.0718312	1.98875
REACTOME_INACTIVATION_OF_CDC42_AND_RAC1	0.0719119	2.1796
REACTOME_RRNA_MODIFICATION_IN_THE_NUCLEUS_AND_CYTOSOL	0.071973	4.17225
REACTOME_SIGNALING_BY_ERBB4	0.0720347	3.12137
REACTOME_G1_S_SPECIFIC_TRANSCRIPTION	0.072192	2.84155
REACTOME_SIGNALING_BY_WNT_IN_CANCER	0.0722419	2.97009
REACTOME_ROLE_OF_ABL_IN_ROBO_SLIT_SIGNALING	0.0724634	2.56086
REACTOME_NEGATIVE_REGULATION_OF_FLT3	0.0726641	2.74623
REACTOME_ECM_PROTEOGLYCANS	0.0731561	2.54979
REACTOME_CA2_PATHWAY	0.0734145	3.7471
REACTOME_G_ALPHA_Z_SIGNALLING_EVENTS	0.073599	4.25873
REACTOME_RESOLUTION_OF_SISTER_CHROMATID_COHESION	0.0738925	4.7956
REACTOME_TELOMERE_C_STRAND_SYNTHESIS_INITIATION	0.0740719	2.54319
REACTOME_ADAPTIVE_IMMUNE_SYSTEM	0.0740889	4.67733
REACTOME_ERYTHROPOIETIN_ACTIVATES_PHOSPHOLIPASE_C_GAMMA_PLCG	0.0744179	1.52582
REACTOME_CREB1_PHOSPHORYLATION_THROUGH_THE_ACTIVATION_OF_CAMKII_CAMKK_CAMKIV_CASCASDE	0.0745982	2.82785
REACTOME_DEATH_RECEPTOR_SIGNALLING	0.0751197	3.49817
REACTOME_PURINERGIC_SIGNALING_IN_LEISHMANIASIS_INFECTION	0.0751413	2.50154
REACTOME_TELOMERE_EXTENSION_BY_TELOMERASE	0.0752516	2.93418
REACTOME_REGULATED_NECROSIS	0.0753502	3.57389
REACTOME_ANTIGEN_PROCESSING_UBIQUITINATION_PROTEASOME_DEGRADATION	0.0754069	4.80569
REACTOME_MECP2_REGULATES_NEURONAL_RECEPTORS_AND_CHANNELS	0.0754778	2.4518
REACTOME_L1CAM_INTERACTIONS	0.0755969	3.57096
REACTOME_TRAF6_MEDIATED_NF_KB_ACTIVATION	0.0756022	2.3214
REACTOME_PHENYLALANINE_METABOLISM	0.075711	1.57744
REACTOME_SHC1_EVENTS_IN_ERBB4_SIGNALING	0.075791	3.70792
REACTOME_NR1H2_NR1H3_REGULATE_GENE_EXPRESSION_TO_LIMIT_CHOLESTEROL_UPTAKE	0.0758193	1.66541
REACTOME_VXPX_CARGO_TARGETING_TO_CILIUM	0.0758269	2.54033
REACTOME_EUKARYOTIC_TRANSLATION_ELONGATION	0.0759816	2.62684
REACTOME_SYNTHESIS_OF_PIPS_AT_THE_ER_MEMBRANE	0.0761301	1.45601
REACTOME_RESPONSE_OF_EIF2AK4_GCN2_TO_AMINO_ACID_DEFICIENCY	0.0761349	2.85762
REACTOME_POU5F1_OCT4_SOX2_NANOG_REPRESS_GENES_RELATED_TO_DIFFERENTIATION	0.0761872	2.35101
REACTOME_STAT5_ACTIVATION	0.0763402	1.57941
REACTOME_NEGATIVE_REGULATION_OF_FGFR3_SIGNALING	0.0765506	2.9451
REACTOME_POST_CHAPERONIN_TUBULIN_FOLDING_PATHWAY	0.0765973	2.53456
REACTOME_REGULATED_PROTEOLYSIS_OF_P75NTR	0.07713	1.69407
REACTOME_CELL_DEATH_SIGNALLING_VIA_NRAGE_NRIF_AND_NADE	0.0771788	3.78975
REACTOME_INNATE_IMMUNE_SYSTEM	0.0772174	4.30104
REACTOME_POLYMERASE_SWITCHING_ON_THE_C_STRAND_OF_THE_TELOMERE	0.0777449	3.92867
REACTOME_RNA_POLYMERASE_III_TRANSCRIPTION_INITIATION_FROM_TYPE_3_PROMOTER	0.0779186	4.50878
REACTOME_NEPHRIN_FAMILY_INTERACTIONS	0.0780063	1.93025
REACTOME_RHOB_GTPASE_CYCLE	0.0780277	3.72674
REACTOME_TRANSCRIPTIONAL_REGULATION_BY_THE_AP_2_TFAP2_FAMILY_OF_TRANSCRIPTION_FACTORS	0.0785849	3.90219
REACTOME_EXTENSION_OF_TELOMERES	0.078694	4.6651
REACTOME_POST_TRANSLATIONAL_PROTEIN_MODIFICATION	0.0788662	4.93417
REACTOME_UPTAKE_AND_ACTIONS_OF_BACTERIAL_TOXINS	0.0790093	3.39294
REACTOME_DISINHIBITION_OF_SNARE_FORMATION	0.0790503	1.71207
REACTOME_CYTOKINE_SIGNALING_IN_IMMUNE_SYSTEM	0.0791085	4.01579
REACTOME_COSTIMULATION_BY_THE_CD28_FAMILY	0.079317	3.62214
REACTOME_TIE2_SIGNALING	0.0794039	2.37835
REACTOME_RORA_ACTIVATES_GENE_EXPRESSION	0.0796046	2.20525
REACTOME_GLYCOGEN_STORAGE_DISEASES	0.0797193	1.98588
REACTOME_RAC3_GTPASE_CYCLE	0.0798004	3.85268
REACTOME_PRE_NOTCH_PROCESSING_IN_THE_ENDOPLASMIC_RETICULUM	0.0802361	1.47679
REACTOME_RNA_POLYMERASE_II_TRANSCRIPTION	0.0802808	4.44576
REACTOME_GLYCOLYSIS	0.0805511	5.11449
REACTOME_PKA_MEDIATED_PHOSPHORYLATION_OF_KEY_METABOLIC_FACTORS	0.0806228	1.56659
REACTOME_MAPK_FAMILY_SIGNALING_CASCADES	0.0807907	4.11475
REACTOME_SIGNALING_BY_NOTCH2	0.0808303	3.12146
REACTOME_MITOTIC_PROMETAPHASE	0.080894	5.24443
REACTOME_P75_NTR_RECEPTOR_MEDIATED_SIGNALLING	0.0809069	3.74343
REACTOME_LINOLEIC_ACID_LA_METABOLISM	0.081029	1.87809
REACTOME_MITOTIC_SPINDLE_CHECKPOINT	0.0811053	4.85739
REACTOME_RHO_GTPASE_CYCLE	0.081153	4.26546
REACTOME_INTERFERON_ALPHA_BETA_SIGNALING	0.0818236	2.6775
REACTOME_ADENYLATE_CYCLASE_INHIBITORY_PATHWAY	0.0819101	4.81747
REACTOME_INTERLEUKIN_3_INTERLEUKIN_5_AND_GM_CSF_SIGNALING	0.0820465	2.79694
REACTOME_ROBO_RECEPTORS_BIND_AKAP5	0.0820987	2.16638
REACTOME_DISSOLUTION_OF_FIBRIN_CLOT	0.0821532	1.92031
REACTOME_TRAF6_MEDIATED_INDUCTION_OF_TAK1_COMPLEX_WITHIN_TLR4_COMPLEX	0.0822207	2.30348
REACTOME_IRON_UPTAKE_AND_TRANSPORT	0.0822352	3.86227
REACTOME_SIGNALING_BY_FGFR1_IN_DISEASE	0.0824959	2.78152
REACTOME_VASOPRESSIN_REGULATES_RENAL_WATER_HOMEOSTASIS_VIA_AQUAPORINS	0.0825952	4.47888
REACTOME_MITOCHONDRIAL_BIOGENESIS	0.0827378	4.41466
REACTOME_TELOMERE_C_STRAND_LAGGING_STRAND_SYNTHESIS	0.0828372	4.54553
REACTOME_EGR2_AND_SOX10_MEDIATED_INITIATION_OF_SCHWANN_CELL_MYELINATION	0.0830502	3.10679
REACTOME_RHO_GTPASES_ACTIVATE_FORMINS	0.0831071	4.79793
REACTOME_CA_DEPENDENT_EVENTS	0.0832138	4.44337
REACTOME_DDX58_IFIH1_MEDIATED_INDUCTION_OF_INTERFERON_ALPHA_BETA	0.0832708	3.12305
REACTOME_ANCHORING_OF_THE_BASAL_BODY_TO_THE_PLASMA_MEMBRANE	0.0833959	5.28842
REACTOME_NERVOUS_SYSTEM_DEVELOPMENT	0.0834214	3.88736
REACTOME_NICOTINAMIDE_SALVAGING	0.0834367	2.59836
REACTOME_POLB_DEPENDENT_LONG_PATCH_BASE_EXCISION_REPAIR	0.0838534	2.33823
REACTOME_GLYCOGEN_METABOLISM	0.0838662	3.13252
REACTOME_PROTEIN_LOCALIZATION	0.0838741	5.41441
REACTOME_GOLGI_TO_ER_RETROGRADE_TRANSPORT	0.0840721	5.04687
REACTOME_TRANSPORT_OF_NUCLEOSIDES_AND_FREE_PURINE_AND_PYRIMIDINE_BASES_ACROSS_THE_PLASMA_MEMBRANE	0.0841069	2.56695
REACTOME_GLUTAMATE_AND_GLUTAMINE_METABOLISM	0.084282	2.93944
REACTOME_DEFECTIVE_B4GALT1_CAUSES_B4GALT1_CDG_CDG_2D	0.0844211	1.42703
REACTOME_SIGNALING_BY_RECEPTOR_TYROSINE_KINASES	0.0845275	3.6233
REACTOME_SIGNALING_BY_INTERLEUKINS	0.084666	3.9645
REACTOME_SIGNALING_BY_ERBB2_IN_CANCER	0.0848031	3.74148
REACTOME_SIGNALING_BY_FGFR	0.0848199	3.97271
REACTOME_REGULATION_OF_TP53_ACTIVITY	0.085078	4.80366
REACTOME_DAG_AND_IP3_SIGNALING	0.0854657	4.83152
REACTOME_NOTCH4_INTRACELLULAR_DOMAIN_REGULATES_TRANSCRIPTION	0.0854699	2.3792
REACTOME_RHOQ_GTPASE_CYCLE	0.0855803	3.72078
REACTOME_TOLL_LIKE_RECEPTOR_TLR1_TLR2_CASCADE	0.0856758	4.35289
REACTOME_ELASTIC_FIBRE_FORMATION	0.0857507	2.17137
REACTOME_NONSENSE_MEDIATED_DECAY_NMD	0.0858151	3.05956
REACTOME_SUMO_IS_PROTEOLYTICALLY_PROCESSED	0.0860569	1.50885
REACTOME_CRMPS_IN_SEMA3A_SIGNALING	0.0870593	3.92675
REACTOME_INTRA_GOLGI_AND_RETROGRADE_GOLGI_TO_ER_TRAFFIC	0.0870639	4.56114
REACTOME_RHO_GTPASES_ACTIVATE_IQGAPS	0.0874501	3.56857
REACTOME_PERK_REGULATES_GENE_EXPRESSION	0.08771	3.13761
REACTOME_INTERLEUKIN_17_SIGNALING	0.0878961	3.83723
REACTOME_RND2_GTPASE_CYCLE	0.0884431	3.83154
REACTOME_UNWINDING_OF_DNA	0.0889536	2.186
REACTOME_G_PROTEIN_BETA_GAMMA_SIGNALLING	0.0889644	3.93204
REACTOME_SELENOAMINO_ACID_METABOLISM	0.0891114	3.50659
REACTOME_SEMA3A_PAK_DEPENDENT_AXON_REPULSION	0.0891207	3.9114
REACTOME_TNFR2_NON_CANONICAL_NF_KB_PATHWAY	0.0892185	4.47888
REACTOME_CLASS_I_MHC_MEDIATED_ANTIGEN_PROCESSING_PRESENTATION	0.0892909	4.78871
REACTOME_WNT_MEDIATED_ACTIVATION_OF_DVL	0.0893989	2.36635
REACTOME_FBXW7_MUTANTS_AND_NOTCH1_IN_CANCER	0.0894174	3.22623
REACTOME_RECRUITMENT_OF_NUMA_TO_MITOTIC_CENTROSOMES	0.0894542	4.34484
REACTOME_IKBA_VARIANT_LEADS_TO_EDA_ID	0.0894558	1.85959
REACTOME_TP53_REGULATES_TRANSCRIPTION_OF_CELL_CYCLE_GENES	0.089472	3.79164
REACTOME_SIGNALING_BY_FGFR2_IN_DISEASE	0.0895726	4.53493
REACTOME_NR1H2_NR1H3_REGULATE_GENE_EXPRESSION_TO_CONTROL_BILE_ACID_HOMEOSTASIS	0.0898037	2.05278
REACTOME_FCGR_ACTIVATION	0.0900665	1.92045
REACTOME_ABACAVIR_METABOLISM	0.0901471	1.63493
REACTOME_TRANSCRIPTIONAL_REGULATION_BY_MECP2	0.0901686	4.68766
REACTOME_PLATELET_ACTIVATION_SIGNALING_AND_AGGREGATION	0.090267	5.07266
REACTOME_OPIOID_SIGNALLING	0.0902871	4.78523
REACTOME_NOD1_2_SIGNALING_PATHWAY	0.0903189	2.72806
REACTOME_SIGNALING_BY_FGFR_IN_DISEASE	0.0904972	4.08705
REACTOME_RHOJ_GTPASE_CYCLE	0.0907622	3.50175
REACTOME_DSCAM_INTERACTIONS	0.0909436	2.77952
REACTOME_APOPTOTIC_CLEAVAGE_OF_CELLULAR_PROTEINS	0.0909615	3.83723
REACTOME_GLUCAGON_LIKE_PEPTIDE_1_GLP1_REGULATES_INSULIN_SECRETION	0.0910903	4.05215
REACTOME_MATURATION_OF_NUCLEOPROTEIN	0.0913479	2.47089
REACTOME_G_PROTEIN_MEDIATED_EVENTS	0.0918268	4.83152
REACTOME_PKA_MEDIATED_PHOSPHORYLATION_OF_CREB	0.0918348	3.63733
REACTOME_RHOD_GTPASE_CYCLE	0.0920143	3.73928
REACTOME_SIGNALING_BY_SCF_KIT	0.0920496	3.7545
REACTOME_BH3_ONLY_PROTEINS_ASSOCIATE_WITH_AND_INACTIVATE_ANTI_APOPTOTIC_BCL_2_MEMBERS	0.0920664	2.23556
REACTOME_SIGNALING_BY_MST1	0.0924094	1.31392
REACTOME_NEF_MEDIATES_DOWN_MODULATION_OF_CELL_SURFACE_RECEPTORS_BY_RECRUITING_THEM_TO_CLATHRIN_ADAPTERS	0.0924884	3.26269
REACTOME_SENSING_OF_DNA_DOUBLE_STRAND_BREAKS	0.0924896	2.85922
REACTOME_BUTYRATE_RESPONSE_FACTOR_1_BRF1_BINDS_AND_DESTABILIZES_MRNA	0.0925127	3.6647
REACTOME_BINDING_AND_UPTAKE_OF_LIGANDS_BY_SCAVENGER_RECEPTORS	0.0925744	3.61528
REACTOME_SIGNALING_BY_HIPPO	0.0926549	2.4705
REACTOME_HYALURONAN_UPTAKE_AND_DEGRADATION	0.0927439	3.08335
REACTOME_TRNA_PROCESSING_IN_THE_NUCLEUS	0.0928821	4.30687
REACTOME_INTERFERON_SIGNALING	0.0929661	3.77167
REACTOME_CARGO_RECOGNITION_FOR_CLATHRIN_MEDIATED_ENDOCYTOSIS	0.0932152	4.8939
REACTOME_REGULATION_OF_KIT_SIGNALING	0.0932357	2.9824
REACTOME_DEACTIVATION_OF_THE_BETA_CATENIN_TRANSACTIVATING_COMPLEX	0.0934542	3.67027
REACTOME_INTERLEUKIN_9_SIGNALING	0.0935383	2.04869
REACTOME_AUTOPHAGY	0.0937943	3.77167
REACTOME_INTRACELLULAR_SIGNALING_BY_SECOND_MESSENGERS	0.0938366	4.37802
REACTOME_NR1H2_AND_NR1H3_MEDIATED_SIGNALING	0.0939178	4.13965
REACTOME_NUCLEOTIDE_BINDING_DOMAIN_LEUCINE_RICH_REPEAT_CONTAINING_RECEPTOR_NLR_SIGNALING_PATHWAYS	0.0939775	3.04507
REACTOME_TYSND1_CLEAVES_PEROXISOMAL_PROTEINS	0.0940626	2.59934
REACTOME_GLYCOGEN_SYNTHESIS	0.0950284	2.23272
REACTOME_ACTIVATED_NTRK2_SIGNALS_THROUGH_FRS2_AND_FRS3	0.0950668	3.27268
REACTOME_CIRCADIAN_CLOCK	0.0951933	3.49786
REACTOME_VEGF_LIGAND_RECEPTOR_INTERACTIONS	0.0952956	1.47679
REACTOME_NOTCH3_INTRACELLULAR_DOMAIN_REGULATES_TRANSCRIPTION	0.0953367	3.68029
REACTOME_ADRENALINE_NORADRENALINE_INHIBITS_INSULIN_SECRETION	0.0953435	3.40437
REACTOME_COPI_INDEPENDENT_GOLGI_TO_ER_RETROGRADE_TRAFFIC	0.095425	4.35289
REACTOME_RND3_GTPASE_CYCLE	0.0955247	3.50711
REACTOME_DAP12_INTERACTIONS	0.0958588	3.27623
REACTOME_NEF_MEDIATED_DOWNREGULATION_OF_MHC_CLASS_I_COMPLEX_CELL_SURFACE_EXPRESSION	0.0958957	3.72065
REACTOME_SIGNALING_BY_NTRK2_TRKB	0.0962491	3.12137
REACTOME_TOLL_LIKE_RECEPTOR_9_TLR9_CASCADE	0.0962885	3.70853
REACTOME_MYD88_INDEPENDENT_TLR4_CASCADE	0.0963511	3.92078
REACTOME_PROCESSING_OF_SMDT1	0.096463	3.98368
REACTOME_ACTIVATION_OF_KAINATE_RECEPTORS_UPON_GLUTAMATE_BINDING	0.0966824	4.30085
REACTOME_RECRUITMENT_OF_MITOTIC_CENTROSOME_PROTEINS_AND_COMPLEXES	0.0967604	4.51248
REACTOME_RNA_POLYMERASE_III_CHAIN_ELONGATION	0.0968043	5.22305
REACTOME_FORMYL_PEPTIDE_RECEPTORS_BIND_FORMYL_PEPTIDES_AND_MANY_OTHER_LIGANDS	0.0969058	3.31533
REACTOME_PLASMA_LIPOPROTEIN_ASSEMBLY	0.0972884	3.03569
REACTOME_REGULATION_OF_GENE_EXPRESSION_IN_LATE_STAGE_BRANCHING_MORPHOGENESIS_PANCREATIC_BUD_PRECURSOR_CELLS	0.0975649	3.32223
REACTOME_ROLE_OF_LAT2_NTAL_LAB_ON_CALCIUM_MOBILIZATION	0.097622	2.75613
REACTOME_RIPK1_MEDIATED_REGULATED_NECROSIS	0.0976819	3.33541
REACTOME_STING_MEDIATED_INDUCTION_OF_HOST_IMMUNE_RESPONSES	0.0979718	2.54426
REACTOME_ENDOSOMAL_SORTING_COMPLEX_REQUIRED_FOR_TRANSPORT_ESCRT	0.098139	4.10232
REACTOME_MITOCHONDRIAL_IRON_SULFUR_CLUSTER_BIOGENESIS	0.0982976	3.45112
REACTOME_LYSOSOME_VESICLE_BIOGENESIS	0.0985852	3.78925
REACTOME_LATE_ENDOSOMAL_MICROAUTOPHAGY	0.0986042	3.8393
REACTOME_ASPARAGINE_N_LINKED_GLYCOSYLATION	0.0988199	4.48935
REACTOME_G_PROTEIN_ACTIVATION	0.0989811	3.27346
REACTOME_FCGR3A_MEDIATED_IL10_SYNTHESIS	0.0992289	3.77167
REACTOME_RESPONSE_TO_ELEVATED_PLATELET_CYTOSOLIC_CA2	0.0992763	5.34216
REACTOME_MEMBRANE_TRAFFICKING	0.0993307	4.28748
REACTOME_RHOC_GTPASE_CYCLE	0.0993651	3.93574
REACTOME_AGGREPHAGY	0.0995576	3.58595
REACTOME_INITIAL_TRIGGERING_OF_COMPLEMENT	0.0995711	2.81065
REACTOME_NON_INTEGRIN_MEMBRANE_ECM_INTERACTIONS	0.0996441	3.31167
REACTOME_RAP1_SIGNALLING	0.0997309	3.24091
REACTOME_PRESYNAPTIC_FUNCTION_OF_KAINATE_RECEPTORS	0.0997663	3.6815
REACTOME_VESICLE_MEDIATED_TRANSPORT	0.099782	4.27418
REACTOME_AURKA_ACTIVATION_BY_TPX2	0.100036	4.72032
REACTOME_INFLAMMASOMES	0.100085	2.97717
REACTOME_STAT5_ACTIVATION_DOWNSTREAM_OF_FLT3_ITD_MUTANTS	0.100191	1.98491
REACTOME_SCAVENGING_BY_CLASS_A_RECEPTORS	0.100254	3.00757
REACTOME_SIGNALING_BY_FGFR4	0.100562	3.63025
REACTOME_P130CAS_LINKAGE_TO_MAPK_SIGNALING_FOR_INTEGRINS	0.100758	2.73363
REACTOME_RESOLUTION_OF_ABASIC_SITES_AP_SITES	0.100858	4.59792
REACTOME_INTERLEUKIN_15_SIGNALING	0.10089	2.33179
REACTOME_FORMATION_OF_XYLULOSE_5_PHOSPHATE	0.10103	1.65379
REACTOME_E2F_MEDIATED_REGULATION_OF_DNA_REPLICATION	0.101223	4.35289
REACTOME_BUDDING_AND_MATURATION_OF_HIV_VIRION	0.101648	4.30327
REACTOME_ZINC_INFLUX_INTO_CELLS_BY_THE_SLC39_GENE_FAMILY	0.101665	3.12542
REACTOME_SHC1_EVENTS_IN_EGFR_SIGNALING	0.10178	3.24135
REACTOME_RHOG_GTPASE_CYCLE	0.101786	4.16891
REACTOME_CONVERSION_FROM_APC_C_CDC20_TO_APC_C_CDH1_IN_LATE_ANAPHASE	0.101846	4.56894
REACTOME_ACTIVATION_OF_RAC1	0.101932	2.54426
REACTOME_LIPOPHAGY	0.101964	2.20214
REACTOME_SIGNALING_BY_HEDGEHOG	0.10198	4.18334
REACTOME_EPH_EPHRIN_SIGNALING	0.102619	3.43817
REACTOME_RAC2_GTPASE_CYCLE	0.102675	3.90732
REACTOME_RNA_POLYMERASE_III_TRANSCRIPTION	0.102767	5.12964
REACTOME_RUNX3_REGULATES_WNT_SIGNALING	0.102918	2.58012
REACTOME_TNF_SIGNALING	0.103008	3.28943
REACTOME_BETA_OXIDATION_OF_HEXANOYL_COA_TO_BUTANOYL_COA	0.103032	3.25718
REACTOME_REGULATION_OF_PLK1_ACTIVITY_AT_G2_M_TRANSITION	0.103141	4.49607
REACTOME_MITOCHONDRIAL_TRANSLATION	0.103183	4.47888
REACTOME_DEX_H_BOX_HELICASES_ACTIVATE_TYPE_I_IFN_AND_INFLAMMATORY_CYTOKINES_PRODUCTION	0.103292	2.36164
REACTOME_GENERATION_OF_SECOND_MESSENGER_MOLECULES	0.103353	2.94407
REACTOME_DISEASES_OF_SIGNAL_TRANSDUCTION_BY_GROWTH_FACTOR_RECEPTORS_AND_SECOND_MESSENGERS	0.103515	4.19707
REACTOME_EUKARYOTIC_TRANSLATION_INITIATION	0.103573	3.43817
REACTOME_GLUCAGON_SIGNALING_IN_METABOLIC_REGULATION	0.103629	3.98804
REACTOME_REGULATION_OF_GLUCOKINASE_BY_GLUCOKINASE_REGULATORY_PROTEIN	0.103663	5.45275
REACTOME_OVARIAN_TUMOR_DOMAIN_PROTEASES	0.10372	3.457
REACTOME_BETA_OXIDATION_OF_LAUROYL_COA_TO_DECANOYL_COA_COA	0.103899	3.93069
REACTOME_RECYCLING_PATHWAY_OF_L1	0.104043	4.16219
REACTOME_SIGNALING_BY_NOTCH3	0.104084	4.02312
REACTOME_MITOCHONDRIAL_CALCIUM_ION_TRANSPORT	0.104344	3.82952
REACTOME_INFLUENZA_INFECTION	0.104469	3.79376
REACTOME_KILLING_MECHANISMS	0.10456	2.15246
REACTOME_SIGNALING_BY_FGFR3	0.10467	3.5042
REACTOME_DARPP_32_EVENTS	0.104971	3.36167
REACTOME_RHOH_GTPASE_CYCLE	0.105177	3.48
REACTOME_RAB_REGULATION_OF_TRAFFICKING	0.105202	3.75775
REACTOME_SIGNALING_BY_ERYTHROPOIETIN	0.105444	3.05031
REACTOME_TP53_REGULATES_TRANSCRIPTION_OF_GENES_INVOLVED_IN_G2_CELL_CYCLE_ARREST	0.105483	4.11311
REACTOME_ABC_FAMILY_PROTEINS_MEDIATED_TRANSPORT	0.105534	4.51356
REACTOME_RHOF_GTPASE_CYCLE	0.105698	3.74343
REACTOME_SUMOYLATION_OF_TRANSCRIPTION_FACTORS	0.10576	3.49786
REACTOME_VITAMIN_B2_RIBOFLAVIN_METABOLISM	0.105934	1.93621
REACTOME_NEUTROPHIL_DEGRANULATION	0.105957	4.37393
REACTOME_CONSTITUTIVE_SIGNALING_BY_AKT1_E17K_IN_CANCER	0.106005	3.12146
REACTOME_DNA_DAMAGE_RECOGNITION_IN_GG_NER	0.106125	5.41761
REACTOME_SRP_DEPENDENT_COTRANSLATIONAL_PROTEIN_TARGETING_TO_MEMBRANE	0.106222	3.42709
REACTOME_TFAP2A_ACTS_AS_A_TRANSCRIPTIONAL_REPRESSOR_DURING_RETINOIC_ACID_INDUCED_CELL_DIFFERENTIATION	0.106309	1.7907
REACTOME_GLOBAL_GENOME_NUCLEOTIDE_EXCISION_REPAIR_GG_NER	0.106513	6.4767
REACTOME_CONDENSATION_OF_PROMETAPHASE_CHROMOSOMES	0.106631	2.79252
REACTOME_FIBRONECTIN_MATRIX_FORMATION	0.106663	1.99907
REACTOME_DOWNREGULATION_OF_ERBB2_ERBB3_SIGNALING	0.106683	2.60213
REACTOME_ACTIVATED_NOTCH1_TRANSMITS_SIGNAL_TO_THE_NUCLEUS	0.106705	3.28943
REACTOME_RNA_POLYMERASE_III_TRANSCRIPTION_INITIATION_FROM_TYPE_1_PROMOTER	0.106907	5.17231
REACTOME_MTOR_SIGNALLING	0.107072	3.06335
REACTOME_MHC_CLASS_II_ANTIGEN_PRESENTATION	0.107197	4.20442
REACTOME_ERK_MAPK_TARGETS	0.107341	3.91912
REACTOME_TRANSCRIPTION_OF_E2F_TARGETS_UNDER_NEGATIVE_CONTROL_BY_P107_RBL1_AND_P130_RBL2_IN_COMPLEX_WITH_HDAC1	0.107405	4.52434
REACTOME_SIGNALING_BY_NOTCH1	0.107424	4.85739
REACTOME_DNA_STRAND_ELONGATION	0.107467	3.67414
REACTOME_C_TYPE_LECTIN_RECEPTORS_CLRS	0.107628	4.36324
REACTOME_SMALL_INTERFERING_RNA_SIRNA_BIOGENESIS	0.107641	3.09648
REACTOME_NR1H3_NR1H2_REGULATE_GENE_EXPRESSION_LINKED_TO_CHOLESTEROL_TRANSPORT_AND_EFFLUX	0.107991	3.79164
REACTOME_DISEASES_OF_MITOTIC_CELL_CYCLE	0.108016	4.88653
REACTOME_RAS_SIGNALING_DOWNSTREAM_OF_NF1_LOSS_OF_FUNCTION_VARIANTS	0.108043	2.22819
REACTOME_G0_AND_EARLY_G1	0.108193	4.7956
REACTOME_MET_ACTIVATES_PTK2_SIGNALING	0.108378	2.85757
REACTOME_ACTIVATED_TAK1_MEDIATES_P38_MAPK_ACTIVATION	0.108805	2.41075
REACTOME_FOXO_MEDIATED_TRANSCRIPTION	0.108853	3.94108
REACTOME_INTERLEUKIN_1_FAMILY_SIGNALING	0.108892	4.10041
REACTOME_DNA_REPAIR	0.109051	6.4767
REACTOME_PURINE_RIBONUCLEOSIDE_MONOPHOSPHATE_BIOSYNTHESIS	0.109146	3.56857
REACTOME_ABERRANT_REGULATION_OF_MITOTIC_G1_S_TRANSITION_IN_CANCER_DUE_TO_RB1_DEFECTS	0.109186	3.55707
REACTOME_DUAL_INCISION_IN_GG_NER	0.109201	5.53731
REACTOME_NUCLEAR_ENVELOPE_NE_REASSEMBLY	0.109347	5.11449
REACTOME_SIGNALING_BY_TGFB_FAMILY_MEMBERS	0.109365	3.71779
REACTOME_RAB_GEFS_EXCHANGE_GTP_FOR_GDP_ON_RABS	0.109429	4.14226
REACTOME_SIGNALING_BY_NTRKS	0.109492	3.50711
REACTOME_SIGNALING_BY_NOTCH1_PEST_DOMAIN_MUTANTS_IN_CANCER	0.109565	4.37802
REACTOME_SEMAPHORIN_INTERACTIONS	0.109643	4.04537
REACTOME_FCERI_MEDIATED_CA_2_MOBILIZATION	0.109719	4.05114
REACTOME_NOSTRIN_MEDIATED_ENOS_TRAFFICKING	0.109756	2.10221
REACTOME_SEMA4D_MEDIATED_INHIBITION_OF_CELL_ATTACHMENT_AND_MIGRATION	0.109781	3.32911
REACTOME_PI5P_REGULATES_TP53_ACETYLATION	0.109915	2.90008
REACTOME_TNFR1_INDUCED_NFKAPPAB_SIGNALING_PATHWAY	0.110143	3.42709
REACTOME_SMOOTH_MUSCLE_CONTRACTION	0.110482	3.13761
REACTOME_SIGNALING_BY_ROBO_RECEPTORS	0.110812	3.93698
REACTOME_RNA_POLYMERASE_II_TRANSCRIBES_SNRNA_GENES	0.110849	4.97624
REACTOME_RSK_ACTIVATION	0.110928	2.59696
REACTOME_CYCLIN_A_B1_B2_ASSOCIATED_EVENTS_DURING_G2_M_TRANSITION	0.111104	4.80624
REACTOME_SIGNALING_BY_RHO_GTPASES_MIRO_GTPASES_AND_RHOBTB3	0.11115	4.70587
REACTOME_SIGNALING_BY_FGFR3_FUSIONS_IN_CANCER	0.111472	3.33392
REACTOME_SIGNALING_BY_PDGFR_IN_DISEASE	0.11148	2.45654
REACTOME_FOXO_MEDIATED_TRANSCRIPTION_OF_CELL_DEATH_GENES	0.111496	2.94039
REACTOME_DNA_DAMAGE_BYPASS	0.111559	5.09997
REACTOME_CD209_DC_SIGN_SIGNALING	0.111682	3.93702
REACTOME_TRANSLESION_SYNTHESIS_BY_POLH	0.111733	4.13478
REACTOME_TP53_REGULATES_TRANSCRIPTION_OF_ADDITIONAL_CELL_CYCLE_GENES_WHOSE_EXACT_ROLE_IN_THE_P53_PATHWAY_REMAIN_UNCERTAIN	0.111758	3.00287
REACTOME_SARS_COV_1_INFECTION	0.11207	4.35617
REACTOME_REGULATION_OF_EXPRESSION_OF_SLITS_AND_ROBOS	0.112076	3.88789
REACTOME_DEADENYLATION_DEPENDENT_MRNA_DECAY	0.112105	4.17014
REACTOME_TRANSLESION_SYNTHESIS_BY_Y_FAMILY_DNA_POLYMERASES_BYPASSES_LESIONS_ON_DNA_TEMPLATE	0.112134	4.87215
REACTOME_TRANSCRIPTIONAL_REGULATION_BY_TP53	0.11215	4.74428
REACTOME_CROSS_PRESENTATION_OF_PARTICULATE_EXOGENOUS_ANTIGENS_PHAGOSOMES	0.112277	2.32564
REACTOME_UPTAKE_AND_FUNCTION_OF_DIPHTHERIA_TOXIN	0.112448	2.86251
REACTOME_NUCLEOBASE_BIOSYNTHESIS	0.112558	3.84441
REACTOME_GLUTATHIONE_CONJUGATION	0.113054	5.04827
REACTOME_SUMOYLATION_OF_UBIQUITINYLATION_PROTEINS	0.113103	5.20046
REACTOME_ONCOGENIC_MAPK_SIGNALING	0.113281	3.79051
REACTOME_MAP3K8_TPL2_DEPENDENT_MAPK1_3_ACTIVATION	0.11333	2.61588
REACTOME_ALPHA_LINOLENIC_OMEGA3_AND_LINOLEIC_OMEGA6_ACID_METABOLISM	0.113435	3.27623
REACTOME_REGULATION_OF_TP53_EXPRESSION_AND_DEGRADATION	0.113513	3.63733
REACTOME_PYRUVATE_METABOLISM_AND_CITRIC_ACID_TCA_CYCLE	0.113576	5.13566
REACTOME_TRANSPORT_TO_THE_GOLGI_AND_SUBSEQUENT_MODIFICATION	0.113719	4.39178
REACTOME_GRB2_SOS_PROVIDES_LINKAGE_TO_MAPK_SIGNALING_FOR_INTEGRINS	0.113813	3.08034
REACTOME_NOTCH3_ACTIVATION_AND_TRANSMISSION_OF_SIGNAL_TO_THE_NUCLEUS	0.113921	3.0806
REACTOME_NS1_MEDIATED_EFFECTS_ON_HOST_PATHWAYS	0.113997	5.39522
REACTOME_SUMOYLATION_OF_DNA_DAMAGE_RESPONSE_AND_REPAIR_PROTEINS	0.114144	4.26546
REACTOME_CLATHRIN_MEDIATED_ENDOCYTOSIS	0.114214	4.36377
REACTOME_DISASSEMBLY_OF_THE_DESTRUCTION_COMPLEX_AND_RECRUITMENT_OF_AXIN_TO_THE_MEMBRANE	0.114347	3.57734
REACTOME_RNA_POLYMERASE_III_TRANSCRIPTION_TERMINATION	0.114595	5.07266
REACTOME_CLEC7A_DECTIN_1_INDUCES_NFAT_ACTIVATION	0.11464	3.76985
REACTOME_IRF3_MEDIATED_INDUCTION_OF_TYPE_I_IFN	0.11465	2.20917
REACTOME_CYTOSOLIC_SENSORS_OF_PATHOGEN_ASSOCIATED_DNA	0.114967	3.96304
REACTOME_RUNX1_REGULATES_TRANSCRIPTION_OF_GENES_INVOLVED_IN_DIFFERENTIATION_OF_KERATINOCYTES	0.115052	2.03907
REACTOME_INTEGRIN_SIGNALING	0.115074	3.2416
REACTOME_SELECTIVE_AUTOPHAGY	0.115211	3.93505
REACTOME_EGFR_DOWNREGULATION	0.115218	3.70752
REACTOME_SERINE_BIOSYNTHESIS	0.115218	3.16124
REACTOME_FORMATION_OF_INCISION_COMPLEX_IN_GG_NER	0.115427	5.39522
REACTOME_CASPASE_ACTIVATION_VIA_DEPENDENCE_RECEPTORS_IN_THE_ABSENCE_OF_LIGAND	0.115697	2.44037
REACTOME_SUMOYLATION_OF_SUMOYLATION_PROTEINS	0.115759	5.11841
REACTOME_POLYMERASE_SWITCHING	0.115776	3.56857
REACTOME_CREB_PHOSPHORYLATION	0.115802	3.53469
REACTOME_ABERRANT_REGULATION_OF_MITOTIC_EXIT_IN_CANCER_DUE_TO_RB1_DEFECTS	0.115833	4.46614
REACTOME_RUNX1_REGULATES_EXPRESSION_OF_COMPONENTS_OF_TIGHT_JUNCTIONS	0.115877	2.43101
REACTOME_THE_ROLE_OF_NEF_IN_HIV_1_REPLICATION_AND_DISEASE_PATHOGENESIS	0.11603	3.97842
REACTOME_SUMOYLATION_OF_IMMUNE_RESPONSE_PROTEINS	0.116186	2.88255
REACTOME_RECEPTOR_MEDIATED_MITOPHAGY	0.116465	3.49886
REACTOME_DISPLACEMENT_OF_DNA_GLYCOSYLASE_BY_APEX1	0.116477	3.6407
REACTOME_MET_ACTIVATES_PI3K_AKT_SIGNALING	0.11649	3.2416
REACTOME_LAMININ_INTERACTIONS	0.11652	3.26723
REACTOME_TAK1_ACTIVATES_NFKB_BY_PHOSPHORYLATION_AND_ACTIVATION_OF_IKKS_COMPLEX	0.11662	3.15255
REACTOME_SUMOYLATION	0.116644	4.44386
REACTOME_NOTCH_HLH_TRANSCRIPTION_PATHWAY	0.116727	3.58595
REACTOME_TERMINATION_OF_TRANSLESION_DNA_SYNTHESIS	0.11688	4.86638
REACTOME_TRANSLOCATION_OF_SLC2A4_GLUT4_TO_THE_PLASMA_MEMBRANE	0.117068	4.00246
REACTOME_RESOLUTION_OF_AP_SITES_VIA_THE_MULTIPLE_NUCLEOTIDE_PATCH_REPLACEMENT_PATHWAY	0.117091	4.69814
REACTOME_FORMATION_OF_TUBULIN_FOLDING_INTERMEDIATES_BY_CCT_TRIC	0.11755	3.73599
REACTOME_NOTCH2_ACTIVATION_AND_TRANSMISSION_OF_SIGNAL_TO_THE_NUCLEUS	0.117797	2.95971
REACTOME_INFECTIOUS_DISEASE	0.117814	4.72311
REACTOME_REGULATION_OF_TNFR1_SIGNALING	0.118036	3.3567
REACTOME_SIGNALING_BY_VEGF	0.118078	3.48971
REACTOME_SEMA3A_PLEXIN_REPULSION_SIGNALING_BY_INHIBITING_INTEGRIN_ADHESION	0.118103	4.22336
REACTOME_NUCLEAR_PORE_COMPLEX_NPC_DISASSEMBLY	0.118188	5.33642
REACTOME_LAGGING_STRAND_SYNTHESIS	0.118403	4.26546
REACTOME_SIGNALING_BY_EGFR	0.118464	3.52105
REACTOME_VEGFR2_MEDIATED_VASCULAR_PERMEABILITY	0.118665	3.0806
REACTOME_SEPARATION_OF_SISTER_CHROMATIDS	0.118838	5.22305
REACTOME_REGULATION_OF_INNATE_IMMUNE_RESPONSES_TO_CYTOSOLIC_DNA	0.119004	2.51688
REACTOME_SIGNALING_BY_FGFR2	0.119008	4.25962
REACTOME_PROTEIN_FOLDING	0.119012	4.07904
REACTOME_TRANSCRIPTIONAL_REGULATION_BY_VENTX	0.119084	4.28588
REACTOME_SIGNALING_BY_ERBB2	0.119197	3.99438
REACTOME_NUCLEOTIDE_EXCISION_REPAIR	0.119385	6.4767
REACTOME_ACTIVATION_OF_IRF3_IRF7_MEDIATED_BY_TBK1_IKK_EPSILON	0.119616	3.31533
REACTOME_SIGNALING_BY_NTRK3_TRKC	0.119813	2.87306
REACTOME_MAP2K_AND_MAPK_ACTIVATION	0.119996	3.6027
REACTOME_MITOCHONDRIAL_PROTEIN_IMPORT	0.120011	4.94865
REACTOME_TRANSLATION	0.120486	4.5432
REACTOME_MITOCHONDRIAL_FATTY_ACID_BETA_OXIDATION_OF_UNSATURATED_FATTY_ACIDS	0.120696	2.9594
REACTOME_SIGNALING_BY_PTK6	0.120698	3.74343
REACTOME_DETOXIFICATION_OF_REACTIVE_OXYGEN_SPECIES	0.120927	4.73817
REACTOME_HOMOLOGY_DIRECTED_REPAIR	0.121029	5.59229
REACTOME_POLO_LIKE_KINASE_MEDIATED_EVENTS	0.121434	3.49786
REACTOME_MITOTIC_G2_G2_M_PHASES	0.121717	4.8939
REACTOME_RUNX1_REGULATES_TRANSCRIPTION_OF_GENES_INVOLVED_IN_INTERLEUKIN_SIGNALING	0.121835	3.11172
REACTOME_THROMBIN_SIGNALLING_THROUGH_PROTEINASE_ACTIVATED_RECEPTORS_PARS	0.121922	4.19232
REACTOME_CELL_CYCLE	0.12198	5.77829
REACTOME_MITOTIC_METAPHASE_AND_ANAPHASE	0.121985	5.39522
REACTOME_DNA_DOUBLE_STRAND_BREAK_REPAIR	0.122226	5.77829
REACTOME_GASTRIN_CREB_SIGNALLING_PATHWAY_VIA_PKC_AND_MAPK	0.122413	3.71902
REACTOME_G_BETA_GAMMA_SIGNALLING_THROUGH_PI3KGAMMA	0.122476	3.90809
REACTOME_CARGO_CONCENTRATION_IN_THE_ER	0.122561	4.22397
REACTOME_EXTRA_NUCLEAR_ESTROGEN_SIGNALING	0.122745	3.80172
REACTOME_TRAFFICKING_AND_PROCESSING_OF_ENDOSOMAL_TLR	0.122869	2.52266
REACTOME_SIGNALLING_TO_RAS	0.122985	2.48185
REACTOME_SIGNALING_BY_FLT3_ITD_AND_TKD_MUTANTS	0.123068	2.6084
REACTOME_SARS_COV_1_GENOME_REPLICATION_AND_TRANSCRIPTION	0.123429	3.43083
REACTOME_CYCLIN_D_ASSOCIATED_EVENTS_IN_G1	0.123478	4.79613
REACTOME_METABOLISM_OF_RNA	0.123727	4.54553
REACTOME_METABOLISM_OF_NITRIC_OXIDE_NOS3_ACTIVATION_AND_REGULATION	0.123912	4.31585
REACTOME_SIGNALING_BY_BRAF_AND_RAF_FUSIONS	0.123951	4.02189
REACTOME_TGF_BETA_RECEPTOR_SIGNALING_IN_EMT_EPITHELIAL_TO_MESENCHYMAL_TRANSITION	0.123972	3.01895
REACTOME_SIGNALING_BY_MODERATE_KINASE_ACTIVITY_BRAF_MUTANTS	0.123982	3.78532
REACTOME_BETA_CATENIN_INDEPENDENT_WNT_SIGNALING	0.124071	4.20497
REACTOME_IKK_COMPLEX_RECRUITMENT_MEDIATED_BY_RIP1	0.124323	3.79376
REACTOME_ANTIVIRAL_MECHANISM_BY_IFN_STIMULATED_GENES	0.124332	4.31536
REACTOME_NUCLEAR_EVENTS_KINASE_AND_TRANSCRIPTION_FACTOR_ACTIVATION	0.124378	3.72851
REACTOME_PTK6_REGULATES_CELL_CYCLE	0.124414	2.6435
REACTOME_RESPONSE_TO_METAL_IONS	0.124937	4.19232
REACTOME_RNA_POLYMERASE_I_TRANSCRIPTION_TERMINATION	0.124994	4.19879
REACTOME_CASPASE_MEDIATED_CLEAVAGE_OF_CYTOSKELETAL_PROTEINS	0.12509	3.63536
REACTOME_NOTCH1_INTRACELLULAR_DOMAIN_REGULATES_TRANSCRIPTION	0.12513	4.80366
REACTOME_COPI_MEDIATED_ANTEROGRADE_TRANSPORT	0.125234	4.19707
REACTOME_VEGFR2_MEDIATED_CELL_PROLIFERATION	0.125585	2.79816
REACTOME_NGF_STIMULATED_TRANSCRIPTION	0.12561	3.5574
REACTOME_SUMOYLATION_OF_DNA_REPLICATION_PROTEINS	0.125844	4.94551
REACTOME_HEDGEHOG_OFF_STATE	0.12596	4.46465
REACTOME_ENOS_ACTIVATION	0.12613	3.90144
REACTOME_FCGAMMA_RECEPTOR_FCGR_DEPENDENT_PHAGOCYTOSIS	0.126319	3.46993
REACTOME_DNA_REPLICATION_INITIATION	0.126382	3.3426
REACTOME_SIGNALING_BY_KIT_IN_DISEASE	0.126416	3.45447
REACTOME_CELL_CYCLE_CHECKPOINTS	0.12642	5.77829
REACTOME_PROCESSIVE_SYNTHESIS_ON_THE_C_STRAND_OF_THE_TELOMERE	0.126469	5.1774
REACTOME_CTLA4_INHIBITORY_SIGNALING	0.127056	3.56065
REACTOME_EPHB_MEDIATED_FORWARD_SIGNALING	0.127235	3.61817
REACTOME_TBC_RABGAPS	0.127262	3.57728
REACTOME_AKT_PHOSPHORYLATES_TARGETS_IN_THE_CYTOSOL	0.127285	2.88454
REACTOME_RAF_INDEPENDENT_MAPK1_3_ACTIVATION	0.127338	3.37137
REACTOME_SIGNALING_BY_PDGF	0.127679	3.08335
REACTOME_TRANSLATION_OF_SARS_COV_1_STRUCTURAL_PROTEINS	0.127828	3.73599
REACTOME_ADP_SIGNALLING_THROUGH_P2Y_PURINOCEPTOR_1	0.127924	3.42892
REACTOME_HSP90_CHAPERONE_CYCLE_FOR_STEROID_HORMONE_RECEPTORS_SHR	0.12817	4.02189
REACTOME_CD163_MEDIATING_AN_ANTI_INFLAMMATORY_RESPONSE	0.128461	3.75045
REACTOME_PHOSPHORYLATION_OF_THE_APC_C	0.128473	4.9356
REACTOME_NUCLEAR_IMPORT_OF_REV_PROTEIN	0.128488	5.08803
REACTOME_BETA_CATENIN_PHOSPHORYLATION_CASCADE	0.128679	3.66721
REACTOME_INTERLEUKIN_12_FAMILY_SIGNALING	0.128742	3.59351
REACTOME_NUCLEAR_ENVELOPE_BREAKDOWN	0.128894	5.29846
REACTOME_INTRINSIC_PATHWAY_FOR_APOPTOSIS	0.128958	3.93558
REACTOME_MISMATCH_REPAIR	0.129159	4.74428
REACTOME_PP2A_MEDIATED_DEPHOSPHORYLATION_OF_KEY_METABOLIC_FACTORS	0.129163	3.26723
REACTOME_TRANSPORT_OF_THE_SLBP_DEPENDANT_MATURE_MRNA	0.129297	5.28842
REACTOME_RUNX3_REGULATES_NOTCH_SIGNALING	0.129316	3.25107
REACTOME_THE_NLRP3_INFLAMMASOME	0.129492	3.15704
REACTOME_REGULATION_OF_GLYCOLYSIS_BY_FRUCTOSE_2_6_BISPHOSPHATE_METABOLISM	0.129518	3.38948
REACTOME_REGULATION_OF_TP53_ACTIVITY_THROUGH_METHYLATION	0.129906	3.64011
REACTOME_UNFOLDED_PROTEIN_RESPONSE_UPR	0.129971	3.75775
REACTOME_FLT3_SIGNALING	0.130123	3.74906
REACTOME_ER_TO_GOLGI_ANTEROGRADE_TRANSPORT	0.130356	4.35794
REACTOME_SMAD2_SMAD3_SMAD4_HETEROTRIMER_REGULATES_TRANSCRIPTION	0.130452	3.81454
REACTOME_ERKS_ARE_INACTIVATED	0.130476	3.8293
REACTOME_INTERLEUKIN_7_SIGNALING	0.13061	5.07266
REACTOME_SIGNALING_BY_CYTOSOLIC_FGFR1_FUSION_MUTANTS	0.130631	2.84536
REACTOME_N_GLYCAN_TRIMMING_AND_ELONGATION_IN_THE_CIS_GOLGI	0.130695	3.26881
REACTOME_POSTMITOTIC_NUCLEAR_PORE_COMPLEX_NPC_REFORMATION	0.13149	5.11524
REACTOME_HEDGEHOG_ON_STATE	0.131541	4.26153
REACTOME_UPTAKE_AND_FUNCTION_OF_ANTHRAX_TOXINS	0.131546	3.12146
REACTOME_TRAF6_MEDIATED_IRF7_ACTIVATION_IN_TLR7_8_OR_9_SIGNALING	0.131728	3.35901
REACTOME_EXPORT_OF_VIRAL_RIBONUCLEOPROTEINS_FROM_NUCLEUS	0.131729	5.12761
REACTOME_RUNX3_REGULATES_CDKN1A_TRANSCRIPTION	0.132035	2.86075
REACTOME_TRANSCRIPTIONAL_REGULATION_BY_RUNX2	0.132262	4.24244
REACTOME_HIV_TRANSCRIPTION_INITIATION	0.132357	5.64042
REACTOME_PROSTACYCLIN_SIGNALLING_THROUGH_PROSTACYCLIN_RECEPTOR	0.132367	3.91912
REACTOME_PROCESSING_AND_ACTIVATION_OF_SUMO	0.132391	2.72553
REACTOME_SULFIDE_OXIDATION_TO_SULFATE	0.132511	3.12146
REACTOME_INHIBITION_OF_THE_PROTEOLYTIC_ACTIVITY_OF_APC_C_REQUIRED_FOR_THE_ONSET_OF_ANAPHASE_BY_MITOTIC_SPINDLE_CHECKPOINT_COMPONENTS	0.13254	4.17887
REACTOME_RHO_GTPASES_ACTIVATE_RHOTEKIN_AND_RHOPHILINS	0.132767	2.98
REACTOME_RETROGRADE_TRANSPORT_AT_THE_TRANS_GOLGI_NETWORK	0.132931	4.35304
REACTOME_ESTABLISHMENT_OF_SISTER_CHROMATID_COHESION	0.133182	4.35289
REACTOME_VITAMIN_C_ASCORBATE_METABOLISM	0.133268	2.5285
REACTOME_POTENTIAL_THERAPEUTICS_FOR_SARS	0.133348	4.04253
REACTOME_HIV_LIFE_CYCLE	0.13351	5.13566
REACTOME_REPRESSION_OF_WNT_TARGET_GENES	0.133619	3.75961
REACTOME_METABOLISM_OF_INGESTED_SEMET_SEC_MESEC_INTO_H2SE	0.133766	4.17225
REACTOME_COOPERATION_OF_PREFOLDIN_AND_TRIC_CCT_IN_ACTIN_AND_TUBULIN_FOLDING	0.133988	4.18661
REACTOME_SARS_COV_2_INFECTION	0.134028	4.46294
REACTOME_IRAK2_MEDIATED_ACTIVATION_OF_TAK1_COMPLEX	0.134048	2.4941
REACTOME_ACTIVATION_OF_THE_MRNA_UPON_BINDING_OF_THE_CAP_BINDING_COMPLEX_AND_EIFS_AND_SUBSEQUENT_BINDING_TO_43S	0.134109	3.69363
REACTOME_SEMA4D_INDUCED_CELL_MIGRATION_AND_GROWTH_CONE_COLLAPSE	0.134131	3.12542
REACTOME_SARS_COV_INFECTIONS	0.134253	4.28588
REACTOME_CELL_CYCLE_MITOTIC	0.134292	5.7592
REACTOME_INTERLEUKIN_35_SIGNALLING	0.134329	3.30735
REACTOME_ASSOCIATION_OF_TRIC_CCT_WITH_TARGET_PROTEINS_DURING_BIOSYNTHESIS	0.13453	3.6179
REACTOME_CRISTAE_FORMATION	0.134579	4.64281
REACTOME_PROCESSING_OF_INTRONLESS_PRE_MRNAS	0.13458	4.1352
REACTOME_MAPK_TARGETS_NUCLEAR_EVENTS_MEDIATED_BY_MAP_KINASES	0.134587	4.5606
REACTOME_G_BETA_GAMMA_SIGNALLING_THROUGH_CDC42	0.134653	4.26223
REACTOME_FORMATION_OF_ATP_BY_CHEMIOSMOTIC_COUPLING	0.134833	4.71303
REACTOME_RETROGRADE_NEUROTROPHIN_SIGNALLING	0.134849	2.95252
REACTOME_TICAM1_TRAF6_DEPENDENT_INDUCTION_OF_TAK1_COMPLEX	0.135377	2.72553
REACTOME_RHOV_GTPASE_CYCLE	0.135448	3.14768
REACTOME_RUNX2_REGULATES_GENES_INVOLVED_IN_CELL_MIGRATION	0.135539	2.41662
REACTOME_SYNDECAN_INTERACTIONS	0.13558	3.65512
REACTOME_DNA_REPLICATION	0.135897	5.57526
REACTOME_TRANSPORT_OF_MATURE_MRNAS_DERIVED_FROM_INTRONLESS_TRANSCRIPTS	0.136244	5.21764
REACTOME_NEGATIVE_REGULATORS_OF_DDX58_IFIH1_SIGNALING	0.136299	3.57716
REACTOME_SIGNALING_BY_THE_B_CELL_RECEPTOR_BCR	0.136316	4.39178
REACTOME_ASSEMBLY_OF_THE_HIV_VIRION	0.136321	3.86897
REACTOME_MET_RECEPTOR_ACTIVATION	0.136419	2.63913
REACTOME_REGULATION_OF_PTEN_GENE_TRANSCRIPTION	0.136487	3.74906
REACTOME_DAP12_SIGNALING	0.13668	3.70853
REACTOME_INTERLEUKIN_12_SIGNALING	0.136709	3.60418
REACTOME_SNRNP_ASSEMBLY	0.137107	5.13836
REACTOME_MET_INTERACTS_WITH_TNS_PROTEINS	0.137245	3.36321
REACTOME_MET_PROMOTES_CELL_MOTILITY	0.137332	3.34742
REACTOME_SIGNAL_AMPLIFICATION	0.137338	3.70853
REACTOME_SIGNALING_BY_EGFR_IN_CANCER	0.137389	3.6173
REACTOME_RHOU_GTPASE_CYCLE	0.137409	3.21935
REACTOME_ALPHA_PROTEIN_KINASE_1_SIGNALING_PATHWAY	0.137485	3.1254
REACTOME_CELLULAR_RESPONSES_TO_EXTERNAL_STIMULI	0.137568	4.54905
REACTOME_MTORC1_MEDIATED_SIGNALLING	0.137771	3.2976
REACTOME_SIGNALLING_TO_ERKS	0.137858	3.17343
REACTOME_TRNA_AMINOACYLATION	0.137893	4.61231
REACTOME_ACTIVATION_OF_BH3_ONLY_PROTEINS	0.138025	3.83581
REACTOME_EARLY_PHASE_OF_HIV_LIFE_CYCLE	0.138382	3.73599
REACTOME_ACTIVATION_OF_CASPASES_THROUGH_APOPTOSOME_MEDIATED_CLEAVAGE	0.138488	2.96984
REACTOME_ACTIVATION_OF_RAC1_DOWNSTREAM_OF_NMDARS	0.138519	2.5498
REACTOME_SIGNALING_BY_WNT	0.138838	4.89352
REACTOME_P38MAPK_EVENTS	0.138916	2.36104
REACTOME_REPRODUCTION	0.139005	5.7519
REACTOME_PCNA_DEPENDENT_LONG_PATCH_BASE_EXCISION_REPAIR	0.139045	5.04687
REACTOME_JNK_C_JUN_KINASES_PHOSPHORYLATION_AND_ACTIVATION_MEDIATED_BY_ACTIVATED_HUMAN_TAK1	0.139193	3.63733
REACTOME_CREATION_OF_C4_AND_C2_ACTIVATORS	0.13921	2.92968
REACTOME_CHREBP_ACTIVATES_METABOLIC_GENE_EXPRESSION	0.139361	2.8354
REACTOME_FOXO_MEDIATED_TRANSCRIPTION_OF_CELL_CYCLE_GENES	0.139816	3.84103
REACTOME_TRANSCRIPTION_OF_E2F_TARGETS_UNDER_NEGATIVE_CONTROL_BY_DREAM_COMPLEX	0.140061	6.4767
REACTOME_CELLULAR_RESPONSE_TO_HEAT_STRESS	0.140372	4.47888
REACTOME_CHAPERONE_MEDIATED_AUTOPHAGY	0.140562	3.56857
REACTOME_NEF_AND_SIGNAL_TRANSDUCTION	0.140745	3.64385
REACTOME_INTERACTIONS_OF_VPR_WITH_HOST_CELLULAR_PROTEINS	0.140749	5.1774
REACTOME_REGULATION_OF_SIGNALING_BY_CBL	0.140839	3.27161
REACTOME_SEMA4D_IN_SEMAPHORIN_SIGNALING	0.140845	3.26935
REACTOME_NEGATIVE_REGULATION_OF_MET_ACTIVITY	0.140926	3.76493
REACTOME_MET_RECEPTOR_RECYCLING	0.141054	3.60105
REACTOME_TCR_SIGNALING	0.141095	4.3295
REACTOME_MYOCLONIC_EPILEPSY_OF_LAFORA	0.141198	2.79785
REACTOME_TRANSCRIPTIONAL_REGULATION_BY_E2F6	0.141202	4.53125
REACTOME_TRANSCRIPTION_COUPLED_NUCLEOTIDE_EXCISION_REPAIR_TC_NER	0.141359	6.4767
REACTOME_TRANS_GOLGI_NETWORK_VESICLE_BUDDING	0.141623	4.05327
REACTOME_COMPETING_ENDOGENOUS_RNAS_CERNAS_REGULATE_PTEN_TRANSLATION	0.141701	3.16972
REACTOME_GAP_FILLING_DNA_REPAIR_SYNTHESIS_AND_LIGATION_IN_GG_NER	0.141714	5.40645
REACTOME_CYTOCHROME_C_MEDIATED_APOPTOTIC_RESPONSE	0.141776	3.49108
REACTOME_DUAL_INCISION_IN_TC_NER	0.14182	6.07011
REACTOME_DEREGULATED_CDK5_TRIGGERS_MULTIPLE_NEURODEGENERATIVE_PATHWAYS_IN_ALZHEIMER_S_DISEASE_MODELS	0.142058	3.29199
REACTOME_BETA_OXIDATION_OF_OCTANOYL_COA_TO_HEXANOYL_COA	0.142129	4.88653
REACTOME_ARYL_HYDROCARBON_RECEPTOR_SIGNALLING	0.142153	2.84881
REACTOME_S_PHASE	0.142359	5.50081
REACTOME_DEUBIQUITINATION	0.142523	5.17231
REACTOME_GAP_JUNCTION_DEGRADATION	0.142702	3.12146
REACTOME_SIGNALING_BY_TGF_BETA_RECEPTOR_COMPLEX	0.142757	3.86182
REACTOME_SUMOYLATION_OF_RNA_BINDING_PROTEINS	0.142936	4.39836
REACTOME_MITOTIC_TELOPHASE_CYTOKINESIS	0.143009	4.29517
REACTOME_APOPTOTIC_FACTOR_MEDIATED_RESPONSE	0.143033	3.79376
REACTOME_TRANSCRIPTION_OF_THE_HIV_GENOME	0.143156	5.05235
REACTOME_CLEC7A_DECTIN_1_SIGNALING	0.143308	4.4883
REACTOME_INTERACTIONS_OF_REV_WITH_HOST_CELLULAR_PROTEINS	0.143444	4.83808
REACTOME_RUNX1_INTERACTS_WITH_CO_FACTORS_WHOSE_PRECISE_EFFECT_ON_RUNX1_TARGETS_IS_NOT_KNOWN	0.143725	3.83936
REACTOME_ABC_TRANSPORTER_DISORDERS	0.143783	4.829
REACTOME_ARMS_MEDIATED_ACTIVATION	0.144037	3.19316
REACTOME_TRANSCRIPTIONAL_ACTIVITY_OF_SMAD2_SMAD3_SMAD4_HETEROTRIMER	0.14407	3.74343
REACTOME_RAS_PROCESSING	0.144408	3.73928
REACTOME_SIGNALING_BY_NOTCH1_T_7_9_NOTCH1_M1580_K2555_TRANSLOCATION_MUTANT	0.144425	2.98057
REACTOME_SIGNALING_BY_CTNNB1_PHOSPHO_SITE_MUTANTS	0.144426	3.82876
REACTOME_TICAM1_RIP1_MEDIATED_IKK_COMPLEX_RECRUITMENT	0.144735	3.68709
REACTOME_RESPONSE_OF_EIF2AK1_HRI_TO_HEME_DEFICIENCY	0.144851	3.07682
REACTOME_TP53_REGULATES_TRANSCRIPTION_OF_DNA_REPAIR_GENES	0.144983	4.81325
REACTOME_TICAM1_DEPENDENT_ACTIVATION_OF_IRF3_IRF7	0.145603	3.17712
REACTOME_LISTERIA_MONOCYTOGENES_ENTRY_INTO_HOST_CELLS	0.145973	3.59519
REACTOME_BETA_OXIDATION_OF_DECANOYL_COA_TO_OCTANOYL_COA_COA	0.146283	5.22305
REACTOME_NEF_MEDIATED_CD4_DOWN_REGULATION	0.146436	3.41465
REACTOME_PROGRAMMED_CELL_DEATH	0.14647	4.39836
REACTOME_THROMBOXANE_SIGNALLING_THROUGH_TP_RECEPTOR	0.1466	3.98368
REACTOME_RECOGNITION_OF_DNA_DAMAGE_BY_PCNA_CONTAINING_REPLICATION_COMPLEX	0.146611	5.46027
REACTOME_INTERCONVERSION_OF_NUCLEOTIDE_DI_AND_TRIPHOSPHATES	0.146618	5.01319
REACTOME_VIRAL_MESSENGER_RNA_SYNTHESIS	0.147054	5.57526
REACTOME_INSERTION_OF_TAIL_ANCHORED_PROTEINS_INTO_THE_ENDOPLASMIC_RETICULUM_MEMBRANE	0.147247	3.9672
REACTOME_SIGNALING_BY_MET	0.147399	3.32223
REACTOME_CHK1_CHK2_CDS1_MEDIATED_INACTIVATION_OF_CYCLIN_B_CDK1_COMPLEX	0.147406	4.71435
REACTOME_ADP_SIGNALLING_THROUGH_P2Y_PURINOCEPTOR_12	0.147426	4.09447
REACTOME_ESTROGEN_DEPENDENT_NUCLEAR_EVENTS_DOWNSTREAM_OF_ESR_MEMBRANE_SIGNALING	0.147809	4.47065
REACTOME_RHO_GTPASE_EFFECTORS	0.147873	5.11449
REACTOME_SUMOYLATION_OF_DNA_METHYLATION_PROTEINS	0.14803	3.16972
REACTOME_MRNA_DECAY_BY_5_TO_3_EXORIBONUCLEASE	0.14813	4.4883
REACTOME_METHYLATION	0.148169	3.98368
REACTOME_CREB1_PHOSPHORYLATION_THROUGH_THE_ACTIVATION_OF_ADENYLATE_CYCLASE	0.148581	3.66704
REACTOME_SIGNALING_BY_NUCLEAR_RECEPTORS	0.148597	5.04687
REACTOME_HIV_INFECTION	0.148841	4.94847
REACTOME_COOPERATION_OF_PDCL_PHLP1_AND_TRIC_CCT_IN_G_PROTEIN_BETA_FOLDING	0.14889	4.30327
REACTOME_REGULATION_OF_HSF1_MEDIATED_HEAT_SHOCK_RESPONSE	0.149028	4.56114
REACTOME_M_PHASE	0.149047	5.53731
REACTOME_INTERLEUKIN_1_SIGNALING	0.149063	4.18116
REACTOME_DEFECTIVE_LFNG_CAUSES_SCDO3	0.14907	2.13468
REACTOME_MAPK3_ERK1_ACTIVATION	0.149073	2.99649
REACTOME_GOLGI_ASSOCIATED_VESICLE_BIOGENESIS	0.149088	4.0086
REACTOME_REGULATION_OF_CYTOSKELETAL_REMODELING_AND_CELL_SPREADING_BY_IPP_COMPLEX_COMPONENTS	0.149111	4.74428
REACTOME_PCP_CE_PATHWAY	0.149188	4.04075
REACTOME_TRANSLESION_SYNTHESIS_BY_POLK	0.14951	5.10602
REACTOME_TRANSLATION_OF_SARS_COV_2_STRUCTURAL_PROTEINS	0.149581	4.16271
REACTOME_ONCOGENE_INDUCED_SENESCENCE	0.15056	4.09575
REACTOME_GENE_AND_PROTEIN_EXPRESSION_BY_JAK_STAT_SIGNALING_AFTER_INTERLEUKIN_12_STIMULATION	0.150643	3.57186
REACTOME_DEPOLYMERISATION_OF_THE_NUCLEAR_LAMINA	0.150774	4.03529
REACTOME_MATURATION_OF_SARS_COV_2_SPIKE_PROTEIN	0.150778	4.35304
REACTOME_HSF1_DEPENDENT_TRANSACTIVATION	0.150886	3.69251
REACTOME_DCC_MEDIATED_ATTRACTIVE_SIGNALING	0.150961	2.80817
REACTOME_PLATELET_SENSITIZATION_BY_LDL	0.151162	3.78983
REACTOME_FORMATION_OF_TC_NER_PRE_INCISION_COMPLEX	0.151252	5.37331
REACTOME_SHC_RELATED_EVENTS_TRIGGERED_BY_IGF1R	0.151293	3.2047
REACTOME_FORMATION_OF_RNA_POL_II_ELONGATION_COMPLEX	0.151449	4.59792
REACTOME_DEADENYLATION_OF_MRNA	0.15153	3.91381
REACTOME_ACTIVATED_NTRK2_SIGNALS_THROUGH_RAS	0.151566	3.30613
REACTOME_REGULATION_OF_RUNX2_EXPRESSION_AND_ACTIVITY	0.151631	4.88653
REACTOME_MITOTIC_G1_PHASE_AND_G1_S_TRANSITION	0.151761	5.37331
REACTOME_CALCINEURIN_ACTIVATES_NFAT	0.152114	3.10691
REACTOME_METALLOTHIONEINS_BIND_METALS	0.152773	4.34484
REACTOME_SWITCHING_OF_ORIGINS_TO_A_POST_REPLICATIVE_STATE	0.152801	5.07516
REACTOME_REGULATION_OF_IFNG_SIGNALING	0.15297	3.54099
REACTOME_APC_CDC20_MEDIATED_DEGRADATION_OF_NEK2A	0.153341	4.07521
REACTOME_DOWNREGULATION_OF_TGF_BETA_RECEPTOR_SIGNALING	0.153847	3.67094
REACTOME_APC_C_CDC20_MEDIATED_DEGRADATION_OF_CYCLIN_B	0.153886	4.56114
REACTOME_PROCESSING_OF_DNA_DOUBLE_STRAND_BREAK_ENDS	0.154177	5.57526
REACTOME_PROCESSIVE_SYNTHESIS_ON_THE_LAGGING_STRAND	0.154675	5.16275
REACTOME_FC_EPSILON_RECEPTOR_FCERI_SIGNALING	0.154767	4.59249
REACTOME_CHROMOSOME_MAINTENANCE	0.154864	6.00484
REACTOME_FCERI_MEDIATED_NF_KB_ACTIVATION	0.155335	4.37281
REACTOME_ACTIVATION_OF_NOXA_AND_TRANSLOCATION_TO_MITOCHONDRIA	0.155803	3.05218
REACTOME_PROLONGED_ERK_ACTIVATION_EVENTS	0.156563	3.33212
REACTOME_ACTIVATION_OF_NIMA_KINASES_NEK9_NEK6_NEK7	0.156567	3.34713
REACTOME_COPII_MEDIATED_VESICLE_TRANSPORT	0.156589	4.26546
REACTOME_P75NTR_NEGATIVELY_REGULATES_CELL_CYCLE_VIA_SC1	0.157104	3.73599
REACTOME_DOWNSTREAM_SIGNAL_TRANSDUCTION	0.157108	2.85444
REACTOME_RHO_GTPASES_ACTIVATE_KTN1	0.157308	4.47065
REACTOME_TRANSPORT_OF_MATURE_TRANSCRIPT_TO_CYTOPLASM	0.157574	4.53014
REACTOME_INLB_MEDIATED_ENTRY_OF_LISTERIA_MONOCYTOGENES_INTO_HOST_CELL	0.158102	3.45117
REACTOME_WNT5A_DEPENDENT_INTERNALIZATION_OF_FZD2_FZD5_AND_ROR2	0.158114	3.42996
REACTOME_REGULATION_OF_RUNX1_EXPRESSION_AND_ACTIVITY	0.158177	3.6085
REACTOME_SIGNALING_BY_NOTCH1_HD_DOMAIN_MUTANTS_IN_CANCER	0.158184	3.22578
REACTOME_RNA_POLYMERASE_I_TRANSCRIPTION_INITIATION	0.158303	4.58117
REACTOME_P75NTR_SIGNALS_VIA_NF_KB	0.158525	3.13867
REACTOME_G2_M_CHECKPOINTS	0.15861	5.90509
REACTOME_CELL_EXTRACELLULAR_MATRIX_INTERACTIONS	0.158654	3.81223
REACTOME_APOPTOTIC_EXECUTION_PHASE	0.158656	4.19707
REACTOME_PROCESSING_OF_CAPPED_INTRONLESS_PRE_MRNA	0.158835	4.31767
REACTOME_CHROMATIN_MODIFYING_ENZYMES	0.159104	5.39522
REACTOME_ACTIVATED_NTRK3_SIGNALS_THROUGH_RAS	0.15929	3.36066
REACTOME_TCF_DEPENDENT_SIGNALING_IN_RESPONSE_TO_WNT	0.159324	5.07266
REACTOME_APOPTOSIS	0.160063	4.35617
REACTOME_THE_ROLE_OF_GTSE1_IN_G2_M_PROGRESSION_AFTER_G2_CHECKPOINT	0.160179	4.67425
REACTOME_ERYTHROPOIETIN_ACTIVATES_RAS	0.160195	3.29199
REACTOME_SIGNALING_BY_FGFR4_IN_DISEASE	0.160326	3.63733
REACTOME_DNA_REPLICATION_PRE_INITIATION	0.160696	5.36988
REACTOME_NEGATIVE_REGULATION_OF_MAPK_PATHWAY	0.160846	3.78486
REACTOME_PTEN_REGULATION	0.161007	4.19022
REACTOME_APC_C_MEDIATED_DEGRADATION_OF_CELL_CYCLE_PROTEINS	0.161053	4.88653
REACTOME_TP53_REGULATES_METABOLIC_GENES	0.161412	4.26546
REACTOME_G2_M_DNA_DAMAGE_CHECKPOINT	0.161485	5.77829
REACTOME_REGULATION_OF_PTEN_MRNA_TRANSLATION	0.16213	3.45276
REACTOME_SIGNAL_ATTENUATION	0.162531	3.12542
REACTOME_SUMOYLATION_OF_TRANSCRIPTION_COFACTORS	0.162745	3.85856
REACTOME_WNT5A_DEPENDENT_INTERNALIZATION_OF_FZD4	0.163027	3.57186
REACTOME_RHO_GTPASES_ACTIVATE_PAKS	0.163043	3.25907
REACTOME_PARASITE_INFECTION	0.163735	3.65296
REACTOME_SMAC_XIAP_REGULATED_APOPTOTIC_RESPONSE	0.163746	4.02312
REACTOME_SIGNALING_BY_ERBB2_ECD_MUTANTS	0.164513	3.30953
REACTOME_CELLULAR_RESPONSE_TO_CHEMICAL_STRESS	0.164787	4.72032
REACTOME_MET_ACTIVATES_PTPN11	0.164904	4.53014
REACTOME_RAF_ACTIVATION	0.164948	3.84241
REACTOME_MITOPHAGY	0.165062	4.18645
REACTOME_ATF6_ATF6_ALPHA_ACTIVATES_CHAPERONES	0.165436	3.4352
REACTOME_ER_QUALITY_CONTROL_COMPARTMENT_ERQC	0.165706	3.59351
REACTOME_CONSTITUTIVE_SIGNALING_BY_EGFRVIII	0.166628	3.40925
REACTOME_RHO_GTPASES_ACTIVATE_ROCKS	0.166642	3.1802
REACTOME_FLT3_SIGNALING_IN_DISEASE	0.166755	3.16124
REACTOME_ORC1_REMOVAL_FROM_CHROMATIN	0.166908	5.07266
REACTOME_DOWNSTREAM_SIGNALING_EVENTS_OF_B_CELL_RECEPTOR_BCR	0.167111	4.37393
REACTOME_ASYMMETRIC_LOCALIZATION_OF_PCP_PROTEINS	0.167271	4.0829
REACTOME_SIGNALING_BY_FLT3_FUSION_PROTEINS	0.167272	3.01544
REACTOME_THE_CITRIC_ACID_TCA_CYCLE_AND_RESPIRATORY_ELECTRON_TRANSPORT	0.167313	5.59229
REACTOME_MAPK6_MAPK4_SIGNALING	0.167336	4.60743
REACTOME_P75NTR_RECRUITS_SIGNALLING_COMPLEXES	0.167497	3.2714
REACTOME_SOS_MEDIATED_SIGNALLING	0.167701	3.04
REACTOME_INHIBITION_OF_REPLICATION_INITIATION_OF_DAMAGED_DNA_BY_RB1_E2F1	0.167719	5.4387
REACTOME_PTK6_REGULATES_RHO_GTPASES_RAS_GTPASE_AND_MAP_KINASES	0.167815	3.30613
REACTOME_PTK6_REGULATES_PROTEINS_INVOLVED_IN_RNA_PROCESSING	0.168043	3.63839
REACTOME_FORMATION_OF_THE_EARLY_ELONGATION_COMPLEX	0.16805	5.37085
REACTOME_INTERLEUKIN_27_SIGNALING	0.168174	3.49817
REACTOME_REGULATION_OF_MECP2_EXPRESSION_AND_ACTIVITY	0.168614	5.03076
REACTOME_UB_SPECIFIC_PROCESSING_PROTEASES	0.168814	5.13836
REACTOME_LOSS_OF_FUNCTION_OF_SMAD2_3_IN_CANCER	0.169538	3.48656
REACTOME_MRNA_CAPPING	0.169603	5.35599
REACTOME_SIGNALING_BY_NOTCH4	0.170179	4.34209
REACTOME_NRIF_SIGNALS_CELL_DEATH_FROM_THE_NUCLEUS	0.170231	3.43404
REACTOME_MICRORNA_MIRNA_BIOGENESIS	0.170344	4.83832
REACTOME_TRANSCRIPTIONAL_REGULATION_BY_RUNX1	0.171447	4.88653
REACTOME_VLDLR_INTERNALISATION_AND_DEGRADATION	0.171687	3.35873
REACTOME_NEF_MEDIATED_CD8_DOWN_REGULATION	0.172221	3.45362
REACTOME_HOST_INTERACTIONS_OF_HIV_FACTORS	0.172455	4.65014
REACTOME_SUMOYLATION_OF_CHROMATIN_ORGANIZATION_PROTEINS	0.17266	4.74145
REACTOME_FLT3_SIGNALING_BY_CBL_MUTANTS	0.172724	3.12839
REACTOME_ACTIVATION_OF_RAS_IN_B_CELLS	0.172853	3.339
REACTOME_G1_S_DNA_DAMAGE_CHECKPOINTS	0.172952	4.6651
REACTOME_FORMATION_OF_APOPTOSOME	0.174184	3.55655
REACTOME_NF_KB_IS_ACTIVATED_AND_SIGNALS_SURVIVAL	0.17482	3.11529
REACTOME_DECTIN_1_MEDIATED_NONCANONICAL_NF_KB_SIGNALING	0.175077	4.47492
REACTOME_SIGNAL_TRANSDUCTION_BY_L1	0.175387	3.46993
REACTOME_SIGNALING_BY_FGFR2_IIIA_TM	0.175394	5.11449
REACTOME_REGULATION_OF_TP53_ACTIVITY_THROUGH_ACETYLATION	0.175674	4.28903
REACTOME_RNA_POLYMERASE_II_TRANSCRIPTION_TERMINATION	0.176286	4.26546
REACTOME_SUMO_IS_TRANSFERRED_FROM_E1_TO_E2_UBE2I_UBC9	0.176619	3.16972
REACTOME_ANTIGEN_PROCESSING_CROSS_PRESENTATION	0.176721	4.59792
REACTOME_INACTIVATION_OF_CSF3_G_CSF_SIGNALING	0.177243	3.83936
REACTOME_ACTIVATION_OF_BAD_AND_TRANSLOCATION_TO_MITOCHONDRIA	0.177474	3.42892
REACTOME_MIRO_GTPASE_CYCLE	0.177568	3.71817
REACTOME_HIV_TRANSCRIPTION_ELONGATION	0.177617	4.82843
REACTOME_ASSEMBLY_OF_THE_PRE_REPLICATIVE_COMPLEX	0.178205	5.13566
REACTOME_RUNX3_REGULATES_P14_ARF	0.178317	3.62717
REACTOME_TRANSCRIPTIONAL_REGULATION_BY_RUNX3	0.178424	4.29008
REACTOME_RHO_GTPASES_ACTIVATE_CIT	0.178428	3.26881
REACTOME_SIGNALING_BY_PDGFRA_TRANSMEMBRANE_JUXTAMEMBRANE_AND_KINASE_DOMAIN_MUTANTS	0.179322	3.08335
REACTOME_IRE1ALPHA_ACTIVATES_CHAPERONES	0.179481	3.9672
REACTOME_RHOT1_GTPASE_CYCLE	0.179555	4.14844
REACTOME_SUMO_IS_CONJUGATED_TO_E1_UBA2_SAE1	0.179809	3.17957
REACTOME_CYCLIN_A_CDK2_ASSOCIATED_EVENTS_AT_S_PHASE_ENTRY	0.179847	4.54575
REACTOME_RECYCLING_OF_EIF2_GDP	0.179864	3.83581
REACTOME_TGF_BETA_RECEPTOR_SIGNALING_ACTIVATES_SMADS	0.180189	3.85296
REACTOME_CYTOPROTECTION_BY_HMOX1	0.180391	4.6651
REACTOME_DEGRADATION_OF_BETA_CATENIN_BY_THE_DESTRUCTION_COMPLEX	0.180779	4.46936
REACTOME_JOSEPHIN_DOMAIN_DUBS	0.1809	4.46614
REACTOME_RUNX3_REGULATES_BCL2L11_BIM_TRANSCRIPTION	0.18187	3.2047
REACTOME_ATF6_ATF6_ALPHA_ACTIVATES_CHAPERONE_GENES	0.182069	3.18139
REACTOME_REGULATION_OF_RAS_BY_GAPS	0.182192	4.31767
REACTOME_N_GLYCAN_TRIMMING_IN_THE_ER_AND_CALNEXIN_CALRETICULIN_CYCLE	0.183032	3.77167
REACTOME_ESTROGEN_STIMULATED_SIGNALING_THROUGH_PRKCZ	0.183586	2.98245
REACTOME_SIGNALING_BY_CSF3_G_CSF	0.183752	3.649
REACTOME_APC_C_CDH1_MEDIATED_DEGRADATION_OF_CDC20_AND_OTHER_APC_C_CDH1_TARGETED_PROTEINS_IN_LATE_MITOSIS_EARLY_G1	0.1846	4.74145
REACTOME_RELEASE_OF_APOPTOTIC_FACTORS_FROM_THE_MITOCHONDRIA	0.184612	3.76032
REACTOME_CONSTITUTIVE_SIGNALING_BY_OVEREXPRESSED_ERBB2	0.184947	3.35355
REACTOME_METABOLISM_OF_POLYAMINES	0.185258	4.44576
REACTOME_PROCESSING_OF_CAPPED_INTRON_CONTAINING_PRE_MRNA	0.185401	4.70587
REACTOME_NEGATIVE_FEEDBACK_REGULATION_OF_MAPK_PATHWAY	0.185849	3.26023
REACTOME_ESR_MEDIATED_SIGNALING	0.186148	4.92355
REACTOME_METHIONINE_SALVAGE_PATHWAY	0.186302	4.75299
REACTOME_E3_UBIQUITIN_LIGASES_UBIQUITINATE_TARGET_PROTEINS	0.186518	5.13566
REACTOME_HEDGEHOG_LIGAND_BIOGENESIS	0.186711	4.36611
REACTOME_PRE_NOTCH_PROCESSING_IN_GOLGI	0.186825	3.50659
REACTOME_NONHOMOLOGOUS_END_JOINING_NHEJ	0.187059	5.45918
REACTOME_REGULATION_OF_PTEN_STABILITY_AND_ACTIVITY	0.187066	4.47065
REACTOME_SUPPRESSION_OF_PHAGOSOMAL_MATURATION	0.187494	3.81354
REACTOME_DOWNREGULATION_OF_SMAD2_3_SMAD4_TRANSCRIPTIONAL_ACTIVITY	0.18756	3.40607
REACTOME_HDL_ASSEMBLY	0.187564	3.46993
REACTOME_FGFR2_ALTERNATIVE_SPLICING	0.187577	4.63039
REACTOME_RESPONSE_OF_MTB_TO_PHAGOCYTOSIS	0.187981	4.18116
REACTOME_TELOMERE_MAINTENANCE	0.188109	6.00484
REACTOME_ACTIVATION_OF_THE_AP_1_FAMILY_OF_TRANSCRIPTION_FACTORS	0.188366	4.49607
REACTOME_INFECTION_WITH_MYCOBACTERIUM_TUBERCULOSIS	0.188713	4.34449
REACTOME_AKT_PHOSPHORYLATES_TARGETS_IN_THE_NUCLEUS	0.189248	3.73599
REACTOME_INTERLEUKIN_6_SIGNALING	0.189403	3.26269
REACTOME_DEFECTIVE_CFTR_CAUSES_CYSTIC_FIBROSIS	0.189777	4.59044
REACTOME_UCH_PROTEINASES	0.19023	5.36988
REACTOME_PINK1_PRKN_MEDIATED_MITOPHAGY	0.190248	3.90554
REACTOME_COHESIN_LOADING_ONTO_CHROMATIN	0.190287	3.82192
REACTOME_REGULATION_OF_MRNA_STABILITY_BY_PROTEINS_THAT_BIND_AU_RICH_ELEMENTS	0.191134	4.63247
REACTOME_INITIATION_OF_NUCLEAR_ENVELOPE_NE_REFORMATION	0.191986	4.57198
REACTOME_CELLULAR_SENESCENCE	0.192346	4.77223
REACTOME_SIGNALING_BY_NOTCH	0.192366	5.11841
REACTOME_MEIOSIS	0.192492	5.57526
REACTOME_PECAM1_INTERACTIONS	0.193193	3.16972
REACTOME_SIGNALING_BY_MRAS_COMPLEX_MUTANTS	0.193569	3.6233
REACTOME_INTEGRATION_OF_PROVIRUS	0.194052	3.45447
REACTOME_CITRIC_ACID_CYCLE_TCA_CYCLE	0.194214	4.98707
REACTOME_HSF1_ACTIVATION	0.194466	3.86208
REACTOME_INLA_MEDIATED_ENTRY_OF_LISTERIA_MONOCYTOGENES_INTO_HOST_CELLS	0.194495	3.62325
REACTOME_PROTEIN_UBIQUITINATION	0.194654	5.37331
REACTOME_CONSTITUTIVE_SIGNALING_BY_LIGAND_RESPONSIVE_EGFR_CANCER_VARIANTS	0.194748	3.49877
REACTOME_EGFR_TRANSACTIVATION_BY_GASTRIN	0.19519	3.71122
REACTOME_HIV_ELONGATION_ARREST_AND_RECOVERY	0.19521	4.36928
REACTOME_DEGRADATION_OF_DVL	0.195253	4.51356
REACTOME_GENE_SILENCING_BY_RNA	0.195731	5.67665
REACTOME_RHO_GTPASES_ACTIVATE_WASPS_AND_WAVES	0.196474	4.12625
REACTOME_ANTIGEN_PRESENTATION_FOLDING_ASSEMBLY_AND_PEPTIDE_LOADING_OF_CLASS_I_MHC	0.196944	4.07801
REACTOME_SCF_SKP2_MEDIATED_DEGRADATION_OF_P27_P21	0.197073	4.39958
REACTOME_RESPIRATORY_ELECTRON_TRANSPORT_ATP_SYNTHESIS_BY_CHEMIOSMOTIC_COUPLING_AND_HEAT_PRODUCTION_BY_UNCOUPLING_PROTEINS	0.197079	5.31201
REACTOME_CALNEXIN_CALRETICULIN_CYCLE	0.197369	3.91381
REACTOME_FCERI_MEDIATED_MAPK_ACTIVATION	0.198283	4.63039
REACTOME_DOWNREGULATION_OF_ERBB4_SIGNALING	0.198565	3.45474
REACTOME_ABORTIVE_ELONGATION_OF_HIV_1_TRANSCRIPT_IN_THE_ABSENCE_OF_TAT	0.199112	4.71803
REACTOME_PKMTS_METHYLATE_HISTONE_LYSINES	0.199786	4.80366
REACTOME_2_LTR_CIRCLE_FORMATION	0.199914	3.46688
REACTOME_CELLULAR_RESPONSE_TO_HYPOXIA	0.200352	4.53014
REACTOME_STABILIZATION_OF_P53	0.20046	4.69433
REACTOME_LOSS_OF_FUNCTION_OF_MECP2_IN_RETT_SYNDROME	0.200512	4.79793
REACTOME_ATTENUATION_PHASE	0.200702	3.75775
REACTOME_SPRY_REGULATION_OF_FGF_SIGNALING	0.201029	3.79376
REACTOME_MASTL_FACILITATES_MITOTIC_PROGRESSION	0.201456	4.35304
REACTOME_HATS_ACETYLATE_HISTONES	0.201756	5.7519
REACTOME_IRAK1_RECRUITS_IKK_COMPLEX	0.202733	3.26283
REACTOME_DEGRADATION_OF_GLI1_BY_THE_PROTEASOME	0.202962	4.71435
REACTOME_DEGRADATION_OF_AXIN	0.20341	4.46614
REACTOME_REGULATION_OF_HMOX1_EXPRESSION_AND_ACTIVITY	0.203572	4.47888
REACTOME_MRNA_SPLICING	0.204582	4.61873
REACTOME_HCMV_INFECTION	0.205199	5.53332
REACTOME_REGULATION_OF_RUNX3_EXPRESSION_AND_ACTIVITY	0.205309	4.39178
REACTOME_REGULATION_OF_BACH1_ACTIVITY	0.205708	3.46928
REACTOME_MET_ACTIVATES_RAS_SIGNALING	0.207231	3.63121
REACTOME_MAPK1_ERK2_ACTIVATION	0.207487	3.63779
REACTOME_SUPPRESSION_OF_APOPTOSIS	0.207932	4.79793
REACTOME_CROSS_PRESENTATION_OF_SOLUBLE_EXOGENOUS_ANTIGENS_ENDOSOMES	0.210254	4.75299
REACTOME_PEXOPHAGY	0.210912	3.6647
REACTOME_ESTROGEN_DEPENDENT_GENE_EXPRESSION	0.211004	5.36988
REACTOME_ATTACHMENT_AND_ENTRY	0.211088	3.21427
REACTOME_BASE_EXCISION_REPAIR	0.211422	6.00484
REACTOME_SIGNALING_BY_TGF_BETA_RECEPTOR_COMPLEX_IN_CANCER	0.21312	3.70792
REACTOME_AMYLOID_FIBER_FORMATION	0.213152	4.8939
REACTOME_REGULATION_OF_FOXO_TRANSCRIPTIONAL_ACTIVITY_BY_ACETYLATION	0.213465	3.73921
REACTOME_DEPOSITION_OF_NEW_CENPA_CONTAINING_NUCLEOSOMES_AT_THE_CENTROMERE	0.213568	5.86961
REACTOME_SLBP_DEPENDENT_PROCESSING_OF_REPLICATION_DEPENDENT_HISTONE_PRE_MRNAS	0.213833	3.79164
REACTOME_DNA_DOUBLE_STRAND_BREAK_RESPONSE	0.214583	5.35599
REACTOME_APOBEC3G_MEDIATED_RESISTANCE_TO_HIV_1_INFECTION	0.215085	3.32385
REACTOME_NEGATIVE_REGULATION_OF_NOTCH4_SIGNALING	0.216262	4.57328
REACTOME_COMPLEX_I_BIOGENESIS	0.217535	5.57526
REACTOME_ACTIVATION_OF_ANTERIOR_HOX_GENES_IN_HINDBRAIN_DEVELOPMENT_DURING_EARLY_EMBRYOGENESIS	0.219614	5.04687
REACTOME_GOLGI_CISTERNAE_PERICENTRIOLAR_STACK_REORGANIZATION	0.219999	4.35794
REACTOME_RESPIRATORY_ELECTRON_TRANSPORT	0.220106	5.32458
REACTOME_REGULATION_OF_PTEN_LOCALIZATION	0.220445	3.26881
REACTOME_REGULATION_OF_LOCALIZATION_OF_FOXO_TRANSCRIPTION_FACTORS	0.220714	3.77143
REACTOME_MET_ACTIVATES_RAP1_AND_RAC1	0.220951	4.31498
REACTOME_AUF1_HNRNP_D0_BINDS_AND_DESTABILIZES_MRNA	0.222669	4.49607
REACTOME_RHOBTB_GTPASE_CYCLE	0.224419	4.15034
REACTOME_SYNTHESIS_OF_ACTIVE_UBIQUITIN_ROLES_OF_E1_AND_E2_ENZYMES	0.225968	5.0362
REACTOME_PREVENTION_OF_PHAGOSOMAL_LYSOSOMAL_FUSION	0.22624	3.82766
REACTOME_MEIOTIC_SYNAPSIS	0.226263	5.53731
REACTOME_METALLOPROTEASE_DUBS	0.227345	5.47356
REACTOME_MEIOTIC_RECOMBINATION	0.227936	5.57526
REACTOME_EPIGENETIC_REGULATION_OF_GENE_EXPRESSION	0.228196	5.37331
REACTOME_PTK6_REGULATES_RTKS_AND_THEIR_EFFECTORS_AKT1_AND_DOK1	0.229341	2.98081
REACTOME_MITOTIC_PROPHASE	0.230478	5.57526
REACTOME_HCMV_EARLY_EVENTS	0.230612	5.53332
REACTOME_HDMS_DEMETHYLATE_HISTONES	0.231359	4.71435
REACTOME_RHOBTB1_GTPASE_CYCLE	0.231816	3.9672
REACTOME_HCMV_LATE_EVENTS	0.233935	5.7592
REACTOME_MRNA_SPLICING_MINOR_PATHWAY	0.235637	4.68527
REACTOME_PTK6_PROMOTES_HIF1A_STABILIZATION	0.236032	2.92568
REACTOME_PROTEIN_REPAIR	0.237301	4.45193
REACTOME_OXIDATIVE_STRESS_INDUCED_SENESCENCE	0.239374	5.11449
REACTOME_FORMATION_OF_THE_BETA_CATENIN_TCF_TRANSACTIVATING_COMPLEX	0.239707	5.64042
REACTOME_SENESCENCE_ASSOCIATED_SECRETORY_PHENOTYPE_SASP	0.24035	5.11524
REACTOME_RUNX1_REGULATES_GENES_INVOLVED_IN_MEGAKARYOCYTE_DIFFERENTIATION_AND_PLATELET_FUNCTION	0.241279	5.36988
REACTOME_REGULATION_OF_GENE_EXPRESSION_BY_HYPOXIA_INDUCIBLE_FACTOR	0.242146	4.22432
REACTOME_ADVANCED_GLYCOSYLATION_ENDPRODUCT_RECEPTOR_SIGNALING	0.242279	3.54373
REACTOME_TRANSCRIPTIONAL_REGULATION_OF_GRANULOPOIESIS	0.244132	5.37102
REACTOME_DNA_DAMAGE_TELOMERE_STRESS_INDUCED_SENESCENCE	0.245529	5.24544
REACTOME_NEGATIVE_EPIGENETIC_REGULATION_OF_RRNA_EXPRESSION	0.246982	5.37331
REACTOME_RUNX1_REGULATES_TRANSCRIPTION_OF_GENES_INVOLVED_IN_DIFFERENTIATION_OF_HSCS	0.248645	5.22305
REACTOME_DISEASES_OF_PROGRAMMED_CELL_DEATH	0.251621	5.37102
REACTOME_FORMATION_OF_SENESCENCE_ASSOCIATED_HETEROCHROMATIN_FOCI_SAHF	0.252926	3.73599
REACTOME_FOLDING_OF_ACTIN_BY_CCT_TRIC	0.254269	3.86057
REACTOME_CYTOSOLIC_TRNA_AMINOACYLATION	0.254409	4.74428
REACTOME_LOSS_OF_MECP2_BINDING_ABILITY_TO_THE_NCOR_SMRT_COMPLEX	0.254894	4.68766
REACTOME_RHOBTB2_GTPASE_CYCLE	0.25554	4.19232
REACTOME_HUR_ELAVL1_BINDS_AND_STABILIZES_MRNA	0.255651	5.48402
REACTOME_PRE_NOTCH_EXPRESSION_AND_PROCESSING	0.257568	5.04687
REACTOME_TRANSCRIPTIONAL_REGULATION_BY_SMALL_RNAS	0.257587	5.53731
REACTOME_RNA_POLYMERASE_I_TRANSCRIPTION	0.26077	5.15027
REACTOME_INHIBITION_OF_DNA_RECOMBINATION_AT_TELOMERE	0.264157	5.39522
REACTOME_BASE_EXCISION_REPAIR_AP_SITE_FORMATION	0.265812	5.53332
REACTOME_RMTS_METHYLATE_HISTONE_ARGININES	0.266422	5.57526
REACTOME_ENDOSOMAL_VACUOLAR_PATHWAY	0.268908	3.63121
REACTOME_POSITIVE_EPIGENETIC_REGULATION_OF_RRNA_EXPRESSION	0.274705	5.11841
REACTOME_RNA_POLYMERASE_I_PROMOTER_ESCAPE	0.274773	5.37331
REACTOME_RHO_GTPASES_ACTIVATE_PKNS	0.276343	5.11524
REACTOME_LRR_FLII_INTERACTING_PROTEIN_1_LRRFIP1_ACTIVATES_TYPE_I_IFN_PRODUCTION	0.28303	3.54869
REACTOME_RECOGNITION_AND_ASSOCIATION_OF_DNA_GLYCOSYLASE_WITH_SITE_CONTAINING_AN_AFFECTED_PURINE	0.284738	5.47356
REACTOME_B_WICH_COMPLEX_POSITIVELY_REGULATES_RRNA_EXPRESSION	0.288045	5.23688
REACTOME_MODULATION_BY_MTB_OF_HOST_IMMUNE_SYSTEM	0.295057	3.6529
REACTOME_CONDENSATION_OF_PROPHASE_CHROMOSOMES	0.295965	5.77829
REACTOME_HDACS_DEACETYLATE_HISTONES	0.296748	5.45918
REACTOME_PRC2_METHYLATES_HISTONES_AND_DNA	0.311818	5.53332
REACTOME_ACTIVATED_PKN1_STIMULATES_TRANSCRIPTION_OF_AR_ANDROGEN_RECEPTOR_REGULATED_GENES_KLK2_AND_KLK3	0.315327	5.47356
REACTOME_ERCC6_CSB_AND_EHMT2_G9A_POSITIVELY_REGULATE_RRNA_EXPRESSION	0.315722	5.22937
REACTOME_SIRT1_NEGATIVELY_REGULATES_RRNA_EXPRESSION	0.317647	5.29685
REACTOME_MATURATION_OF_SARS_COV_1_SPIKE_PROTEIN	0.320804	3.6647
REACTOME_DNA_METHYLATION	0.327911	5.4387
REACTOME_APOPTOSIS_INDUCED_DNA_FRAGMENTATION	0.335026	3.78208
REACTOME_PTK6_EXPRESSION	0.355484	3.83741
