# Supplementary material for: Microenvironment shapes small-cell lung cancer neuroendocrine states and presents therapeutic opportunities
Source: Cell Rep Med. 2024 Jun 18;5(6):101610. doi: 10.1016/j.xcrm.2024.101610 (PMC11228806; doi:10.1016/j.xcrm.2024.101610)
Supplement: Data S1. Quantile 3 normalized processed data matrix for spatial transcriptomics dataset with metadata, related to Figures 1, 2, 3, and 4 and see STAR Methods [file mmc12.xlsx]

## Sheet: Data
Gene_symbol	1|001|PanCKneg	1|001|PanCKpos	1|002|PanCKneg	1|002|PanCKpos	1|003|Geometric.Segment	1|004|PanCKneg	1|004|PanCKpos	1|005|PanCKneg	1|005|PanCKpos	1|006|PanCKneg	1|006|PanCKpos	1|007|PanCKneg	1|007|PanCKpos	1|008|PanCKneg	1|008|PanCKpos	1|009|Geometric.Segment	2|001|PanCKneg	2|001|PanCKpos	2|002|PanCKneg	2|002|PanCKpos	2|003|PanCKneg	2|003|PanCKpos	2|004|Geometric.Segment	2|005|PanCKneg	2|005|PanCKpos	2|006|PanCKneg	2|006|PanCKpos	2|007|PanCKneg	2|007|PanCKpos	2|008|Geometric.Segment	2|009|PanCKneg	2|009|PanCKpos	2|010|PanCKneg	2|010|PanCKpos	2|011|PanCKneg	2|011|PanCKpos	2|012|PanCKneg	2|012|PanCKpos	2|013|Geometric.Segment	2|014|PanCKneg	2|014|PanCKpos	2|015|PanCKneg	2|015|PanCKpos	2|016|PanCKneg	2|016|PanCKpos	2|017|Geometric.Segment	2|018|PanCKneg	2|018|PanCKpos	2|019|PanCKneg
A1BG	24.4	20.19	11.98	16.96	18.11	14.07	24.84	12.3	17.75	5.68	22.09	35.95	17.98	35.95	17.98	15.73	5.99	5.99	26.36	23.97	22.47	10.27	17.92	10.49	9.8	21.38	13.11	12.46	17	17.98	9.59	8.99	14.8	12.97	10.79	8.99	10.37	13.68	26.96	14.38	8.99	16.59	18.47	86.65	19	25.61	26.49	26.82	10.62
A1CF	17.98	12.31	8.99	8.48	9.58	27.35	21.57	14.19	15.02	13.25	17.41	35.95	44.94	35.95	25.17	17.98	32.96	35.95	40.74	23.97	31.46	20.54	12.47	14.98	8.72	30.12	11.23	26.36	12.09	35.95	9.59	19.77	12.69	10.81	43.14	26.96	24.89	14.46	17.98	14.38	53.93	23.51	12.48	30.42	8.48	36.94	29.33	25.68	26.15
A2M	152.79	17.98	98.87	18.31	18.63	222.74	24.19	216.65	114.22	132.45	33.52	71.9	35.95	107.85	46.74	29.21	68.91	23.97	28.76	14.98	22.47	15.41	31.44	434.41	20.15	295.38	32.96	176.88	18.63	240.22	543.26	74.6	205.13	25.68	10.79	76.4	64.3	21.1	23.97	17.98	17.98	199.11	26.46	211.1	31.71	38.66	18.92	32.53	206.72
A2ML1	15.41	14.77	13.48	11.02	9.49	17.98	16.34	16.08	19.57	15.14	14.98	35.95	17.98	35.95	14.38	29.21	26.96	47.93	28.76	20.97	13.48	25.68	18.55	14.98	9.26	18.46	9.74	21.09	15.36	32.68	13.58	14.38	21.15	10.81	53.93	31.46	24.2	19.15	23.97	21.57	17.98	33.19	25.96	11.06	12.57	34.97	33.11	34.24	20.43
A3GALT2	8.99	6.4	13.48	4.92	5.71	10.16	8.5	15.14	10.47	7.57	8.61	107.85	8.99	35.95	14.38	13.48	23.97	23.97	19.17	23.97	8.99	15.41	8.07	3	5.99	22.35	7.86	18.69	5.56	11.44	14.38	6.29	8.46	5.41	39.55	40.44	21.43	15.24	14.98	14.38	44.94	23.51	7.49	9.22	6.58	24.13	20.81	19.4	9.8
A4GALT	12.84	21.92	19.47	11.02	9.49	29.7	9.8	18.92	16.38	20.81	14.23	71.9	26.96	71.9	39.55	44.94	23.97	5.99	19.17	26.96	17.98	5.14	13.21	23.97	14.71	27.21	16.1	27.8	12.42	11.44	28.76	13.48	14.8	13.52	21.57	17.98	21.43	32.82	26.96	28.76	17.98	24.89	19.47	9.22	13.59	36.2	26.49	25.68	29.41
A4GNT	8.99	15.02	31.46	11.19	10.37	10.94	13.07	17.98	15.93	18.92	17.6	35.95	17.98	71.9	25.17	38.2	11.98	23.97	31.16	14.98	26.96	30.82	11.95	17.98	6.54	21.38	10.49	20.13	8.82	22.88	12.78	4.49	6.34	7.03	28.76	31.46	25.58	24.23	23.97	25.17	53.93	22.12	14.98	18.44	8.91	31.03	32.17	34.24	19.61
AAAS	30.82	40.38	17.98	35.27	33.05	32.04	43.14	33.11	27.3	20.81	34.45	71.9	26.96	35.95	21.57	44.94	14.98	23.97	31.16	32.96	26.96	15.41	38.26	32.96	29.41	23.32	34.08	40.27	38.24	9.8	30.36	23.37	25.38	33.25	43.14	22.47	27.65	32.82	29.96	32.36	26.96	31.8	39.95	40.56	36.24	35.46	25.54	33.1	31.87
AACS	32.1	56.64	34.45	50.53	55.99	25.79	53.6	25.54	45.96	41.63	45.31	35.95	35.95	71.9	25.17	26.96	38.95	17.98	26.36	41.94	26.96	20.54	45.17	14.98	40.31	27.21	29.96	31.16	45.76	32.68	33.55	42.24	19.03	31.63	17.98	31.46	35.26	37.9	32.96	28.76	35.95	30.42	50.43	35.95	45.6	34.47	40.68	35.95	35.95
AADAC	17.98	16.25	26.96	15.26	13.62	27.35	13.07	18.92	27.3	17.03	15.54	35.95	26.96	35.95	39.55	33.7	26.96	53.93	35.95	38.95	31.46	15.41	17.92	11.98	4.9	22.35	9.74	30.68	15.69	14.71	15.98	2.7	2.11	5.68	21.57	40.44	31.8	23.45	14.98	28.76	44.94	27.65	19.97	46.09	14.03	34.23	46.36	31.96	28.6
AADACL2	19.26	10.83	10.49	8.31	9.32	17.98	22.88	13.25	16.84	17.03	12.55	35.95	53.93	35.95	28.76	20.22	11.98	23.97	21.57	29.96	4.49	25.68	14.15	13.48	10.89	23.32	4.12	23.49	15.03	9.8	16.78	10.79	12.69	5.41	21.57	22.47	22.12	16.02	14.98	25.17	26.96	24.89	16.98	10.14	10.38	26.59	29.33	33.1	10.62
AADACL3	17.98	14.04	14.98	14.58	15.29	22.66	13.73	23.65	18.2	15.14	15.92	35.95	44.94	35.95	28.76	15.73	32.96	17.98	43.14	35.95	40.44	46.22	25.47	8.99	14.71	20.4	8.24	32.6	22.55	26.15	19.97	9.89	16.92	11.35	21.57	31.46	18.67	23.45	32.96	21.57	17.98	26.27	18.47	34.11	25.28	27.33	27.44	29.1	24.51
AADACL4	24.4	18.22	7.49	14.58	13.54	19.54	24.19	13.25	19.11	24.6	20.41	35.95	17.98	35.95	10.79	15.73	38.95	23.97	33.55	35.95	26.96	30.82	18.55	11.98	7.63	19.43	10.49	21.57	17	26.15	17.58	15.28	12.69	11.62	25.17	58.42	20.74	17.98	14.98	21.57	35.95	20.74	22.97	15.67	13.59	32.01	26.49	27.39	28.6
AADAT	12.84	13.79	14.98	26.79	24.26	22.66	18.3	16.08	18.2	15.14	16.85	71.9	8.99	35.95	25.17	22.47	38.95	35.95	26.36	23.97	53.93	25.68	29.35	11.98	11.44	12.63	11.23	15.34	22.88	16.34	18.37	12.58	16.92	11.89	28.76	35.95	23.51	19.54	20.97	21.57	44.94	13.83	24.47	19.36	35.37	22.65	25.54	19.97	17.16
AAGAB	35.95	30.78	28.46	31.88	33.31	28.92	29.41	42.57	34.13	35.95	32.21	35.95	17.98	35.95	39.55	35.95	50.93	47.93	47.93	35.95	26.96	10.27	28.4	25.47	40.85	39.84	38.57	28.76	33.01	40.85	35.95	37.75	33.84	39.47	39.55	22.47	30.42	33.61	56.92	32.36	8.99	29.04	25.96	48.86	33.03	45.8	25.54	38.23	31.05
AAK1	28.25	23.64	32.96	24.42	24.96	37.51	24.84	33.11	21.39	28.38	19.1	35.95	35.95	35.95	39.55	24.72	23.97	17.98	28.76	29.96	40.44	20.54	20.86	44.94	35.95	45.67	32.58	26.36	22.22	50.66	32.76	41.34	35.95	35.41	21.57	17.98	31.11	31.26	41.94	28.76	8.99	48.4	26.96	29.5	23.53	30.04	44.47	27.39	46.57
AAMDC	26.96	16.5	14.98	14.58	19.34	19.54	14.38	18.92	15.02	26.49	13.29	35.95	35.95	35.95	10.79	29.21	26.96	23.97	28.76	32.96	22.47	25.68	19.29	10.49	9.26	23.32	10.49	24.93	16.01	21.24	31.16	13.48	16.92	12.43	25.17	22.47	30.42	19.93	23.97	14.38	8.99	31.8	22.47	22.12	19	26.84	22.71	12.55	25.33
AAMP	57.78	63.28	61.42	63.42	62.06	50.02	69.94	60.55	58.25	64.33	65.91	35.95	44.94	35.95	35.95	49.43	26.96	29.96	33.55	23.97	40.44	35.95	98.21	68.91	98.05	58.3	104.86	73.34	101.97	49.02	62.32	97.07	74.02	108.93	32.36	31.46	50.47	74.25	98.87	39.55	53.93	73.28	103.86	76.51	109.02	44.08	31.22	32.53	73.54
AANAT	19.26	18.71	13.48	18.15	13.45	21.1	18.3	19.87	23.21	24.6	20.22	35.95	8.99	35.95	43.14	33.7	29.96	17.98	45.54	11.98	13.48	61.63	27.67	34.45	17.98	26.23	19.47	20.13	27.78	16.34	19.97	22.47	27.49	17.03	32.36	22.47	20.74	21.49	32.96	25.17	26.96	24.89	37.45	9.22	17.83	34.97	24.6	32.53	26.15
AAR2	26.96	29.55	23.97	23.74	26.11	18.76	30.07	20.81	23.66	17.03	21.53	71.9	17.98	35.95	43.14	40.44	26.96	53.93	23.97	35.95	22.47	35.95	36.79	22.47	32.68	24.29	34.45	28.76	33.99	29.41	18.37	23.37	14.8	26.76	32.36	13.48	31.8	35.17	44.94	35.95	17.98	26.27	40.94	32.26	30.84	38.17	32.17	38.8	26.96
AARD	10.27	15.51	11.98	13.91	13.71	14.07	28.76	11.35	14.11	17.03	17.6	71.9	17.98	35.95	32.36	31.46	38.95	17.98	35.95	11.98	31.46	15.41	11.74	7.49	11.98	18.46	7.86	22.05	10.46	34.32	18.37	8.09	10.57	11.35	25.17	8.99	26.96	20.71	20.97	14.38	35.95	31.8	24.47	11.98	8.91	26.35	21.76	31.39	22.88
AARS1	70.62	102.93	67.41	129.56	128.95	48.46	75.82	52.98	77.36	68.12	83.7	35.95	17.98	35.95	35.95	31.46	26.96	41.94	38.35	38.95	26.96	30.82	64.88	82.39	177.03	91.34	164.03	58	70.92	47.39	79.09	159.08	88.82	132.18	35.95	31.46	46.32	66.04	23.97	14.38	17.98	60.84	63.41	68.21	96.45	43.58	20.81	30.24	54.74
AARS2	20.54	30.29	20.97	25.27	26.9	32.82	53.6	13.25	38.23	24.6	44.56	35.95	8.99	71.9	10.79	24.72	26.96	29.96	26.36	32.96	49.43	20.54	26.62	26.96	27.78	38.87	23.97	27.8	27.45	24.51	21.57	26.06	16.92	19.46	46.74	40.44	26.27	26.57	47.93	14.38	26.96	35.95	29.96	31.34	34.05	32.26	35.95	27.96	37.59
AARSD1	28.25	32.01	26.96	31.2	29.89	33.61	30.72	34.06	25.03	24.6	23.22	35.95	44.94	35.95	39.55	33.7	29.96	41.94	26.36	56.92	53.93	41.09	63.1	35.95	27.24	36.92	26.21	29.24	54.25	31.05	30.36	28.76	23.26	28.11	35.95	44.94	44.25	51.19	44.94	50.33	8.99	34.57	54.43	44.25	52.9	37.92	26.49	49.65	38.4
AASDH	8.99	6.65	5.99	6.95	10.02	14.07	13.73	9.46	9.1	7.57	6.55	35.95	17.98	35.95	10.79	11.23	26.96	29.96	19.17	23.97	4.49	15.41	6.71	13.48	8.72	9.72	8.99	12.46	8.82	16.34	10.39	10.79	8.46	8.38	14.38	22.47	13.83	9.38	11.98	7.19	26.96	9.68	6.99	13.83	6.72	16.74	21.76	14.27	8.17
AASDHPPT	12.84	15.51	35.95	15.77	18.72	25.79	17	26.49	26.39	26.49	22.47	35.95	26.96	35.95	32.36	38.2	29.96	53.93	23.97	14.98	26.96	30.82	39.72	20.97	20.7	22.35	28.09	39.79	36.6	14.71	24.77	17.98	14.8	24.87	28.76	35.95	39.41	28.14	26.96	17.98	26.96	23.51	32.46	44.25	51.44	37.67	30.27	34.81	39.22
AASS	17.98	13.3	23.97	7.97	10.99	25.01	22.88	25.54	22.3	15.14	21.16	35.95	8.99	35.95	32.36	20.22	47.93	11.98	16.78	20.97	22.47	10.27	20.86	26.96	25.06	22.35	21.72	29.72	20.92	32.68	23.97	20.67	16.92	27.03	32.36	31.46	25.58	19.54	20.97	10.79	8.99	31.8	31.96	14.75	26.16	26.1	21.76	30.24	27.78
AATF	42.37	48.51	41.94	47.65	55.03	35.17	27.45	27.44	29.58	32.17	34.08	35.95	26.96	71.9	14.38	11.23	29.96	17.98	9.59	20.97	26.96	10.27	49.16	13.48	43.03	32.06	36.7	19.17	35.3	31.05	19.97	31.46	29.61	40.55	7.19	13.48	29.73	30.09	5.99	14.38	8.99	27.65	35.45	40.56	45.16	17.24	15.14	15.98	17.98
AATK	6.42	7.88	10.49	5.77	5.27	11.72	20.26	17.03	20.02	13.25	27.71	35.95	26.96	35.95	21.57	26.96	14.98	23.97	26.36	32.96	13.48	30.82	11.95	10.49	9.8	19.43	10.11	17.74	8.5	27.78	14.38	6.29	4.23	9.73	21.57	22.47	21.43	19.54	23.97	25.17	17.98	12.44	8.99	8.3	4.97	28.32	33.11	19.4	16.34
ABAT	25.68	32.01	31.46	42.9	39.47	26.57	22.22	29.33	26.39	15.14	27.71	35.95	8.99	35.95	25.17	17.98	32.96	29.96	43.14	29.96	31.46	20.54	15.83	28.46	45.21	26.23	49.06	24.45	16.67	42.49	23.17	26.96	19.03	49.47	32.36	49.43	31.8	23.84	20.97	43.14	35.95	27.65	15.98	26.73	10.67	25.12	29.33	27.39	17.98
ABCA1	26.96	32.26	31.46	24.42	24.88	30.48	19.61	30.27	17.75	43.52	16.1	35.95	26.96	35.95	7.19	15.73	23.97	23.97	40.74	32.96	4.49	35.95	16.25	35.95	14.16	40.81	15.73	45.54	19.61	32.68	29.56	12.58	25.38	15.95	14.38	4.49	26.96	18.76	5.99	21.57	8.99	53.93	21.47	21.2	14.18	25.86	26.49	17.12	38.4
ABCA10	23.11	15.76	17.98	13.91	10.9	27.35	24.84	22.71	11.83	26.49	17.23	35.95	8.99	35.95	39.55	33.7	26.96	17.98	33.55	35.95	40.44	30.82	19.81	22.47	13.62	26.23	10.49	23.01	18.96	14.71	11.98	8.09	25.38	10.54	21.57	49.43	35.26	23.06	8.99	28.76	44.94	29.04	28.96	21.2	16.81	37.67	29.33	31.39	22.06
ABCA12	20.54	12.07	4.49	11.02	10.02	20.32	24.84	17.03	23.21	24.6	21.53	71.9	17.98	35.95	25.17	31.46	20.97	23.97	28.76	23.97	40.44	30.82	17.61	16.48	8.72	24.29	16.1	16.3	12.75	27.78	14.38	20.67	14.8	15.95	35.95	17.98	23.51	26.57	5.99	28.76	8.99	30.42	19.47	6.45	9.06	28.56	24.6	25.11	33.5
ABCA13	10.27	9.85	10.49	9.16	5.8	15.63	17	18.92	15.47	32.17	16.66	35.95	8.99	35.95	28.76	31.46	29.96	23.97	57.52	35.95	40.44	51.36	13.52	16.48	10.35	27.21	10.86	21.09	16.01	17.98	21.57	9.89	10.57	8.38	28.76	17.98	28.35	19.93	23.97	28.76	44.94	16.59	15.98	13.83	8.91	34.97	33.11	27.39	25.33
ABCA2	21.83	19.21	17.98	19.33	23.38	18.76	51.64	30.27	49.6	43.52	52.8	35.95	17.98	35.95	10.79	13.48	14.98	11.98	26.36	32.96	13.48	25.68	24.53	25.47	22.88	11.66	28.46	25.41	25.17	13.07	18.37	26.96	16.92	24.06	21.57	31.46	22.12	26.18	11.98	17.98	17.98	29.04	21.47	19.36	18.12	22.41	13.25	26.82	25.33
ABCA3	17.98	23.15	22.47	17.3	22.5	20.32	31.38	22.71	32.31	18.92	31.27	35.95	44.94	71.9	17.98	40.44	23.97	23.97	23.97	17.98	22.47	30.82	34.06	22.47	26.69	19.43	20.22	21.57	44.12	31.05	14.38	21.57	12.69	20.81	28.76	17.98	28.35	23.45	11.98	21.57	53.93	30.42	34.45	23.97	43.99	31.52	33.11	28.53	23.7
ABCA4	14.12	17.48	16.48	14.24	10.2	18.76	20.26	13.25	19.11	11.35	15.54	35.95	26.96	35.95	25.17	22.47	44.94	23.97	23.97	17.98	22.47	35.95	19.08	23.97	13.07	14.57	12.36	24.93	15.69	22.88	15.18	11.68	14.8	11.35	32.36	31.46	22.12	19.93	14.98	25.17	26.96	20.74	18.97	13.83	12.42	30.78	23.65	32.53	23.7
ABCA5	10.27	26.35	25.47	33.07	29.53	12.5	23.53	20.81	23.21	20.81	22.09	35.95	26.96	35.95	32.36	20.22	20.97	11.98	35.95	23.97	35.95	25.68	37.73	13.48	23.42	21.38	19.85	25.88	58.18	27.78	17.58	26.96	12.69	16.22	14.38	8.99	40.1	31.65	11.98	28.76	26.96	11.06	46.94	27.65	40.48	34.72	33.11	17.12	25.33
ABCA6	34.67	10.83	28.46	6.1	5.8	26.57	7.84	33.11	10.92	34.06	9.92	35.95	8.99	35.95	32.36	11.23	20.97	11.98	28.76	14.98	26.96	25.68	10.38	19.47	4.9	15.55	8.24	21.09	7.84	22.88	14.38	10.79	16.92	5.68	32.36	26.96	22.82	19.54	14.98	46.74	53.93	24.89	15.98	15.67	8.18	27.09	14.19	30.24	25.33
ABCA7	21.83	10.59	11.98	12.72	9.05	25.01	16.34	28.38	21.84	35.95	12.17	35.95	53.93	35.95	32.36	15.73	41.94	59.92	35.95	44.94	35.95	10.27	14.05	16.48	20.7	23.32	25.47	18.69	13.07	29.41	23.97	27.86	19.03	20	17.98	4.49	35.26	30.48	20.97	21.57	80.89	17.98	20.47	11.98	14.61	33.49	41.63	33.1	22.06
ABCA8	35.95	17.48	32.96	11.19	11.51	22.66	27.45	14.19	14.56	20.81	17.6	35.95	35.95	35.95	10.79	24.72	35.95	23.97	35.95	20.97	31.46	25.68	22.12	17.98	11.44	23.32	14.98	23.97	19.94	27.78	15.98	11.68	23.26	9.73	35.95	35.95	33.88	24.62	20.97	43.14	44.94	34.57	21.97	18.44	13.74	36.69	40.68	45.65	37.59
ABCA9	29.53	14.28	35.95	12.04	7.82	39.08	20.26	37.84	19.57	22.71	12.92	71.9	35.95	71.9	10.79	26.96	38.95	35.95	38.35	41.94	8.99	5.14	21.17	20.97	6.54	18.46	11.61	25.88	15.03	29.41	23.17	3.6	14.8	8.11	21.57	22.47	31.11	25.01	8.99	17.98	35.95	29.04	19.47	13.83	15.2	30.29	26.49	35.38	26.96
ABCB1	24.4	13.05	14.98	10.34	9.84	26.57	22.22	18.92	25.48	18.92	23.78	35.95	8.99	35.95	32.36	35.95	29.96	17.98	33.55	38.95	22.47	30.82	19.18	13.48	14.16	16.52	11.98	22.53	18.63	27.78	26.36	11.68	16.92	15.95	39.55	26.96	30.42	17.58	20.97	25.17	26.96	22.12	21.97	16.59	11.69	30.53	32.17	28.53	32.68
ABCB10	57.78	46.79	32.96	43.24	38.32	46.89	66.67	50.14	55.52	66.23	63.85	35.95	17.98	35.95	57.52	35.95	20.97	35.95	21.57	32.96	8.99	35.95	50.21	35.95	56.65	40.81	55.05	34.99	44.78	39.22	47.14	56.62	46.52	62.71	25.17	22.47	34.57	45.72	17.98	25.17	8.99	34.57	48.93	35.95	41.65	34.72	39.74	45.65	40.04
ABCB11	25.68	16.99	17.98	12.38	10.37	18.76	25.49	16.08	22.75	18.92	21.53	143.8	8.99	35.95	25.17	22.47	26.96	23.97	43.14	23.97	26.96	51.36	17.71	20.97	13.62	23.32	13.48	22.53	16.01	19.61	19.97	8.99	16.92	12.43	25.17	26.96	15.9	24.23	41.94	57.52	26.96	17.98	21.97	11.06	12.42	35.46	48.25	39.95	33.5
ABCB4	5.14	8.37	5.99	6.44	5.36	15.63	17.65	15.14	13.65	9.46	12.73	35.95	8.99	35.95	17.98	15.73	11.98	29.96	16.78	11.98	26.96	15.41	11.11	5.99	5.45	12.63	10.86	17.74	9.48	14.71	9.59	7.19	4.23	8.38	21.57	13.48	14.52	14.07	17.98	43.14	8.99	16.59	13.98	12.91	8.62	22.65	25.54	18.83	20.43
ABCB5	12.84	15.76	16.48	12.21	12.66	28.14	26.8	22.71	13.65	13.25	20.97	107.85	17.98	35.95	35.95	26.96	35.95	35.95	26.36	32.96	40.44	20.54	19.5	10.49	12.53	27.21	12.73	22.05	20.59	35.95	26.36	16.18	10.57	17.03	21.57	22.47	25.58	21.49	26.96	39.55	44.94	29.04	23.47	13.83	17.68	34.72	31.22	39.95	13.07
ABCB6	24.4	21.92	19.47	27.81	21.8	28.92	28.11	24.6	25.03	24.6	29.96	35.95	17.98	35.95	25.17	24.72	35.95	47.93	26.36	17.98	40.44	15.41	31.76	29.96	41.4	32.06	34.08	31.64	28.11	26.15	32.76	50.33	23.26	39.47	53.93	22.47	26.96	29.31	8.99	17.98	35.95	26.27	27.46	25.81	30.98	26.59	24.6	29.67	24.51
ABCB7	38.52	26.1	31.46	27.47	28.3	23.45	22.88	17.03	21.39	30.27	20.6	71.9	35.95	35.95	25.17	29.21	50.93	29.96	28.76	14.98	13.48	15.41	28.61	11.98	26.69	20.4	26.21	30.68	26.47	26.15	26.36	23.37	25.38	21.9	43.14	31.46	33.88	27.74	59.92	28.76	26.96	30.42	24.97	26.73	25.43	27.09	31.22	25.11	33.5
ABCB8	25.68	42.35	29.96	42.4	38.24	32.82	52.29	31.22	44.6	28.38	44.75	71.9	26.96	35.95	21.57	40.44	23.97	41.94	43.14	35.95	67.41	20.54	24.21	35.95	88.79	31.09	76.4	31.64	28.43	22.88	45.54	74.6	33.84	80.28	32.36	49.43	34.57	34.39	41.94	35.95	8.99	19.36	29.96	34.11	31.57	39.4	33.11	34.24	35.13
ABCB9	25.68	25.86	26.96	23.4	21.45	31.26	38.57	25.54	25.48	18.92	35.39	35.95	53.93	35.95	61.12	56.17	74.9	83.89	95.87	80.89	121.33	61.63	30.92	26.96	10.35	23.32	16.1	33.55	33.01	22.88	29.56	17.98	19.03	20	64.71	58.42	51.85	47.28	44.94	50.33	107.85	27.65	31.46	17.51	25.14	48.76	35	56.49	40.04
ABCC1	39.8	29.06	32.96	30.35	29.01	24.23	24.19	20.81	25.03	15.14	18.91	71.9	8.99	35.95	10.79	15.73	35.95	5.99	9.59	14.98	17.98	15.41	24.53	29.96	23.97	36.92	27.34	25.41	26.8	32.68	29.56	21.57	14.8	21.35	43.14	4.49	17.98	30.87	32.96	35.95	44.94	27.65	21.97	34.11	29.52	22.65	27.44	23.97	19.61
ABCC10	12.84	19.95	13.48	20.35	18.37	24.23	35.95	35	34.13	32.17	32.58	35.95	17.98	35.95	17.98	15.73	14.98	11.98	19.17	20.97	26.96	15.41	24.84	16.48	28.87	29.15	31.08	21.57	27.78	21.24	23.97	36.85	31.72	32.98	21.57	26.96	16.59	22.66	11.98	14.38	26.96	27.65	29.46	16.59	28.79	20.68	22.71	14.27	19.61
ABCC11	17.98	11.82	4.49	8.99	10.02	16.41	22.88	18.92	16.38	17.03	15.17	35.95	17.98	35.95	10.79	13.48	23.97	11.98	23.97	32.96	4.49	15.41	12.47	16.48	11.98	11.66	10.86	22.05	12.09	19.61	15.98	9.89	10.57	7.3	43.14	31.46	26.27	19.54	14.98	17.98	8.99	22.12	15.48	14.75	8.33	26.35	20.81	16.55	17.98
ABCC12	24.4	15.02	14.98	14.58	13.27	12.5	13.73	7.57	12.74	18.92	19.29	35.95	35.95	35.95	10.79	29.21	47.93	23.97	35.95	23.97	31.46	25.68	14.46	16.48	9.8	23.32	11.61	23.97	16.67	26.15	13.58	9.89	21.15	10.27	14.38	53.93	29.04	19.93	23.97	14.38	44.94	26.27	18.97	11.98	9.5	35.21	37.84	33.67	20.43
ABCC2	7.7	10.1	4.49	11.02	9.84	15.63	9.8	16.08	10.01	5.68	13.29	35.95	8.99	35.95	14.38	31.46	20.97	11.98	16.78	23.97	4.49	10.27	9.12	7.49	5.45	13.6	6.74	11.02	8.82	17.98	11.98	7.19	10.57	7.84	10.79	17.98	13.83	12.5	8.99	17.98	8.99	19.36	7.49	7.37	7.31	16.74	19.87	17.69	20.43
ABCC3	26.96	23.39	28.46	17.3	12.92	53.93	34.64	43.52	50.06	26.49	27.71	35.95	8.99	35.95	25.17	38.2	44.94	29.96	26.36	65.91	13.48	41.09	29.77	22.47	15.8	34.01	17.6	27.32	27.78	34.32	25.57	12.58	14.8	14.6	39.55	22.47	28.35	35.17	20.97	25.17	44.94	34.57	37.45	46.09	19.58	39.64	41.63	41.09	24.51
ABCC4	7.7	6.65	10.49	6.95	4.75	18.76	9.8	14.19	7.74	22.71	7.86	35.95	17.98	35.95	28.76	4.49	32.96	23.97	23.97	11.98	8.99	10.27	15.72	11.98	8.72	15.55	6.37	15.34	13.73	13.07	18.37	9.89	16.92	9.19	28.76	31.46	20.05	18.76	32.96	14.38	26.96	19.36	10.99	15.67	10.67	26.84	21.76	21.11	18.79
ABCC5	66.77	119.92	85.38	141.09	127.19	58.62	80.4	39.74	81.91	45.41	80.7	35.95	8.99	35.95	53.93	62.91	23.97	71.9	38.35	14.98	31.46	35.95	92.03	41.94	62.64	38.87	79.02	45.06	86.94	55.56	50.33	66.51	44.41	74.06	21.57	35.95	53.93	104.73	56.92	14.38	44.94	31.8	89.38	34.11	93.53	40.88	34.06	42.8	37.59
ABCC6	23.11	40.38	16.48	27.47	23.73	22.66	32.68	17.03	24.57	28.38	37.45	35.95	53.93	35.95	57.52	49.43	11.98	53.93	16.78	38.95	8.99	15.41	27.04	19.47	19.06	24.29	19.1	19.65	29.09	21.24	20.77	16.18	16.92	15.14	14.38	22.47	21.43	35.17	23.97	17.98	35.95	27.65	38.95	20.28	22.36	24.87	20.81	39.95	27.78
ABCC8	29.53	63.28	40.44	74.62	73.84	26.57	45.76	19.87	43.23	26.49	46.44	35.95	80.89	35.95	43.14	35.95	41.94	35.95	40.74	32.96	44.94	30.82	19.5	26.96	117.66	32.06	95.5	20.13	21.57	32.68	34.35	94.37	44.41	110.83	39.55	53.93	34.57	47.28	20.97	17.98	17.98	27.65	22.97	13.83	16.08	33.49	45.41	39.37	26.15
ABCC9	23.11	9.36	13.48	9.67	9.05	25.01	22.22	30.27	20.02	52.98	15.35	35.95	26.96	35.95	3.6	15.73	8.99	17.98	33.55	11.98	31.46	5.14	24.42	17.98	7.63	16.52	8.24	84.37	17.32	22.88	27.16	15.28	19.03	10.27	25.17	13.48	34.57	17.98	11.98	21.57	17.98	49.78	20.47	47.01	14.47	20.68	16.08	22.26	80.89
ABCD1	24.4	21.42	17.98	15.94	14.42	29.7	18.96	24.6	19.11	22.71	18.72	35.95	35.95	71.9	25.17	20.22	26.96	29.96	33.55	35.95	53.93	30.82	16.14	26.96	9.26	17.49	14.61	24.45	17.98	24.51	11.18	13.48	21.15	11.62	25.17	22.47	20.05	24.62	14.98	28.76	26.96	26.27	11.98	22.12	15.34	37.18	50.14	29.1	22.88
ABCD2	14.12	15.27	16.48	13.06	10.64	22.66	15.69	17.98	10.92	13.25	20.22	35.95	8.99	35.95	14.38	35.95	35.95	35.95	28.76	47.93	26.96	35.95	18.03	23.97	10.89	25.26	12.73	23.97	17.98	17.98	19.17	13.48	14.8	8.11	53.93	58.42	33.88	29.31	17.98	25.17	8.99	22.12	15.98	14.75	13.45	31.76	34.06	37.09	18.79
ABCD3	14.12	12.8	25.47	18.99	17.32	17.98	9.8	12.3	10.47	28.38	10.49	35.95	26.96	35.95	7.19	17.98	23.97	47.93	50.33	29.96	13.48	30.82	17.82	23.97	14.71	23.32	19.85	19.17	17	22.88	18.37	35.95	21.15	20.27	25.17	31.46	24.2	22.27	38.95	25.17	8.99	16.59	10.99	32.26	20.02	29.55	31.22	18.26	28.6
ABCD4	39.8	45.06	41.94	54.44	52.12	35.95	25.49	28.38	38.23	30.27	33.33	35.95	26.96	35.95	345.13	24.72	32.96	23.97	28.76	44.94	26.96	66.77	42.45	34.45	28.33	28.18	32.58	49.37	49.02	27.78	27.16	30.56	38.07	25.41	35.95	40.44	42.17	41.42	20.97	35.95	35.95	42.86	53.43	41.48	51.88	42.11	25.54	30.24	37.59
ABCE1	29.53	19.21	19.47	16.11	20.3	26.57	34.64	24.6	34.59	32.17	30.71	35.95	8.99	35.95	25.17	17.98	32.96	47.93	16.78	23.97	35.95	25.68	53.45	26.96	23.97	23.32	29.21	34.51	42.49	35.95	15.18	23.37	23.26	25.14	35.95	49.43	38.72	23.84	20.97	17.98	17.98	29.04	27.96	46.09	57.29	33.98	33.11	33.1	22.88
ABCF1	32.1	37.92	19.47	39.85	40.87	31.26	44.45	29.33	40.05	34.06	43.07	35.95	35.95	35.95	25.17	29.21	23.97	29.96	38.35	29.96	13.48	15.41	33.75	34.45	37.59	21.38	37.07	30.68	34.32	35.95	23.17	32.36	10.57	30.54	14.38	13.48	34.57	39.08	38.95	17.98	35.95	34.57	23.97	35.95	40.34	30.29	25.54	27.39	27.78
ABCF2	47.51	40.14	34.45	36.63	40.43	29.7	32.68	32.17	50.06	39.74	38.95	35.95	8.99	35.95	61.12	44.94	35.95	17.98	28.76	29.96	17.98	35.95	38.15	26.96	49.57	26.23	46.06	38.35	40.53	26.15	29.56	40.44	33.84	47.3	35.95	40.44	42.17	33.61	47.93	32.36	26.96	42.86	44.94	47.93	43.99	39.89	31.22	33.1	33.5
ABCF3	25.68	38.66	52.43	35.44	29.62	24.23	31.38	30.27	37.32	28.38	31.08	71.9	26.96	35.95	53.93	51.68	29.96	35.95	33.55	35.95	40.44	46.22	27.88	28.46	22.88	26.23	26.21	31.16	31.05	31.05	28.76	31.46	25.38	24.06	25.17	13.48	40.1	52.75	23.97	14.38	17.98	30.42	30.96	26.73	29.37	40.38	32.17	45.65	26.96
ABCG1	44.94	50.48	43.44	46.63	48.08	31.26	22.88	47.3	25.94	37.84	21.91	35.95	53.93	35.95	43.14	26.96	20.97	23.97	16.78	20.97	40.44	20.54	15.62	50.93	61.01	55.38	58.79	28.76	25.82	35.95	56.72	34.15	40.18	53.79	32.36	17.98	24.89	26.18	35.95	39.55	62.91	20.74	20.47	20.28	10.67	23.64	22.71	34.24	23.7
ABCG2	20.54	6.16	8.99	6.95	5.45	12.5	16.34	16.08	10.47	15.14	11.8	35.95	17.98	35.95	17.98	20.22	3	11.98	16.78	17.98	13.48	20.54	8.28	5.99	5.99	12.63	5.24	15.34	8.82	8.17	7.99	3.6	4.23	6.76	25.17	8.99	18.67	13.68	14.98	7.19	8.99	16.59	8.99	12.91	4.68	23.39	15.14	18.83	16.34
ABCG4	16.69	8.86	23.97	8.31	7.47	18.76	13.73	17.03	12.29	20.81	12.92	35.95	44.94	35.95	14.38	17.98	20.97	35.95	31.16	17.98	17.98	15.41	17.08	14.98	7.08	19.43	6.74	25.88	17.32	21.24	19.17	10.79	19.03	8.65	25.17	22.47	20.74	22.27	20.97	32.36	8.99	27.65	20.97	16.59	11.4	30.04	35.95	30.24	23.7
ABCG5	23.11	16.25	19.47	8.82	9.93	17.19	20.26	13.25	14.56	11.35	16.29	35.95	35.95	35.95	25.17	26.96	29.96	5.99	33.55	35.95	44.94	41.09	16.04	16.48	8.72	10.69	11.98	23.97	18.63	27.78	16.78	8.99	10.57	12.16	28.76	26.96	20.74	28.14	32.96	17.98	26.96	24.89	16.48	16.59	13.01	33.98	22.71	33.1	27.78
ABCG8	17.98	15.51	13.48	11.7	11.25	25.01	22.22	34.06	24.12	20.81	20.78	35.95	26.96	35.95	32.36	13.48	29.96	17.98	43.14	14.98	22.47	30.82	16.56	11.98	13.07	20.4	11.98	22.53	16.34	34.32	15.18	11.68	14.8	12.97	35.95	17.98	31.11	22.66	20.97	17.98	17.98	37.33	25.96	16.59	13.15	31.03	39.74	37.09	29.41
ABHD1	12.84	10.59	8.99	9.67	9.93	16.41	18.3	17.98	10.01	13.25	13.48	35.95	44.94	35.95	14.38	31.46	38.95	17.98	19.17	20.97	26.96	35.95	14.57	19.47	13.07	19.43	13.48	18.22	13.07	17.98	11.98	13.48	8.46	9.73	25.17	22.47	33.19	17.98	5.99	21.57	26.96	20.74	15.48	11.98	9.79	23.39	30.27	19.4	14.71
ABHD10	7.7	12.56	8.99	10.85	8.79	16.41	10.46	13.25	19.57	9.46	17.79	35.95	17.98	35.95	7.19	29.21	35.95	11.98	31.16	29.96	40.44	5.14	18.66	8.99	11.44	21.38	7.86	21.09	13.4	17.98	16.78	7.19	10.57	7.57	14.38	26.96	20.74	23.45	23.97	17.98	26.96	12.44	16.48	14.75	19.88	26.84	25.54	24.54	19.61
ABHD11	23.11	28.56	22.47	26.12	25.67	26.57	35.3	27.44	30.04	28.38	28.27	35.95	17.98	35.95	21.57	22.47	32.96	29.96	19.17	14.98	17.98	10.27	22.64	17.98	31.59	24.29	33.7	24.45	28.76	24.51	25.57	28.76	21.15	39.47	39.55	31.46	35.95	31.65	38.95	35.95	35.95	19.36	22.47	22.12	21.19	34.72	35.95	30.82	21.24
ABHD12	25.68	29.3	22.47	27.13	26.55	34.39	39.87	30.27	30.04	32.17	32.21	35.95	35.95	35.95	57.52	47.19	26.96	11.98	38.35	38.95	26.96	15.41	31.55	37.45	33.77	34.98	38.2	34.51	34.64	39.22	37.55	30.56	16.92	33.25	25.17	31.46	31.11	58.23	59.92	17.98	26.96	37.33	33.95	30.42	29.67	31.27	23.65	40.52	22.88
ABHD12B	5.14	5.42	10.49	3.73	3.25	17.98	7.19	10.41	5.92	5.68	6.74	35.95	8.99	35.95	10.79	20.22	35.95	11.98	19.17	23.97	22.47	15.41	7.13	14.98	1.63	8.74	4.49	9.11	6.86	14.71	12.78	4.49	10.57	4.87	46.74	17.98	22.12	14.46	29.96	43.14	8.99	11.06	8.49	6.45	6.58	21.18	23.65	22.83	19.61
ABHD13	14.12	19.95	16.48	18.15	18.2	24.23	17	21.76	13.65	24.6	12.36	35.95	26.96	35.95	17.98	31.46	29.96	35.95	31.16	17.98	17.98	20.54	15.83	19.47	11.98	22.35	13.11	18.69	13.07	27.78	15.18	17.98	23.26	16.76	32.36	35.95	29.04	17.98	20.97	35.95	26.96	27.65	22.47	23.97	15.64	27.33	30.27	23.4	26.96
ABHD14A	21.83	13.79	8.99	12.89	10.99	37.51	35.3	35	36.86	47.3	38.95	35.95	35.95	35.95	39.55	29.21	11.98	23.97	19.17	26.96	26.96	20.54	19.6	17.98	32.14	27.21	36.7	29.72	16.34	37.59	23.97	26.06	29.61	32.98	28.76	44.94	32.49	24.62	11.98	21.57	8.99	26.27	22.97	15.67	20.17	29.8	29.33	27.39	17.98
ABHD14B	35.95	19.7	29.96	20.01	19.25	48.46	52.29	35.95	35.95	49.2	42.32	35.95	17.98	35.95	17.98	11.23	38.95	35.95	40.74	32.96	26.96	41.09	23.48	34.45	44.67	32.06	35.58	37.87	25.82	55.56	27.96	39.55	38.07	39.74	17.98	22.47	41.48	24.62	8.99	53.93	44.94	26.27	28.46	52.54	25.14	31.76	27.44	25.11	31.05
ABHD15	8.99	7.39	8.99	6.95	6.68	11.72	11.77	16.08	13.65	9.46	9.92	35.95	8.99	35.95	21.57	17.98	14.98	23.97	16.78	26.96	22.47	10.27	10.9	17.98	8.17	17.49	7.12	16.78	8.5	19.61	12.78	9.89	10.57	8.11	14.38	17.98	20.05	16.8	8.99	35.95	26.96	23.51	9.49	9.22	7.75	25.36	26.49	16.55	27.78
ABHD16A	80.89	63.28	41.94	64.78	73.13	58.62	60.14	49.2	55.97	60.55	66.47	611.17	386.47	431.41	754.97	667.34	62.91	131.82	67.11	77.89	49.43	71.9	38.57	52.43	58.28	42.75	57.3	41.7	31.7	32.68	57.52	39.55	80.36	61.63	46.74	53.93	136.2	147.71	185.75	86.28	134.82	56.69	36.45	38.72	32.3	182.71	128.67	71.9	45.76
ABHD16B	14.12	11.82	14.98	11.02	7.3	11.72	13.07	19.87	11.83	7.57	12.17	35.95	17.98	35.95	35.95	6.74	41.94	5.99	31.16	14.98	13.48	15.41	11.74	10.49	7.63	15.55	12.36	17.74	9.48	11.44	9.59	8.09	16.92	9.19	32.36	13.48	20.05	12.11	8.99	10.79	26.96	17.98	17.98	9.22	8.18	21.18	37.84	29.67	15.52
ABHD17A	93.73	71.41	86.88	63.25	56.61	71.12	98.7	79.47	65.53	77.58	85.01	35.95	26.96	35.95	75.5	74.15	26.96	71.9	28.76	50.93	44.94	41.09	85.42	74.9	51.75	59.27	55.05	62.32	88.57	52.29	68.71	53.03	65.56	49.74	25.17	17.98	51.16	70.73	26.96	25.17	8.99	88.49	98.37	88.49	79.36	39.64	35	67.91	67.82
ABHD17B	16.69	24.38	16.48	22.05	24.08	21.1	13.73	18.92	16.38	26.49	12.55	35.95	26.96	35.95	43.14	17.98	23.97	23.97	28.76	29.96	26.96	20.54	21.91	26.96	15.25	30.12	20.22	25.41	20.92	11.44	19.17	17.08	23.26	16.49	21.57	40.44	31.11	28.14	26.96	25.17	26.96	26.27	24.47	28.58	22.8	28.81	34.06	22.83	31.05
ABHD17C	17.98	18.71	22.47	11.36	12.57	25.79	26.8	22.71	25.94	30.27	26.59	35.95	17.98	35.95	28.76	15.73	29.96	41.94	23.97	41.94	40.44	10.27	20.44	22.47	28.87	25.26	30.33	24.45	23.2	21.24	32.76	33.25	25.38	28.92	25.17	26.96	20.74	22.27	41.94	17.98	44.94	20.74	30.46	11.98	16.37	29.55	28.38	34.24	24.51
ABHD18	38.52	21.42	22.47	26.12	22.5	26.57	37.26	31.22	28.67	18.92	36.33	35.95	35.95	35.95	32.36	42.69	29.96	23.97	33.55	47.93	22.47	15.41	32.18	28.46	30.5	34.01	36.7	34.03	30.39	42.49	28.76	27.86	44.41	30.54	39.55	17.98	30.42	32.04	23.97	35.95	26.96	33.19	39.45	26.73	32.88	38.17	39.74	34.24	42.49
ABHD2	56.49	55.9	43.44	59.01	56.78	79.72	84.98	63.39	106.94	83.26	83.14	35.95	53.93	35.95	46.74	42.69	32.96	89.88	55.12	59.92	49.43	51.36	46.01	68.91	126.37	65.1	137.44	32.6	54.25	44.12	57.52	97.07	52.87	112.72	35.95	58.42	44.25	53.93	149.8	46.74	35.95	38.72	49.43	86.65	55.1	49.25	35	35.38	46.57
ABHD3	35.95	42.35	35.95	55.45	52.04	21.88	33.99	30.27	29.12	9.46	26.21	35.95	35.95	71.9	43.14	24.72	35.95	29.96	23.97	17.98	8.99	30.82	23.06	76.4	93.69	71.9	82.39	23.97	32.68	65.37	76.7	96.17	61.33	61.09	17.98	17.98	25.58	29.31	23.97	25.17	35.95	31.8	23.97	15.67	19.73	33.24	35.95	29.67	29.41
ABHD4	26.96	27.83	26.96	27.13	26.9	28.14	22.22	33.11	22.3	30.27	26.4	35.95	26.96	35.95	25.17	24.72	32.96	29.96	31.16	23.97	17.98	46.22	30.19	17.98	29.96	18.46	28.46	36.43	26.8	22.88	28.76	31.46	16.92	19.19	50.33	26.96	23.51	19.93	17.98	28.76	17.98	31.8	30.46	33.19	25.72	28.32	21.76	27.96	33.5
ABHD5	25.68	17.48	25.47	18.99	15.65	39.86	40.53	47.3	42.78	34.06	34.27	35.95	35.95	35.95	10.79	17.98	41.94	17.98	38.35	32.96	22.47	10.27	21.59	35.95	20.15	36.92	18.72	29.24	22.22	31.05	19.97	11.68	12.69	16.76	21.57	22.47	30.42	31.26	20.97	39.55	44.94	29.04	24.97	26.73	20.46	42.85	31.22	34.81	23.7
ABHD6	10.27	8.62	8.99	8.48	8.35	15.63	17	23.65	10.47	20.81	11.8	35.95	8.99	35.95	28.76	17.98	35.95	17.98	16.78	23.97	8.99	25.68	12.26	20.97	5.99	21.38	7.86	25.41	13.4	21.24	14.38	9.89	12.69	7.3	21.57	40.44	26.96	17.19	8.99	39.55	44.94	17.98	14.48	17.51	12.86	29.06	24.6	16.55	15.52
ABHD8	29.53	26.59	25.47	24.93	21.8	30.48	32.03	38.79	33.68	18.92	34.08	71.9	44.94	35.95	61.12	47.19	14.98	23.97	28.76	26.96	17.98	30.82	38.57	28.46	17.98	24.29	20.97	33.07	41.51	34.32	15.98	22.47	27.49	17.57	25.17	44.94	31.8	30.09	38.95	21.57	17.98	22.12	39.45	36.87	38.44	35.7	35.95	38.23	26.96
ABI1	44.94	38.41	37.45	42.56	43.16	40.64	31.38	39.74	33.68	43.52	34.64	107.85	17.98	71.9	53.93	24.72	41.94	59.92	28.76	26.96	49.43	35.95	29.03	52.43	44.67	58.3	43.82	36.91	25.82	44.12	44.74	41.34	48.64	42.44	39.55	40.44	38.72	53.93	53.93	21.57	26.96	31.8	24.47	35.03	25.57	39.4	31.22	29.67	42.49
ABI2	35.95	56.39	59.92	60.54	80.52	43.77	50.33	35.95	46.42	37.84	56.92	35.95	35.95	35.95	57.52	40.44	29.96	23.97	23.97	20.97	17.98	5.14	53.25	31.46	91.51	61.21	100.74	40.27	46.08	27.78	64.71	98.87	57.1	81.63	35.95	31.46	28.35	45.72	56.92	17.98	26.96	44.25	40.44	55.31	56.56	28.81	26.49	33.1	51.48
ABI3	24.4	12.56	19.47	7.29	8.35	13.29	11.77	24.6	11.38	24.6	14.04	35.95	17.98	35.95	21.57	42.69	35.95	23.97	33.55	29.96	22.47	15.41	14.88	19.47	10.35	17.49	9.74	27.8	18.3	17.98	17.58	17.08	10.57	12.16	25.17	40.44	24.89	23.06	14.98	43.14	17.98	34.57	15.98	11.98	13.59	34.97	27.44	26.25	24.51
ABI3BP	33.38	9.11	25.47	5.26	4.57	13.29	13.73	11.35	13.2	15.14	8.61	35.95	17.98	35.95	7.19	22.47	14.98	17.98	9.59	32.96	35.95	25.68	7.34	22.47	7.63	33.04	5.99	12.94	7.52	22.88	9.59	5.39	16.92	5.95	14.38	17.98	20.05	13.29	14.98	35.95	17.98	13.83	5.49	7.37	4.97	26.59	23.65	17.69	20.43
ABITRAM	28.25	39.89	28.46	32.39	31.56	21.88	35.3	27.44	34.59	20.81	34.45	35.95	44.94	35.95	50.33	42.69	38.95	47.93	16.78	29.96	53.93	46.22	38.36	37.45	26.15	27.21	23.59	29.72	39.55	39.22	37.55	33.25	44.41	24.87	35.95	53.93	31.11	39.08	47.93	21.57	35.95	34.57	31.46	33.19	34.05	34.72	35.95	31.39	23.7
ABL1	35.95	44.57	61.42	56.3	57.05	50.02	44.45	47.3	43.69	54.87	47.56	35.95	35.95	35.95	28.76	38.2	38.95	29.96	23.97	23.97	35.95	35.95	63.73	38.95	35.95	34.01	38.57	44.1	68.31	39.22	39.15	50.33	23.26	37.57	35.95	22.47	39.41	44.16	41.94	39.55	35.95	33.19	55.42	47.01	61.67	38.41	50.14	42.23	66.18
ABL2	21.83	28.32	35.95	25.1	20.04	35.95	26.8	30.27	32.31	28.38	31.27	35.95	35.95	35.95	17.98	35.95	41.94	23.97	38.35	11.98	26.96	46.22	31.02	46.44	45.21	39.84	62.54	31.16	29.74	32.68	40.74	45.84	33.84	48.39	17.98	31.46	43.56	37.12	41.94	28.76	26.96	40.1	28.46	29.5	27.77	31.03	38.79	36.52	26.15
ABLIM1	24.4	21.18	37.45	19.33	19.34	21.1	20.26	14.19	30.49	24.6	27.71	35.95	26.96	35.95	17.98	20.22	17.98	11.98	19.17	35.95	22.47	15.41	19.08	35.95	30.5	31.09	30.71	20.61	26.15	19.61	27.16	37.75	21.15	32.17	10.79	8.99	22.12	15.24	17.98	25.17	62.91	20.74	23.47	21.2	19.14	22.16	27.44	20.54	20.43
ABLIM2	19.26	14.53	11.98	17.13	16.53	23.45	35.95	19.87	34.13	17.03	38.01	35.95	53.93	71.9	35.95	22.47	35.95	29.96	19.17	17.98	22.47	25.68	11.01	28.46	41.94	29.15	55.8	17.26	12.09	22.88	21.57	31.46	27.49	41.36	17.98	26.96	37.33	19.54	26.96	21.57	44.94	27.65	12.98	10.14	8.62	26.35	32.17	23.97	17.98
ABLIM3	15.41	15.51	32.96	11.02	12.75	30.48	18.3	20.81	20.93	15.14	17.41	35.95	26.96	35.95	10.79	6.74	26.96	47.93	31.16	44.94	49.43	20.54	12.58	22.47	11.44	20.4	11.23	28.76	13.07	16.34	15.18	9.89	27.49	11.62	25.17	40.44	24.2	22.27	23.97	25.17	8.99	31.8	10.49	40.56	13.15	25.12	17.98	30.24	30.23
ABO	20.54	18.96	20.97	15.43	10.55	15.63	26.15	15.14	22.75	20.81	29.21	35.95	8.99	35.95	21.57	20.22	23.97	29.96	33.55	29.96	40.44	20.54	27.25	20.97	10.35	16.52	10.49	25.41	33.66	17.98	17.58	8.09	4.23	13.25	17.98	8.99	22.82	40.25	26.96	21.57	26.96	27.65	30.96	16.59	23.09	25.61	33.11	35.38	18.79
ABR	26.96	27.33	37.45	25.95	28.04	37.51	43.79	49.2	45.51	41.63	48.87	35.95	8.99	35.95	21.57	35.95	20.97	47.93	26.36	35.95	17.98	20.54	37.84	38.95	60.46	34.98	47.93	33.07	44.12	24.51	29.56	49.43	25.38	48.11	14.38	40.44	26.96	47.67	38.95	43.14	35.95	37.33	30.96	23.97	32.44	31.76	34.06	25.68	35.13
ABRA	12.84	7.14	7.49	6.27	6.33	17.19	13.07	14.19	12.29	13.25	9.18	35.95	8.99	35.95	17.98	11.23	29.96	71.9	23.97	44.94	22.47	5.14	11.74	13.48	9.8	22.35	5.99	18.22	11.77	29.41	15.18	3.6	10.57	8.11	14.38	8.99	22.12	14.07	23.97	35.95	17.98	15.21	9.99	16.59	6.28	25.86	18.92	22.83	22.06
ABRACL	52.64	51.22	62.91	49.18	52.56	27.35	28.11	37.84	26.85	11.35	18.35	107.85	53.93	35.95	43.14	58.42	53.93	59.92	35.95	38.95	17.98	41.09	31.13	31.46	26.69	27.21	23.22	34.99	36.93	39.22	45.54	36.85	48.64	29.73	7.19	35.95	44.94	51.58	32.96	28.76	17.98	29.04	25.47	55.31	32.88	37.18	43.52	33.67	44.12
ABRAXAS1	17.98	18.22	26.96	18.65	21.01	29.7	23.53	23.65	33.68	22.71	26.03	35.95	44.94	35.95	39.55	26.96	38.95	29.96	35.95	26.96	17.98	35.95	23.37	31.46	20.15	19.43	11.61	28.28	22.55	27.78	19.17	24.27	21.15	16.22	21.57	26.96	28.35	23.84	14.98	35.95	8.99	29.04	27.96	33.19	19.73	29.3	38.79	35.38	31.05
ABRAXAS2	21.83	21.42	25.47	17.64	21.89	24.23	22.88	19.87	24.57	24.6	19.47	35.95	8.99	35.95	21.57	22.47	32.96	5.99	35.95	26.96	22.47	20.54	12.89	28.46	13.62	26.23	17.23	19.65	17.32	22.88	29.56	14.38	21.15	21.08	32.36	44.94	27.65	22.27	26.96	46.74	44.94	29.04	19.47	13.83	12.57	28.56	36.9	29.67	26.96
ABT1	14.12	21.67	29.96	18.99	20.22	21.88	43.14	13.25	26.39	24.6	28.84	35.95	17.98	35.95	25.17	51.68	26.96	23.97	26.36	17.98	49.43	10.27	17.71	22.47	9.8	17.49	14.61	19.17	18.3	22.88	19.17	15.28	23.26	17.3	35.95	31.46	23.51	21.88	26.96	14.38	8.99	31.8	12.98	13.83	13.45	25.36	29.33	33.67	21.24
ABTB1	32.1	71.41	46.44	71.39	69.09	53.15	63.4	58.66	59.16	45.41	67.97	35.95	53.93	35.95	50.33	31.46	32.96	35.95	28.76	35.95	40.44	30.82	38.36	35.95	40.31	44.7	41.19	48.89	40.85	42.49	43.14	39.55	21.15	31.9	39.55	26.96	28.35	42.59	59.92	21.57	35.95	52.54	45.94	24.89	27.18	42.35	26.49	37.09	34.32
ABTB2	11.56	22.16	23.97	17.3	14.59	23.45	22.22	17.98	23.21	24.6	21.16	35.95	17.98	35.95	28.76	29.21	38.95	35.95	16.78	44.94	17.98	10.27	15.09	22.47	11.44	17.49	10.86	24.45	14.38	39.22	16.78	8.99	12.69	8.92	25.17	31.46	36.64	27.74	8.99	25.17	17.98	26.27	16.98	13.83	10.81	29.55	26.49	30.82	22.06
ACAA1	33.38	22.16	35.95	18.99	21.45	42.98	38.57	46.36	34.13	32.17	35.01	35.95	35.95	35.95	39.55	47.19	35.95	59.92	45.54	29.96	26.96	41.09	25.78	46.44	26.15	40.81	25.47	31.16	26.15	47.39	28.76	19.77	42.3	21.9	35.95	44.94	42.17	35.56	23.97	43.14	8.99	35.95	31.96	42.4	23.24	53.93	32.17	29.67	29.41
ACAA2	73.19	121.64	83.89	120.91	131.85	57.83	49.02	40.68	62.35	64.33	44.94	107.85	35.95	35.95	61.12	42.69	35.95	65.91	33.55	32.96	22.47	35.95	49.05	38.95	39.76	31.09	50.56	46.02	53.6	34.32	31.96	32.36	42.3	38.11	25.17	35.95	28.35	54.32	50.93	50.33	44.94	37.33	45.94	99.56	61.82	31.76	24.6	25.11	34.32
ACACA	19.26	26.35	16.48	29.17	29.09	17.19	26.8	11.35	23.21	22.71	29.96	35.95	8.99	35.95	10.79	15.73	3	17.98	11.98	3	8.99	10.27	36.58	14.98	17.98	6.8	10.86	18.69	39.55	14.71	14.38	23.37	10.57	23.79	21.57	8.99	13.14	18.76	11.98	3.6	17.98	17.98	37.95	27.65	41.5	8.62	10.41	10.27	13.89
ACACB	16.69	16.74	17.98	16.45	12.92	19.54	17.65	30.27	16.38	18.92	15.17	35.95	8.99	35.95	17.98	35.95	17.98	11.98	21.57	32.96	26.96	41.09	17.29	19.47	11.44	25.26	6.37	19.17	20.92	26.15	17.58	17.98	10.57	7.03	21.57	8.99	32.49	24.62	23.97	39.55	17.98	31.8	20.47	12.91	12.42	27.33	32.17	26.82	22.06
ACAD10	37.24	37.92	34.45	36.8	39.99	28.92	39.87	30.27	33.68	20.81	34.45	35.95	35.95	35.95	32.36	22.47	29.96	23.97	21.57	11.98	44.94	20.54	27.67	37.45	37.59	34.01	40.07	28.76	34.64	40.85	34.35	33.25	40.18	38.92	25.17	4.49	33.19	44.94	38.95	25.17	17.98	29.04	36.45	22.12	33.61	34.72	27.44	38.8	26.96
ACAD11	30.82	28.81	26.96	30.69	27.25	37.51	26.15	27.44	18.66	24.6	22.47	107.85	17.98	35.95	53.93	33.7	41.94	23.97	35.95	26.96	22.47	35.95	23.58	26.96	24.51	30.12	22.09	36.91	19.28	34.32	32.76	21.57	21.15	22.71	35.95	40.44	31.8	28.92	20.97	39.55	17.98	30.42	21.97	17.51	21.34	37.92	41.63	34.81	35.13
ACAD8	24.4	28.81	17.98	20.86	17.32	25.01	28.76	28.38	26.85	26.49	25.28	71.9	8.99	35.95	64.71	22.47	38.95	23.97	38.35	44.94	26.96	20.54	31.55	40.44	23.97	25.26	22.84	30.68	33.99	39.22	28.76	19.77	16.92	20.54	32.36	22.47	36.64	34	23.97	32.36	8.99	33.19	51.43	23.97	31.71	32.75	33.11	32.53	26.15
ACAD9	29.53	64.76	31.46	62.24	55.9	28.14	35.95	40.68	37.77	30.27	35.95	35.95	35.95	35.95	71.9	51.68	29.96	53.93	28.76	35.95	35.95	41.09	33.44	20.97	26.15	15.55	25.09	30.68	31.7	35.95	15.98	27.86	23.26	25.41	25.17	31.46	33.88	51.97	65.91	25.17	26.96	31.8	46.94	35.95	36.97	25.61	20.81	25.11	22.06
ACADL	17.98	8.37	13.48	3.22	5.45	23.45	11.11	15.14	13.2	17.03	9.36	35.95	26.96	35.95	7.19	13.48	20.97	29.96	40.74	29.96	44.94	46.22	9.12	13.48	5.45	27.21	4.87	19.17	9.48	17.98	12.78	11.68	10.57	6.76	21.57	40.44	29.73	18.37	5.99	32.36	8.99	16.59	8.49	15.67	7.75	32.5	36.9	27.39	17.98
ACADM	41.09	44.08	43.44	39.68	45.62	34.39	33.99	38.79	40.05	30.27	29.58	143.8	35.95	35.95	32.36	22.47	32.96	41.94	28.76	44.94	53.93	41.09	36.68	29.96	38.13	36.92	34.83	38.35	34.97	35.95	28.76	30.56	40.18	29.73	39.55	44.94	31.11	40.64	20.97	32.36	35.95	42.86	36.95	73.75	35.51	43.83	31.22	36.52	22.88
ACADS	24.4	29.06	22.47	23.91	19.95	39.86	26.8	33.11	29.12	26.49	30.71	35.95	71.9	35.95	50.33	38.2	62.91	53.93	43.14	53.93	49.43	46.22	30.82	23.97	20.7	24.29	15.73	34.51	29.74	32.68	26.36	22.47	31.72	24.33	28.76	49.43	54.62	45.33	23.97	53.93	26.96	51.16	36.95	45.17	24.41	44.82	65.28	62.2	38.4
ACADSB	21.83	23.15	16.48	20.86	19.16	45.33	36.6	27.44	23.21	26.49	31.27	35.95	8.99	35.95	32.36	31.46	29.96	29.96	43.14	26.96	62.91	20.54	17.19	23.97	24.51	22.35	21.72	26.36	17.98	40.85	26.36	17.98	19.03	22.71	46.74	17.98	32.49	25.4	11.98	43.14	44.94	27.65	14.48	35.95	14.47	41.61	35	30.82	23.7
ACADVL	132.25	115.98	137.81	111.41	112.78	322.78	301.99	241.25	392.73	215.71	290.23	143.8	44.94	35.95	17.98	38.2	41.94	53.93	47.93	47.93	22.47	30.82	82.59	161.78	400.36	156.44	348.28	172.09	78.77	99.68	189.34	416.13	169.18	352.21	28.76	22.47	107.16	159.44	77.89	21.57	17.98	117.53	63.41	245.2	88.56	49.74	28.38	37.09	169.13
ACAN	10.27	5.17	8.99	6.1	3.69	17.98	9.15	27.44	10.92	30.27	13.67	35.95	8.99	35.95	10.79	11.23	35.95	17.98	19.17	38.95	17.98	30.82	16.46	11.98	10.35	23.32	7.49	54.65	10.79	24.51	33.55	17.08	16.92	10	25.17	26.96	24.89	22.66	8.99	39.55	35.95	40.1	11.98	17.51	8.62	30.53	29.33	22.26	47.39
ACAP2	32.1	47.52	46.44	51.38	54.15	32.82	37.26	29.33	32.77	39.74	38.39	35.95	17.98	35.95	25.17	15.73	29.96	29.96	28.76	23.97	22.47	25.68	81.02	52.43	31.59	42.75	29.58	46.02	70.27	22.88	35.95	17.98	42.3	24.6	10.79	17.98	33.19	61.35	59.92	10.79	8.99	26.27	66.91	55.31	62.4	25.12	21.76	27.39	49.02
ACAP3	32.1	25.86	32.96	32.39	27.51	39.86	66.67	46.36	62.35	51.09	68.72	107.85	53.93	71.9	46.74	58.42	47.93	53.93	47.93	26.96	40.44	51.36	61.63	38.95	28.33	38.87	30.71	50.33	65.04	44.12	38.35	35.95	23.26	32.71	43.14	31.46	45.63	46.11	38.95	50.33	62.91	55.31	86.88	26.73	70.29	42.85	68.12	39.37	54.74
ACAT1	37.24	19.21	25.47	16.28	14.15	42.2	31.38	44.47	40.96	34.06	27.15	71.9	62.91	35.95	10.79	38.2	44.94	41.94	43.14	38.95	31.46	51.36	44.65	25.47	19.61	21.38	20.22	46.98	39.22	31.05	27.96	12.58	21.15	23.52	25.17	40.44	39.41	44.55	26.96	46.74	35.95	41.48	37.45	149.34	54.51	45.31	48.25	33.1	40.85
ACAT2	15.41	17.48	28.46	18.15	19.34	18.76	22.88	17.98	20.93	11.35	23.78	35.95	8.99	35.95	17.98	24.72	23.97	11.98	19.17	32.96	17.98	51.36	24.95	22.47	18.52	26.23	16.48	24.93	22.22	27.78	25.57	29.66	14.8	15.95	7.19	40.44	26.96	30.48	26.96	32.36	17.98	13.83	17.98	27.65	30.69	26.84	38.79	33.67	27.78
ACBD3	57.78	56.39	47.93	51.89	49.49	45.33	44.45	52.98	47.78	45.41	58.79	35.95	35.95	35.95	32.36	13.48	26.96	17.98	38.35	20.97	26.96	41.09	43.08	80.89	102.95	76.76	104.11	39.79	46.41	50.66	63.91	70.1	93.05	109.75	46.74	26.96	48.4	44.16	26.96	14.38	26.96	52.54	40.44	43.33	41.07	39.4	27.44	44.51	55.56
ACBD4	25.68	13.54	13.48	11.7	10.72	22.66	22.22	19.87	15.47	15.14	15.35	35.95	35.95	35.95	14.38	17.98	20.97	35.95	21.57	20.97	13.48	10.27	7.76	29.96	10.35	14.57	14.98	22.05	7.84	24.51	11.98	15.28	19.03	12.43	25.17	44.94	31.11	18.76	20.97	21.57	35.95	20.74	4.49	9.22	7.45	25.86	19.87	27.96	20.43
ACBD5	30.82	34.23	35.95	32.05	30.15	38.3	35.3	50.14	42.32	39.74	48.12	35.95	26.96	71.9	39.55	38.2	23.97	47.93	38.35	26.96	26.96	25.68	28.19	38.95	40.85	39.84	40.07	40.27	24.84	32.68	32.76	24.27	25.38	39.74	14.38	8.99	32.49	39.08	26.96	28.76	8.99	26.27	25.96	37.79	21.19	35.95	36.9	40.52	31.87
ACBD6	33.38	58.11	53.93	64.44	60.3	29.7	47.72	41.63	48.69	60.55	55.8	35.95	8.99	35.95	7.19	13.48	8.99	29.96	14.38	26.96	22.47	30.82	43.81	22.47	92.06	38.87	76.77	39.31	46.74	19.61	43.94	88.98	42.3	96.23	17.98	17.98	26.96	28.92	44.94	14.38	71.9	24.89	41.44	27.65	60.06	22.41	35	21.68	27.78
ACBD7	21.83	27.58	25.47	29.17	38.85	17.19	23.53	20.81	17.75	24.6	24.15	35.95	8.99	35.95	28.76	17.98	29.96	23.97	28.76	11.98	13.48	20.54	20.44	22.47	20.15	16.52	12.36	24.45	21.9	27.78	15.18	18.87	10.57	15.41	39.55	31.46	25.58	19.15	29.96	21.57	53.93	22.12	20.97	25.81	25.57	27.33	24.6	33.67	21.24
ACCS	8.99	6.65	13.48	6.78	5.36	14.85	11.77	15.14	9.1	13.25	9.18	35.95	8.99	35.95	10.79	22.47	35.95	23.97	14.38	11.98	35.95	20.54	6.5	11.98	10.89	11.66	7.49	11.5	6.54	11.44	13.58	10.79	10.57	7.3	17.98	22.47	15.9	19.93	14.98	21.57	35.95	15.21	9.49	13.83	7.45	16.74	24.6	19.4	9.8
ACCSL	24.4	20.19	14.98	14.58	13.1	14.85	24.84	17.03	23.21	11.35	30.15	35.95	17.98	35.95	28.76	26.96	11.98	23.97	33.55	23.97	44.94	30.82	22.43	26.96	16.89	15.55	11.61	23.01	21.9	14.71	18.37	17.98	10.57	14.33	43.14	17.98	32.49	23.84	11.98	39.55	35.95	35.95	27.96	17.51	12.57	29.55	54.87	29.67	31.05
ACD	25.68	22.65	26.96	30.35	31.38	17.19	26.8	23.65	31.4	32.17	37.26	35.95	8.99	35.95	17.98	24.72	29.96	17.98	35.95	29.96	44.94	25.68	29.03	26.96	27.78	33.04	22.47	24.45	26.15	21.24	22.37	25.17	14.8	29.73	39.55	35.95	31.11	24.62	11.98	32.36	26.96	23.51	29.96	17.51	29.23	28.81	28.38	22.83	30.23
ACE	17.98	22.65	22.47	16.79	16.61	30.48	17	23.65	15.47	11.35	15.17	107.85	35.95	35.95	14.38	22.47	26.96	17.98	31.16	29.96	22.47	30.82	24.63	7.49	26.69	34.01	15.73	25.88	21.9	27.78	32.76	38.65	29.61	23.52	46.74	40.44	29.04	25.01	14.98	28.76	62.91	24.89	29.96	25.81	18.71	32.5	27.44	34.24	35.13
ACE2	15.41	18.71	22.47	12.72	9.84	28.92	11.77	20.81	16.38	15.14	11.61	35.95	26.96	35.95	21.57	26.96	17.98	47.93	50.33	29.96	17.98	20.54	15.3	14.98	10.89	32.06	11.98	27.8	17	24.51	20.77	13.48	6.34	10.54	25.17	35.95	24.2	21.49	29.96	28.76	44.94	35.95	17.98	12.91	11.69	39.64	24.6	31.96	18.79
ACER1	16.69	11.08	10.49	7.29	7.91	11.72	10.46	12.3	10.01	20.81	17.6	35.95	26.96	35.95	32.36	24.72	26.96	35.95	43.14	32.96	26.96	10.27	19.39	16.48	8.17	18.46	13.48	20.61	17.32	9.8	15.18	10.79	12.69	10	46.74	8.99	22.82	17.19	8.99	14.38	53.93	23.51	21.97	15.67	13.45	29.8	32.17	34.81	17.16
ACER2	30.82	28.32	16.48	19.84	21.18	25.01	32.68	30.27	29.12	32.17	29.4	35.95	8.99	35.95	25.17	65.16	17.98	35.95	28.76	29.96	13.48	41.09	28.72	52.43	28.87	41.78	25.09	27.32	28.11	26.15	34.35	23.37	42.3	18.92	50.33	40.44	33.88	37.9	23.97	46.74	8.99	38.72	31.96	25.81	22.21	36.2	46.36	42.8	33.5
ACER3	15.41	9.11	25.47	10.68	11.87	28.14	18.3	19.87	14.56	28.38	12.55	35.95	8.99	35.95	39.55	22.47	38.95	41.94	28.76	29.96	22.47	30.82	22.64	28.46	8.72	21.38	13.11	26.84	21.9	26.15	14.38	15.28	29.61	13.25	17.98	26.96	22.82	25.79	17.98	35.95	35.95	35.95	28.96	17.51	20.61	31.52	26.49	23.4	16.34
ACHE	19.26	16.01	22.47	16.45	15.12	19.54	22.22	29.33	27.3	24.6	26.96	35.95	89.88	35.95	43.14	26.96	38.95	23.97	50.33	35.95	35.95	25.68	19.81	28.46	16.89	34.98	19.85	25.88	23.2	53.93	27.16	15.28	21.15	19.46	10.79	22.47	44.25	40.25	8.99	35.95	17.98	42.86	21.47	28.58	14.47	43.34	56.76	45.65	20.43
ACIN1	89.88	125.09	112.35	152.96	148.02	80.5	69.94	78.52	68.72	62.44	78.08	35.95	8.99	35.95	25.17	49.43	17.98	41.94	31.16	23.97	26.96	30.82	127.14	89.88	147.07	102.02	143.8	81.49	110.14	71.9	111.85	152.79	148.03	165.43	46.74	22.47	44.94	67.21	71.9	14.38	35.95	33.19	93.37	119.84	154.47	38.66	25.54	26.25	49.84
ACKR1	11.56	11.82	5.99	6.27	8.7	14.85	19.61	9.46	12.29	11.35	20.41	35.95	8.99	35.95	25.17	15.73	11.98	23.97	28.76	5.99	13.48	15.41	10.8	20.97	6.54	11.66	10.49	15.82	9.48	17.98	18.37	11.68	10.57	11.89	7.19	22.47	18.67	15.24	3	21.57	17.98	17.98	9.49	11.06	8.62	22.16	18.92	21.68	18.79
ACKR2	14.12	16.99	10.49	14.24	12.57	18.76	15.69	19.87	15.93	24.6	20.6	35.95	17.98	35.95	35.95	17.98	17.98	5.99	28.76	14.98	26.96	15.41	18.76	23.97	15.8	18.46	10.49	21.57	14.05	31.05	16.78	16.18	8.46	13.25	43.14	17.98	30.42	14.85	23.97	28.76	26.96	33.19	23.97	15.67	13.74	21.92	17.03	20.54	17.16
ACKR3	14.12	15.51	8.99	11.87	10.64	16.41	26.15	17.98	15.02	11.35	15.92	35.95	35.95	35.95	7.19	6.74	20.97	5.99	9.59	3	4.49	15.41	8.49	16.48	13.07	20.4	16.48	11.98	10.46	14.71	18.37	16.18	6.34	14.06	14.38	22.47	15.21	9.38	8.99	10.79	8.99	13.83	12.48	11.06	7.75	15.76	7.57	15.98	8.99
ACKR4	16.69	6.65	8.99	4.92	5.36	8.6	5.23	5.68	7.28	3.78	5.24	35.95	17.98	35.95	3.6	4.49	5.99	17.98	23.97	14.98	17.98	10.27	6.29	5.99	8.17	4.86	5.62	9.59	7.84	13.07	9.59	5.39	4.23	6.22	10.79	4.49	11.06	7.03	8.99	10.79	8.99	11.06	8.49	2.77	3.95	14.28	16.08	11.41	13.07
ACLY	56.49	65.5	80.89	66.81	76.82	44.55	33.99	37.84	34.13	35.95	35.58	35.95	17.98	71.9	25.17	13.48	23.97	23.97	35.95	23.97	35.95	20.54	55.03	29.96	36.5	34.98	37.82	45.54	62.75	34.32	20.77	39.55	29.61	44.33	21.57	13.48	29.04	35.95	35.95	21.57	17.98	33.19	37.45	80.2	84.32	26.59	32.17	27.96	38.4
ACMSD	16.69	13.54	14.98	8.82	8.35	26.57	13.07	18.92	19.57	5.68	13.48	35.95	35.95	35.95	21.57	15.73	23.97	5.99	33.55	17.98	31.46	30.82	11.74	11.98	8.72	12.63	5.24	21.09	11.44	27.78	14.38	8.99	4.23	7.03	25.17	22.47	33.19	18.37	20.97	43.14	26.96	17.98	18.47	19.36	9.06	28.56	31.22	31.96	20.43
ACO1	26.96	27.58	26.96	22.22	19.25	35.17	30.07	22.71	25.48	30.27	27.15	71.9	17.98	35.95	39.55	20.22	23.97	23.97	33.55	23.97	35.95	15.41	26.1	22.47	21.79	24.29	18.72	25.88	23.86	24.51	23.97	20.67	12.69	21.62	25.17	26.96	30.42	31.65	23.97	21.57	35.95	27.65	26.46	31.34	20.31	31.27	30.27	35.38	32.68
ACO2	39.8	49.74	41.94	49.01	52.56	39.86	28.11	36.9	27.3	32.17	29.21	35.95	26.96	35.95	25.17	13.48	23.97	11.98	14.38	17.98	26.96	35.95	33.75	32.96	46.85	36.92	44.94	27.32	37.59	22.88	35.95	66.51	29.61	51.09	17.98	35.95	28.35	40.25	23.97	14.38	17.98	23.51	38.45	43.33	36.24	29.8	30.27	30.24	31.05
ACOD1	19.26	16.25	8.99	17.3	13.54	25.01	17.65	18.92	17.29	9.46	14.42	35.95	26.96	35.95	14.38	24.72	29.96	17.98	40.74	35.95	13.48	30.82	19.18	17.98	12.53	22.35	11.98	21.09	19.61	39.22	23.97	21.57	16.92	14.06	25.17	26.96	31.8	25.01	32.96	28.76	53.93	35.95	18.97	21.2	13.01	31.03	21.76	38.23	25.33
ACOT1	37.24	33.49	25.47	33.75	32.96	24.23	26.8	20.81	34.59	17.03	31.83	35.95	35.95	35.95	25.17	15.73	11.98	23.97	19.17	17.98	26.96	20.54	32.28	22.47	20.15	18.46	22.84	34.99	28.43	26.15	16.78	22.47	19.03	22.44	32.36	13.48	21.43	23.06	29.96	17.98	53.93	13.83	28.96	42.4	33.47	19.21	23.65	18.83	27.78
ACOT11	15.41	21.92	32.96	18.48	15.38	22.66	30.07	20.81	35.5	22.71	31.64	35.95	26.96	71.9	35.95	33.7	29.96	35.95	50.33	41.94	35.95	30.82	19.29	19.47	25.6	28.18	24.72	23.49	19.94	29.41	25.57	19.77	10.57	21.08	46.74	26.96	34.57	28.53	23.97	43.14	8.99	31.8	25.47	15.67	15.64	32.26	32.17	30.24	29.41
ACOT12	15.41	7.88	16.48	7.29	5.19	17.98	15.69	20.81	17.75	7.57	12.17	35.95	8.99	35.95	46.74	20.22	26.96	17.98	33.55	20.97	49.43	51.36	10.8	17.98	9.8	11.66	7.86	21.09	7.19	21.24	11.98	8.99	6.34	6.49	28.76	17.98	21.43	19.93	14.98	25.17	26.96	26.27	7.99	11.06	6.72	27.33	29.33	27.96	19.61
ACOT13	26.96	36.44	40.44	37.48	42.63	36.73	46.41	19.87	33.68	24.6	33.89	35.95	8.99	35.95	25.17	22.47	44.94	53.93	21.57	17.98	35.95	51.36	17.5	44.94	51.75	36.92	52.43	35.47	17	26.15	26.36	46.74	38.07	44.33	39.55	22.47	40.1	34.39	20.97	46.74	26.96	33.19	14.98	30.42	17.24	33.49	22.71	34.81	31.05
ACOT2	26.96	32.5	16.48	22.89	24.96	22.66	31.38	26.49	25.94	17.03	26.59	35.95	8.99	35.95	21.57	17.98	20.97	29.96	26.36	14.98	13.48	20.54	34.9	25.47	22.88	14.57	14.61	27.32	27.78	24.51	27.16	30.56	16.92	18.92	25.17	13.48	29.73	32.82	14.98	35.95	26.96	29.04	32.96	45.17	30.11	36.2	45.41	42.23	26.96
ACOT4	19.26	21.42	14.98	15.26	14.68	14.07	18.96	21.76	19.57	9.46	18.35	35.95	35.95	71.9	46.74	42.69	50.93	29.96	64.71	59.92	22.47	20.54	24.84	19.47	6.54	14.57	8.99	21.09	27.78	29.41	13.58	14.38	12.69	9.73	50.33	44.94	39.41	24.62	23.97	39.55	44.94	23.51	32.46	14.75	19	46.54	29.33	30.82	29.41
ACOT6	21.83	16.01	11.98	15.26	12.39	13.29	24.19	26.49	17.29	13.25	19.66	35.95	26.96	35.95	35.95	35.95	41.94	29.96	35.95	26.96	26.96	15.41	22.33	13.48	7.63	22.35	10.11	27.8	20.92	16.34	12.78	10.79	19.03	11.62	21.57	26.96	33.88	28.53	23.97	39.55	8.99	35.95	25.47	22.12	17.83	34.97	34.06	36.52	19.61
ACOT7	12.84	22.41	16.48	18.65	21.71	18.76	26.15	29.33	23.21	35.95	20.97	35.95	26.96	35.95	35.95	42.69	38.95	17.98	38.35	32.96	35.95	30.82	20.96	13.48	22.88	27.21	28.09	27.32	23.53	27.78	24.77	34.15	4.23	20.54	46.74	31.46	31.8	25.01	14.98	10.79	8.99	30.42	23.97	31.34	27.04	33.24	27.44	35.38	24.51
ACOT8	35.95	27.83	20.97	27.47	26.28	26.57	15.03	35.95	17.75	24.6	20.78	35.95	8.99	35.95	32.36	24.72	20.97	29.96	35.95	32.96	22.47	25.68	25.57	40.44	30.5	25.26	23.59	23.49	27.45	27.78	23.17	32.36	33.84	31.63	21.57	22.47	23.51	31.65	35.95	17.98	8.99	22.12	26.46	21.2	28.21	28.32	31.22	35.95	22.06
ACOT9	14.12	15.76	11.98	11.02	12.66	25.01	18.3	27.44	16.84	17.03	14.79	35.95	53.93	35.95	32.36	13.48	20.97	35.95	19.17	14.98	31.46	30.82	12.47	20.97	9.8	17.49	11.61	19.65	12.09	22.88	23.97	12.58	25.38	7.57	25.17	17.98	33.19	24.62	29.96	25.17	8.99	24.89	10.99	25.81	10.52	32.75	27.44	14.27	27.78
ACOX1	25.68	18.22	23.97	22.22	25.05	28.14	18.3	33.11	26.85	35.95	24.34	35.95	17.98	35.95	17.98	24.72	32.96	35.95	19.17	35.95	22.47	15.41	21.91	28.46	25.06	26.23	20.22	33.55	28.43	22.88	19.17	15.28	14.8	17.84	21.57	35.95	24.2	22.66	38.95	14.38	62.91	31.8	20.97	50.7	29.67	27.83	35	19.97	25.33
ACOX2	25.68	18.22	28.46	15.09	13.01	19.54	27.45	26.49	31.86	26.49	30.9	35.95	17.98	35.95	7.19	17.98	35.95	17.98	26.36	8.99	17.98	41.09	15.3	13.48	11.98	21.38	12.36	23.49	18.63	26.15	18.37	8.09	14.8	9.73	32.36	40.44	20.05	19.15	11.98	35.95	8.99	31.8	19.47	17.51	10.81	25.12	24.6	25.68	22.88
ACOX3	23.11	8.62	8.99	12.55	10.64	23.45	19.61	14.19	25.94	20.81	19.29	35.95	26.96	35.95	21.57	29.21	26.96	23.97	26.36	20.97	8.99	35.95	16.46	20.97	16.34	26.23	17.98	18.22	15.69	26.15	15.98	24.27	6.34	13.79	17.98	4.49	20.05	18.37	17.98	25.17	44.94	24.89	16.48	21.2	10.67	32.26	31.22	26.25	14.71
ACOXL	12.84	9.36	4.49	7.46	5.36	10.16	16.34	13.25	20.02	13.25	11.61	35.95	8.99	35.95	17.98	17.98	20.97	11.98	38.35	29.96	26.96	25.68	13.42	13.48	14.16	18.46	11.23	17.26	9.8	22.88	11.98	13.48	12.69	8.11	39.55	40.44	19.36	18.76	26.96	35.95	17.98	26.27	17.48	5.53	20.46	23.39	27.44	23.4	15.52
ACP1	60.35	69.93	89.88	83.6	85.53	57.05	49.02	53.93	69.63	45.41	62.17	35.95	44.94	35.95	35.95	31.46	62.91	17.98	47.93	35.95	44.94	25.68	77.14	41.94	61.55	47.61	67.41	55.6	67.65	34.32	60.72	52.13	67.67	66.5	28.76	53.93	60.15	64.09	68.91	46.74	80.89	53.93	49.43	83.89	74.97	52.7	36.9	49.65	47.39
ACP2	21.83	12.56	16.48	11.87	13.54	23.45	24.19	27.44	19.57	17.03	21.53	35.95	26.96	35.95	35.95	24.72	20.97	17.98	33.55	14.98	22.47	10.27	16.98	22.47	17.43	26.23	12.36	23.49	17.98	37.59	24.77	16.18	27.49	15.68	21.57	22.47	23.51	21.49	32.96	50.33	8.99	19.36	21.97	23.05	16.22	28.07	27.44	31.96	31.87
ACP3	10.27	21.18	14.98	18.31	14.42	19.54	12.42	14.19	14.56	13.25	14.61	35.95	17.98	35.95	32.36	20.22	23.97	17.98	33.55	17.98	17.98	10.27	16.46	14.98	13.62	21.38	7.12	16.3	13.07	22.88	24.77	8.09	14.8	7.3	28.76	17.98	12.44	17.98	8.99	10.79	26.96	16.59	15.98	11.98	7.89	23.15	12.3	17.69	17.98
ACP4	7.7	6.16	8.99	6.95	7.21	14.85	13.07	11.35	8.19	9.46	11.42	35.95	17.98	35.95	25.17	35.95	26.96	23.97	33.55	20.97	31.46	10.27	14.78	20.97	5.99	24.29	8.99	18.69	15.03	22.88	5.59	5.39	4.23	7.84	25.17	44.94	20.74	18.37	26.96	35.95	8.99	20.74	17.48	10.14	10.08	27.09	35	22.26	17.98
ACP5	42.37	20.93	11.98	10.34	12.57	59.4	24.19	76.63	30.49	64.33	30.33	143.8	8.99	35.95	43.14	42.69	23.97	29.96	28.76	32.96	31.46	35.95	33.75	40.44	23.42	108.82	23.97	81.49	25.17	31.05	26.36	21.57	33.84	20.54	25.17	13.48	27.65	24.23	17.98	35.95	35.95	53.93	33.95	69.14	18.71	22.9	47.3	36.52	138.9
ACP6	34.67	28.32	10.49	21.71	18.63	21.88	30.07	27.44	31.4	20.81	33.52	35.95	62.91	35.95	53.93	35.95	23.97	29.96	21.57	50.93	22.47	10.27	17.92	20.97	48.48	25.26	37.45	23.49	11.44	21.24	25.57	53.03	14.8	48.11	25.17	35.95	24.89	26.18	35.95	28.76	26.96	16.59	21.47	12.91	13.74	33.98	36.9	43.37	19.61
ACP7	15.41	7.88	10.49	9.67	8.17	9.38	13.07	8.51	10.01	15.14	12.36	35.95	8.99	35.95	35.95	13.48	23.97	11.98	14.38	8.99	13.48	35.95	12.37	10.49	5.99	8.74	9.36	18.22	18.63	21.24	9.59	8.09	16.92	8.11	17.98	4.49	26.27	17.19	5.99	10.79	17.98	15.21	18.47	3.69	11.69	16.99	14.19	29.67	8.17
ACR	23.11	13.05	4.49	9.16	8.97	12.5	17	17.98	10.47	18.92	14.23	35.95	17.98	35.95	28.76	31.46	29.96	29.96	16.78	14.98	22.47	15.41	44.76	31.46	11.98	14.57	14.61	29.24	67.65	24.51	16.78	14.38	12.69	8.38	7.19	26.96	22.82	16.8	14.98	25.17	35.95	30.42	58.42	42.4	78.92	25.61	27.44	29.67	33.5
ACRBP	30.82	41.12	22.47	37.99	35.95	16.41	12.42	15.14	20.02	15.14	21.16	35.95	26.96	35.95	14.38	15.73	26.96	5.99	23.97	17.98	17.98	35.95	18.13	19.47	12.53	21.38	18.72	13.9	14.05	22.88	24.77	11.68	14.8	12.97	21.57	13.48	21.43	25.01	8.99	17.98	26.96	20.74	16.48	11.06	12.57	25.36	27.44	31.96	18.79
ACRV1	39.8	13.3	11.98	10.17	9.93	25.79	15.03	17.98	11.83	22.71	14.04	35.95	26.96	35.95	21.57	35.95	26.96	17.98	52.73	38.95	35.95	35.95	20.75	19.47	11.44	23.32	15.73	28.28	16.01	40.85	17.58	22.47	12.69	9.73	32.36	31.46	23.51	23.45	29.96	32.36	8.99	29.04	20.47	19.36	15.49	35.21	30.27	31.96	29.41
ACSBG1	6.42	5.91	13.48	6.95	6.07	17.19	15.03	10.41	13.2	15.14	10.11	35.95	17.98	35.95	17.98	8.99	17.98	17.98	28.76	14.98	13.48	10.27	8.28	11.98	5.45	10.69	11.23	15.82	12.09	13.07	15.18	7.19	4.23	7.57	25.17	22.47	19.36	17.98	8.99	17.98	26.96	15.21	11.98	6.45	6.28	20.19	21.76	23.4	17.98
ACSBG2	15.41	10.59	10.49	8.65	8.17	13.29	20.26	17.98	12.29	11.35	10.67	35.95	8.99	35.95	28.76	20.22	26.96	23.97	23.97	14.98	4.49	5.14	17.92	10.49	10.35	18.46	8.61	18.22	15.69	9.8	17.58	8.99	21.15	9.46	14.38	26.96	16.59	11.72	5.99	28.76	17.98	17.98	17.48	11.98	13.01	20.68	18.92	23.4	20.43
ACSF2	56.49	49.25	46.44	56.3	50.63	43.77	35.3	33.11	38.23	37.84	43.44	215.71	62.91	107.85	291.2	332.55	65.91	131.82	91.08	71.9	58.42	97.58	39.1	40.44	37.59	34.01	40.44	56.08	38.24	40.85	25.57	25.17	50.75	35.41	61.12	58.42	95.41	103.16	125.83	57.52	98.87	49.78	49.43	49.78	33.61	87.17	23.65	25.68	40.04
ACSF3	29.53	50.97	31.46	37.65	37.53	26.57	17	26.49	23.21	22.71	21.91	35.95	17.98	35.95	10.79	20.22	32.96	11.98	14.38	11.98	13.48	30.82	19.39	19.47	25.06	14.57	23.97	22.05	18.3	24.51	19.17	26.96	12.69	27.84	32.36	17.98	19.36	23.45	29.96	14.38	8.99	20.74	22.47	13.83	15.78	24.62	30.27	22.26	26.96
ACSL1	39.8	17.73	19.47	22.72	16.35	36.73	24.84	32.17	25.03	28.38	25.65	35.95	8.99	35.95	7.19	8.99	20.97	5.99	23.97	17.98	13.48	5.14	16.46	59.92	18.52	87.45	21.35	17.74	16.01	67	55.92	22.47	35.95	22.71	10.79	26.96	17.98	17.98	14.98	21.57	8.99	17.98	14.98	52.54	15.05	41.37	14.19	21.68	17.16
ACSL3	38.52	20.93	29.96	25.78	24.17	35.17	21.57	39.74	26.85	35.95	21.35	35.95	17.98	35.95	32.36	20.22	17.98	41.94	33.55	38.95	58.42	20.54	22.85	28.46	27.24	41.78	31.08	34.99	17	37.59	32.76	37.75	29.61	25.95	14.38	26.96	44.94	34.78	26.96	50.33	17.98	34.57	18.47	30.42	19	34.72	30.27	17.12	44.12
ACSL4	60.35	26.59	40.44	22.55	22.15	43.77	30.72	45.41	33.22	37.84	25.28	35.95	17.98	35.95	3.6	29.21	44.94	59.92	31.16	17.98	31.46	25.68	25.68	40.44	41.4	40.81	31.08	34.99	28.11	37.59	44.74	30.56	44.41	30.82	46.74	58.42	38.72	30.09	62.91	32.36	26.96	38.72	21.97	39.64	23.97	44.32	45.41	27.96	41.67
ACSL5	11.56	12.07	8.99	7.63	7.47	24.23	20.92	19.87	17.29	15.14	14.79	35.95	8.99	35.95	28.76	13.48	26.96	17.98	33.55	20.97	35.95	20.54	9.96	26.96	8.72	19.43	10.11	20.13	10.46	32.68	19.17	6.29	14.8	10.54	25.17	17.98	23.51	19.93	23.97	25.17	71.9	19.36	12.48	13.83	6.43	29.3	25.54	26.82	21.24
ACSL6	11.56	6.65	8.99	6.78	5.54	18.76	11.77	22.71	11.38	3.78	12.73	35.95	8.99	35.95	10.79	13.48	20.97	17.98	16.78	8.99	40.44	20.54	11.22	19.47	26.69	18.46	26.21	14.86	12.42	24.51	14.38	21.57	10.57	23.79	32.36	31.46	25.58	21.1	8.99	25.17	26.96	17.98	8.99	7.37	7.31	23.64	32.17	23.97	18.79
ACSM1	16.69	13.54	8.99	10.34	9.76	15.63	15.03	18.92	12.74	15.14	14.04	35.95	8.99	35.95	17.98	22.47	26.96	11.98	33.55	20.97	17.98	41.09	13.84	17.98	9.26	20.4	7.12	16.78	8.5	17.98	11.18	3.6	8.46	7.3	35.95	13.48	25.58	22.27	17.98	28.76	44.94	24.89	16.98	14.75	7.89	27.58	31.22	22.83	13.07
ACSM2A	21.83	16.25	13.48	9.16	8.26	21.88	15.69	20.81	19.11	18.92	14.61	35.95	26.96	35.95	17.98	11.23	5.99	11.98	16.78	17.98	31.46	41.09	13.31	25.47	11.44	17.49	10.11	24.45	13.07	19.61	17.58	9.89	6.34	8.65	35.95	26.96	24.89	17.19	14.98	50.33	35.95	27.65	13.48	14.75	11.55	26.1	28.38	33.67	24.51
ACSM2B	26.96	24.87	23.97	22.38	17.14	21.1	20.92	16.08	23.21	17.03	24.34	35.95	35.95	35.95	39.55	38.2	23.97	11.98	26.36	14.98	22.47	35.95	22.22	19.47	12.53	13.6	8.24	26.36	23.2	26.15	23.97	12.58	16.92	12.16	25.17	17.98	19.36	17.98	17.98	21.57	8.99	19.36	22.97	32.26	16.66	30.29	29.33	37.66	18.79
ACSM3	19.26	19.45	16.48	16.11	15.38	24.23	22.22	20.81	20.93	24.6	17.04	35.95	26.96	35.95	39.55	38.2	23.97	23.97	16.78	41.94	35.95	25.68	14.78	14.98	10.35	15.55	9.74	20.61	16.34	26.15	16.78	8.09	10.57	11.89	32.36	13.48	24.89	20.32	20.97	7.19	8.99	20.74	17.98	11.06	11.84	32.01	26.49	24.54	19.61
ACSM4	16.69	7.63	10.49	9.33	7.65	18.76	17	19.87	14.56	15.14	14.79	35.95	8.99	35.95	7.19	11.23	17.98	5.99	21.57	44.94	13.48	35.95	12.68	25.47	5.99	16.52	4.87	12.94	16.34	22.88	12.78	7.19	6.34	6.49	17.98	22.47	19.36	16.8	11.98	21.57	17.98	26.27	18.97	12.91	9.06	23.39	26.49	19.97	26.15
ACSM5	11.56	16.5	14.98	10.85	13.36	9.38	20.92	9.46	15.47	18.92	18.91	35.95	8.99	35.95	14.38	6.74	8.99	5.99	7.19	5.99	4.49	15.41	14.05	7.49	7.08	4.86	10.49	14.38	12.75	19.61	8.79	11.68	4.23	7.84	17.98	4.49	12.44	13.29	3	7.19	8.99	13.83	17.98	12.91	11.69	11.82	10.41	16.55	6.54
ACSM6	20.54	18.47	14.98	10.17	11.34	22.66	22.22	22.71	11.38	18.92	17.98	35.95	26.96	35.95	21.57	35.95	11.98	23.97	23.97	35.95	58.42	25.68	12.26	11.98	10.35	24.29	24.72	27.8	16.01	21.24	21.57	9.89	14.8	10.27	46.74	40.44	29.04	22.66	17.98	43.14	8.99	30.42	12.48	11.06	10.67	37.18	31.22	30.24	28.6
ACSS1	44.94	33.24	29.96	25.44	25.49	41.42	32.68	35.95	35.95	49.2	32.96	71.9	44.94	71.9	14.38	31.46	32.96	17.98	28.76	20.97	26.96	30.82	27.46	32.96	29.41	37.89	19.1	41.7	27.78	45.76	39.15	25.17	44.41	25.68	64.71	62.91	35.26	28.14	29.96	32.36	26.96	27.65	32.46	24.89	26.31	32.26	38.79	42.8	26.15
ACSS2	34.67	30.53	23.97	22.38	20.83	29.7	13.73	22.71	18.66	17.03	13.48	35.95	8.99	35.95	32.36	20.22	17.98	29.96	31.16	38.95	44.94	25.68	24.74	25.47	37.04	32.06	30.33	29.24	25.82	26.15	23.17	28.76	23.26	25.68	35.95	26.96	29.04	26.96	32.96	14.38	35.95	29.04	32.96	24.89	22.65	29.55	29.33	33.67	28.6
ACSS3	21.83	17.98	11.98	13.74	10.28	15.63	22.88	23.65	24.12	28.38	16.66	71.9	44.94	35.95	28.76	26.96	32.96	41.94	33.55	26.96	13.48	20.54	18.03	19.47	8.17	19.43	10.49	26.36	17.98	37.59	11.98	6.29	25.38	10.81	25.17	44.94	31.8	24.62	23.97	28.76	8.99	31.8	31.96	18.44	12.13	30.29	37.84	30.82	23.7
ACTA1	8.99	10.1	3	8.31	7.47	14.07	16.34	16.08	8.65	20.81	15.92	71.9	8.99	35.95	10.79	20.22	17.98	5.99	21.57	23.97	26.96	20.54	11.84	25.47	12.53	20.4	14.61	16.3	9.15	13.07	10.39	10.79	12.69	13.25	43.14	58.42	22.12	17.58	8.99	21.57	17.98	17.98	8.49	12.91	8.77	30.53	28.38	31.96	22.06
ACTA2	163.06	14.77	133.32	14.75	13.98	146.93	30.07	185.43	85.55	264.9	32.21	35.95	17.98	35.95	39.55	26.96	86.88	47.93	16.78	32.96	44.94	25.68	32.91	283.11	22.33	263.32	31.83	191.74	21.24	176.49	242.87	77.29	158.61	22.98	28.76	53.93	247.51	53.54	17.98	46.74	44.94	211.56	23.97	227.69	45.6	43.09	38.79	31.39	201.82
ACTBL2	15.41	10.34	8.99	8.14	7.56	18.76	20.92	22.71	19.57	17.03	15.73	35.95	8.99	35.95	32.36	17.98	41.94	17.98	38.35	11.98	35.95	10.27	11.32	14.98	8.17	17.49	10.86	25.88	9.15	34.32	19.17	11.68	8.46	9.19	21.57	22.47	26.96	17.19	8.99	25.17	44.94	17.98	12.98	19.36	5.85	33.49	38.79	23.4	18.79
ACTC1	11.56	6.89	10.49	4.92	4.22	7.03	11.77	13.25	8.65	5.68	9.92	35.95	17.98	35.95	21.57	8.99	14.98	17.98	7.19	14.98	17.98	5.14	32.81	8.99	9.8	14.57	9.36	18.22	51.31	8.17	13.58	8.09	8.46	7.03	7.19	13.48	12.44	9.38	3	7.19	26.96	22.12	63.91	7.37	26.6	15.27	15.14	13.12	14.71
ACTG2	43.65	16.99	20.97	14.58	13.45	35.17	18.96	26.49	14.56	32.17	24.72	35.95	35.95	35.95	46.74	26.96	29.96	17.98	52.73	38.95	35.95	41.09	19.5	28.46	10.35	35.95	17.6	38.83	16.67	29.41	47.14	16.18	33.84	13.79	46.74	31.46	42.86	26.57	32.96	32.36	35.95	34.57	27.96	30.42	16.22	44.32	35	43.37	37.59
ACTL10	8.99	13.05	17.98	14.58	10.2	12.5	15.03	11.35	11.38	13.25	12.55	35.95	17.98	35.95	17.98	22.47	11.98	17.98	23.97	14.98	13.48	20.54	14.88	14.98	12.53	15.55	11.23	16.78	11.77	27.78	20.77	11.68	16.92	11.35	7.19	17.98	13.14	19.54	14.98	10.79	26.96	16.59	14.98	11.98	12.13	16.99	19.87	33.1	12.26
ACTL6A	51.36	98.99	73.4	105.14	115.41	42.2	46.41	29.33	37.32	39.74	39.7	35.95	17.98	35.95	89.88	74.15	47.93	35.95	52.73	41.94	22.47	20.54	62.78	23.97	44.12	38.87	39.32	47.93	58.83	22.88	34.35	40.44	31.72	45.14	32.36	35.95	49.78	79.33	59.92	28.76	35.95	34.57	48.43	69.14	74.97	41.86	38.79	46.22	55.56
ACTL6B	17.98	26.59	22.47	25.27	26.19	28.92	45.76	20.81	37.77	17.03	39.88	71.9	26.96	35.95	43.14	40.44	26.96	17.98	23.97	23.97	17.98	35.95	33.23	13.48	26.69	21.38	34.08	28.76	26.47	17.98	19.97	30.56	6.34	27.57	10.79	17.98	20.74	27.74	23.97	17.98	17.98	24.89	32.46	6.45	25.87	27.58	22.71	31.96	25.33
ACTL7A	21.83	15.76	7.49	8.99	11.16	19.54	20.92	21.76	17.75	17.03	20.22	71.9	53.93	35.95	21.57	22.47	20.97	29.96	31.16	26.96	31.46	30.82	19.81	16.48	7.63	24.29	14.61	24.45	14.38	17.98	18.37	16.18	21.15	9.46	28.76	49.43	30.42	23.45	20.97	39.55	44.94	20.74	27.96	14.75	15.2	31.03	30.27	30.24	25.33
ACTL7B	14.12	17.48	16.48	11.02	11.25	9.38	19.61	17.98	13.65	17.03	15.35	35.95	17.98	35.95	10.79	13.48	11.98	11.98	19.17	23.97	17.98	25.68	18.87	14.98	7.63	19.43	9.36	15.34	19.94	16.34	14.38	8.09	14.8	10.81	35.95	17.98	21.43	18.76	8.99	10.79	26.96	19.36	23.97	13.83	11.55	21.92	24.6	27.39	19.61
ACTL8	23.11	17.98	13.48	12.89	7.12	20.32	19.61	23.65	14.11	9.46	19.29	35.95	17.98	35.95	10.79	22.47	32.96	5.99	14.38	29.96	35.95	46.22	22.53	16.48	9.26	17.49	10.11	26.36	24.19	26.15	19.97	11.68	14.8	12.97	21.57	31.46	24.2	20.71	14.98	32.36	44.94	19.36	28.46	28.58	15.78	28.32	39.74	26.82	23.7
ACTL9	20.54	21.18	11.98	14.75	11.43	20.32	26.15	23.65	21.84	15.14	19.47	35.95	35.95	35.95	35.95	40.44	20.97	23.97	31.16	20.97	31.46	5.14	23.37	20.97	12.53	21.38	14.98	24.93	25.17	26.15	18.37	15.28	10.57	12.16	28.76	35.95	28.35	32.43	26.96	21.57	35.95	22.12	33.45	16.59	15.49	31.76	40.68	47.36	17.98
ACTN1	87.31	36.94	76.4	43.75	40.79	99.26	21.57	74.74	49.6	90.82	22.28	35.95	53.93	71.9	75.5	42.69	32.96	29.96	11.98	26.96	26.96	25.68	44.55	92.87	14.16	97.17	17.98	86.28	45.43	68.63	66.31	29.66	69.79	17.03	17.98	22.47	76.74	42.59	20.97	28.76	17.98	71.9	23.97	129.98	49.25	34.72	17.98	13.7	130.73
ACTN2	6.42	13.79	8.99	9.33	7.91	21.1	18.96	15.14	13.2	26.49	15.73	35.95	17.98	71.9	28.76	17.98	17.98	17.98	26.36	5.99	22.47	41.09	14.99	16.48	14.71	20.4	12.36	12.46	13.73	14.71	14.38	14.38	6.34	12.16	14.38	4.49	17.98	17.19	11.98	14.38	8.99	20.74	15.98	13.83	9.35	22.41	22.71	22.26	16.34
ACTN3	7.7	6.16	11.98	6.61	5.36	11.72	9.8	13.25	10.92	15.14	13.29	35.95	26.96	35.95	10.79	22.47	11.98	5.99	31.16	20.97	13.48	15.41	11.63	10.49	7.08	14.57	6.37	14.86	10.13	14.71	15.98	8.99	6.34	8.11	25.17	13.48	21.43	14.85	11.98	25.17	26.96	13.83	15.48	9.22	7.16	23.15	25.54	17.69	19.61
ACTN4	132.25	173.11	185.75	163.31	167.98	133.64	98.05	119.21	118.78	130.56	86.13	35.95	17.98	71.9	39.55	42.69	32.96	71.9	31.16	14.98	26.96	5.14	136.57	127.33	93.69	113.68	91	131.34	144.13	94.78	132.62	96.17	107.85	92.99	32.36	31.46	80.2	129.35	119.84	50.33	35.95	102.32	155.79	131.82	158.42	52.45	35	43.94	120.93
ACTR10	52.64	57.62	56.92	54.44	60.65	53.15	55.56	58.66	67.81	51.09	60.48	107.85	53.93	35.95	71.9	56.17	41.94	35.95	40.74	53.93	44.94	15.41	63.73	55.42	67.54	49.55	82.01	65.67	76.48	45.76	49.53	65.61	63.44	72.98	53.93	26.96	60.15	69.95	50.93	28.76	17.98	44.25	64.41	67.29	70.29	48.76	26.49	32.53	59.65
ACTR1A	34.67	28.81	40.44	40.87	39.47	35.17	30.72	35.95	30.04	28.38	25.47	35.95	17.98	35.95	3.6	15.73	26.96	23.97	28.76	38.95	22.47	10.27	20.44	43.44	49.02	37.89	49.43	30.68	25.82	27.78	27.16	46.74	33.84	49.2	25.17	13.48	22.12	18.76	26.96	17.98	8.99	24.89	11.48	33.19	30.25	27.83	31.22	16.55	38.4
ACTR1B	21.83	24.38	20.97	27.64	30.5	36.73	34.64	24.6	29.12	24.6	33.7	35.95	26.96	35.95	39.55	26.96	35.95	29.96	21.57	35.95	35.95	35.95	25.99	31.46	19.06	22.35	18.35	30.2	25.17	17.98	17.58	19.77	25.38	17.03	14.38	44.94	31.11	22.27	35.95	21.57	53.93	33.19	22.97	23.97	25.72	24.38	18.92	19.97	38.4
ACTR2	127.11	76.58	118.34	101.07	109.79	103.95	64.71	114.48	75.54	79.47	61.04	35.95	26.96	35.95	35.95	33.7	62.91	83.89	47.93	41.94	40.44	41.09	67.71	109.35	93.15	100.08	92.12	94.43	70.27	63.73	123.83	105.16	141.69	108.12	39.55	26.96	73.28	62.13	197.73	28.76	35.95	92.64	62.42	136.43	86.37	50.73	35	43.94	76.8
ACTR3	77.04	51.96	80.89	59.01	63.55	77.37	39.87	100.28	59.62	58.66	58.61	71.9	53.93	35.95	71.9	51.68	41.94	41.94	43.14	17.98	8.99	56.49	64.15	61.42	72.99	88.42	78.64	62.32	57.19	60.46	57.52	77.29	109.97	78.66	28.76	22.47	53.93	64.48	80.89	25.17	35.95	64.99	39.45	99.56	62.26	54.42	38.79	25.68	80.07
ACTR3B	23.11	29.06	19.47	31.54	28.39	32.04	58.18	28.38	45.96	41.63	46.06	35.95	8.99	35.95	10.79	26.96	20.97	29.96	26.36	20.97	31.46	30.82	37	49.43	52.29	34.01	49.81	31.16	41.83	26.15	34.35	72.8	19.03	56.22	35.95	35.95	30.42	32.04	32.96	46.74	44.94	19.36	44.44	31.34	50.42	31.03	37.84	30.24	29.41
ACTR5	29.53	27.09	26.96	24.76	28.48	27.35	24.19	30.27	20.93	24.6	21.72	35.95	53.93	35.95	46.74	40.44	32.96	35.95	35.95	35.95	53.93	41.09	39.83	37.45	29.41	37.89	31.46	40.27	29.41	42.49	23.17	30.56	19.03	30.82	53.93	40.44	47.7	30.87	17.98	57.52	17.98	34.57	37.45	31.34	29.08	51.22	45.41	45.08	46.57
ACTR6	47.51	39.89	35.95	40.53	43.51	42.2	24.84	37.84	35.04	18.92	32.96	35.95	8.99	35.95	53.93	24.72	17.98	17.98	33.55	35.95	40.44	46.22	48.63	35.95	54.47	27.21	50.18	25.88	42.49	24.51	31.16	37.75	54.98	46.76	43.14	67.41	31.8	44.16	44.94	28.76	62.91	33.19	42.94	45.17	47.06	39.89	36.9	35.95	39.22
ACTR8	29.53	17.48	28.46	21.71	22.94	32.04	24.19	25.54	28.67	20.81	25.47	35.95	8.99	35.95	14.38	29.21	32.96	23.97	33.55	26.96	17.98	30.82	23.9	29.96	23.42	18.46	25.47	21.57	17	22.88	24.77	17.08	31.72	22.98	28.76	22.47	35.26	24.23	29.96	35.95	8.99	34.57	15.48	19.36	20.75	35.21	24.6	35.38	27.78
ACTRT1	19.26	12.8	5.99	12.04	10.11	22.66	28.76	20.81	12.29	18.92	12.73	35.95	8.99	35.95	17.98	11.23	20.97	17.98	43.14	47.93	31.46	25.68	13.21	17.98	7.08	22.35	14.23	27.32	18.63	24.51	17.58	6.29	4.23	10.27	28.76	31.46	29.73	21.49	20.97	32.36	17.98	26.27	18.47	22.12	9.35	39.89	33.11	33.1	19.61
ACTRT2	37.24	25.86	14.98	20.01	18.46	31.26	41.83	27.44	27.3	32.17	31.27	35.95	53.93	35.95	53.93	67.41	38.95	23.97	47.93	53.93	40.44	41.09	36.06	14.98	22.33	26.23	24.34	32.12	34.64	40.85	23.97	20.67	14.8	25.68	39.55	40.44	31.11	31.26	29.96	46.74	35.95	35.95	52.93	13.83	25.43	40.88	43.52	45.65	40.85
ACTRT3	24.4	18.22	19.47	12.04	13.62	21.1	17	12.3	15.93	32.17	17.6	35.95	8.99	35.95	32.36	38.2	35.95	29.96	47.93	38.95	26.96	20.54	18.24	28.46	15.25	31.09	14.61	16.78	23.53	45.76	31.16	14.38	25.38	12.7	25.17	44.94	24.89	23.06	11.98	43.14	8.99	26.27	20.47	13.83	14.18	29.55	35.95	39.37	23.7
ACVR1	30.82	22.65	20.97	23.91	19.34	27.35	24.84	27.44	24.12	35.95	26.03	35.95	17.98	35.95	21.57	29.21	41.94	29.96	43.14	26.96	40.44	35.95	17.82	29.96	39.76	29.15	33.7	35.47	17.32	45.76	33.55	43.14	48.64	34.87	43.14	40.44	22.82	22.66	8.99	32.36	8.99	30.42	22.47	31.34	19.44	30.29	23.65	29.67	37.59
ACVR1B	33.38	31.03	28.46	29	25.23	23.45	27.45	35.95	30.95	30.27	34.08	35.95	35.95	35.95	61.12	26.96	29.96	17.98	35.95	35.95	44.94	35.95	46.43	31.46	16.34	37.89	24.72	41.7	48.37	35.95	33.55	16.18	27.49	28.38	25.17	35.95	51.85	53.93	50.93	21.57	26.96	31.8	48.43	34.11	41.94	39.89	36.9	42.23	39.22
ACVR1C	11.56	6.89	10.49	4.07	5.19	14.07	11.11	5.68	8.65	22.71	8.24	35.95	8.99	35.95	21.57	17.98	29.96	17.98	9.59	17.98	44.94	20.54	7.86	13.48	16.89	13.6	16.1	12.94	4.9	13.07	9.59	21.57	10.57	15.95	25.17	35.95	17.98	14.46	11.98	17.98	17.98	24.89	5.99	11.98	4.82	21.67	20.81	21.68	12.26
ACVR2A	35.95	44.08	40.44	49.01	55.9	30.48	31.38	27.44	35.95	32.17	31.64	35.95	17.98	35.95	17.98	35.95	38.95	17.98	31.16	26.96	22.47	41.09	22.74	31.46	39.76	32.06	35.58	36.91	24.51	22.88	27.16	34.15	27.49	36.22	46.74	40.44	30.42	23.84	35.95	39.55	35.95	24.89	25.47	22.12	21.78	32.26	34.06	24.54	22.88
ACVR2B	12.84	17.98	25.47	21.88	21.62	15.63	15.69	21.76	22.3	30.27	22.28	35.95	8.99	35.95	14.38	11.23	14.98	47.93	19.17	20.97	26.96	15.41	20.23	16.48	17.43	16.52	17.98	20.13	18.3	19.61	20.77	11.68	14.8	16.76	25.17	26.96	22.82	22.27	20.97	17.98	44.94	16.59	16.48	17.51	16.37	22.16	19.87	18.83	17.16
ACVRL1	28.25	14.77	19.47	13.23	14.5	39.08	25.49	37.84	23.66	30.27	18.91	35.95	17.98	35.95	21.57	24.72	29.96	41.94	31.16	23.97	26.96	41.09	18.76	29.96	14.71	35.95	8.61	50.33	21.9	17.98	32.76	18.87	31.72	9.19	39.55	22.47	36.64	22.27	20.97	21.57	71.9	44.25	23.47	39.64	14.76	38.17	35	37.66	48.21
ACY1	16.69	18.47	16.48	14.08	14.15	35.17	30.07	25.54	29.12	39.74	36.33	35.95	17.98	35.95	32.36	31.46	29.96	29.96	23.97	35.95	22.47	30.82	22.53	20.97	23.42	22.35	20.97	27.32	17.98	26.15	19.97	14.38	23.26	14.33	28.76	62.91	35.95	34	23.97	25.17	8.99	27.65	28.96	47.93	18.41	37.92	44.47	36.52	31.87
ACY3	15.41	7.88	10.49	10.17	10.28	20.32	20.92	14.19	23.21	24.6	22.84	35.95	89.88	35.95	35.95	42.69	38.95	41.94	26.36	26.96	35.95	41.09	21.8	25.47	8.17	23.32	9.74	21.57	19.28	19.61	11.98	10.79	12.69	12.7	35.95	8.99	37.33	26.96	26.96	71.9	44.94	22.12	25.47	18.44	16.51	30.53	33.11	32.53	22.88
ACYP1	42.37	43.34	28.46	57.15	71.02	27.35	33.99	21.76	36.41	30.27	30.52	35.95	26.96	35.95	21.57	17.98	32.96	29.96	26.36	26.96	17.98	10.27	40.46	19.47	29.41	27.21	32.58	27.32	39.87	35.95	25.57	24.27	25.38	22.44	14.38	40.44	22.82	40.64	32.96	25.17	8.99	15.21	33.45	29.5	37.7	24.87	23.65	27.39	22.06
ACYP2	43.65	46.05	34.45	38.49	40.52	45.33	52.95	43.52	40.5	45.41	48.31	71.9	35.95	35.95	71.9	71.9	29.96	47.93	38.35	20.97	17.98	25.68	45.59	43.44	32.14	35.95	34.08	32.6	44.45	42.49	52.73	41.34	29.61	44.87	46.74	13.48	44.25	51.58	32.96	43.14	62.91	38.72	68.91	36.87	36.97	47.28	46.36	64.48	34.32
ADA	21.83	20.93	11.98	14.24	12.31	38.3	19.61	24.6	11.83	15.14	11.42	35.95	35.95	35.95	17.98	35.95	23.97	17.98	38.35	47.93	53.93	20.54	20.54	34.45	13.07	27.21	13.86	34.99	17.98	26.15	28.76	22.47	21.15	19.19	28.76	35.95	28.35	24.62	14.98	28.76	26.96	37.33	21.47	17.51	14.47	32.26	27.44	37.66	31.87
ADA2	61.63	46.54	65.91	60.54	61.71	42.98	39.22	65.28	51.42	37.84	60.67	35.95	17.98	35.95	28.76	22.47	35.95	29.96	21.57	44.94	13.48	46.22	18.76	85.38	96.96	72.87	104.86	30.68	16.67	58.83	87.08	89.88	84.59	124.88	50.33	17.98	28.35	26.96	8.99	39.55	53.93	30.42	16.98	33.19	18.56	27.33	27.44	30.82	26.96
ADAD1	17.98	8.13	10.49	5.43	6.94	17.19	18.3	11.35	16.38	24.6	15.17	35.95	35.95	35.95	28.76	26.96	29.96	23.97	38.35	23.97	26.96	30.82	14.15	20.97	12.53	14.57	9.36	26.84	16.34	29.41	18.37	8.09	16.92	10.81	28.76	40.44	27.65	19.15	11.98	14.38	26.96	24.89	18.47	7.37	9.06	33.49	25.54	29.67	16.34
ADAD2	20.54	6.65	14.98	6.44	5.71	16.41	16.34	17.98	6.83	11.35	8.43	35.95	17.98	35.95	21.57	31.46	23.97	23.97	23.97	26.96	26.96	20.54	9.85	10.49	5.99	7.77	5.99	15.34	10.13	27.78	15.18	7.19	6.34	6.22	35.95	17.98	26.27	18.37	14.98	14.38	8.99	16.59	8.99	18.44	7.89	28.81	30.27	17.69	14.71
ADAL	15.41	9.85	8.99	10.51	10.9	20.32	20.26	15.14	15.93	11.35	18.35	35.95	8.99	35.95	17.98	26.96	20.97	35.95	43.14	23.97	8.99	30.82	16.04	28.46	8.72	18.46	14.23	21.09	15.69	24.51	13.58	9.89	12.69	10.54	21.57	44.94	26.27	16.41	11.98	39.55	26.96	17.98	21.97	13.83	15.78	30.04	18.92	23.97	23.7
ADAM10	28.25	20.19	31.46	25.27	29.27	39.08	28.76	43.52	25.94	37.84	31.27	35.95	8.99	35.95	21.57	24.72	35.95	47.93	23.97	14.98	22.47	25.68	22.33	35.95	36.5	29.15	47.93	32.6	19.28	22.88	33.55	37.75	29.61	29.73	32.36	35.95	29.73	23.45	29.96	32.36	26.96	22.12	20.97	32.26	26.16	25.12	28.38	17.69	18.79
ADAM11	11.56	20.44	11.98	18.65	15.91	24.23	23.53	19.87	17.75	15.14	23.97	35.95	8.99	35.95	50.33	44.94	26.96	17.98	38.35	14.98	44.94	41.09	15.62	25.47	16.34	16.52	10.86	25.41	18.63	31.05	23.17	18.87	14.8	12.16	35.95	31.46	21.43	35.17	26.96	39.55	17.98	22.12	16.48	15.67	12.13	26.1	26.49	35.95	13.89
ADAM12	21.83	13.79	17.98	15.26	10.02	18.76	28.11	19.87	18.66	17.03	21.72	35.95	17.98	35.95	35.95	40.44	17.98	47.93	43.14	26.96	44.94	20.54	23.9	17.98	14.16	29.15	10.86	29.72	14.71	32.68	22.37	19.77	23.26	10.27	43.14	22.47	20.05	21.49	20.97	43.14	26.96	30.42	26.46	22.12	13.15	32.75	35	33.1	42.49
ADAM15	630.43	460.22	787.93	428.36	406.54	712.77	757.59	571.43	603.89	753.08	773.51	7441.87	3631.06	3882.72	10929.1	8358.62	1938.36	4793.48	3516.01	4374.05	2561.51	4596.6	915.55	516.8	400.91	526.63	361.76	1241.03	892.89	522.92	565.63	461.07	604.82	419.25	2149.87	3487.25	1471.92	1618.97	3037.87	1783.17	5042.14	962.38	1000.64	1415.92	738.31	1275.77	171.24	113.56	987.84
ADAM17	29.53	24.38	23.97	30.69	29.8	38.3	27.45	34.06	24.12	28.38	24.72	71.9	179.76	35.95	39.55	17.98	17.98	17.98	19.17	23.97	13.48	30.82	24	31.46	25.06	30.12	23.97	29.72	30.07	32.68	28.76	26.06	25.38	21.08	57.52	71.9	32.49	34.39	50.93	14.38	8.99	34.57	28.46	15.67	23.68	33.49	31.22	25.68	30.23
ADAM18	10.27	9.85	16.48	10.68	8.79	17.19	21.57	12.3	17.29	22.71	15.17	35.95	26.96	35.95	21.57	24.72	50.93	17.98	33.55	14.98	26.96	15.41	12.58	13.48	9.26	18.46	11.98	20.13	11.11	27.78	15.18	10.79	19.03	8.92	25.17	26.96	20.74	22.27	8.99	21.57	44.94	34.57	11.98	17.51	9.21	27.83	30.27	32.53	19.61
ADAM19	29.53	15.27	20.97	17.64	15.03	23.45	22.88	33.11	20.93	24.6	17.98	35.95	17.98	35.95	25.17	26.96	20.97	23.97	21.57	20.97	8.99	5.14	12.58	17.98	13.07	21.38	10.49	27.8	10.79	24.51	22.37	7.19	21.15	10.81	7.19	8.99	20.74	13.29	20.97	10.79	8.99	24.89	11.98	22.12	7.6	18.71	11.35	22.83	29.41
ADAM2	12.84	15.02	13.48	9.84	10.64	17.98	15.69	17.03	11.83	20.81	15.35	35.95	17.98	35.95	32.36	29.21	8.99	5.99	19.17	26.96	22.47	15.41	15.09	19.47	8.17	16.52	9.36	20.61	12.42	21.24	21.57	9.89	8.46	8.92	17.98	17.98	21.43	20.71	14.98	32.36	17.98	20.74	12.48	11.98	7.89	24.13	26.49	30.24	17.16
ADAM20	8.99	13.54	11.98	7.8	10.2	9.38	20.26	12.3	9.56	11.35	14.79	35.95	35.95	35.95	17.98	26.96	5.99	5.99	35.95	14.98	13.48	10.27	17.61	16.48	9.26	11.66	10.49	18.22	18.96	8.17	17.58	4.49	8.46	5.95	32.36	13.48	17.98	15.24	5.99	14.38	26.96	22.12	20.47	11.98	12.13	20.19	19.87	28.53	15.52
ADAM21	15.41	11.57	10.49	11.19	9.32	20.32	14.38	14.19	13.2	13.25	14.04	35.95	26.96	71.9	14.38	15.73	17.98	5.99	14.38	20.97	13.48	5.14	18.87	25.47	10.89	14.57	10.11	21.57	15.03	22.88	11.18	9.89	10.57	9.19	32.36	22.47	15.9	13.29	5.99	21.57	35.95	13.83	23.97	3.69	11.69	18.71	28.38	23.97	19.61
ADAM22	24.4	34.72	20.97	47.82	48.78	29.7	39.87	20.81	27.76	26.49	28.27	71.9	26.96	35.95	32.36	29.21	20.97	29.96	35.95	32.96	40.44	15.41	38.36	10.49	30.5	20.4	27.71	27.32	45.43	27.78	20.77	26.06	35.95	29.46	28.76	35.95	31.8	24.62	20.97	28.76	8.99	31.8	36.95	23.97	43.4	42.6	31.22	35.95	26.15
ADAM23	28.25	23.15	17.98	19.33	20.83	19.54	10.46	13.25	16.38	11.35	16.1	35.95	17.98	35.95	17.98	15.73	17.98	53.93	14.38	32.96	31.46	51.36	16.46	16.48	29.41	24.29	25.47	19.17	16.01	24.51	20.77	26.06	12.69	29.46	28.76	35.95	19.36	28.53	20.97	10.79	17.98	19.36	17.98	10.14	18.12	25.36	26.49	22.26	15.52
ADAM28	33.38	34.72	31.46	18.31	11.87	25.01	21.57	18.92	14.56	26.49	18.54	35.95	71.9	35.95	21.57	31.46	38.95	95.87	40.74	47.93	26.96	20.54	39.83	26.96	32.68	37.89	27.71	38.35	30.39	40.85	35.15	66.51	38.07	24.06	17.98	35.95	29.04	31.65	17.98	64.71	35.95	23.51	35.95	27.65	41.07	41.37	40.68	47.93	36.77
ADAM29	16.69	6.65	13.48	5.09	7.82	17.98	23.53	7.57	13.65	13.25	14.04	35.95	26.96	35.95	25.17	15.73	20.97	17.98	31.16	17.98	22.47	30.82	11.74	17.98	8.17	27.21	9.74	17.74	12.42	24.51	8.79	6.29	8.46	7.84	35.95	31.46	31.11	21.49	11.98	10.79	17.98	13.83	13.98	10.14	9.21	31.52	32.17	26.82	24.51
ADAM30	16.69	14.04	10.49	10.68	8.88	14.85	19.61	17.98	14.56	28.38	12.92	35.95	8.99	35.95	39.55	29.21	17.98	17.98	23.97	29.96	35.95	20.54	18.45	19.47	9.26	23.32	7.12	24.93	16.34	19.61	18.37	6.29	14.8	10.27	46.74	35.95	26.27	18.76	29.96	25.17	17.98	30.42	21.97	12.91	13.59	30.53	26.49	34.81	30.23
ADAM32	10.27	18.47	8.99	15.09	10.9	19.54	20.26	19.87	20.48	15.14	13.48	35.95	44.94	35.95	46.74	26.96	50.93	23.97	45.54	26.96	22.47	20.54	14.05	20.97	8.17	23.32	8.61	27.8	12.09	17.98	20.77	11.68	6.34	7.3	25.17	44.94	28.35	23.45	32.96	35.95	53.93	29.04	13.48	20.28	11.98	38.91	31.22	31.39	29.41
ADAM33	35.95	18.47	26.96	16.96	15.65	19.54	17.65	32.17	13.65	20.81	16.85	35.95	35.95	35.95	10.79	20.22	11.98	41.94	28.76	32.96	31.46	15.41	15.72	26.96	5.45	22.35	11.61	19.17	12.75	39.22	15.18	7.19	14.8	7.3	32.36	26.96	28.35	19.93	11.98	21.57	26.96	16.59	15.98	11.98	9.21	24.62	20.81	19.97	19.61
ADAM7	11.56	7.39	5.99	6.1	7.38	15.63	17.65	14.19	12.29	11.35	14.42	35.95	26.96	35.95	32.36	8.99	44.94	23.97	33.55	32.96	26.96	20.54	11.95	16.48	6.54	13.6	8.99	23.49	10.13	22.88	17.58	11.68	6.34	7.3	21.57	22.47	26.96	20.32	17.98	53.93	8.99	31.8	9.99	7.37	6.72	33.73	35	26.82	14.71
ADAM8	20.54	8.86	10.49	10.85	6.07	20.32	8.5	12.3	13.65	24.6	9.55	35.95	8.99	35.95	21.57	13.48	23.97	23.97	28.76	20.97	26.96	35.95	8.7	34.45	11.98	28.18	8.24	28.76	6.86	34.32	19.97	10.79	23.26	8.92	21.57	31.46	26.96	23.06	26.96	28.76	17.98	37.33	10.99	9.22	6.28	28.32	15.14	17.69	42.49
ADAM9	55.21	43.09	59.92	41.72	39.55	85.97	39.87	85.15	43.23	90.82	36.51	35.95	35.95	35.95	64.71	33.7	47.93	29.96	33.55	35.95	4.49	10.27	40.04	64.41	40.31	83.56	35.58	91.56	33.01	42.49	83.09	50.33	63.44	39.74	57.52	35.95	43.56	59.01	17.98	28.76	26.96	78.82	36.45	67.29	38.87	40.88	33.11	27.39	107.85
ADAMDEC1	38.52	16.74	17.98	13.74	10.9	20.32	20.26	17.98	23.21	24.6	13.86	35.95	8.99	35.95	39.55	29.21	32.96	11.98	43.14	26.96	40.44	25.68	14.36	124.33	14.71	76.76	10.49	28.76	15.36	39.22	57.52	10.79	80.36	11.35	46.74	35.95	22.12	21.49	20.97	28.76	44.94	26.27	23.97	22.12	12.28	33.73	31.22	41.66	41.67
ADAMTS1	56.49	13.54	29.96	12.38	13.71	33.61	20.26	47.3	23.21	58.66	18.72	35.95	44.94	35.95	25.17	29.21	38.95	23.97	38.35	32.96	26.96	10.27	15.93	16.48	13.62	43.72	11.98	61.84	11.77	21.24	27.96	15.28	38.07	11.62	21.57	22.47	58.77	28.14	20.97	25.17	17.98	30.42	16.48	51.62	20.61	23.15	21.76	33.1	41.67
ADAMTS10	42.37	16.5	17.98	11.02	8.53	52.36	19.61	52.98	32.31	43.52	21.91	35.95	8.99	35.95	32.36	17.98	29.96	23.97	31.16	14.98	31.46	41.09	18.76	23.97	8.17	30.12	13.48	28.28	19.28	37.59	44.74	9.89	14.8	7.84	21.57	26.96	28.35	25.01	23.97	28.76	17.98	23.51	21.97	23.05	15.05	32.01	38.79	26.82	34.32
ADAMTS12	11.56	10.83	11.98	8.14	5.98	27.35	15.69	21.76	12.29	20.81	11.23	35.95	26.96	35.95	21.57	33.7	11.98	17.98	16.78	8.99	8.99	15.41	15.93	16.48	5.45	23.32	5.99	33.07	12.42	14.71	17.58	4.49	16.92	5.68	35.95	22.47	19.36	20.71	23.97	21.57	17.98	33.19	17.48	21.2	10.67	25.36	21.76	25.68	35.95
ADAMTS13	19.26	26.35	14.98	20.35	17.4	14.07	33.99	18.92	28.67	20.81	23.78	35.95	8.99	35.95	25.17	29.21	29.96	17.98	23.97	29.96	35.95	35.95	21.8	20.97	23.97	29.15	23.97	25.88	18.96	14.71	14.38	24.27	12.69	19.46	14.38	22.47	27.65	25.01	23.97	32.36	35.95	19.36	28.46	16.59	17.68	25.12	30.27	30.24	22.06
ADAMTS14	21.83	23.15	10.49	20.35	18.46	26.57	32.68	17.03	17.75	26.49	22.66	35.95	8.99	35.95	10.79	22.47	35.95	11.98	23.97	29.96	26.96	30.82	12.37	20.97	10.89	19.43	6.37	26.36	9.8	26.15	17.58	11.68	10.57	8.65	39.55	31.46	22.12	16.41	23.97	10.79	17.98	20.74	16.48	16.59	6.72	28.56	28.38	25.11	27.78
ADAMTS15	8.99	8.86	10.49	7.97	7.3	12.5	13.07	14.19	5.01	15.14	8.43	35.95	26.96	35.95	21.57	13.48	23.97	17.98	23.97	20.97	4.49	30.82	12.68	11.98	8.17	24.29	6.37	22.05	15.36	22.88	9.59	8.09	12.69	7.3	39.55	40.44	19.36	16.41	20.97	17.98	17.98	22.12	17.98	18.44	10.52	18.96	26.49	25.68	17.16
ADAMTS16	14.12	18.22	13.48	22.89	17.84	14.07	10.46	12.3	15.47	11.35	14.42	71.9	8.99	35.95	17.98	22.47	14.98	11.98	19.17	17.98	31.46	15.41	10.59	13.48	10.89	16.52	10.49	14.38	7.52	19.61	11.98	12.58	4.23	9.19	17.98	4.49	15.9	15.63	3	25.17	8.99	13.83	10.49	10.14	8.62	18.71	35	19.4	17.16
ADAMTS17	12.84	4.68	10.49	4.92	4.92	10.16	15.03	10.41	8.19	34.06	10.67	35.95	35.95	35.95	32.36	15.73	23.97	17.98	19.17	8.99	13.48	20.54	11.22	13.48	7.08	14.57	8.24	14.86	10.46	26.15	16.78	4.49	8.46	8.65	21.57	17.98	22.12	17.98	20.97	28.76	17.98	22.12	8.99	17.51	7.31	20.68	21.76	21.11	28.6
ADAMTS18	24.4	37.67	29.96	48.16	48.26	21.88	15.69	15.14	14.56	20.81	14.79	35.95	26.96	35.95	25.17	33.7	32.96	35.95	33.55	44.94	49.43	41.09	13.42	16.48	14.16	22.35	16.85	27.32	13.4	27.78	17.58	15.28	19.03	20.54	28.76	31.46	31.8	18.37	14.98	50.33	62.91	27.65	15.48	13.83	12.42	30.78	32.17	31.39	24.51
ADAMTS19	14.12	8.13	8.99	6.27	5.36	17.98	15.03	19.87	12.74	18.92	18.35	35.95	8.99	35.95	17.98	29.21	17.98	11.98	40.74	35.95	31.46	46.22	12.89	17.98	5.99	14.57	6.74	17.74	9.8	31.05	15.98	11.68	8.46	7.84	43.14	31.46	28.35	17.98	17.98	35.95	8.99	13.83	12.48	12.91	6.87	35.21	35.95	34.24	17.16
ADAMTS2	93.73	10.1	62.91	6.44	3.96	107.85	9.15	161.78	32.31	143.8	14.61	35.95	8.99	35.95	14.38	11.23	14.98	29.96	38.35	17.98	13.48	30.82	13.21	76.4	8.17	81.62	11.98	120.32	10.13	67	44.74	14.38	90.94	11.62	35.95	8.99	48.4	18.76	14.98	32.36	26.96	64.99	7.99	70.06	15.93	24.62	21.76	25.11	136.45
ADAMTS20	19.26	11.57	10.49	7.97	6.86	17.19	14.38	11.35	17.29	17.03	15.54	35.95	8.99	35.95	32.36	29.21	17.98	23.97	26.36	23.97	40.44	30.82	16.77	20.97	10.35	23.32	18.35	18.22	14.71	17.98	13.58	18.87	6.34	11.89	32.36	53.93	22.82	19.54	5.99	32.36	35.95	15.21	20.47	11.98	10.23	31.27	29.33	31.96	27.78
ADAMTS3	23.11	22.41	29.96	20.86	13.1	29.7	20.92	37.84	25.48	13.25	22.84	35.95	17.98	35.95	46.74	40.44	32.96	29.96	47.93	35.95	35.95	30.82	17.5	19.47	13.62	17.49	15.73	25.88	15.03	26.15	12.78	9.89	14.8	11.08	35.95	22.47	26.27	23.84	17.98	28.76	17.98	29.04	25.96	14.75	17.39	35.95	37.84	28.53	22.06
ADAMTS4	20.54	20.44	32.96	13.91	14.33	33.61	31.38	50.14	28.67	41.63	22.84	71.9	8.99	35.95	32.36	29.21	32.96	35.95	21.57	23.97	35.95	25.68	29.77	26.96	19.61	18.46	17.23	73.82	23.2	24.51	31.16	19.77	46.52	19.19	7.19	26.96	57.38	27.35	14.98	35.95	26.96	42.86	25.96	69.14	27.18	28.07	37.84	47.93	69.45
ADAMTS5	34.67	12.31	17.98	13.4	9.76	21.88	17	30.27	16.84	17.03	16.66	35.95	17.98	71.9	50.33	38.2	23.97	41.94	31.16	14.98	22.47	41.09	16.35	17.98	10.89	18.46	13.11	17.74	14.05	29.41	22.37	19.77	14.8	13.52	25.17	44.94	29.73	16.02	14.98	28.76	17.98	31.8	20.97	23.05	11.69	29.3	40.68	31.96	19.61
ADAMTS6	7.7	4.92	5.99	3.73	2.64	9.38	5.23	10.41	9.56	5.68	9.18	35.95	17.98	35.95	10.79	17.98	23.97	5.99	21.57	20.97	13.48	15.41	5.97	10.49	10.35	7.77	4.49	13.9	4.9	6.54	13.58	11.68	10.57	8.38	25.17	22.47	13.83	7.42	11.98	17.98	8.99	20.74	7.99	4.61	5.11	16.01	12.3	17.12	14.71
ADAMTS7	21.83	11.33	3	8.99	6.77	17.98	14.38	14.19	12.29	15.14	11.23	35.95	26.96	35.95	35.95	15.73	11.98	11.98	9.59	29.96	8.99	25.68	13.84	13.48	7.63	15.55	11.61	18.69	12.42	13.07	11.98	16.18	16.92	8.11	7.19	26.96	19.36	12.11	20.97	21.57	17.98	11.06	18.47	10.14	11.55	18.47	14.19	27.96	19.61
ADAMTS8	8.99	9.36	14.98	6.1	4.39	16.41	11.11	18.92	12.29	26.49	11.42	35.95	26.96	35.95	32.36	31.46	35.95	17.98	31.16	29.96	17.98	25.68	14.36	10.49	5.99	21.38	7.49	21.57	13.07	42.49	23.17	8.99	10.57	10.81	17.98	26.96	27.65	17.58	11.98	25.17	53.93	16.59	14.98	10.14	9.5	31.76	35	22.83	20.43
ADAMTS9	7.7	4.43	17.98	2.54	3.52	17.19	7.19	9.46	9.1	11.35	9.55	35.95	8.99	35.95	14.38	11.23	3	5.99	11.98	3	13.48	20.54	8.07	8.99	4.36	18.46	2.62	23.97	4.9	9.8	11.98	6.29	6.34	5.68	21.57	31.46	26.96	14.85	11.98	10.79	35.95	13.83	3.5	12.91	6.28	17.73	16.08	10.84	16.34
ADAMTSL1	16.69	21.18	26.96	28.83	33.93	21.1	27.45	23.65	20.93	24.6	19.85	35.95	35.95	35.95	53.93	31.46	23.97	35.95	28.76	11.98	31.46	25.68	21.91	20.97	20.15	23.32	16.1	26.36	23.86	31.05	21.57	7.19	23.26	23.52	35.95	26.96	29.73	29.31	14.98	28.76	35.95	38.72	25.96	24.89	16.81	34.97	33.11	37.66	24.51
ADAMTSL2	32.1	21.42	28.46	15.09	13.71	82.84	32.68	57.71	50.51	58.66	45.5	35.95	26.96	35.95	14.38	17.98	14.98	17.98	4.79	29.96	22.47	30.82	17.4	41.94	22.33	27.21	25.84	19.17	18.3	60.46	45.54	32.36	33.84	27.3	21.57	13.48	27.65	19.54	5.99	17.98	17.98	30.42	16.48	12.91	10.96	21.67	18.92	18.26	28.6
ADAMTSL3	8.99	4.68	11.98	4.58	4.22	16.41	10.46	19.87	13.2	7.57	11.23	35.95	26.96	35.95	7.19	20.22	26.96	17.98	35.95	23.97	13.48	30.82	7.44	10.49	5.45	18.46	4.49	29.24	8.17	29.41	23.17	7.19	23.26	5.95	43.14	26.96	24.2	15.63	35.95	25.17	44.94	20.74	3.99	12.91	4.82	27.58	30.27	22.26	23.7
ADAMTSL4	12.84	10.59	4.49	8.65	7.03	47.67	15.03	63.39	14.11	18.92	10.49	35.95	8.99	35.95	10.79	15.73	20.97	23.97	26.36	17.98	17.98	20.54	15.62	22.47	10.35	11.66	11.23	20.61	15.03	19.61	10.39	12.58	29.61	14.6	28.76	13.48	19.36	17.19	26.96	17.98	17.98	24.89	22.47	16.59	7.89	23.89	24.6	22.83	22.88
ADAMTSL5	24.4	24.13	11.98	20.35	18.55	28.92	30.72	25.54	20.48	18.92	24.53	35.95	8.99	35.95	35.95	47.19	32.96	35.95	21.57	44.94	31.46	41.09	30.29	34.45	20.7	25.26	23.22	30.68	31.7	27.78	19.17	21.57	27.49	22.98	39.55	40.44	24.89	27.35	23.97	28.76	44.94	34.57	38.95	17.51	21.19	38.41	24.6	38.23	31.87
ADAP1	24.4	19.21	14.98	10.68	11.34	33.61	33.34	29.33	23.21	26.49	24.34	35.95	17.98	35.95	17.98	31.46	32.96	35.95	35.95	26.96	31.46	10.27	21.59	23.97	32.14	40.81	32.58	33.55	23.2	31.05	28.76	48.53	29.61	30	53.93	53.93	24.89	27.35	14.98	35.95	17.98	24.89	28.96	12.91	15.64	30.78	36.9	33.1	31.05
ADAP2	39.8	13.3	26.96	13.4	15.12	37.51	24.84	36.9	25.48	32.17	20.6	35.95	17.98	35.95	57.52	35.95	11.98	17.98	31.16	23.97	17.98	30.82	17.71	49.43	11.98	37.89	13.48	43.14	17.98	29.41	46.34	20.67	33.84	12.97	28.76	58.42	35.26	23.06	23.97	28.76	35.95	33.19	17.98	32.26	11.98	33.73	41.63	47.36	41.67
ADAR	71.9	68.45	58.42	68.68	69.27	56.27	58.18	38.79	81	52.98	76.77	35.95	8.99	35.95	68.31	22.47	47.93	47.93	26.36	44.94	26.96	35.95	47.38	73.4	136.72	57.33	136.31	45.54	47.06	55.56	69.51	97.97	78.25	105.69	39.55	31.46	41.48	50.02	110.85	25.17	35.95	34.57	34.95	58.07	62.4	26.84	26.49	31.39	49.84
ADARB1	46.22	29.8	26.96	30.35	29.45	47.67	24.19	31.22	27.3	32.17	22.47	71.9	80.89	35.95	140.21	130.32	107.85	167.77	143.8	191.74	112.35	107.85	25.78	34.45	20.15	35.95	24.72	32.12	31.38	24.51	24.77	28.76	35.95	27.03	107.85	125.83	67.75	39.86	80.89	161.78	242.67	40.1	30.46	34.11	24.55	53.68	49.2	39.95	31.05
ADARB2	14.12	13.3	10.49	13.23	9.32	20.32	22.22	20.81	19.11	17.03	19.85	35.95	8.99	35.95	25.17	17.98	20.97	29.96	31.16	17.98	31.46	25.68	9.54	13.48	19.61	31.09	19.85	18.22	11.44	19.61	14.38	10.79	16.92	14.87	25.17	8.99	26.96	25.79	3	14.38	26.96	17.98	10.99	8.3	9.79	24.13	28.38	22.83	25.33
ADAT1	34.67	40.14	23.97	47.31	42.02	33.61	18.3	35.95	22.3	13.25	18.35	35.95	8.99	35.95	35.95	11.23	23.97	11.98	26.36	14.98	17.98	25.68	22.53	28.46	28.33	36.92	26.59	23.49	26.8	37.59	36.75	34.15	35.95	34.33	21.57	17.98	29.04	30.48	14.98	32.36	17.98	35.95	29.46	24.89	30.11	33.24	38.79	26.82	27.78
ADAT2	15.41	13.05	4.49	9.84	7.91	15.63	15.69	19.87	10.92	18.92	10.67	35.95	8.99	35.95	3.6	17.98	3	11.98	4.79	8.99	4.49	15.41	16.77	5.99	4.9	13.6	7.12	15.82	20.59	9.8	6.39	10.79	8.46	7.84	10.79	22.47	22.82	13.29	14.98	3.6	8.99	11.06	13.98	9.22	15.93	13.3	14.19	16.55	13.07
ADAT3	41.09	46.29	37.45	33.75	26.11	32.04	30.07	24.6	24.57	24.6	26.78	107.85	17.98	35.95	28.76	51.68	23.97	29.96	11.98	14.98	8.99	15.41	40.14	23.97	27.24	25.26	28.09	26.84	39.87	24.51	25.57	17.08	21.15	24.06	10.79	40.44	27.65	32.43	11.98	25.17	8.99	33.19	46.44	18.44	40.04	20.44	22.71	35.38	25.33
ADCK1	23.11	19.95	16.48	16.79	13.71	17.98	17	18.92	18.66	17.03	20.78	35.95	17.98	35.95	21.57	47.19	11.98	47.93	19.17	38.95	26.96	20.54	21.17	17.98	9.26	15.55	13.86	25.88	23.2	16.34	22.37	14.38	12.69	15.68	25.17	44.94	24.2	17.58	20.97	25.17	44.94	34.57	24.97	14.75	16.37	27.58	39.74	32.53	28.6
ADCK2	19.26	20.44	22.47	21.2	18.9	33.61	38.57	32.17	31.86	28.38	36.51	35.95	17.98	35.95	32.36	20.22	26.96	23.97	26.36	44.94	40.44	25.68	30.08	23.97	34.32	32.06	31.08	35.95	30.07	29.41	34.35	30.56	23.26	28.65	39.55	31.46	35.95	25.4	41.94	17.98	26.96	23.51	31.96	24.89	27.04	33.98	36.9	26.25	35.13
ADCK5	23.11	34.97	25.47	22.89	23.29	28.92	33.34	37.84	28.67	18.92	30.52	71.9	35.95	35.95	28.76	33.7	41.94	41.94	47.93	35.95	53.93	35.95	23.27	20.97	19.61	21.38	21.35	25.41	21.9	35.95	25.57	21.57	23.26	22.71	32.36	22.47	25.58	34	29.96	32.36	53.93	27.65	32.46	19.36	15.2	32.5	23.65	33.1	34.32
ADCY1	28.25	41.61	38.95	48.16	37.09	17.19	26.15	16.08	24.57	34.06	24.53	35.95	8.99	35.95	28.76	13.48	29.96	29.96	26.36	35.95	31.46	46.22	92.76	11.98	48.48	25.26	39.32	34.99	76.8	34.32	32.76	30.56	42.3	47.57	25.17	40.44	25.58	27.35	29.96	10.79	35.95	16.59	46.94	49.78	105.81	22.16	22.71	25.11	26.96
ADCY10	15.41	20.68	7.49	12.55	9.58	22.66	18.96	19.87	21.84	13.25	21.16	35.95	26.96	35.95	28.76	15.73	53.93	17.98	38.35	14.98	13.48	15.41	18.13	8.99	11.98	26.23	15.35	25.41	17.65	19.61	16.78	18.87	12.69	15.14	21.57	17.98	18.67	20.32	11.98	21.57	44.94	23.51	20.47	13.83	11.25	29.06	20.81	33.67	15.52
ADCY2	37.24	41.61	26.96	41.72	33.05	20.32	35.3	21.76	47.33	30.27	42.5	35.95	35.95	35.95	46.74	44.94	20.97	29.96	31.16	14.98	35.95	10.27	17.82	23.97	36.5	23.32	26.96	23.97	18.96	29.41	26.36	22.47	4.23	28.92	25.17	22.47	32.49	64.09	47.93	25.17	35.95	26.27	26.96	12.91	11.84	30.78	43.52	33.1	26.15
ADCY3	19.26	20.19	23.97	17.3	19.69	37.51	22.22	35.95	23.66	30.27	25.09	35.95	35.95	35.95	21.57	24.72	17.98	17.98	23.97	20.97	40.44	20.54	29.14	22.47	8.72	25.26	14.23	30.68	26.15	11.44	31.16	18.87	10.57	10	35.95	13.48	35.95	23.06	8.99	14.38	8.99	42.86	24.97	20.28	26.74	25.12	25.54	22.26	35.13
ADCY4	26.96	17.24	19.47	15.94	12.92	16.41	22.88	23.65	21.39	11.35	22.28	35.95	35.95	71.9	43.14	33.7	20.97	23.97	21.57	26.96	4.49	46.22	24.74	25.47	10.89	24.29	12.73	26.84	26.15	17.98	26.36	24.27	27.49	16.76	43.14	35.95	22.12	25.01	29.96	32.36	35.95	29.04	36.95	24.89	17.83	31.52	39.74	35.38	17.98
ADCY5	17.98	12.56	8.99	11.02	9.32	13.29	13.73	8.51	9.1	11.35	7.3	35.95	8.99	35.95	7.19	6.74	17.98	17.98	11.98	8.99	13.48	5.14	11.95	7.49	2.18	7.77	4.49	13.42	13.4	17.98	13.58	5.39	6.34	3.78	7.19	8.99	22.82	10.16	5.99	3.6	8.99	11.06	18.47	9.22	14.61	13.79	10.41	10.84	17.98
ADCY6	34.67	35.21	29.96	35.27	29.45	42.2	53.6	35	64.62	32.17	55.99	35.95	35.95	35.95	64.71	47.19	29.96	83.89	35.95	44.94	31.46	41.09	42.14	46.44	43.58	36.92	43.44	40.27	49.68	53.93	35.95	35.95	46.52	41.09	25.17	40.44	47.01	44.16	71.9	39.55	26.96	29.04	51.93	22.12	33.32	45.31	33.11	29.67	46.57
ADCY7	38.52	14.28	14.98	12.72	9.76	28.14	19.61	39.74	20.48	7.57	14.04	35.95	8.99	35.95	14.38	15.73	14.98	11.98	38.35	20.97	35.95	15.41	13.42	79.39	9.8	97.17	8.61	22.53	9.48	84.98	79.09	13.48	97.28	9.73	28.76	22.47	23.51	19.54	14.98	7.19	8.99	19.36	17.48	16.59	9.06	20.44	34.06	19.97	22.06
ADCY8	10.27	12.07	20.97	7.63	8.7	20.32	18.96	16.08	10.47	22.71	11.42	35.95	8.99	35.95	10.79	8.99	35.95	29.96	14.38	23.97	22.47	10.27	14.57	13.48	7.08	24.29	5.62	21.57	10.79	22.88	11.98	12.58	8.46	5.68	21.57	26.96	25.58	14.85	11.98	21.57	17.98	27.65	15.48	23.97	10.08	29.3	34.06	30.24	22.06
ADCY9	15.41	22.41	22.47	19.67	19.43	21.1	17	23.65	22.75	26.49	20.78	35.95	62.91	35.95	14.38	17.98	47.93	29.96	31.16	17.98	22.47	20.54	14.15	20.97	20.7	29.15	17.98	24.45	14.71	21.24	21.57	22.47	23.26	23.25	46.74	22.47	18.67	18.76	14.98	28.76	8.99	30.42	10.99	17.51	13.88	23.89	26.49	26.25	26.15
ADCYAP1	44.94	82.24	35.95	84.96	95.2	14.07	14.38	22.71	15.47	28.38	14.79	35.95	26.96	35.95	21.57	22.47	23.97	29.96	19.17	11.98	40.44	30.82	19.29	17.98	11.98	18.46	9.36	15.34	22.22	17.98	14.38	8.09	6.34	5.68	28.76	40.44	36.64	34.39	5.99	25.17	8.99	17.98	25.47	20.28	16.66	27.83	26.49	28.53	18.79
ADCYAP1R1	14.12	10.59	20.97	9.33	9.84	14.07	19.61	12.3	10.47	22.71	11.23	35.95	26.96	35.95	21.57	13.48	20.97	5.99	23.97	8.99	31.46	41.09	13.52	11.98	13.07	22.35	10.11	24.93	10.79	19.61	17.58	6.29	10.57	9.46	7.19	31.46	26.27	21.88	8.99	43.14	17.98	15.21	14.98	9.22	8.62	25.36	28.38	29.67	17.98
ADD1	41.09	27.58	56.92	30.69	31.56	63.31	39.22	63.39	60.98	51.09	51.68	35.95	17.98	35.95	25.17	13.48	23.97	29.96	26.36	44.94	44.94	30.82	39.51	61.42	63.19	50.53	66.66	60.4	42.16	45.76	57.52	73.7	54.98	65.41	25.17	40.44	29.73	32.82	32.96	28.76	35.95	55.31	34.95	63.61	44.87	33.24	24.6	22.83	50.66
ADD2	21.83	43.58	38.95	40.02	47.73	18.76	38.57	28.38	39.14	26.49	35.58	35.95	17.98	35.95	35.95	24.72	26.96	29.96	16.78	23.97	17.98	25.68	45.59	16.48	28.33	25.26	23.22	20.13	58.5	35.95	19.17	22.47	29.61	23.79	28.76	22.47	29.73	38.3	20.97	17.98	17.98	27.65	46.94	35.03	62.26	23.89	31.22	27.96	32.68
ADD3	44.94	17.98	32.96	14.08	12.04	42.98	42.49	66.23	32.31	64.33	49.99	35.95	8.99	35.95	43.14	11.23	29.96	35.95	21.57	47.93	26.96	46.22	11.84	40.44	62.1	45.67	59.92	50.33	13.73	31.05	58.32	62.02	54.98	56.76	35.95	17.98	26.27	23.45	23.97	28.76	8.99	42.86	12.98	42.4	13.3	28.32	33.11	24.54	41.67
ADGB	17.98	12.07	5.99	9.5	7.74	18.76	17.65	19.87	17.29	15.14	13.11	35.95	26.96	35.95	39.55	35.95	35.95	35.95	33.55	35.95	17.98	25.68	13	22.47	10.35	21.38	11.61	25.41	10.46	34.32	18.37	7.19	14.8	12.43	32.36	40.44	33.88	25.79	20.97	17.98	8.99	22.12	16.98	7.37	8.48	32.5	37.84	22.26	29.41
ADGRA1	17.98	12.56	20.97	10.17	10.64	16.41	33.99	15.14	24.12	26.49	26.59	35.95	17.98	35.95	28.76	17.98	20.97	17.98	26.36	41.94	31.46	41.09	11.95	23.97	58.28	23.32	46.81	24.45	7.52	37.59	33.55	38.65	19.03	57.58	25.17	35.95	22.12	21.88	20.97	43.14	26.96	23.51	13.98	14.75	7.89	32.01	43.52	36.52	23.7
ADGRA2	24.4	9.6	31.46	6.61	5.54	58.62	9.15	69.06	23.21	87.04	12.73	35.95	17.98	35.95	7.19	13.48	17.98	11.98	19.17	14.98	22.47	20.54	18.34	37.45	8.17	34.01	6.74	62.79	12.42	50.66	48.73	15.28	38.07	10.27	28.76	13.48	24.89	19.54	17.98	25.17	17.98	49.78	12.98	33.19	12.57	23.39	31.22	18.83	57.19
ADGRA3	60.35	90.86	62.91	104.63	117.08	39.08	52.29	34.06	49.6	43.52	48.12	35.95	26.96	35.95	43.14	40.44	26.96	35.95	28.76	32.96	40.44	46.22	45.49	22.47	53.93	34.01	54.3	35.47	43.79	37.59	33.55	52.13	31.72	57.31	53.93	35.95	42.17	40.64	86.88	46.74	62.91	35.95	54.43	37.79	45.6	43.83	48.25	42.8	29.41
ADGRB1	34.67	60.58	35.95	42.06	34.98	47.67	94.78	35.95	116.95	70.01	115.34	35.95	17.98	35.95	43.14	33.7	17.98	41.94	52.73	26.96	17.98	25.68	15.2	23.97	73.54	26.23	72.65	23.01	16.01	32.68	22.37	55.72	19.03	66.5	35.95	31.46	21.43	35.17	17.98	25.17	44.94	31.8	18.47	16.59	10.96	29.55	32.17	26.25	23.7
ADGRB2	14.12	10.34	8.99	12.72	11.87	12.5	13.07	11.35	15.02	7.57	16.48	35.95	8.99	35.95	25.17	15.73	14.98	5.99	11.98	29.96	4.49	15.41	16.25	7.49	4.9	12.63	7.12	7.67	20.26	19.61	9.59	8.09	8.46	8.11	57.52	22.47	17.28	13.29	11.98	21.57	8.99	13.83	19.47	5.53	11.69	17.48	20.81	26.25	16.34
ADGRB3	14.12	26.84	25.47	39.34	45.44	20.32	17.65	13.25	12.29	18.92	17.6	35.95	8.99	35.95	17.98	26.96	23.97	11.98	40.74	50.93	22.47	25.68	16.46	11.98	4.9	17.49	13.11	23.97	12.75	22.88	14.38	8.09	8.46	13.79	43.14	17.98	27.65	29.7	17.98	32.36	62.91	15.21	19.47	12.91	16.66	32.75	33.11	30.82	25.33
ADGRD1	10.27	10.83	8.99	5.77	6.24	17.98	16.34	24.6	16.84	15.14	13.86	35.95	26.96	71.9	21.57	22.47	35.95	41.94	21.57	29.96	26.96	15.41	13.63	16.48	5.45	19.43	9.74	12.46	14.05	22.88	8.79	8.99	16.92	10.54	32.36	13.48	23.51	22.66	17.98	14.38	35.95	23.51	16.98	11.98	9.21	28.07	26.49	35.95	23.7
ADGRD2	29.53	44.32	19.47	29.34	22.24	44.55	45.76	23.65	33.22	26.49	38.01	35.95	17.98	35.95	46.74	42.69	29.96	29.96	43.14	32.96	44.94	20.54	30.5	35.95	28.87	26.23	26.96	33.55	34.32	31.05	24.77	26.96	10.57	24.06	28.76	26.96	35.26	41.03	29.96	46.74	53.93	49.78	49.43	17.51	29.67	38.17	31.22	45.08	25.33
ADGRE1	10.27	11.57	13.48	11.87	10.37	14.07	15.69	12.3	15.47	11.35	14.61	35.95	17.98	35.95	17.98	17.98	14.98	17.98	28.76	38.95	17.98	20.54	19.6	19.47	4.36	14.57	8.61	20.13	17.32	13.07	15.18	12.58	19.03	7.84	25.17	17.98	18.67	17.58	11.98	28.76	8.99	27.65	19.47	19.36	14.18	21.92	30.27	23.4	21.24
ADGRE2	41.09	24.38	20.97	24.59	18.55	25.01	32.03	43.52	24.57	13.25	27.9	107.85	44.94	35.95	53.93	33.7	23.97	29.96	28.76	17.98	8.99	56.49	38.15	47.93	20.7	34.01	15.73	36.91	35.3	42.49	34.35	17.98	38.07	22.71	28.76	22.47	24.89	29.7	32.96	43.14	44.94	34.57	45.94	34.11	25.57	52.94	43.52	48.51	30.23
ADGRE5	68.05	17.73	32.96	14.08	14.24	72.68	19.61	103.12	34.59	51.09	21.91	71.9	44.94	35.95	28.76	24.72	41.94	29.96	21.57	23.97	31.46	35.95	22.53	62.91	11.98	63.16	16.48	52.25	20.59	29.41	53.53	15.28	78.25	12.16	35.95	44.94	57.38	22.27	23.97	28.76	44.94	51.16	21.97	39.64	17.54	48.26	40.68	28.53	58.01
ADGRF1	12.84	12.8	16.48	8.14	8.88	9.38	24.84	18.92	19.11	11.35	21.35	35.95	8.99	35.95	32.36	22.47	29.96	11.98	26.36	38.95	17.98	20.54	11.22	11.98	10.89	21.38	6.37	16.78	12.09	21.24	14.38	8.99	14.8	13.25	35.95	22.47	17.98	16.41	3	21.57	8.99	22.12	16.98	17.51	9.94	23.64	36.9	25.68	13.07
ADGRF2	14.12	13.3	8.99	6.95	10.2	25.01	32.68	21.76	26.39	18.92	27.9	35.95	26.96	35.95	3.6	38.2	17.98	11.98	76.7	32.96	17.98	30.82	15.62	17.98	17.98	15.55	11.61	17.74	14.38	9.8	15.18	17.98	10.57	10.54	39.55	31.46	29.73	16.8	14.98	14.38	53.93	17.98	10.49	13.83	8.48	25.12	20.81	23.4	17.98
ADGRF3	14.12	9.6	10.49	9.67	8.88	9.38	15.03	11.35	8.65	15.14	16.66	35.95	26.96	35.95	14.38	15.73	17.98	11.98	23.97	17.98	22.47	41.09	10.69	13.48	8.17	18.46	12.36	19.17	14.05	26.15	11.18	8.99	8.46	8.65	32.36	49.43	26.96	12.9	23.97	21.57	44.94	16.59	15.48	8.3	10.38	23.89	28.38	21.11	19.61
ADGRF4	20.54	17.24	7.49	8.48	9.14	21.88	28.76	17.03	22.3	17.03	26.78	71.9	8.99	35.95	25.17	24.72	14.98	17.98	33.55	23.97	22.47	10.27	15.2	13.48	14.16	22.35	7.86	26.36	14.71	32.68	12.78	15.28	21.15	10	28.76	22.47	15.9	19.15	14.98	25.17	26.96	20.74	20.47	18.44	9.79	34.23	43.52	30.24	25.33
ADGRF5	41.09	17.48	28.46	12.72	14.68	53.93	30.07	59.6	43.23	43.52	40.63	71.9	44.94	35.95	39.55	26.96	44.94	23.97	43.14	32.96	44.94	20.54	29.56	94.37	19.06	78.7	21.72	107.85	25.49	63.73	84.68	27.86	65.56	14.87	43.14	31.46	60.15	26.57	23.97	46.74	53.93	81.58	29.46	46.09	20.75	36.44	39.74	38.8	89.06
ADGRG1	37.24	37.92	43.44	40.36	41.23	42.98	60.14	25.54	64.62	45.41	65.54	35.95	8.99	35.95	17.98	13.48	5.99	11.98	23.97	26.96	17.98	10.27	15.3	34.45	45.76	23.32	43.44	14.38	22.22	35.95	23.97	50.33	31.72	42.44	25.17	35.95	27.65	19.15	32.96	10.79	8.99	26.27	18.47	19.36	13.59	20.68	23.65	19.97	17.16
ADGRG2	20.54	15.02	11.98	11.7	9.41	18.76	9.8	11.35	11.83	15.14	14.61	35.95	8.99	35.95	25.17	26.96	23.97	5.99	23.97	35.95	31.46	20.54	13.1	19.47	7.08	17.49	8.61	22.53	14.05	24.51	18.37	7.19	6.34	6.76	28.76	13.48	24.89	16.02	14.98	25.17	17.98	17.98	18.97	15.67	8.18	26.35	17.98	28.53	21.24
ADGRG3	5.14	12.56	14.98	11.02	8.97	17.98	23.53	10.41	14.56	3.78	17.79	107.85	17.98	35.95	7.19	6.74	20.97	5.99	11.98	20.97	35.95	20.54	14.99	10.49	9.8	23.32	11.23	20.13	12.42	29.41	16.78	9.89	19.03	8.65	28.76	26.96	19.36	16.02	20.97	14.38	35.95	19.36	17.48	9.22	8.48	35.21	28.38	16.55	15.52
ADGRG4	20.54	15.51	7.49	12.38	11.6	17.19	15.03	18.92	13.2	18.92	10.67	35.95	26.96	35.95	14.38	17.98	38.95	41.94	9.59	32.96	22.47	20.54	11.74	16.48	15.25	16.52	8.61	27.8	12.75	32.68	14.38	9.89	8.46	8.92	39.55	40.44	37.33	20.71	23.97	32.36	35.95	23.51	17.98	12.91	11.25	28.32	35	29.1	23.7
ADGRG5	7.7	9.6	10.49	9.84	9.67	19.54	21.57	9.46	16.84	13.25	20.78	71.9	35.95	35.95	25.17	26.96	32.96	35.95	21.57	17.98	8.99	25.68	13.94	17.98	15.25	12.63	7.86	26.36	11.77	35.95	19.17	12.58	14.8	10	21.57	17.98	21.43	17.58	5.99	32.36	35.95	20.74	20.47	10.14	9.06	28.07	32.17	21.11	20.43
ADGRG6	25.68	15.27	11.98	15.09	11.69	35.17	57.52	24.6	40.96	47.3	75.83	35.95	26.96	35.95	43.14	26.96	47.93	41.94	33.55	86.88	26.96	15.41	22.33	77.89	445.03	84.53	436.66	25.88	17	27.78	118.24	399.96	114.2	456.28	32.36	44.94	33.19	30.09	26.96	35.95	35.95	26.27	24.47	21.2	15.64	37.18	49.2	30.82	25.33
ADGRG7	10.27	19.7	7.49	15.26	11.6	24.23	20.26	6.62	14.11	20.81	14.79	35.95	26.96	35.95	14.38	42.69	26.96	11.98	23.97	29.96	13.48	25.68	10.8	22.47	8.72	20.4	8.61	19.17	12.09	21.24	9.59	8.09	8.46	8.11	50.33	26.96	26.27	24.23	11.98	46.74	53.93	23.51	10.99	11.06	9.21	28.81	28.38	29.67	26.15
ADGRL1	23.11	43.83	41.94	54.1	48.61	35.17	61.44	37.84	50.06	41.63	57.3	35.95	17.98	35.95	17.98	26.96	29.96	65.91	35.95	29.96	58.42	20.54	143.07	17.98	51.75	19.43	50.93	50.81	160.47	26.15	24.77	40.44	25.38	53.25	43.14	13.48	45.63	64.09	56.92	25.17	53.93	45.63	126.33	74.67	147.17	31.76	31.22	26.25	54.74
ADGRL2	43.65	22.65	35.95	16.62	13.27	42.98	20.92	49.2	20.93	39.74	20.41	35.95	26.96	71.9	17.98	24.72	20.97	47.93	23.97	23.97	31.46	35.95	24.53	34.45	13.07	43.72	13.11	42.18	25.82	45.76	55.12	18.87	38.07	12.43	28.76	58.42	26.27	27.74	26.96	64.71	8.99	26.27	26.96	36.87	23.82	32.75	42.57	26.82	30.23
ADGRL3	28.25	20.68	22.47	17.64	16.44	17.98	16.34	21.76	16.84	26.49	12.92	71.9	8.99	35.95	14.38	11.23	29.96	29.96	26.36	14.98	22.47	15.41	36.16	23.97	78.98	20.4	77.52	20.13	33.01	21.24	37.55	73.7	33.84	93.53	3.6	13.48	22.12	21.1	20.97	10.79	8.99	33.19	27.46	23.05	41.94	18.22	26.49	19.4	14.71
ADGRL4	26.96	8.62	14.98	9.33	9.14	18.76	16.34	22.71	17.75	5.68	14.42	35.95	17.98	35.95	32.36	29.21	20.97	23.97	45.54	20.97	26.96	25.68	14.88	28.46	9.8	28.18	10.49	26.84	13.07	17.98	23.17	9.89	31.72	9.46	17.98	35.95	29.04	22.27	14.98	28.76	8.99	24.89	25.96	29.5	14.47	31.27	24.6	26.82	22.06
ADGRV1	20.54	15.02	8.99	20.69	16.61	21.88	41.83	25.54	41.41	24.6	44.56	35.95	35.95	35.95	25.17	15.73	17.98	11.98	19.17	26.96	26.96	20.54	33.54	13.48	56.11	17.49	46.44	23.01	40.53	24.51	27.16	38.65	12.69	42.71	21.57	13.48	22.12	41.81	8.99	28.76	8.99	15.21	48.43	22.12	42.09	30.29	32.17	23.4	22.88
ADH1A	26.96	13.05	37.45	8.31	9.84	24.23	14.38	23.65	15.02	24.6	16.29	35.95	44.94	35.95	25.17	56.17	68.91	11.98	28.76	47.93	49.43	41.09	15.2	28.46	9.26	30.12	10.86	23.97	11.11	29.41	19.17	15.28	14.8	9.19	32.36	40.44	62.91	25.4	20.97	35.95	71.9	37.33	18.97	20.28	12.42	45.06	33.11	26.25	16.34
ADH1B	123.26	23.64	113.85	17.81	15.65	39.08	15.69	88.93	26.39	90.82	23.59	35.95	8.99	35.95	25.17	33.7	20.97	41.94	7.19	5.99	8.99	5.14	18.66	61.42	9.26	43.72	14.23	11.98	17.98	32.68	22.37	10.79	69.79	15.95	21.57	13.48	161.09	33.61	3	7.19	8.99	17.98	24.47	78.35	18.85	23.15	17.03	17.69	16.34
ADH4	15.41	10.83	10.49	9.84	8.35	22.66	18.96	26.49	11.83	28.38	16.29	35.95	8.99	35.95	28.76	20.22	56.92	17.98	35.95	44.94	40.44	51.36	13.1	26.96	8.17	26.23	10.86	27.32	15.69	35.95	19.97	13.48	4.23	10.81	39.55	35.95	31.8	26.18	11.98	43.14	35.95	33.19	16.48	18.44	13.88	38.91	42.57	29.67	20.43
ADH5	66.77	55.9	58.42	60.88	73.31	63.31	50.99	66.23	60.98	70.01	47.93	179.76	53.93	35.95	64.71	62.91	53.93	53.93	45.54	59.92	58.42	46.22	58.8	56.92	45.76	47.61	57.3	63.27	62.42	40.85	47.93	53.03	33.84	48.93	50.33	49.43	62.91	43.38	71.9	50.33	44.94	51.16	42.44	79.28	54.66	50.23	52.03	49.08	58.83
ADH6	16.69	13.79	13.48	11.7	10.11	18.76	18.3	23.65	17.29	24.6	19.29	35.95	17.98	35.95	25.17	29.21	26.96	41.94	43.14	35.95	22.47	41.09	15.83	16.48	13.07	19.43	10.11	25.41	19.28	29.41	23.97	16.18	19.03	10	53.93	26.96	31.11	25.01	17.98	21.57	26.96	29.04	15.98	18.44	12.28	34.23	36.9	30.82	23.7
ADH7	24.4	12.31	20.97	10.17	8	23.45	18.3	17.03	12.74	20.81	12.17	71.9	35.95	35.95	28.76	33.7	71.9	47.93	43.14	53.93	40.44	46.22	12.26	20.97	11.44	26.23	8.99	30.2	14.05	31.05	18.37	7.19	14.8	9.73	28.76	53.93	47.7	28.53	20.97	35.95	53.93	26.27	12.98	18.44	9.06	54.17	45.41	28.53	26.96
ADHFE1	17.98	18.22	19.47	11.87	13.8	27.35	22.88	21.76	25.94	34.06	21.91	35.95	8.99	35.95	14.38	24.72	29.96	11.98	23.97	38.95	13.48	10.27	14.25	16.48	19.06	22.35	14.61	24.45	14.38	32.68	20.77	15.28	14.8	17.57	28.76	4.49	33.88	27.74	11.98	25.17	17.98	16.59	14.98	13.83	8.33	26.35	31.22	25.11	17.16
ADI1	55.21	44.57	64.41	44.77	46.59	63.31	62.1	73.79	56.88	83.26	63.48	35.95	17.98	35.95	25.17	35.95	29.96	47.93	23.97	44.94	31.46	5.14	34.59	35.95	40.85	47.61	40.44	58	42.81	32.68	50.33	58.42	65.56	45.41	17.98	26.96	34.57	32.82	98.87	25.17	26.96	44.25	33.95	108.78	56.56	35.95	30.27	38.8	40.85
ADIG	16.69	16.25	5.99	15.77	13.71	21.88	13.07	24.6	17.75	11.35	17.79	107.85	17.98	35.95	39.55	53.93	29.96	53.93	33.55	26.96	26.96	25.68	22.95	19.47	15.8	16.52	17.6	30.68	26.47	22.88	26.36	20.67	12.69	15.14	21.57	49.43	30.42	31.65	35.95	39.55	71.9	22.12	28.96	18.44	18.56	37.67	45.41	45.08	26.15
ADIPOQ	26.96	24.38	11.98	13.57	12.22	16.41	20.92	20.81	14.11	11.35	15.92	35.95	35.95	35.95	28.76	17.98	35.95	11.98	33.55	8.99	35.95	25.68	16.67	25.47	7.63	17.49	11.98	19.65	14.05	14.71	17.58	11.68	12.69	8.38	43.14	31.46	22.82	19.54	8.99	46.74	8.99	23.51	19.97	9.22	10.08	26.35	29.33	37.09	25.33
ADIPOR1	33.38	29.55	17.98	31.71	33.84	32.04	45.1	39.74	44.14	41.63	41.94	35.95	8.99	35.95	14.38	17.98	29.96	17.98	28.76	44.94	31.46	30.82	30.82	52.43	58.83	42.75	67.41	39.31	28.11	34.32	67.11	72.8	50.75	63.79	25.17	44.94	29.73	32.82	35.95	35.95	26.96	42.86	20.97	46.09	35.37	33.73	37.84	33.1	37.59
ADIPOR2	39.8	35.95	41.94	40.02	38.59	32.04	47.72	38.79	39.14	39.74	41.76	35.95	8.99	35.95	21.57	20.22	23.97	41.94	28.76	41.94	35.95	25.68	44.65	34.45	30.5	34.98	29.58	29.72	30.07	37.59	35.95	33.25	25.38	33.25	17.98	26.96	32.49	40.64	35.95	43.14	17.98	22.12	34.45	40.56	46.91	32.5	23.65	33.1	25.33
ADIRF	24.4	14.04	17.98	13.4	13.98	14.85	20.92	19.87	13.2	28.38	16.29	35.95	8.99	35.95	14.38	20.22	95.87	47.93	31.16	29.96	26.96	15.41	12.16	28.46	11.98	27.21	11.61	27.32	15.36	29.41	19.97	17.98	6.34	12.43	21.57	13.48	50.47	27.74	35.95	21.57	26.96	24.89	16.98	21.2	11.98	29.3	37.84	30.24	22.88
ADK	32.1	28.56	28.46	26.96	28.48	23.45	21.57	18.92	26.85	24.6	25.28	35.95	26.96	35.95	21.57	24.72	20.97	29.96	23.97	38.95	13.48	25.68	23.16	22.47	15.8	19.43	17.23	24.93	19.28	24.51	21.57	20.67	29.61	21.9	21.57	31.46	25.58	19.54	23.97	25.17	8.99	29.04	27.96	24.89	28.79	25.61	28.38	25.11	17.98
ADM	53.93	33	34.45	20.86	15.38	32.82	18.3	28.38	26.85	49.2	38.2	35.95	35.95	35.95	28.76	17.98	23.97	29.96	35.95	14.98	49.43	15.41	33.75	26.96	46.3	67.04	62.17	65.19	15.36	34.32	27.16	21.57	25.38	31.36	28.76	53.93	38.03	25.4	32.96	39.55	44.94	66.37	19.97	49.78	13.74	36.94	30.27	25.11	84.98
ADM2	19.26	28.81	20.97	31.54	28.57	17.98	15.03	20.81	16.38	15.14	12.36	71.9	8.99	35.95	14.38	20.22	17.98	41.94	28.76	29.96	17.98	10.27	17.92	29.96	15.25	18.46	11.61	21.57	20.26	29.41	21.57	18.87	16.92	15.14	25.17	26.96	29.73	36.73	11.98	7.19	8.99	20.74	18.97	19.36	14.03	28.07	26.49	33.67	34.32
ADM5	14.12	11.08	7.49	6.78	8.53	21.1	17	17.98	9.56	11.35	13.11	35.95	35.95	35.95	14.38	20.22	23.97	23.97	19.17	23.97	13.48	5.14	14.88	14.98	9.8	14.57	6.74	15.34	15.69	19.61	11.98	7.19	10.57	7.84	25.17	26.96	19.36	16.41	8.99	32.36	35.95	17.98	20.97	7.37	12.13	22.9	26.49	30.82	15.52
ADNP	32.1	37.43	25.47	48.67	45.71	32.04	22.88	31.22	22.3	24.6	26.4	35.95	17.98	35.95	14.38	17.98	35.95	23.97	28.76	38.95	17.98	35.95	30.82	31.46	57.19	43.72	40.82	33.07	36.6	32.68	35.15	40.44	38.07	44.33	50.33	44.94	38.03	33.61	53.93	35.95	35.95	31.8	33.95	30.42	36.54	33.98	48.25	30.24	36.77
ADNP2	34.67	32.01	22.47	31.2	28.57	30.48	22.22	35.95	20.93	26.49	21.35	35.95	8.99	35.95	28.76	17.98	23.97	17.98	19.17	26.96	62.91	20.54	34.27	26.96	23.97	22.35	30.33	34.03	39.22	27.78	31.16	25.17	27.49	28.38	21.57	44.94	27.65	25.01	29.96	28.76	17.98	24.89	33.45	41.48	40.48	31.27	33.11	34.24	25.33
ADO	23.11	13.54	10.49	16.79	17.4	15.63	20.26	23.65	15.93	26.49	16.1	35.95	17.98	35.95	10.79	13.48	47.93	23.97	16.78	29.96	17.98	20.54	15.09	7.49	13.62	19.43	13.48	15.34	14.38	17.98	19.17	15.28	16.92	12.7	32.36	17.98	24.2	17.19	23.97	43.14	35.95	29.04	5.99	24.89	11.25	29.06	26.49	23.97	17.98
ADORA1	12.84	11.82	13.48	11.36	9.67	24.23	27.45	15.14	21.39	20.81	21.35	35.95	17.98	35.95	17.98	24.72	32.96	23.97	23.97	14.98	58.42	25.68	15.2	16.48	15.8	23.32	16.1	22.05	16.34	17.98	15.98	19.77	21.15	17.84	32.36	26.96	20.74	16.41	14.98	50.33	35.95	19.36	18.47	10.14	10.96	27.09	30.27	28.53	22.88
ADORA2A	37.24	29.3	19.47	27.98	28.57	23.45	25.49	29.33	18.66	28.38	20.78	35.95	53.93	35.95	17.98	24.72	23.97	11.98	23.97	35.95	13.48	51.36	40.46	20.97	20.15	29.15	25.09	51.29	25.82	24.51	19.97	22.47	19.03	19.73	21.57	35.95	38.72	29.7	44.94	46.74	35.95	35.95	28.96	35.03	18.56	36.44	34.06	43.37	56.38
ADORA2B	17.98	12.07	19.47	9.33	7.38	17.19	21.57	22.71	23.21	24.6	20.97	35.95	35.95	35.95	17.98	20.22	29.96	35.95	50.33	26.96	40.44	30.82	16.46	26.96	10.35	25.26	11.98	24.93	20.92	16.34	15.98	21.57	27.49	10.27	32.36	35.95	35.26	31.26	20.97	21.57	35.95	23.51	18.47	18.44	11.11	31.76	32.17	33.67	23.7
ADORA3	33.38	20.44	8.99	14.24	11.95	28.14	26.15	30.27	19.57	22.71	18.72	35.95	35.95	71.9	25.17	40.44	35.95	35.95	38.35	32.96	26.96	20.54	23.48	32.96	13.07	37.89	8.61	34.51	17.98	57.19	26.36	9.89	14.8	9.19	14.38	40.44	42.86	26.18	17.98	32.36	71.9	27.65	20.47	20.28	17.24	41.61	34.06	34.81	36.77
ADPGK	38.52	15.76	16.48	19.33	20.48	43.77	26.8	36.9	29.12	30.27	32.96	35.95	8.99	35.95	14.38	20.22	29.96	5.99	26.36	20.97	40.44	10.27	23.06	41.94	25.6	41.78	23.22	34.03	26.15	42.49	46.34	26.96	38.07	24.06	17.98	22.47	29.73	24.62	26.96	39.55	17.98	27.65	21.47	19.36	24.7	32.26	24.6	25.11	25.33
ADPRH	34.67	30.53	31.46	24.08	18.55	28.92	33.34	23.65	21.84	26.49	25.65	35.95	8.99	35.95	46.74	42.69	29.96	47.93	67.11	32.96	26.96	51.36	24.32	25.47	17.43	52.47	17.6	31.64	26.15	40.85	27.16	16.18	19.03	14.06	21.57	26.96	36.64	28.53	26.96	25.17	62.91	42.86	23.97	23.05	21.63	39.64	29.33	36.52	26.15
ADPRHL1	8.99	14.04	23.97	13.23	13.01	13.29	14.38	13.25	11.38	15.14	12.17	35.95	17.98	35.95	28.76	24.72	20.97	11.98	11.98	23.97	4.49	15.41	11.32	7.49	3.27	8.74	6.74	13.9	10.79	17.98	11.98	10.79	10.57	7.3	21.57	13.48	17.28	20.32	5.99	10.79	8.99	15.21	17.48	8.3	7.6	20.44	27.44	17.69	19.61
ADPRM	19.26	11.57	8.99	12.89	11.43	31.26	19.61	26.49	30.49	32.17	24.9	35.95	8.99	35.95	10.79	24.72	47.93	47.93	28.76	44.94	53.93	25.68	20.86	32.96	19.61	29.15	18.35	30.68	23.86	49.02	28.76	16.18	23.26	22.17	46.74	40.44	38.03	27.35	29.96	53.93	44.94	17.98	17.48	22.12	15.64	38.91	45.41	41.66	31.87
ADPRS	43.65	45.06	35.95	46.3	44.3	45.33	50.99	41.63	44.6	43.52	42.88	35.95	80.89	35.95	104.26	69.66	35.95	41.94	45.54	26.96	22.47	41.09	49.26	37.45	47.39	41.78	42.32	45.54	52.95	34.32	37.55	46.74	38.07	37.57	53.93	22.47	47.7	49.63	50.93	53.93	107.85	22.12	55.42	42.4	50.13	43.58	29.33	32.53	35.95
ADRA1A	20.54	18.71	10.49	11.36	11.08	23.45	29.41	31.22	19.57	32.17	21.16	35.95	44.94	35.95	43.14	44.94	20.97	53.93	35.95	47.93	44.94	20.54	23.48	22.47	11.98	30.12	14.98	38.83	21.24	37.59	31.16	13.48	14.8	15.68	35.95	26.96	34.57	40.64	26.96	61.12	35.95	27.65	22.47	26.73	16.81	43.34	49.2	53.07	24.51
ADRA1B	33.38	18.96	31.46	12.38	11.43	28.92	22.22	23.65	23.66	28.38	24.9	35.95	17.98	35.95	35.95	33.7	56.92	41.94	52.73	23.97	71.9	25.68	16.98	38.95	18.52	34.01	19.85	36.91	18.3	44.12	24.77	16.18	19.03	18.11	46.74	35.95	40.79	25.01	32.96	64.71	53.93	27.65	19.47	21.2	11.84	42.6	52.03	54.21	22.06
ADRA1D	16.69	19.95	19.47	14.24	15.21	35.95	30.07	21.76	22.75	18.92	20.97	71.9	80.89	71.9	57.52	49.43	32.96	35.95	45.54	35.95	53.93	20.54	27.36	22.47	21.24	21.38	16.85	33.07	23.53	34.32	24.77	15.28	14.8	17.57	35.95	44.94	40.79	31.65	29.96	43.14	17.98	40.1	30.46	8.3	17.54	39.15	37.84	32.53	36.77
ADRA2A	43.65	48.76	49.43	59.18	57.93	14.85	18.3	17.98	22.75	20.81	20.41	35.95	26.96	35.95	32.36	40.44	56.92	17.98	38.35	32.96	40.44	56.49	17.19	28.46	15.25	24.29	12.36	18.69	12.42	34.32	23.17	8.99	8.46	12.43	25.17	35.95	29.04	24.62	20.97	25.17	17.98	26.27	22.97	14.75	10.81	35.7	30.27	37.09	26.15
ADRA2B	15.41	11.57	5.99	11.02	11.34	14.85	12.42	27.44	15.02	22.71	17.04	35.95	8.99	35.95	32.36	24.72	14.98	35.95	21.57	17.98	13.48	20.54	12.05	8.99	9.8	15.55	10.49	24.45	12.09	22.88	23.17	10.79	16.92	7.57	17.98	17.98	14.52	17.19	11.98	21.57	8.99	12.44	16.98	10.14	8.48	18.96	23.65	21.68	24.51
ADRA2C	7.7	13.79	14.98	8.65	9.49	32.82	32.03	22.71	25.94	24.6	20.97	35.95	35.95	35.95	14.38	17.98	20.97	23.97	33.55	23.97	31.46	46.22	14.88	13.48	13.62	22.35	9.74	26.84	13.4	34.32	14.38	14.38	14.8	10	43.14	44.94	25.58	19.15	23.97	35.95	53.93	44.25	17.98	16.59	9.06	36.94	30.27	30.82	30.23
ADRB1	15.41	8.86	23.97	7.29	7.03	23.45	15.03	17.98	13.65	18.92	14.61	107.85	44.94	35.95	100.66	105.61	47.93	41.94	38.35	29.96	35.95	51.36	11.84	23.97	14.16	23.32	13.11	17.26	9.48	11.44	7.99	12.58	19.03	11.08	32.36	17.98	48.4	42.2	20.97	39.55	26.96	23.51	10.99	15.67	10.52	48.02	31.22	33.1	27.78
ADRB2	23.11	10.59	16.48	7.63	6.42	19.54	17.65	23.65	19.11	9.46	16.66	35.95	26.96	35.95	43.14	22.47	29.96	5.99	52.73	26.96	31.46	41.09	11.53	19.47	7.63	25.26	16.1	19.65	13.07	31.05	19.97	14.38	8.46	11.08	46.74	17.98	33.88	24.23	23.97	35.95	62.91	22.12	17.48	8.3	9.06	36.2	49.2	38.23	28.6
ADRB3	8.99	10.1	10.49	9.67	7.82	21.88	21.57	18.92	11.83	20.81	15.54	35.95	17.98	35.95	17.98	17.98	26.96	17.98	26.36	17.98	22.47	20.54	13.73	10.49	8.17	21.38	11.61	15.34	10.13	22.88	16.78	14.38	4.23	10.27	32.36	17.98	29.73	29.31	5.99	32.36	26.96	24.89	14.98	10.14	9.5	28.07	21.76	31.96	22.06
ADRM1	50.07	51.22	46.44	47.82	56.17	40.64	28.76	36.9	38.68	49.2	34.08	35.95	8.99	35.95	57.52	35.95	20.97	17.98	19.17	35.95	4.49	25.68	56.91	43.44	77.35	40.81	46.81	35.95	48.37	35.95	59.92	75.5	67.67	63.52	46.74	26.96	35.26	42.59	53.93	35.95	26.96	27.65	36.95	83.89	68.83	26.84	17.03	32.53	31.87
ADSL	25.68	34.47	50.93	40.53	45.97	24.23	15.69	22.71	24.12	17.03	20.97	35.95	8.99	35.95	21.57	20.22	20.97	17.98	28.76	17.98	26.96	30.82	30.4	19.47	28.87	31.09	31.83	33.55	29.41	31.05	26.36	26.06	23.26	33.79	14.38	35.95	22.82	29.31	20.97	28.76	35.95	23.51	24.47	32.26	35.8	28.81	26.49	23.4	32.68
ADSS1	21.83	19.7	19.47	16.79	16.53	30.48	24.84	15.14	25.94	20.81	25.47	35.95	17.98	35.95	14.38	31.46	26.96	11.98	28.76	38.95	17.98	15.41	16.87	13.48	11.44	14.57	11.98	15.82	12.75	19.61	17.58	9.89	10.57	14.33	35.95	22.47	13.14	26.57	29.96	7.19	8.99	29.04	21.47	23.05	14.61	23.89	22.71	27.39	17.16
ADSS2	64.2	60.08	56.92	52.91	57.57	47.67	57.52	42.57	55.52	43.52	56.36	35.95	17.98	35.95	39.55	15.73	17.98	71.9	26.36	29.96	22.47	20.54	72.64	55.42	75.72	51.5	84.63	51.29	73.54	32.68	55.12	88.98	52.87	83.8	14.38	22.47	44.25	64.48	116.84	32.36	26.96	42.86	58.42	76.51	74.82	37.92	25.54	38.23	41.67
ADTRP	12.84	6.4	11.98	6.27	7.74	12.5	24.19	15.14	28.67	18.92	20.78	35.95	35.95	71.9	7.19	8.99	17.98	5.99	23.97	14.98	4.49	15.41	8.28	22.47	4.36	9.72	9.36	16.3	9.15	17.98	13.58	4.49	12.69	8.38	14.38	4.49	20.74	14.85	11.98	25.17	8.99	17.98	12.98	3.69	5.26	19.21	13.25	21.11	17.16
AEBP1	349.24	33	404.45	24.59	21.27	588.5	34.64	572.38	113.31	543.05	48.12	71.9	17.98	71.9	39.55	24.72	71.9	35.95	59.92	35.95	17.98	25.68	52.3	509.31	41.94	550.93	42.32	179.28	48.7	624.24	320.36	62.91	344.71	41.9	64.71	35.95	230.92	61.35	32.96	39.55	26.96	241.98	56.92	110.62	47.64	31.27	35	36.52	194.46
AEBP2	28.25	36.94	64.41	44.77	40.26	40.64	30.07	34.06	32.77	32.17	36.89	71.9	26.96	35.95	17.98	22.47	23.97	53.93	23.97	35.95	13.48	15.41	50.52	35.95	40.85	49.55	37.82	41.7	53.6	40.85	38.35	27.86	42.3	36.76	21.57	22.47	38.03	53.93	53.93	35.95	35.95	45.63	54.93	44.25	47.5	34.72	32.17	21.68	40.85
AEN	43.65	46.79	28.46	36.97	30.5	40.64	54.25	34.06	37.32	32.17	46.44	71.9	8.99	35.95	35.95	26.96	20.97	35.95	28.76	20.97	40.44	20.54	50.31	53.93	34.86	31.09	27.34	43.14	57.52	37.59	35.95	34.15	42.3	40.01	25.17	44.94	35.95	35.17	26.96	25.17	35.95	51.16	75.4	23.97	44.43	41.61	36.9	46.22	35.95
AFAP1	20.54	16.5	25.47	20.52	18.46	31.26	27.45	39.74	23.66	30.27	23.22	71.9	53.93	35.95	32.36	40.44	20.97	17.98	21.57	32.96	8.99	15.41	29.35	35.95	23.42	28.18	17.6	44.1	26.47	26.15	38.35	22.47	27.49	23.79	35.95	40.44	33.88	31.26	38.95	35.95	26.96	71.9	26.46	27.65	20.61	38.66	16.08	27.39	49.84
AFAP1L1	30.82	10.59	10.49	11.36	12.22	29.7	24.84	27.44	17.75	11.35	15.73	35.95	35.95	35.95	28.76	24.72	20.97	11.98	40.74	32.96	31.46	30.82	16.14	31.46	13.62	26.23	15.35	26.84	12.09	26.15	29.56	10.79	23.26	11.08	53.93	31.46	33.88	27.74	14.98	50.33	8.99	44.25	14.98	18.44	10.52	36.69	31.22	31.39	25.33
AFAP1L2	19.26	17.24	20.97	15.6	12.75	21.1	28.76	24.6	19.57	35.95	19.66	35.95	8.99	35.95	25.17	35.95	32.96	35.95	43.14	53.93	35.95	20.54	18.76	22.47	9.26	23.32	13.86	36.91	16.34	44.12	30.36	18.87	16.92	12.7	25.17	17.98	32.49	21.88	14.98	35.95	26.96	34.57	16.98	21.2	15.64	36.44	40.68	37.09	28.6
AFDN	48.79	77.07	58.42	84.62	83.5	37.51	52.95	40.68	68.26	39.74	65.91	35.95	35.95	35.95	21.57	29.21	29.96	29.96	16.78	23.97	22.47	30.82	40.56	29.96	106.22	28.18	118.34	21.09	42.81	14.71	47.14	118.64	33.84	113.53	28.76	8.99	30.42	53.93	92.87	21.57	17.98	19.36	34.95	36.87	43.99	19.21	30.27	26.82	31.05
AFF1	71.9	54.91	82.39	70.72	69.62	67.21	56.87	88.93	71.45	51.09	68.72	35.95	8.99	35.95	21.57	22.47	35.95	47.93	33.55	17.98	44.94	20.54	49.47	89.88	76.26	86.48	82.76	54.65	41.51	84.98	103.86	57.52	88.82	70.82	35.95	49.43	44.94	36.34	29.96	43.14	26.96	35.95	37.45	37.79	47.64	38.17	30.27	35.38	46.57
AFF2	19.26	12.56	11.98	10.34	7.47	16.41	11.11	14.19	12.29	15.14	11.8	71.9	8.99	35.95	17.98	13.48	32.96	35.95	19.17	32.96	8.99	46.22	11.63	17.98	6.54	31.09	7.86	16.78	9.8	26.15	15.98	8.99	14.8	8.92	32.36	58.42	29.04	17.19	14.98	32.36	44.94	19.36	11.98	15.67	8.77	25.36	31.22	22.83	15.52
AFF3	15.41	17.98	22.47	15.26	18.11	24.23	17.65	17.98	19.11	15.14	20.04	35.95	8.99	35.95	46.74	26.96	26.96	17.98	23.97	32.96	44.94	20.54	22.12	16.48	17.43	23.32	19.1	20.61	17	29.41	19.17	26.06	23.26	20	35.95	35.95	21.43	28.92	11.98	25.17	26.96	20.74	22.97	17.51	20.75	36.2	25.54	28.53	23.7
AFF4	42.37	26.59	50.93	34.26	37.09	56.27	54.91	54.87	60.98	54.87	74.71	35.95	35.95	35.95	25.17	33.7	26.96	29.96	55.12	17.98	31.46	25.68	50	50.93	93.69	56.36	107.48	36.91	35.62	42.49	54.33	67.41	67.67	88.93	39.55	22.47	38.03	63.7	23.97	21.57	62.91	38.72	36.95	51.62	39.9	34.72	30.27	27.39	50.66
AFG1L	17.98	20.44	8.99	17.3	15.91	21.88	11.77	12.3	11.83	15.14	14.42	71.9	35.95	35.95	21.57	8.99	23.97	17.98	7.19	14.98	13.48	5.14	15.3	16.48	32.68	24.29	28.84	15.34	14.71	19.61	17.58	23.37	12.69	30.27	14.38	13.48	16.59	19.93	17.98	25.17	26.96	16.59	22.47	7.37	13.74	17.73	19.87	18.83	16.34
AFG3L2	51.36	64.27	49.43	63.59	65.49	39.08	51.64	47.3	43.23	49.2	52.43	71.9	35.95	35.95	28.76	33.7	35.95	17.98	28.76	38.95	31.46	410.87	62.57	23.97	22.33	21.38	26.21	40.74	54.91	37.59	30.36	18.87	27.49	23.52	32.36	17.98	29.04	43.38	35.95	39.55	17.98	51.16	51.93	64.53	64.16	30.04	40.68	49.65	43.3
AFM	12.84	7.88	10.49	7.63	6.42	17.98	12.42	18.92	15.02	7.57	12.73	35.95	17.98	35.95	21.57	15.73	35.95	29.96	50.33	41.94	35.95	46.22	13.73	17.98	5.99	11.66	10.11	19.65	11.11	29.41	15.98	5.39	16.92	3.51	35.95	31.46	31.8	24.62	20.97	35.95	53.93	11.06	13.48	30.42	11.98	37.18	47.3	22.26	26.15
AFMID	15.41	17.48	20.97	12.55	11.51	20.32	18.96	19.87	18.2	11.35	17.79	35.95	44.94	35.95	39.55	35.95	26.96	17.98	35.95	5.99	40.44	25.68	34.17	20.97	5.99	18.46	6.37	30.2	33.66	27.78	16.78	10.79	8.46	6.22	43.14	31.46	31.8	30.87	17.98	32.36	26.96	22.12	41.94	35.95	28.35	36.69	19.87	26.25	17.98
AFP	20.54	16.74	5.99	11.7	12.66	17.98	23.53	18.92	20.93	32.17	17.04	35.95	44.94	35.95	21.57	33.7	29.96	23.97	16.78	32.96	22.47	25.68	16.35	20.97	13.07	13.6	8.99	24.93	15.03	24.51	15.98	10.79	14.8	8.65	28.76	35.95	34.57	17.19	14.98	35.95	17.98	35.95	14.98	11.06	13.45	34.97	45.41	26.82	27.78
AFTPH	35.95	27.83	37.45	38.83	39.12	27.35	19.61	30.27	33.68	43.52	31.27	35.95	62.91	35.95	46.74	26.96	32.96	53.93	43.14	23.97	35.95	30.82	23.58	32.96	47.39	38.87	38.95	24.45	21.9	27.78	32.76	43.14	29.61	42.98	21.57	17.98	33.88	26.57	44.94	35.95	35.95	37.33	18.47	24.89	25.43	38.91	36.9	25.11	29.41
AGA	19.26	24.38	16.48	24.08	19.78	17.19	30.07	23.65	13.65	35.95	21.35	35.95	26.96	35.95	14.38	24.72	23.97	17.98	33.55	23.97	35.95	5.14	20.12	25.47	26.15	34.98	26.21	28.76	18.3	21.24	19.17	25.17	27.49	21.62	32.36	22.47	30.42	19.15	17.98	39.55	26.96	26.27	23.97	27.65	20.75	34.23	25.54	27.39	27.78
AGAP1	59.06	106.13	71.9	136	134.84	70.34	83.01	70.01	85.1	85.15	86.32	35.95	26.96	35.95	46.74	38.2	50.93	35.95	45.54	35.95	44.94	30.82	110.89	46.44	94.78	52.47	107.48	76.22	108.83	50.66	61.52	88.08	61.33	90.28	46.74	40.44	53.24	69.17	47.93	43.14	35.95	71.9	109.35	57.15	120.86	47.28	39.74	54.78	68.63
AGAP2	24.4	16.5	16.48	12.38	10.81	15.63	20.92	26.49	17.29	13.25	13.67	71.9	17.98	35.95	32.36	38.2	20.97	17.98	11.98	11.98	22.47	5.14	20.23	22.47	8.72	20.4	10.86	26.84	21.24	17.98	19.97	17.98	12.69	11.62	35.95	22.47	22.12	16.41	17.98	28.76	8.99	23.51	27.96	19.36	12.57	23.15	30.27	37.66	26.15
AGAP3	28.25	37.18	28.46	42.06	42.28	30.48	55.56	36.9	51.88	43.52	59.54	35.95	44.94	35.95	32.36	33.7	23.97	35.95	28.76	35.95	22.47	15.41	51.04	34.45	34.32	45.67	38.57	34.99	49.02	27.78	26.36	43.14	31.72	41.63	21.57	22.47	33.88	29.31	29.96	25.17	8.99	34.57	47.44	41.48	53.63	39.64	35	35.38	33.5
AGAP9	79.61	107.36	62.91	96.32	94.05	72.68	113.74	59.6	92.38	56.76	104.67	35.95	17.98	35.95	35.95	20.22	29.96	35.95	26.36	38.95	22.47	10.27	52.72	41.94	63.73	40.81	67.03	50.33	56.87	47.39	61.52	61.12	46.52	55.14	14.38	31.46	44.25	43.38	41.94	14.38	35.95	49.78	56.42	35.03	54.95	37.18	31.22	45.65	42.49
AGBL1	14.12	9.85	19.47	7.29	7.03	12.5	22.88	19.87	16.84	17.03	13.67	35.95	53.93	35.95	17.98	22.47	14.98	17.98	26.36	29.96	22.47	15.41	14.46	11.98	8.72	15.55	9.36	23.01	17.32	29.41	14.38	10.79	12.69	12.43	43.14	26.96	19.36	20.71	14.98	32.36	17.98	24.89	16.98	15.67	11.25	33.24	35	26.82	12.26
AGBL2	16.69	11.57	10.49	10.51	7.47	10.16	16.34	8.51	10.01	9.46	11.98	71.9	35.95	35.95	25.17	29.21	29.96	11.98	11.98	20.97	22.47	20.54	9.85	13.48	7.63	12.63	10.11	16.3	12.09	13.07	10.39	7.19	14.8	9.73	28.76	17.98	15.9	16.41	8.99	7.19	8.99	5.53	12.48	14.75	9.94	17.98	25.54	16.55	12.26
AGBL3	16.69	19.45	20.97	16.28	21.8	25.01	36.6	28.38	41.87	30.27	37.64	71.9	17.98	35.95	43.14	20.22	20.97	23.97	33.55	8.99	44.94	30.82	25.99	25.47	17.98	17.49	22.09	26.84	17.98	24.51	24.77	26.06	16.92	24.06	14.38	22.47	24.2	32.43	35.95	25.17	35.95	20.74	34.95	16.59	23.53	31.76	33.11	29.67	22.88
AGBL4	19.26	34.47	22.47	47.48	43.25	19.54	31.38	17.03	31.86	13.25	41.94	35.95	71.9	35.95	35.95	24.72	23.97	29.96	35.95	29.96	13.48	25.68	38.89	22.47	24.51	21.38	25.84	25.41	42.81	24.51	18.37	24.27	21.15	24.87	10.79	49.43	30.42	34.39	17.98	28.76	26.96	30.42	36.45	21.2	36.83	22.9	27.44	25.68	14.71
AGBL5	30.82	26.35	29.96	24.93	25.67	35.95	28.11	32.17	25.03	34.06	28.46	35.95	26.96	35.95	86.28	78.64	20.97	47.93	45.54	50.93	31.46	35.95	27.15	31.46	25.06	32.06	30.33	29.72	26.47	31.05	32.76	27.86	35.95	20.81	28.76	53.93	38.72	42.59	95.87	17.98	53.93	22.12	26.96	35.03	28.06	39.15	29.33	26.25	33.5
AGER	25.68	32.01	29.96	44.43	43.42	38.3	58.18	35	51.88	41.63	44.94	35.95	26.96	71.9	10.79	26.96	26.96	29.96	16.78	8.99	31.46	25.68	19.5	28.46	22.33	24.29	17.23	23.97	20.92	22.88	26.36	32.36	14.8	22.17	14.38	22.47	24.89	28.92	11.98	21.57	17.98	38.72	25.96	12.91	16.37	34.72	35.95	27.96	20.43
AGFG1	39.8	34.47	47.93	42.9	44.83	37.51	22.88	38.79	33.68	39.74	32.02	35.95	17.98	35.95	14.38	35.95	29.96	23.97	35.95	32.96	13.48	15.41	31.44	44.94	52.29	34.98	48.68	32.6	33.01	27.78	35.15	38.65	38.07	50.82	25.17	35.95	31.8	25.01	41.94	39.55	17.98	27.65	20.97	30.42	28.35	34.47	31.22	33.67	35.13
AGFG2	20.54	24.13	26.96	24.42	23.91	33.61	40.53	30.27	42.78	32.17	44	35.95	26.96	35.95	17.98	20.22	26.96	5.99	11.98	29.96	22.47	20.54	21.7	16.48	24.51	12.63	29.21	23.01	21.24	16.34	20.77	18.87	23.26	34.06	21.57	17.98	17.98	19.93	14.98	25.17	26.96	26.27	28.46	22.12	24.11	25.61	27.44	25.11	19.61
AGGF1	20.54	18.71	25.47	17.13	21.54	36.73	40.53	30.27	31.4	22.71	29.77	35.95	8.99	35.95	25.17	29.21	20.97	35.95	31.16	38.95	40.44	15.41	24.11	32.96	27.24	28.18	28.09	32.6	19.61	27.78	35.15	31.46	31.72	32.44	32.36	26.96	26.96	28.92	20.97	28.76	53.93	33.19	24.97	31.34	22.36	32.26	29.33	27.96	39.22
AGK	35.95	37.43	35.95	41.72	41.31	28.14	35.3	30.27	32.77	30.27	40.07	35.95	8.99	35.95	21.57	13.48	32.96	23.97	23.97	23.97	26.96	25.68	46.12	37.45	47.93	33.04	34.83	37.87	48.04	27.78	32.76	31.46	35.95	43.25	50.33	13.48	22.82	30.87	44.94	35.95	62.91	31.8	52.93	47.93	53.78	26.1	33.11	29.67	38.4
AGL	20.54	23.39	14.98	23.23	21.36	20.32	30.72	21.76	18.2	30.27	21.91	35.95	80.89	35.95	32.36	31.46	26.96	47.93	35.95	26.96	26.96	25.68	28.93	37.45	13.07	20.4	14.98	31.64	37.59	21.24	13.58	17.98	21.15	17.57	21.57	17.98	28.35	34.39	32.96	35.95	35.95	27.65	28.96	32.26	34.34	33	38.79	38.23	32.68
AGMAT	12.84	17.73	13.48	13.23	11.95	19.54	19.61	12.3	18.66	17.03	18.35	35.95	17.98	35.95	7.19	20.22	20.97	5.99	23.97	44.94	35.95	25.68	22.12	29.96	9.8	18.46	8.99	16.3	23.86	19.61	21.57	13.48	12.69	13.52	32.36	31.46	22.12	16.02	26.96	32.36	35.95	33.19	21.47	21.2	19.44	26.84	34.06	27.39	13.07
AGMO	23.11	13.54	14.98	12.89	11.34	25.79	20.26	17.03	16.38	20.81	16.85	35.95	35.95	35.95	39.55	22.47	32.96	23.97	40.74	41.94	40.44	56.49	18.76	29.96	157.42	23.32	128.82	24.93	15.36	40.85	61.52	142.91	44.41	162.19	43.14	44.94	30.42	35.56	11.98	14.38	17.98	31.8	18.47	18.44	13.45	38.41	46.36	37.66	24.51
AGO1	52.64	55.9	64.41	57.83	66.1	38.3	41.83	44.47	38.23	26.49	39.13	35.95	35.95	35.95	39.55	47.19	14.98	29.96	28.76	17.98	26.96	30.82	49.37	26.96	38.67	21.38	39.32	32.6	51.97	34.32	29.56	32.36	27.49	45.14	17.98	8.99	33.19	45.33	32.96	21.57	17.98	37.33	57.42	44.25	63.28	29.55	28.38	24.54	34.32
AGO2	33.38	57.87	49.43	72.41	80.16	42.98	36.6	38.79	35.5	41.63	40.26	35.95	44.94	35.95	32.36	22.47	14.98	11.98	31.16	20.97	13.48	41.09	51.04	59.92	46.85	51.5	57.3	42.66	46.41	31.05	47.93	48.53	35.95	43.52	10.79	22.47	24.89	38.69	23.97	53.93	17.98	30.42	43.94	50.7	58.02	37.67	30.27	30.82	37.59
AGO3	25.68	37.43	26.96	39.51	40.61	30.48	35.95	23.65	28.67	26.49	27.53	35.95	35.95	35.95	25.17	33.7	41.94	41.94	38.35	26.96	40.44	30.82	34.38	25.47	34.32	39.84	30.71	32.12	36.28	39.22	30.36	35.95	27.49	32.17	35.95	13.48	34.57	28.92	32.96	28.76	26.96	35.95	36.95	28.58	35.95	34.47	32.17	38.8	27.78
AGO4	30.82	21.92	20.97	26.45	29.8	31.26	23.53	23.65	24.12	32.17	23.03	35.95	8.99	35.95	35.95	20.22	23.97	11.98	31.16	11.98	44.94	41.09	23.79	22.47	22.88	30.12	16.85	28.76	19.61	34.32	25.57	12.58	21.15	20.27	35.95	35.95	19.36	22.27	26.96	28.76	8.99	33.19	19.47	19.36	16.95	25.36	14.19	22.83	22.88
AGPAT1	64.2	75.6	80.89	92.93	83.15	57.05	85.63	55.82	99.21	83.26	91.19	35.95	17.98	35.95	32.36	40.44	17.98	53.93	35.95	50.93	44.94	20.54	40.46	41.94	88.24	44.7	83.51	55.6	42.81	45.76	59.12	64.71	61.33	88.12	25.17	40.44	42.17	42.59	62.91	46.74	8.99	42.86	54.43	59.92	49.1	33.49	35	31.96	42.49
AGPAT2	35.95	40.63	37.45	27.81	26.19	38.3	32.03	35	38.68	30.27	44.94	35.95	8.99	35.95	46.74	29.21	47.93	29.96	40.74	35.95	31.46	56.49	31.65	32.96	23.97	25.26	22.84	43.62	21.9	27.78	45.54	23.37	23.26	21.9	25.17	49.43	46.32	36.73	44.94	50.33	62.91	49.78	31.96	37.79	19.73	38.17	38.79	28.53	39.22
AGPAT3	26.96	22.41	32.96	18.15	15.47	25.79	31.38	35	34.13	20.81	29.4	35.95	26.96	35.95	17.98	38.2	26.96	23.97	35.95	26.96	67.41	25.68	23.37	19.47	27.78	36.92	24.72	30.2	25.82	24.51	25.57	19.77	25.38	22.98	25.17	26.96	24.89	23.84	32.96	21.57	35.95	33.19	31.46	23.05	26.01	34.23	31.22	38.23	34.32
AGPAT4	23.11	18.22	26.96	16.79	14.68	23.45	20.92	24.6	16.84	9.46	17.98	35.95	35.95	71.9	43.14	24.72	47.93	23.97	38.35	35.95	13.48	25.68	18.13	19.47	22.33	21.38	24.34	23.49	18.3	26.15	21.57	19.77	23.26	25.68	28.76	40.44	36.64	23.06	23.97	39.55	53.93	33.19	19.97	16.59	12.86	31.03	37.84	28.53	19.61
AGPAT5	20.54	37.92	43.44	44.94	50.37	29.7	35.3	24.6	53.24	43.52	54.49	35.95	8.99	35.95	17.98	22.47	23.97	41.94	23.97	20.97	35.95	30.82	57.54	35.95	44.67	40.81	52.05	38.35	70.27	37.59	35.15	36.85	38.07	42.98	43.14	35.95	36.64	51.19	44.94	25.17	17.98	38.72	44.44	31.34	63.86	36.44	21.76	37.09	41.67
AGPS	50.07	48.26	35.95	50.2	49.58	41.42	34.64	41.63	50.51	51.09	36.51	35.95	17.98	35.95	46.74	42.69	44.94	17.98	28.76	29.96	53.93	20.54	38.15	44.94	36.5	34.98	39.32	35.95	42.49	32.68	47.14	36.85	35.95	38.38	46.74	31.46	31.8	30.87	65.91	53.93	26.96	29.04	35.95	49.78	43.4	33	35.95	26.82	40.04
AGR2	14.12	11.57	10.49	9.5	8.09	9.38	11.11	9.46	8.65	17.03	10.49	35.95	26.96	35.95	21.57	6.74	23.97	23.97	7.19	11.98	22.47	10.27	34.59	7.49	11.44	16.52	7.86	20.61	40.53	11.44	9.59	10.79	12.69	6.22	32.36	22.47	28.35	29.7	17.98	28.76	17.98	17.98	23.47	28.58	51	16.74	18.92	17.69	27.78
AGR3	15.41	10.34	13.48	7.12	7.38	19.54	19.61	13.25	13.2	24.6	14.61	35.95	8.99	35.95	14.38	15.73	32.96	17.98	11.98	29.96	49.43	25.68	37.31	23.97	7.08	10.69	11.98	28.28	35.95	17.98	17.58	8.99	12.69	10.27	17.98	31.46	18.67	19.93	17.98	28.76	35.95	29.04	35.95	35.95	44.28	29.55	34.06	23.97	29.41
AGRN	32.1	14.77	29.96	10.34	7.74	61.74	25.49	33.11	43.69	43.52	27.34	35.95	35.95	35.95	35.95	29.21	11.98	35.95	26.36	29.96	17.98	5.14	29.45	16.48	26.69	27.21	20.97	57.52	20.59	31.05	39.95	27.86	25.38	22.17	39.55	22.47	16.59	21.88	17.98	17.98	26.96	49.78	21.97	46.09	21.34	24.87	27.44	23.97	48.21
AGRP	11.56	12.8	11.98	14.41	10.37	15.63	22.88	17.03	16.38	22.71	24.72	35.95	8.99	35.95	25.17	29.21	17.98	17.98	16.78	38.95	17.98	10.27	15.09	16.48	11.44	17.49	8.61	18.22	16.67	14.71	22.37	17.08	8.46	13.25	25.17	13.48	24.89	13.29	3	21.57	8.99	20.74	21.47	7.37	12.86	25.12	26.49	27.39	21.24
AGT	19.26	18.96	25.47	11.7	11.43	56.27	36.6	36.9	45.96	35.95	24.34	35.95	17.98	35.95	17.98	15.73	26.96	5.99	16.78	11.98	13.48	20.54	17.29	32.96	16.89	34.01	13.86	12.94	16.34	19.61	14.38	21.57	29.61	15.68	14.38	17.98	48.4	68.39	14.98	14.38	26.96	13.83	19.97	558.62	52.03	31.52	22.71	26.25	11.44
AGTPBP1	34.67	45.31	41.94	52.4	54.41	30.48	30.07	41.63	31.86	18.92	31.46	35.95	8.99	35.95	14.38	31.46	17.98	17.98	21.57	14.98	13.48	10.27	57.86	23.97	25.6	32.06	31.83	33.07	54.25	26.15	25.57	40.44	25.38	33.52	32.36	17.98	31.8	47.67	38.95	10.79	8.99	26.27	52.43	46.09	56.12	35.7	17.98	21.11	36.77
AGTR1	30.82	23.89	14.98	16.11	15.12	25.79	29.41	18.92	23.66	28.38	22.09	179.76	71.9	35.95	46.74	60.67	47.93	29.96	33.55	68.91	35.95	77.04	22.95	20.97	10.89	26.23	10.86	32.12	23.53	42.49	23.97	14.38	25.38	12.16	53.93	67.41	54.62	30.09	32.96	35.95	89.88	40.1	23.97	23.05	14.03	51.96	47.3	49.08	24.51
AGTR2	24.4	18.96	13.48	15.43	12.04	15.63	15.69	12.3	15.93	18.92	13.67	35.95	53.93	35.95	25.17	31.46	23.97	29.96	28.76	38.95	17.98	30.82	17.19	19.47	9.8	34.01	9.74	23.01	16.34	26.15	16.78	12.58	48.64	11.35	25.17	44.94	33.19	27.74	14.98	17.98	35.95	24.89	24.47	20.28	10.23	39.15	36.9	32.53	31.87
AGTRAP	28.25	20.68	25.47	20.69	22.59	21.88	22.88	38.79	26.85	32.17	22.47	35.95	26.96	35.95	21.57	20.22	41.94	65.91	23.97	35.95	49.43	25.68	17.08	34.45	21.24	34.01	20.97	29.24	17.32	49.02	27.96	20.67	29.61	14.87	28.76	4.49	27.65	22.27	5.99	35.95	26.96	26.27	15.98	16.59	19.29	30.53	24.6	21.68	34.32
AGXT	23.11	13.54	16.48	11.87	10.55	18.76	19.61	17.98	15.02	18.92	22.09	35.95	8.99	35.95	28.76	40.44	17.98	53.93	33.55	41.94	44.94	41.09	15.2	16.48	7.08	14.57	14.61	25.88	13.07	14.71	16.78	11.68	21.15	14.6	28.76	26.96	34.57	32.04	23.97	21.57	44.94	30.42	16.48	98.63	17.98	44.32	24.6	24.54	35.95
AGXT2	15.41	16.99	7.49	16.11	13.71	19.54	18.3	17.03	13.65	15.14	14.61	35.95	8.99	35.95	14.38	20.22	14.98	17.98	28.76	29.96	35.95	66.77	14.15	16.48	7.63	17.49	7.86	16.3	13.4	27.78	20.77	11.68	16.92	11.35	32.36	53.93	35.26	25.4	26.96	21.57	8.99	22.12	19.47	16.59	11.69	35.21	30.27	26.82	17.98
AHCTF1	61.63	64.76	37.45	60.37	56.26	44.55	87.59	50.14	60.07	51.09	77.33	71.9	17.98	71.9	57.52	47.19	41.94	23.97	31.16	17.98	26.96	41.09	76.51	52.43	98.59	65.1	104.48	46.5	74.52	37.59	69.51	66.51	67.67	92.45	32.36	31.46	36.64	83.23	65.91	28.76	17.98	49.78	74.9	45.17	65.18	52.45	51.09	65.62	41.67
AHCY	56.49	67.47	53.93	72.24	80.25	55.49	33.34	47.3	38.23	32.17	28.46	107.85	80.89	71.9	71.9	69.66	29.96	89.88	28.76	32.96	26.96	20.54	115.61	47.93	69.18	37.89	73.4	62.79	110.14	27.78	39.15	55.72	46.52	85.69	21.57	31.46	43.56	72.29	167.77	35.95	17.98	45.63	82.89	140.12	151.55	33	46.36	37.09	63.73
AHCYL1	68.05	61.07	89.88	79.02	81.31	58.62	37.26	51.09	51.42	56.76	49.25	143.8	35.95	35.95	57.52	47.19	38.95	17.98	35.95	50.93	31.46	30.82	64.46	38.95	50.66	53.44	43.44	52.25	62.42	49.02	59.92	64.71	48.64	48.39	32.36	31.46	61.53	46.11	122.83	39.55	35.95	52.54	50.43	71.9	83.16	39.15	41.63	35.95	59.65
AHCYL2	26.96	28.81	28.46	25.1	21.89	19.54	26.8	24.6	27.3	24.6	34.64	107.85	26.96	35.95	25.17	17.98	32.96	5.99	38.35	26.96	31.46	20.54	26.62	20.97	43.58	20.4	40.44	23.97	30.72	24.51	26.36	56.62	16.92	37.3	25.17	31.46	24.2	20.71	5.99	43.14	17.98	33.19	25.47	18.44	27.33	24.87	29.33	27.96	25.33
AHDC1	26.96	30.53	26.96	32.39	31.12	45.33	38.57	37.84	35.04	22.71	43.25	35.95	35.95	35.95	68.31	22.47	20.97	23.97	23.97	29.96	31.46	15.41	34.48	16.48	41.94	20.4	41.94	36.91	26.8	24.51	32.76	31.46	14.8	36.49	28.76	22.47	31.8	32.43	29.96	61.12	17.98	26.27	33.95	33.19	36.83	29.06	35	30.82	30.23
AHI1	33.38	49.49	47.93	57.32	56.7	33.61	43.79	37.84	53.24	39.74	59.17	35.95	17.98	35.95	28.76	31.46	23.97	11.98	31.16	23.97	22.47	30.82	32.49	37.45	93.69	31.09	95.12	34.51	32.36	35.95	27.16	77.29	19.03	94.88	35.95	31.46	41.48	44.55	26.96	46.74	35.95	24.89	32.46	26.73	36.1	27.58	25.54	33.67	28.6
AHNAK	84.74	20.19	121.33	15.09	12.39	153.18	36.6	156.1	116.5	141.91	51.68	35.95	44.94	107.85	32.36	31.46	59.92	47.93	26.36	29.96	31.46	25.68	40.25	140.81	25.6	163.24	14.98	178.32	28.76	96.41	152.59	44.04	129	18.92	39.55	31.46	53.24	33.22	38.95	35.95	44.94	128.59	30.96	69.14	24.26	43.09	43.52	30.82	172.4
AHNAK2	21.83	19.45	19.47	15.6	13.45	13.29	17.65	17.03	22.3	17.03	17.04	35.95	26.96	35.95	39.55	26.96	44.94	5.99	40.74	26.96	26.96	41.09	20.75	16.48	9.8	14.57	9.74	26.36	20.59	22.88	11.98	15.28	19.03	13.25	43.14	4.49	24.2	22.66	26.96	21.57	44.94	33.19	26.46	12.91	17.24	23.39	30.27	37.09	17.16
AHR	37.24	11.57	35.95	8.31	8.61	57.05	16.34	52.03	26.85	37.84	18.16	35.95	8.99	35.95	10.79	11.23	20.97	11.98	11.98	29.96	17.98	10.27	17.92	38.95	28.87	33.04	22.84	32.12	21.24	34.32	34.35	17.98	59.21	24.33	17.98	22.47	26.96	11.72	8.99	10.79	8.99	20.74	19.47	47.01	21.92	20.19	22.71	19.97	53.11
AHRR	10.27	19.7	16.48	15.6	15.91	15.63	17.65	17.98	15.93	18.92	17.79	35.95	17.98	35.95	28.76	31.46	20.97	29.96	21.57	32.96	26.96	10.27	18.66	17.98	9.8	10.69	12.36	29.72	16.34	21.24	17.58	16.18	10.57	11.35	25.17	31.46	28.35	29.7	35.95	17.98	8.99	23.51	19.47	15.67	13.88	27.83	32.17	37.66	22.06
AHSA1	65.48	96.53	113.85	100.9	115.94	39.86	37.26	35	47.33	60.55	44.94	35.95	53.93	35.95	7.19	24.72	20.97	5.99	28.76	3	22.47	35.95	73.68	181.25	170.5	175.87	176.01	39.79	63.73	125.83	181.35	215.71	164.95	136.78	7.19	17.98	34.57	31.26	38.95	28.76	8.99	26.27	30.96	73.75	97.62	16.74	19.87	14.27	40.85
AHSG	23.11	22.65	16.48	16.45	14.33	19.54	26.8	16.08	18.2	32.17	18.35	35.95	26.96	35.95	43.14	33.7	29.96	17.98	26.36	35.95	44.94	41.09	15.93	23.97	10.89	20.4	10.86	31.16	18.96	27.78	15.98	8.99	19.03	13.52	35.95	8.99	26.96	28.14	14.98	28.76	26.96	20.74	25.47	80.2	20.17	39.15	43.52	47.93	21.24
AHSP	12.84	9.6	14.98	5.43	7.65	7.82	15.03	13.25	11.38	11.35	10.67	35.95	26.96	35.95	3.6	15.73	5.99	23.97	14.38	17.98	31.46	25.68	8.49	11.98	4.9	12.63	6.37	18.22	8.5	19.61	15.98	14.38	14.8	8.65	14.38	8.99	12.44	9.38	8.99	14.38	44.94	23.51	13.98	4.61	5.7	14.04	13.25	17.69	16.34
AICDA	7.7	6.89	10.49	5.09	5.45	17.98	8.5	7.57	10.01	24.6	7.49	35.95	35.95	35.95	25.17	17.98	35.95	23.97	31.16	35.95	31.46	35.95	9.12	10.49	4.36	14.57	6.37	22.53	10.79	24.51	12.78	8.99	2.11	6.49	32.36	22.47	29.04	15.63	3	25.17	17.98	12.44	10.49	16.59	6.87	21.92	26.49	19.97	23.7
AIDA	96.3	71.41	107.85	75.29	80.52	66.43	56.87	70.01	76	60.55	62.17	35.95	26.96	35.95	61.12	33.7	29.96	47.93	26.36	20.97	40.44	5.14	55.45	68.91	143.8	82.59	127.7	65.67	46.41	53.93	115.84	127.63	143.8	144.07	46.74	17.98	42.86	54.71	71.9	35.95	26.96	52.54	56.42	76.51	57.87	38.91	32.17	55.35	71.09
AIF1	50.07	20.68	32.96	15.6	15.03	55.49	39.22	77.58	30.04	68.12	25.09	35.95	8.99	35.95	21.57	31.46	17.98	41.94	21.57	35.95	44.94	10.27	16.67	77.89	16.89	86.48	12.36	36.91	17.65	76.8	75.9	20.67	90.94	17.3	17.98	22.47	36.64	23.84	26.96	39.55	35.95	44.25	22.97	43.33	15.2	38.91	23.65	29.67	39.22
AIF1L	44.94	35.21	62.91	48.5	56.96	16.41	20.92	23.65	19.11	13.25	15.92	35.95	26.96	35.95	25.17	29.21	17.98	11.98	33.55	23.97	53.93	5.14	17.29	19.47	13.62	24.29	13.11	24.45	18.63	32.68	19.97	14.38	23.26	14.06	35.95	26.96	26.27	24.62	35.95	32.36	53.93	19.36	24.97	12.91	15.05	33.49	30.27	26.25	23.7
AIFM1	25.68	24.13	22.47	15.6	16.88	25.01	22.22	17.98	13.65	17.03	16.85	35.95	17.98	35.95	21.57	17.98	23.97	5.99	35.95	11.98	44.94	25.68	19.18	13.48	13.62	18.46	18.72	15.82	23.86	16.34	17.58	17.98	27.49	15.14	35.95	35.95	15.21	22.66	26.96	35.95	8.99	17.98	15.48	33.19	22.21	25.61	26.49	26.82	24.51
AIFM2	26.96	20.19	8.99	18.15	15.91	21.88	24.19	21.76	24.12	26.49	21.53	35.95	26.96	107.85	25.17	26.96	8.99	23.97	47.93	26.96	22.47	25.68	13.52	19.47	24.51	31.09	21.35	16.78	15.36	16.34	17.58	22.47	19.03	20.27	43.14	35.95	20.74	22.27	35.95	39.55	44.94	23.51	21.47	18.44	12.13	28.07	28.38	25.68	27.78
AIFM3	10.27	8.62	8.99	9.67	6.5	14.07	11.77	16.08	13.2	13.25	14.61	107.85	17.98	71.9	14.38	15.73	26.96	29.96	31.16	23.97	31.46	5.14	9.43	19.47	7.08	18.46	6.74	20.61	11.77	17.98	10.39	7.19	14.8	10.81	28.76	8.99	18.67	19.54	17.98	17.98	26.96	13.83	16.48	9.22	5.7	22.41	20.81	22.26	10.62
AIG1	19.26	14.28	22.47	20.35	16.79	25.79	19.61	26.49	28.67	24.6	28.09	35.95	35.95	35.95	32.36	38.2	23.97	11.98	23.97	20.97	8.99	35.95	20.65	19.47	22.88	20.4	40.07	25.41	28.11	22.88	27.16	33.25	12.69	31.36	14.38	17.98	23.51	28.14	26.96	32.36	26.96	30.42	23.97	24.89	19.73	28.32	20.81	24.54	26.15
AIM2	10.27	8.13	14.98	6.44	6.07	14.85	18.3	16.08	15.93	15.14	15.17	35.95	8.99	35.95	28.76	17.98	20.97	5.99	26.36	14.98	17.98	10.27	12.68	22.47	11.44	26.23	8.99	15.34	9.48	26.15	20.77	11.68	27.49	8.65	28.76	35.95	20.05	16.8	20.97	28.76	8.99	19.36	14.48	6.45	7.6	23.64	20.81	19.4	13.07
AIMP1	32.1	26.84	44.94	34.76	37.62	28.92	24.84	32.17	31.86	32.17	29.4	35.95	8.99	35.95	21.57	22.47	26.96	17.98	21.57	11.98	44.94	20.54	33.44	44.94	30.5	33.04	31.08	27.32	31.7	31.05	30.36	33.25	31.72	37.03	17.98	53.93	30.42	28.53	38.95	21.57	8.99	22.12	27.46	35.95	37.85	26.1	30.27	21.11	33.5
AIMP2	23.11	17.48	16.48	17.3	19.34	24.23	19.61	28.38	15.47	24.6	16.85	35.95	35.95	35.95	21.57	6.74	26.96	17.98	16.78	11.98	22.47	10.27	22.53	11.98	16.34	14.57	14.61	22.05	24.51	27.78	16.78	17.08	16.92	17.3	10.79	13.48	21.43	26.96	17.98	10.79	26.96	26.27	25.47	14.75	26.01	23.39	17.98	19.97	18.79
AIP	19.26	11.57	32.96	12.21	18.72	26.57	30.72	26.49	32.31	30.27	25.65	35.95	17.98	35.95	28.76	29.21	32.96	17.98	33.55	11.98	8.99	15.41	30.08	38.95	26.15	34.01	22.09	34.99	21.57	29.41	22.37	23.37	19.03	24.06	21.57	17.98	28.35	21.88	26.96	25.17	26.96	27.65	23.47	34.11	25.28	28.81	30.27	27.39	22.06
AIPL1	14.12	7.39	17.98	7.46	5.89	16.41	13.07	12.3	17.75	15.14	16.29	35.95	26.96	35.95	17.98	20.22	23.97	29.96	28.76	17.98	22.47	41.09	12.68	19.47	9.26	25.26	7.12	19.17	14.05	13.07	17.58	6.29	23.26	8.11	28.76	22.47	20.74	19.93	14.98	32.36	26.96	16.59	16.48	8.3	9.35	33.24	20.81	26.82	19.61
AIRE	25.68	27.83	22.47	20.69	18.72	19.54	20.26	20.81	30.95	32.17	23.78	71.9	44.94	35.95	71.9	60.67	44.94	35.95	45.54	56.92	35.95	56.49	24.95	26.96	26.69	31.09	21.35	28.28	22.55	29.41	26.36	20.67	31.72	23.79	53.93	53.93	32.49	37.12	38.95	25.17	71.9	19.36	29.96	22.12	19	34.23	37.84	38.23	21.24
AJAP1	8.99	14.04	10.49	14.24	13.45	28.14	32.68	33.11	24.12	17.03	25.28	35.95	35.95	35.95	28.76	20.22	47.93	41.94	47.93	26.96	17.98	20.54	17.29	17.98	26.69	29.15	30.71	19.65	16.67	29.41	29.56	17.98	33.84	27.03	21.57	26.96	20.05	22.27	11.98	35.95	17.98	37.33	17.98	11.98	13.88	33.24	38.79	30.24	20.43
AJM1	21.83	35.7	23.97	31.71	27.78	33.61	50.33	23.65	50.06	34.06	55.61	35.95	26.96	71.9	61.12	33.7	26.96	11.98	14.38	32.96	31.46	20.54	23.27	26.96	50.66	31.09	38.57	17.26	19.61	34.32	33.55	55.72	23.26	40.82	25.17	26.96	28.35	26.57	17.98	21.57	26.96	17.98	29.46	8.3	17.1	27.83	28.38	43.94	22.06
AJUBA	30.82	31.27	16.48	21.37	16.53	26.57	21.57	19.87	28.21	15.14	23.41	35.95	44.94	35.95	53.93	47.19	50.93	29.96	45.54	50.93	35.95	30.82	29.98	26.96	17.98	30.12	16.1	25.41	23.2	27.78	26.36	15.28	31.72	16.76	61.12	40.44	28.35	32.04	29.96	50.33	44.94	31.8	39.95	19.36	18.12	42.6	39.74	39.37	30.23
AK1	37.24	31.52	23.97	28.83	35.25	32.82	20.26	25.54	34.13	39.74	23.97	35.95	17.98	35.95	25.17	15.73	26.96	17.98	23.97	38.95	22.47	30.82	25.26	35.95	25.6	49.55	22.09	39.79	20.92	39.22	33.55	17.98	23.26	28.65	10.79	31.46	40.1	32.04	35.95	35.95	26.96	34.57	24.47	43.33	32.59	33.98	34.06	39.37	26.96
AK2	77.04	81.51	74.9	82.76	81.66	64.09	79.75	68.12	76	73.79	78.27	71.9	26.96	35.95	68.31	67.41	29.96	59.92	26.36	38.95	13.48	25.68	99.57	43.44	72.45	50.53	65.16	69.03	99.36	42.49	50.33	64.71	59.21	56.76	14.38	40.44	61.53	66.82	29.96	28.76	17.98	44.25	93.37	117.07	111.51	51.71	36.9	48.51	56.38
AK3	44.94	57.13	31.46	63.25	64.25	54.71	49.02	32.17	57.34	56.76	51.68	35.95	35.95	107.85	57.52	29.21	20.97	47.93	19.17	35.95	26.96	15.41	58.07	41.94	45.76	31.09	43.07	35.47	63.08	34.32	28.76	48.53	40.18	39.19	21.57	22.47	38.72	59.4	38.95	21.57	26.96	29.04	56.42	47.01	61.67	28.07	31.22	30.82	29.41
AK4	52.64	47.28	35.95	38.16	34.54	35.95	64.06	50.14	51.88	43.52	73.21	71.9	71.9	35.95	46.74	49.43	26.96	23.97	26.36	35.95	17.98	30.82	82.28	64.41	94.78	44.7	95.87	68.55	64.71	42.49	46.34	45.84	44.41	73.52	21.57	31.46	42.86	42.2	35.95	32.36	35.95	62.22	81.89	42.4	48.67	37.43	32.17	54.21	61.28
AK5	12.84	17.24	5.99	11.02	8.79	14.07	18.96	15.14	17.29	20.81	12.92	35.95	35.95	71.9	10.79	20.22	35.95	35.95	21.57	26.96	26.96	15.41	45.28	16.48	10.35	19.43	8.61	19.65	36.6	17.98	19.17	8.99	14.8	10	25.17	35.95	23.51	16.41	5.99	35.95	17.98	22.12	33.45	34.11	41.94	26.84	27.44	28.53	19.61
AK6	32.1	18.96	25.47	21.03	17.49	25.79	26.8	25.54	25.48	26.49	30.52	35.95	8.99	35.95	21.57	24.72	20.97	11.98	11.98	20.97	26.96	15.41	22.64	35.95	29.41	22.35	32.96	18.22	16.34	19.61	24.77	24.27	35.95	29.46	10.79	8.99	15.21	19.54	11.98	25.17	26.96	35.95	19.97	27.65	21.34	22.16	38.79	34.24	22.88
AK7	15.41	28.81	16.48	28.83	25.32	21.1	22.88	17.03	29.58	15.14	21.53	35.95	53.93	35.95	21.57	20.22	47.93	17.98	31.16	47.93	17.98	35.95	21.38	5.99	10.35	21.38	12.73	28.76	21.24	26.15	19.97	14.38	16.92	14.33	39.55	44.94	33.19	29.7	41.94	53.93	44.94	26.27	25.96	15.67	12.86	36.2	36.9	29.67	21.24
AK8	8.99	19.95	19.47	21.88	21.54	18.76	28.76	19.87	17.75	18.92	21.16	35.95	35.95	35.95	14.38	20.22	17.98	11.98	19.17	17.98	22.47	5.14	21.28	22.47	21.24	24.29	17.23	27.8	27.13	19.61	18.37	11.68	14.8	18.92	7.19	26.96	26.27	28.14	14.98	10.79	8.99	27.65	36.45	9.22	16.08	25.61	27.44	28.53	24.51
AK9	26.96	25.36	26.96	25.27	29.45	21.1	32.68	24.6	27.76	24.6	28.84	71.9	8.99	35.95	17.98	29.21	32.96	29.96	23.97	35.95	40.44	25.68	16.25	20.97	31.05	30.12	37.45	23.49	15.03	24.51	24.77	36.85	35.95	38.38	32.36	31.46	23.51	23.84	14.98	21.57	17.98	31.8	17.48	22.12	12.57	37.92	32.17	27.96	20.43
AKAIN1	19.26	19.21	13.48	13.23	13.71	18.76	24.84	20.81	15.47	7.57	14.79	71.9	8.99	35.95	28.76	20.22	32.96	17.98	33.55	23.97	13.48	35.95	15.51	16.48	6.54	18.46	5.62	19.65	13.73	31.05	19.17	9.89	19.03	4.87	50.33	8.99	18.67	19.54	11.98	35.95	17.98	29.04	21.47	13.83	12.57	33.73	30.27	26.82	16.34
AKAP1	55.21	91.85	44.94	83.26	82.63	30.48	35.95	28.38	46.42	34.06	37.45	143.8	17.98	35.95	35.95	74.15	53.93	53.93	26.36	32.96	31.46	51.36	66.87	20.97	29.41	34.98	28.46	29.24	77.79	31.05	23.17	20.67	29.61	25.68	39.55	53.93	43.56	53.54	29.96	32.36	44.94	31.8	58.92	40.56	73.22	39.64	31.22	26.82	26.96
AKAP10	26.96	20.19	22.47	17.98	18.46	25.79	28.11	39.74	24.12	26.49	34.27	35.95	17.98	35.95	10.79	26.96	23.97	23.97	35.95	14.98	35.95	30.82	30.29	34.45	26.15	35.95	41.19	33.07	25.49	39.22	31.96	32.36	29.61	35.95	14.38	22.47	39.41	35.56	11.98	46.74	44.94	26.27	36.45	20.28	27.62	31.52	32.17	29.67	37.59
AKAP11	29.53	16.25	23.97	18.15	19.16	37.51	17.65	29.33	23.21	28.38	21.53	35.95	17.98	35.95	25.17	15.73	38.95	35.95	31.16	26.96	22.47	30.82	22.85	31.46	50.66	38.87	55.42	29.24	25.17	42.49	27.16	36.85	27.49	48.39	32.36	17.98	26.27	36.73	44.94	17.98	26.96	30.42	22.97	25.81	20.17	26.59	21.76	29.67	33.5
AKAP12	29.53	24.13	41.94	23.91	21.97	25.79	22.22	26.49	20.48	43.52	21.72	35.95	8.99	35.95	25.17	24.72	17.98	41.94	23.97	8.99	49.43	30.82	23.37	31.46	33.77	35.95	40.82	46.02	11.77	32.68	21.57	18.87	44.41	29.19	35.95	26.96	39.41	35.56	56.92	61.12	17.98	38.72	18.47	27.65	15.05	29.3	34.06	32.53	42.49
AKAP13	53.93	16.01	59.92	15.94	16.53	50.02	12.42	42.57	24.57	45.41	16.29	35.95	8.99	35.95	10.79	15.73	5.99	23.97	26.36	14.98	4.49	10.27	16.77	47.93	21.79	53.44	28.46	34.03	17	62.1	41.54	23.37	31.72	20.27	25.17	17.98	24.2	14.85	35.95	21.57	26.96	34.57	15.48	42.4	24.11	24.62	26.49	18.26	39.22
AKAP14	6.42	5.42	1.5	3.73	5.63	10.16	4.58	11.35	9.1	5.68	7.3	35.95	8.99	35.95	3.6	8.99	23.97	29.96	16.78	14.98	17.98	10.27	7.34	4.49	5.99	9.72	4.87	13.42	7.19	14.71	7.99	2.7	4.23	5.14	14.38	49.43	18.67	8.6	8.99	25.17	26.96	12.44	6.99	9.22	5.11	21.92	20.81	15.41	15.52
AKAP17A	35.95	41.86	28.46	34.93	32	28.92	35.95	35.95	36.86	35.95	34.64	35.95	35.95	35.95	25.17	31.46	44.94	29.96	31.16	20.97	31.46	25.68	43.39	29.96	45.76	29.15	52.8	40.74	26.47	29.41	36.75	44.94	21.15	34.6	21.57	22.47	51.16	63.7	20.97	43.14	17.98	44.25	31.96	37.79	31.13	36.44	34.06	33.67	40.85
AKAP3	12.84	10.83	10.49	6.95	8.09	13.29	15.03	15.14	11.38	9.46	13.29	35.95	17.98	35.95	25.17	31.46	20.97	17.98	11.98	5.99	22.47	20.54	10.9	10.49	10.89	7.77	10.11	15.82	10.46	31.05	11.98	8.09	4.23	6.22	14.38	22.47	17.98	16.8	11.98	28.76	26.96	23.51	10.99	9.22	9.21	21.42	16.08	20.54	15.52
AKAP4	21.83	16.01	7.49	9.5	9.05	12.5	13.07	11.35	15.93	13.25	10.67	35.95	8.99	35.95	28.76	20.22	41.94	17.98	31.16	38.95	53.93	25.68	11.22	17.98	7.63	20.4	7.86	19.17	11.11	24.51	15.98	8.99	10.57	5.95	25.17	31.46	33.88	18.76	8.99	43.14	26.96	30.42	12.98	15.67	11.25	38.41	34.06	31.96	23.7
AKAP5	16.69	17.98	23.97	18.48	18.72	19.54	32.03	22.71	24.12	20.81	19.85	35.95	17.98	35.95	39.55	31.46	29.96	29.96	31.16	17.98	31.46	30.82	25.89	16.48	11.98	21.38	15.73	28.28	23.2	17.98	31.16	12.58	12.69	15.41	21.57	44.94	26.27	25.79	17.98	21.57	26.96	23.51	24.97	19.36	21.34	31.52	38.79	38.23	26.15
AKAP6	16.69	11.08	13.48	10.51	7.91	14.85	22.88	20.81	18.66	17.03	18.54	35.95	17.98	35.95	21.57	17.98	26.96	17.98	28.76	8.99	13.48	25.68	22.01	8.99	35.41	16.52	34.08	24.45	16.34	21.24	21.57	25.17	23.26	42.17	17.98	8.99	24.2	17.98	17.98	46.74	17.98	13.83	25.96	9.22	14.03	25.12	18.92	29.1	13.89
AKAP7	23.11	15.02	17.98	12.04	8.26	32.82	15.69	15.14	20.93	15.14	14.98	35.95	8.99	35.95	14.38	22.47	26.96	11.98	23.97	8.99	17.98	15.41	13	14.98	17.43	20.4	11.23	25.88	11.77	14.71	18.37	9.89	14.8	9.19	17.98	17.98	22.12	14.85	3	46.74	35.95	20.74	18.97	10.14	9.79	22.65	27.44	22.83	20.43
AKAP8	26.96	33.24	46.44	25.95	29.36	22.66	30.07	33.11	22.75	32.17	25.65	71.9	26.96	35.95	25.17	31.46	32.96	17.98	19.17	41.94	44.94	10.27	35.43	40.44	22.88	49.55	21.35	37.39	33.01	21.24	15.18	29.66	19.03	27.3	32.36	8.99	33.88	41.03	20.97	43.14	26.96	31.8	38.45	32.26	37.12	29.55	20.81	35.38	24.51
AKAP8L	51.36	62.05	43.44	79.7	78.58	42.98	66.02	50.14	66.44	47.3	57.67	35.95	26.96	35.95	43.14	35.95	26.96	59.92	26.36	17.98	31.46	51.36	77.88	53.93	65.37	34.98	71.9	47.46	73.21	55.56	48.73	57.52	44.41	75.96	17.98	44.94	31.11	49.24	77.89	39.55	53.93	45.63	62.42	45.17	78.19	40.14	48.25	37.66	44.94
AKAP9	24.4	27.83	19.47	27.98	27.25	32.04	40.53	31.22	43.23	34.06	42.69	35.95	17.98	71.9	21.57	22.47	11.98	29.96	21.57	38.95	22.47	25.68	34.06	19.47	35.41	25.26	44.94	29.72	39.87	11.44	33.55	36.85	19.03	37.03	28.76	26.96	26.27	26.96	29.96	14.38	53.93	22.12	31.96	22.12	32.15	29.8	25.54	21.11	27.78
AKIP1	34.67	46.54	29.96	39.68	43.51	35.17	33.99	42.57	34.59	34.06	29.58	35.95	17.98	35.95	28.76	15.73	23.97	35.95	38.35	17.98	17.98	20.54	21.49	29.96	36.5	29.15	28.84	27.32	17	42.49	35.15	30.56	21.15	26.76	21.57	35.95	33.19	25.79	20.97	32.36	26.96	38.72	21.97	28.58	22.65	32.75	35	27.39	40.85
AKIRIN1	37.24	43.34	58.42	58.51	58.1	93	251.66	96.5	239.83	143.8	269.07	35.95	26.96	35.95	43.14	17.98	26.96	23.97	26.36	32.96	26.96	25.68	57.44	68.91	68.09	43.72	73.4	45.06	52.62	55.56	55.12	67.41	65.56	58.39	25.17	26.96	37.33	32.04	38.95	28.76	35.95	37.33	47.44	63.61	78.62	41.61	45.41	38.23	49.02
AKIRIN2	50.07	46.29	46.44	52.57	62.94	33.61	31.38	39.74	32.31	41.63	37.07	35.95	17.98	35.95	21.57	35.95	26.96	47.93	21.57	35.95	35.95	30.82	41.51	46.44	66.46	38.87	62.17	38.35	39.87	39.22	40.74	62.02	50.75	62.98	43.14	22.47	28.35	30.87	38.95	46.74	35.95	35.95	28.46	45.17	40.92	37.43	32.17	31.96	31.05
AKNA	59.06	24.38	29.96	21.2	19.51	39.86	25.49	50.14	20.02	32.17	25.28	35.95	26.96	35.95	32.36	26.96	26.96	47.93	11.98	32.96	26.96	20.54	35.85	49.43	16.89	57.33	14.98	41.22	41.51	37.59	47.14	16.18	57.1	14.06	21.57	31.46	44.94	33.22	17.98	43.14	17.98	53.93	33.95	34.11	34.2	37.67	34.06	42.8	35.13
AKNAD1	11.56	14.28	7.49	10.34	10.64	19.54	18.96	15.14	23.66	15.14	17.04	35.95	26.96	35.95	25.17	24.72	23.97	35.95	35.95	35.95	49.43	15.41	15.83	16.48	8.72	22.35	11.23	27.32	16.34	29.41	13.58	10.79	21.15	11.08	25.17	31.46	22.12	24.62	11.98	28.76	17.98	29.04	19.47	11.06	13.74	37.43	22.71	35.95	23.7
AKR1A1	62.91	52.94	53.93	67.32	71.55	36.73	40.53	38.79	40.5	47.3	33.89	35.95	26.96	35.95	21.57	35.95	23.97	35.95	19.17	29.96	17.98	71.9	40.56	52.43	34.86	33.04	31.08	49.37	50.33	29.41	32.76	31.46	48.64	29.46	46.74	26.96	42.17	34	122.83	21.57	71.9	42.86	28.96	63.61	56.26	24.13	23.65	17.12	44.12
AKR1B1	80.89	51.46	77.89	51.72	65.84	41.42	47.06	53.93	45.96	52.98	46.44	35.95	62.91	35.95	17.98	33.7	32.96	59.92	47.93	35.95	40.44	30.82	62.99	95.87	65.37	85.51	56.92	54.17	64.71	78.44	80.69	65.61	71.9	52.98	32.36	22.47	40.79	35.56	50.93	46.74	35.95	55.31	48.93	76.51	82.42	34.47	33.11	39.37	49.02
AKR1B15	28.25	25.36	17.98	19.16	18.81	33.61	44.45	22.71	34.13	13.25	38.2	35.95	17.98	35.95	28.76	40.44	14.98	11.98	21.57	38.95	22.47	30.82	29.35	23.97	26.15	30.12	21.72	29.72	30.39	35.95	19.97	21.57	25.38	24.06	21.57	35.95	33.19	25.4	5.99	50.33	35.95	38.72	38.45	23.05	22.65	40.38	53.93	44.51	38.4
AKR1C1	7.7	7.63	22.47	5.6	4.48	42.2	9.8	11.35	15.47	5.68	15.35	35.95	8.99	35.95	32.36	13.48	3	5.99	9.59	11.98	4.49	15.41	9.01	5.99	6.54	6.8	3.37	6.71	5.23	11.44	3.2	6.29	6.34	3.51	14.38	8.99	15.9	59.79	5.99	14.38	8.99	15.21	10.99	21.2	5.26	14.53	14.19	14.84	8.17
AKR1C2	19.26	15.76	8.99	11.19	9.67	27.35	21.57	24.6	17.75	28.38	16.29	35.95	53.93	35.95	17.98	15.73	11.98	5.99	11.98	17.98	31.46	25.68	13.1	20.97	17.43	25.26	10.49	20.61	7.52	16.34	14.38	12.58	12.69	14.33	32.36	26.96	71.9	262.99	26.96	21.57	17.98	33.19	12.48	18.44	11.4	39.15	28.38	25.11	10.62
AKR1C3	17.98	14.53	19.47	11.87	10.55	32.04	13.73	13.25	20.48	18.92	14.61	35.95	17.98	35.95	17.98	13.48	8.99	23.97	16.78	26.96	26.96	25.68	10.59	23.97	11.44	12.63	9.74	15.34	10.46	22.88	18.37	10.79	6.34	8.38	14.38	13.48	17.98	18.37	11.98	21.57	35.95	12.44	14.48	29.5	9.65	22.65	35.95	18.26	21.24
AKR1C4	7.7	4.92	10.49	2.03	4.04	12.5	5.23	14.19	10.01	22.71	5.43	35.95	26.96	35.95	10.79	11.23	17.98	11.98	26.36	29.96	49.43	35.95	7.13	13.48	4.36	19.43	4.87	16.78	5.56	19.61	10.39	6.29	6.34	4.32	14.38	26.96	22.82	9.38	32.96	32.36	17.98	15.21	6.99	12.91	4.38	26.59	27.44	18.26	23.7
AKR1D1	17.98	12.56	8.99	13.4	11.34	17.19	21.57	10.41	16.38	22.71	18.91	35.95	8.99	35.95	17.98	17.98	26.96	5.99	40.74	11.98	35.95	15.41	17.19	11.98	10.89	13.6	11.61	25.88	17.98	21.24	19.97	15.28	14.8	12.43	28.76	26.96	29.73	24.62	20.97	43.14	44.94	30.42	21.47	15.67	12.28	25.36	25.54	29.1	22.88
AKR1E2	30.82	20.68	29.96	17.13	14.15	33.61	17.65	43.52	20.48	30.27	22.28	35.95	8.99	35.95	57.52	35.95	32.96	47.93	47.93	32.96	17.98	25.68	17.71	23.97	13.62	26.23	16.48	36.91	14.05	24.51	23.97	16.18	38.07	19.46	43.14	17.98	39.41	38.3	35.95	28.76	26.96	29.04	24.97	34.11	13.01	45.55	26.49	34.81	35.95
AKR7A2	17.98	10.83	16.48	12.21	9.93	8.6	14.38	14.19	12.74	9.46	15.54	35.95	8.99	35.95	28.76	17.98	11.98	11.98	9.59	20.97	4.49	25.68	16.35	17.98	9.26	17.49	9.36	12.94	15.36	19.61	14.38	12.58	12.69	8.65	17.98	8.99	13.83	26.18	20.97	28.76	8.99	5.53	21.97	19.36	13.59	17.73	17.98	31.96	14.71
AKR7A3	15.41	24.87	17.98	19.16	21.62	17.19	20.26	23.65	28.67	7.57	25.84	35.95	17.98	35.95	64.71	62.91	23.97	65.91	28.76	20.97	13.48	35.95	23.69	29.96	17.98	18.46	17.23	28.28	27.13	27.78	26.36	10.79	25.38	14.6	17.98	35.95	26.96	31.26	29.96	21.57	35.95	27.65	27.46	18.44	19.58	36.2	42.57	48.51	17.98
AKR7L	17.98	24.62	11.98	16.11	16.61	22.66	30.07	20.81	14.11	41.63	22.47	35.95	44.94	35.95	32.36	35.95	17.98	5.99	28.76	11.98	26.96	15.41	25.68	20.97	16.89	25.26	14.98	26.36	23.86	29.41	15.98	20.67	12.69	18.92	35.95	13.48	28.35	21.49	8.99	17.98	8.99	24.89	29.46	16.59	18.85	30.04	25.54	26.25	20.43
AKT1	34.67	51.22	43.44	51.89	62.76	32.82	42.49	38.79	42.32	49.2	38.01	71.9	35.95	35.95	50.33	40.44	26.96	35.95	31.16	23.97	13.48	30.82	47.27	28.46	40.85	42.75	37.82	49.37	51.31	32.68	34.35	46.74	21.15	33.52	14.38	35.95	36.64	46.5	56.92	28.76	26.96	45.63	34.45	68.21	44.72	28.07	63.39	22.83	39.22
AKT1S1	14.12	22.9	17.98	25.95	23.73	17.98	19.61	31.22	18.66	22.71	26.21	71.9	17.98	35.95	21.57	11.23	23.97	35.95	28.76	8.99	22.47	10.27	26.41	22.47	24.51	31.09	21.72	25.41	28.11	31.05	27.16	27.86	23.26	22.71	10.79	31.46	27.65	35.56	32.96	25.17	35.95	19.36	36.95	26.73	28.94	29.3	42.57	42.8	19.61
AKT2	50.07	56.14	38.95	61.56	57.93	42.2	37.26	42.57	52.79	56.76	53.36	35.95	35.95	287.61	32.36	29.21	26.96	29.96	21.57	35.95	35.95	35.95	86.68	26.96	67.54	31.09	50.93	55.12	86.61	42.49	39.95	47.64	46.52	50.28	25.17	8.99	53.93	98.47	56.92	43.14	17.98	51.16	95.87	64.53	97.77	38.41	38.79	28.53	60.46
AKT3	82.17	88.65	154.29	118.2	110.05	39.86	24.84	41.63	27.76	45.41	23.59	35.95	8.99	35.95	7.19	15.73	26.96	41.94	40.74	35.95	40.44	5.14	98.63	46.44	89.33	61.21	90.25	63.75	84.65	57.19	88.68	86.28	84.59	112.45	43.14	35.95	51.85	84.02	38.95	21.57	17.98	31.8	58.92	69.14	72.78	27.83	33.11	29.67	66.18
AKTIP	16.69	28.81	34.45	28.49	30.41	45.33	43.14	34.06	36.86	51.09	34.64	35.95	8.99	35.95	14.38	22.47	26.96	11.98	33.55	26.96	35.95	20.54	27.57	25.47	37.04	42.75	31.08	39.79	30.07	27.78	31.16	35.05	27.49	36.49	32.36	35.95	36.64	27.74	26.96	25.17	17.98	34.57	32.46	19.36	25.72	35.7	28.38	32.53	46.57
ALAD	17.98	20.93	28.46	19.33	22.68	35.17	24.84	38.79	25.48	20.81	27.53	35.95	8.99	35.95	32.36	6.74	20.97	53.93	31.16	23.97	44.94	15.41	28.19	29.96	15.8	26.23	25.09	38.83	29.09	34.32	27.16	18.87	29.61	19.19	10.79	26.96	42.17	33.22	41.94	50.33	26.96	33.19	26.96	39.64	28.64	38.17	45.41	35.95	31.05
ALAS1	38.52	18.22	17.98	20.35	17.4	28.92	26.15	35.95	24.57	17.03	30.15	107.85	44.94	35.95	14.38	31.46	47.93	59.92	28.76	29.96	35.95	25.68	23.06	32.96	14.16	42.75	16.48	28.76	19.94	40.85	31.16	18.87	23.26	18.11	53.93	44.94	34.57	32.82	17.98	32.36	71.9	44.25	15.48	44.25	22.8	36.2	33.11	33.1	29.41
ALAS2	19.26	19.45	11.98	14.24	11.16	26.57	13.07	25.54	20.93	26.49	13.86	35.95	26.96	35.95	25.17	13.48	35.95	29.96	23.97	38.95	49.43	25.68	14.15	22.47	10.89	28.18	9.36	21.09	16.67	21.24	16.78	13.48	12.69	8.65	32.36	53.93	29.04	23.84	17.98	32.36	53.93	29.04	18.97	13.83	10.81	33	37.84	29.67	22.88
ALB	23.11	16.74	22.47	11.53	11.34	68.78	20.26	25.54	38.23	26.49	23.97	35.95	8.99	35.95	50.33	29.21	26.96	29.96	38.35	38.95	35.95	15.41	18.34	16.48	14.16	21.38	12.73	25.88	16.67	37.59	12.78	10.79	14.8	11.89	35.95	49.43	33.19	24.23	5.99	43.14	26.96	27.65	17.98	846.23	54.8	175.08	50.14	39.95	25.33
ALCAM	61.63	58.61	53.93	59.18	47.03	76.59	106.55	84.2	133.79	85.15	128.64	71.9	8.99	35.95	89.88	29.21	26.96	53.93	23.97	29.96	44.94	56.49	226.61	49.43	119.84	45.67	123.58	63.75	222.9	29.41	67.11	128.53	78.25	120.29	46.74	44.94	38.72	77.37	185.75	43.14	17.98	58.07	128.33	94.95	206.79	36.2	43.52	38.8	63.73
ALDH16A1	19.26	16.5	19.47	13.74	13.62	30.48	20.26	22.71	18.66	20.81	14.61	35.95	8.99	35.95	17.98	22.47	26.96	23.97	16.78	26.96	40.44	25.68	18.66	22.47	13.62	8.74	14.61	26.84	21.57	32.68	26.36	13.48	14.8	16.22	10.79	17.98	27.65	26.96	20.97	21.57	26.96	29.04	24.47	25.81	17.54	31.27	36.9	37.09	25.33
ALDH18A1	42.37	41.37	22.47	39.68	42.1	28.92	34.64	32.17	39.59	34.06	36.51	35.95	35.95	35.95	21.57	35.95	29.96	53.93	26.36	8.99	35.95	35.95	31.65	40.44	61.01	37.89	52.05	37.39	42.81	27.78	43.94	48.53	40.18	55.14	21.57	22.47	32.49	25.4	38.95	35.95	35.95	40.1	25.96	42.4	39.46	37.43	29.33	29.67	35.95
ALDH1A1	46.22	15.76	56.92	10.68	11.08	59.4	16.34	48.25	21.84	20.81	12.73	35.95	26.96	35.95	28.76	15.73	44.94	35.95	33.55	32.96	22.47	20.54	58.8	76.4	31.05	70.93	24.34	43.14	57.19	83.34	40.74	20.67	57.1	23.25	43.14	22.47	46.32	48.46	26.96	43.14	35.95	30.42	70.4	184.36	167.92	36.2	37.84	31.39	40.04
ALDH1A2	20.54	11.33	14.98	9.67	7.91	17.19	15.03	15.14	19.57	17.03	19.66	35.95	8.99	35.95	21.57	20.22	32.96	5.99	26.36	20.97	31.46	30.82	15.51	14.98	11.44	22.35	10.86	22.53	16.01	16.34	15.98	11.68	19.03	7.84	35.95	31.46	21.43	23.06	17.98	28.76	44.94	27.65	21.47	17.51	10.81	34.97	33.11	29.1	13.07
ALDH1A3	25.68	11.82	19.47	8.14	8.79	28.14	24.84	27.44	20.48	22.71	19.29	35.95	26.96	35.95	32.36	17.98	26.96	23.97	57.52	26.96	58.42	25.68	17.5	34.45	11.98	26.23	12.73	51.77	16.67	17.98	14.38	11.68	25.38	11.08	61.12	22.47	44.25	22.27	14.98	46.74	17.98	44.25	19.97	35.03	13.3	43.34	31.22	30.24	67
ALDH1B1	29.53	30.04	31.46	24.08	25.49	33.61	30.72	18.92	32.31	30.27	26.21	35.95	53.93	35.95	53.93	47.19	47.93	11.98	35.95	56.92	67.41	35.95	41.51	26.96	22.33	39.84	17.23	30.68	47.39	31.05	23.97	13.48	31.72	20.54	28.76	53.93	35.95	34.78	50.93	28.76	35.95	34.57	43.44	48.86	49.98	46.54	53.93	45.65	46.57
ALDH1L1	20.54	15.51	13.48	13.06	11.69	17.98	17	19.87	18.2	9.46	18.16	35.95	26.96	107.85	50.33	29.21	32.96	35.95	11.98	23.97	26.96	10.27	14.78	4.49	8.17	13.6	6.74	20.13	16.67	17.98	17.58	6.29	12.69	8.11	21.57	35.95	31.11	21.88	14.98	28.76	8.99	16.59	17.98	20.28	14.18	27.58	34.06	34.24	22.88
ALDH1L2	15.41	19.45	17.98	12.38	12.83	18.76	18.96	21.76	15.47	11.35	19.47	71.9	8.99	35.95	14.38	15.73	23.97	11.98	38.35	14.98	22.47	20.54	24.63	28.46	11.98	29.15	11.23	29.72	20.92	17.98	25.57	9.89	21.15	14.33	32.36	26.96	20.05	19.15	11.98	25.17	26.96	34.57	28.96	17.51	17.83	22.16	27.44	39.95	27.78
ALDH2	44.94	20.68	34.45	22.89	20.74	73.47	25.49	122.99	25.48	49.2	19.85	35.95	53.93	35.95	25.17	40.44	47.93	71.9	38.35	32.96	17.98	51.36	23.27	58.42	21.24	44.7	23.97	29.72	20.92	52.29	47.14	23.37	29.61	22.71	330.75	31.46	31.8	43.77	17.98	35.95	44.94	26.27	21.97	80.2	25.57	50.73	42.57	44.51	40.85
ALDH3A1	17.98	7.88	10.49	6.61	7.74	21.88	16.34	25.54	16.84	20.81	14.04	35.95	17.98	35.95	21.57	26.96	26.96	11.98	31.16	38.95	26.96	25.68	13.84	17.98	4.9	15.55	8.61	24.93	13.07	22.88	16.78	8.99	16.92	6.49	25.17	35.95	34.57	21.88	11.98	39.55	17.98	23.51	20.47	20.28	13.01	32.5	24.6	33.67	23.7
ALDH3A2	38.52	33.49	40.44	35.44	35.86	51.58	58.18	51.09	67.81	34.06	63.66	35.95	44.94	35.95	7.19	17.98	32.96	11.98	28.76	44.94	31.46	20.54	33.96	32.96	57.19	34.01	57.67	46.98	33.34	21.24	31.16	76.4	35.95	63.79	35.95	35.95	40.79	51.58	38.95	28.76	35.95	30.42	25.47	44.25	33.03	34.47	34.06	26.82	43.3
ALDH3B1	14.12	7.63	16.48	11.02	8.7	23.45	21.57	26.49	20.02	15.14	21.35	35.95	26.96	35.95	35.95	31.46	32.96	29.96	19.17	26.96	13.48	15.41	14.36	20.97	13.07	14.57	10.11	19.17	12.09	19.61	22.37	9.89	8.46	9.73	43.14	31.46	18.67	28.92	20.97	17.98	26.96	17.98	16.98	14.75	12.57	26.35	26.49	30.24	18.79
ALDH3B2	35.95	23.15	14.98	26.79	19.95	39.86	33.99	29.33	25.03	20.81	31.64	287.61	98.87	179.76	248.06	233.68	119.84	245.67	237.28	311.58	188.74	277.34	29.14	53.93	18.52	18.46	21.72	33.07	29.09	26.15	27.96	26.96	25.38	22.71	215.71	287.61	46.32	53.54	149.8	176.16	224.69	52.54	38.45	33.19	24.99	72.64	38.79	38.8	42.49
ALDH4A1	14.12	11.82	17.98	11.53	10.37	22.66	15.69	14.19	13.2	17.03	10.49	35.95	17.98	35.95	17.98	15.73	35.95	35.95	45.54	38.95	26.96	30.82	18.34	19.47	11.44	13.6	7.12	19.65	15.69	24.51	17.58	9.89	10.57	8.92	43.14	22.47	26.27	17.98	23.97	35.95	17.98	29.04	16.48	47.01	25.28	33.98	21.76	24.54	27.78
ALDH5A1	19.26	20.68	14.98	20.01	15.56	28.14	45.1	24.6	33.68	35.95	46.25	35.95	62.91	35.95	43.14	17.98	17.98	41.94	21.57	26.96	31.46	35.95	18.24	22.47	17.98	14.57	21.72	20.13	16.34	27.78	11.98	19.77	19.03	17.3	14.38	13.48	26.27	23.84	32.96	50.33	8.99	41.48	13.48	16.59	15.34	27.09	32.17	35.95	26.15
ALDH6A1	29.53	32.5	34.45	36.97	35.6	25.79	22.88	21.76	22.3	22.71	23.59	107.85	8.99	35.95	39.55	24.72	17.98	29.96	35.95	8.99	26.96	30.82	26.83	17.98	18.52	16.52	15.73	26.84	28.76	22.88	13.58	26.06	8.46	21.62	25.17	26.96	20.74	27.74	17.98	7.19	26.96	33.19	33.45	24.89	24.41	24.38	28.38	29.67	27.78
ALDH7A1	19.26	18.47	22.47	14.41	14.77	25.79	29.41	31.22	31.86	39.74	30.71	35.95	17.98	35.95	39.55	22.47	32.96	5.99	26.36	8.99	8.99	20.54	26.83	28.46	29.96	20.4	23.97	21.09	22.88	19.61	18.37	20.67	23.26	27.84	17.98	17.98	15.21	22.27	11.98	14.38	26.96	24.89	25.96	29.5	32.74	17.24	22.71	24.54	26.96
ALDH8A1	16.69	14.04	16.48	10.34	10.28	25.79	13.07	18.92	18.66	15.14	16.29	107.85	17.98	35.95	17.98	15.73	23.97	23.97	9.59	20.97	22.47	15.41	16.14	8.99	15.8	22.35	13.48	25.41	16.01	16.34	11.18	15.28	29.61	14.33	14.38	4.49	19.36	21.1	11.98	28.76	8.99	17.98	15.48	35.95	14.32	26.59	26.49	27.39	13.89
ALDH9A1	47.51	40.38	44.94	37.14	38.15	55.49	58.18	59.6	52.33	58.66	49.06	35.95	98.87	35.95	61.12	49.43	56.92	53.93	35.95	68.91	49.43	56.49	51.25	61.42	80.07	44.7	72.28	45.54	54.58	45.76	48.73	71	57.1	71.36	68.31	40.44	51.16	55.88	47.93	64.71	17.98	38.72	49.43	72.82	49.25	48.02	59.6	45.65	47.39
ALDOA	376.2	292.04	260.65	192.3	169.3	260.25	254.27	302.75	391.37	395.46	442.46	287.61	332.55	359.51	819.68	822.38	38.95	125.83	64.71	50.93	31.46	123.26	459.4	275.62	581.21	341.05	570.72	432.85	198.06	214.07	250.06	331.65	268.58	472.77	64.71	67.41	189.43	291.52	308.58	57.52	89.88	293.14	160.28	474.74	264.23	161.78	44.47	40.52	467.36
ALDOB	17.98	21.92	28.46	14.41	12.22	28.92	20.92	18.92	20.02	28.38	26.78	35.95	8.99	35.95	17.98	29.21	50.93	41.94	45.54	38.95	17.98	66.77	24.53	19.47	15.8	18.46	11.98	26.36	19.61	32.68	22.37	13.48	19.03	12.16	35.95	26.96	35.95	32.82	41.94	10.79	26.96	31.8	25.47	793.69	60.65	65.01	45.41	45.65	26.15
ALDOC	43.65	27.83	25.47	25.44	18.28	28.14	34.64	30.27	40.5	28.38	52.43	35.95	17.98	35.95	35.95	38.2	26.96	35.95	35.95	17.98	31.46	35.95	43.39	32.96	22.88	23.32	27.71	37.39	34.97	27.78	16.78	17.08	23.26	21.9	53.93	58.42	34.57	42.2	23.97	53.93	8.99	48.4	34.95	19.36	25.57	41.86	28.38	42.23	44.12
ALG10	25.68	24.62	23.97	23.91	25.4	22.66	17.65	17.03	13.65	30.27	22.47	35.95	8.99	35.95	35.95	13.48	26.96	35.95	14.38	20.97	26.96	5.14	24.95	13.48	17.43	13.6	17.6	19.65	21.24	26.15	15.18	17.98	19.03	17.03	25.17	17.98	17.28	22.27	23.97	28.76	8.99	13.83	28.46	22.12	25.28	20.44	19.87	20.54	17.16
ALG10B	42.37	61.31	20.97	44.6	40.08	41.42	51.64	36.9	38.68	32.17	48.87	35.95	8.99	35.95	39.55	29.21	8.99	35.95	9.59	17.98	4.49	10.27	53.45	23.97	45.21	36.92	44.56	24.93	58.18	22.88	36.75	38.65	40.18	42.44	28.76	8.99	21.43	26.18	11.98	3.6	8.99	30.42	67.41	23.05	35.07	22.41	23.65	45.65	28.6
ALG12	42.37	29.55	22.47	35.27	35.69	34.39	24.84	28.38	22.75	17.03	26.78	71.9	8.99	35.95	39.55	40.44	23.97	53.93	23.97	44.94	35.95	20.54	29.03	38.95	34.86	43.72	35.2	34.99	36.93	39.22	33.55	57.52	14.8	37.57	28.76	31.46	35.95	39.47	17.98	28.76	44.94	29.04	29.46	35.95	31.27	38.17	32.17	41.09	27.78
ALG13	23.11	31.76	28.46	30.02	37.18	35.17	27.45	38.79	35.95	51.09	30.15	35.95	53.93	35.95	25.17	31.46	26.96	35.95	35.95	47.93	44.94	35.95	46.96	31.46	40.31	34.01	38.95	36.91	50	19.61	41.54	28.76	48.64	28.38	50.33	49.43	38.03	35.56	14.98	25.17	44.94	29.04	35.95	41.48	50.86	35.21	35	26.25	31.05
ALG14	26.96	24.38	17.98	23.57	22.85	26.57	15.03	19.87	16.84	28.38	23.03	35.95	62.91	35.95	21.57	40.44	32.96	23.97	31.16	23.97	40.44	35.95	25.05	22.47	15.25	21.38	16.85	23.97	22.88	32.68	27.16	16.18	27.49	12.43	32.36	8.99	30.42	25.79	29.96	46.74	35.95	23.51	23.47	17.51	23.38	29.06	33.11	25.68	29.41
ALG1L	34.67	56.88	31.46	43.07	35.25	34.39	45.76	34.06	29.12	22.71	35.01	35.95	8.99	35.95	25.17	33.7	29.96	29.96	21.57	29.96	17.98	20.54	39.2	26.96	19.06	19.43	22.47	25.88	47.06	37.59	29.56	25.17	23.26	22.17	28.76	35.95	30.42	24.23	5.99	28.76	35.95	33.19	51.93	20.28	38.87	26.1	34.06	40.52	22.88
ALG1L2	41.09	41.37	14.98	27.81	28.57	25.01	43.14	20.81	26.85	26.49	36.14	107.85	35.95	35.95	50.33	33.7	44.94	29.96	26.36	41.94	26.96	25.68	36.37	22.47	21.79	43.72	24.34	31.64	37.59	47.39	26.36	22.47	12.69	20	50.33	40.44	33.88	34.39	20.97	46.74	17.98	38.72	41.94	19.36	25.43	42.35	35	49.08	27.78
ALG2	38.52	40.88	35.95	37.65	39.91	25.79	28.76	17.03	21.39	32.17	26.96	35.95	44.94	35.95	28.76	17.98	14.98	11.98	19.17	38.95	35.95	20.54	33.23	22.47	35.41	24.29	31.08	26.84	36.93	29.41	35.95	34.15	29.61	33.79	28.76	13.48	36.64	29.31	20.97	25.17	62.91	33.19	41.94	20.28	35.37	29.55	25.54	24.54	23.7
ALG3	14.12	37.67	29.96	35.44	32.96	28.14	22.22	24.6	19.57	13.25	26.03	71.9	35.95	71.9	53.93	24.72	23.97	23.97	31.16	29.96	13.48	35.95	35.32	29.96	14.16	30.12	13.86	25.41	35.62	24.51	20.77	17.08	23.26	12.97	32.36	8.99	38.72	37.51	59.92	32.36	26.96	30.42	26.96	34.11	38.87	33	26.49	34.81	31.87
ALG5	28.25	14.77	32.96	21.03	19.16	28.14	24.19	27.44	23.66	35.95	21.91	35.95	44.94	71.9	82.69	56.17	35.95	29.96	23.97	41.94	44.94	30.82	23.9	28.46	35.41	34.01	30.33	39.79	26.47	24.51	33.55	31.46	31.72	37.03	46.74	26.96	46.32	55.49	35.95	43.14	35.95	38.72	22.47	29.5	27.62	44.57	41.63	25.11	29.41
ALG6	26.96	28.32	13.48	22.22	18.99	22.66	28.76	27.44	28.67	22.71	28.46	35.95	17.98	71.9	32.36	26.96	41.94	23.97	19.17	11.98	31.46	35.95	29.66	23.97	14.71	26.23	20.22	23.97	34.97	19.61	20.77	12.58	27.49	22.71	28.76	17.98	25.58	25.4	17.98	28.76	53.93	40.1	43.94	18.44	25.87	34.72	36.9	37.66	22.88
ALG8	19.26	9.6	13.48	10.68	9.84	17.98	7.19	13.25	7.28	17.03	7.68	35.95	8.99	35.95	25.17	17.98	20.97	5.99	28.76	14.98	22.47	10.27	11.74	5.99	10.89	9.72	11.61	23.49	15.03	21.24	18.37	4.49	10.57	10.54	7.19	13.48	23.51	16.41	29.96	39.55	17.98	19.36	11.98	14.75	18.71	23.39	35	25.68	26.15
ALG9	26.96	17.24	17.98	17.81	15.73	28.92	15.69	22.71	20.02	18.92	15.73	35.95	17.98	35.95	7.19	17.98	17.98	23.97	28.76	32.96	13.48	30.82	40.56	19.47	17.43	20.4	13.86	27.8	34.64	21.24	26.36	17.98	14.8	13.25	25.17	8.99	27.65	24.23	17.98	3.6	8.99	30.42	28.46	22.12	37.56	24.87	30.27	27.96	26.96
ALK	14.12	14.28	5.99	10.68	9.67	16.41	17.65	17.03	14.11	17.03	18.16	71.9	62.91	35.95	28.76	31.46	14.98	41.94	45.54	47.93	53.93	20.54	15.09	25.47	5.99	16.52	7.12	15.34	12.75	29.41	19.97	8.99	14.8	7.57	35.95	22.47	19.36	15.63	14.98	32.36	44.94	20.74	17.48	9.22	10.81	27.33	26.49	24.54	14.71
ALKAL1	14.12	11.82	11.98	10.17	11.34	20.32	18.96	22.71	19.11	18.92	17.79	71.9	35.95	35.95	43.14	40.44	50.93	17.98	31.16	41.94	35.95	20.54	15.93	13.48	7.63	20.4	8.61	23.49	16.01	31.05	15.98	15.28	8.46	9.73	21.57	35.95	34.57	26.18	14.98	21.57	53.93	24.89	18.47	18.44	11.11	36.2	40.68	38.8	14.71
ALKAL2	15.41	8.37	16.48	6.95	6.15	17.19	11.77	10.41	13.2	9.46	10.11	35.95	17.98	35.95	21.57	15.73	14.98	29.96	19.17	44.94	26.96	15.41	9.85	4.49	9.26	20.4	7.12	11.02	8.5	13.07	19.17	8.99	8.46	4.32	14.38	44.94	28.35	19.15	17.98	28.76	8.99	20.74	8.49	16.59	7.6	29.3	25.54	17.12	17.98
ALKBH1	21.83	32.5	16.48	26.45	27.51	21.1	19.61	18.92	17.75	22.71	22.66	71.9	26.96	35.95	25.17	42.69	17.98	5.99	26.36	23.97	31.46	30.82	28.09	8.99	21.79	20.4	14.98	23.97	33.99	17.98	23.17	17.98	23.26	23.79	28.76	22.47	23.51	20.32	32.96	3.6	35.95	33.19	30.96	22.12	29.08	22.41	25.54	26.82	26.15
ALKBH2	28.25	24.87	22.47	15.77	17.23	21.1	30.72	19.87	25.48	18.92	24.15	35.95	35.95	35.95	21.57	33.7	41.94	53.93	26.36	26.96	26.96	15.41	42.24	13.48	19.06	16.52	11.98	32.6	37.26	24.51	16.78	16.18	14.8	16.49	25.17	40.44	32.49	24.23	29.96	21.57	8.99	30.42	26.46	27.65	40.04	30.78	37.84	39.95	30.23
ALKBH3	25.68	19.45	11.98	16.28	16.26	32.04	21.57	16.08	20.48	18.92	16.1	71.9	17.98	35.95	25.17	31.46	26.96	29.96	40.74	20.97	31.46	35.95	20.75	23.97	23.42	21.38	18.35	34.99	19.61	21.24	26.36	18.87	23.26	18.65	46.74	35.95	29.73	23.84	26.96	14.38	8.99	35.95	21.47	18.44	20.9	30.29	37.84	26.82	25.33
ALKBH4	23.11	16.25	10.49	15.6	14.15	16.41	32.68	17.98	20.48	20.81	25.47	35.95	17.98	35.95	50.33	40.44	26.96	53.93	28.76	17.98	26.96	35.95	20.96	10.49	16.89	21.38	10.86	26.36	22.55	49.02	19.17	13.48	23.26	12.16	17.98	26.96	20.74	25.79	23.97	32.36	8.99	27.65	27.96	13.83	18.12	31.03	41.63	31.96	22.88
ALKBH5	39.8	31.76	43.44	34.93	35.34	49.24	44.45	56.76	50.97	43.52	59.36	35.95	35.95	35.95	35.95	24.72	32.96	53.93	33.55	23.97	26.96	15.41	58.91	62.91	54.47	68.99	55.05	58.48	47.39	40.85	41.54	48.53	33.84	50.82	43.14	40.44	40.1	39.08	50.93	25.17	26.96	59.46	48.93	47.93	50.57	31.52	26.49	31.96	62.91
ALKBH6	21.83	23.15	25.47	20.86	21.36	17.19	25.49	22.71	26.85	28.38	23.97	35.95	35.95	35.95	28.76	29.21	17.98	71.9	31.16	14.98	13.48	15.41	20.12	23.97	10.89	15.55	15.35	28.28	23.86	27.78	15.98	18.87	19.03	13.79	28.76	8.99	24.2	34.39	29.96	28.76	35.95	19.36	24.47	23.05	25.57	34.47	24.6	38.8	20.43
ALKBH7	28.25	26.1	32.96	23.06	26.37	28.14	19.61	29.33	25.03	39.74	29.96	71.9	26.96	35.95	35.95	35.95	17.98	29.96	19.17	26.96	26.96	41.09	38.68	16.48	23.97	30.12	29.58	37.87	35.3	29.41	30.36	36.85	31.72	22.98	25.17	8.99	29.04	34.39	23.97	25.17	44.94	24.89	16.98	34.11	33.91	31.03	25.54	18.83	43.3
ALKBH8	7.7	10.1	17.98	8.48	8.17	27.35	11.77	23.65	12.74	17.03	13.29	35.95	44.94	35.95	32.36	24.72	32.96	47.93	11.98	38.95	53.93	20.54	22.64	13.48	9.8	19.43	9.74	25.41	21.24	39.22	14.38	10.79	14.8	7.57	28.76	26.96	29.73	17.98	11.98	25.17	44.94	41.48	20.47	13.83	14.03	29.06	29.33	22.83	26.96
ALLC	19.26	16.25	26.96	12.04	8.53	24.23	18.3	17.03	12.74	28.38	15.17	35.95	17.98	35.95	21.57	20.22	20.97	11.98	28.76	26.96	26.96	25.68	10.27	19.47	10.35	15.55	8.61	24.45	12.75	39.22	18.37	10.79	21.15	10.54	10.79	44.94	26.27	19.15	14.98	25.17	26.96	19.36	15.98	16.59	6.72	37.18	36.9	29.67	26.96
ALMS1	32.1	57.87	55.42	72.07	72.78	27.35	42.49	17.03	24.12	30.27	32.96	35.95	8.99	35.95	21.57	29.21	29.96	29.96	26.36	8.99	22.47	10.27	32.91	32.96	38.67	15.55	40.44	19.65	39.22	17.98	30.36	33.25	19.03	43.25	32.36	31.46	20.05	35.56	35.95	17.98	26.96	23.51	33.45	26.73	38	20.44	17.98	22.83	15.52
ALOX12	26.96	15.51	14.98	13.91	10.64	25.01	24.84	28.38	22.75	18.92	29.77	35.95	44.94	35.95	35.95	26.96	29.96	41.94	57.52	38.95	26.96	51.36	21.7	23.97	15.8	25.26	13.48	30.2	21.24	31.05	27.16	21.57	16.92	14.06	53.93	44.94	40.1	27.35	44.94	43.14	8.99	40.1	26.46	20.28	14.91	44.32	48.25	53.07	28.6
ALOX12B	20.54	8.86	14.98	7.97	8.79	17.98	18.3	20.81	19.57	18.92	17.98	35.95	26.96	35.95	17.98	35.95	26.96	41.94	45.54	38.95	22.47	10.27	16.46	13.48	11.98	19.43	13.48	21.57	16.34	34.32	27.96	21.57	21.15	12.43	50.33	8.99	32.49	26.18	26.96	21.57	8.99	29.04	15.98	7.37	11.25	37.92	25.54	33.1	14.71
ALOX15	21.83	24.13	26.96	17.98	18.72	27.35	28.11	25.54	22.75	28.38	25.84	71.9	26.96	35.95	46.74	35.95	17.98	71.9	38.35	29.96	17.98	30.82	28.51	28.46	22.88	22.35	17.23	34.03	34.64	26.15	24.77	26.96	16.92	22.17	25.17	22.47	38.72	28.92	29.96	28.76	44.94	27.65	37.45	23.97	21.78	38.17	32.17	50.79	27.78
ALOX15B	19.26	8.37	13.48	5.94	7.38	18.76	22.88	13.25	14.56	24.6	15.92	35.95	17.98	35.95	25.17	11.23	26.96	17.98	33.55	20.97	26.96	30.82	14.57	34.45	12.53	33.04	10.86	19.65	11.77	26.15	18.37	16.18	4.23	12.7	39.55	53.93	16.59	24.62	17.98	21.57	44.94	15.21	12.98	12.91	10.38	35.21	22.71	37.66	19.61
ALOX5	48.79	22.9	28.46	12.72	10.81	60.96	34.64	112.58	43.69	30.27	34.27	35.95	53.93	35.95	43.14	31.46	62.91	35.95	33.55	35.95	35.95	30.82	11.63	31.46	14.16	35.95	11.23	38.83	14.71	42.49	36.75	15.28	12.69	12.43	46.74	40.44	44.94	27.35	29.96	43.14	71.9	41.48	11.98	17.51	10.81	64.27	57.71	32.53	37.59
ALOX5AP	46.22	9.85	13.48	4.24	5.8	52.36	9.15	83.26	17.75	26.49	11.98	35.95	26.96	35.95	17.98	20.22	20.97	23.97	40.74	20.97	26.96	35.95	9.43	29.96	9.8	29.15	8.61	32.12	7.52	37.59	12.78	8.09	14.8	7.03	35.95	40.44	26.96	19.54	23.97	32.36	17.98	33.19	12.98	21.2	7.01	88.89	40.68	21.11	29.41
ALOXE3	17.98	12.31	8.99	12.72	10.64	24.23	24.19	17.98	19.11	28.38	22.28	71.9	17.98	71.9	39.55	31.46	26.96	41.94	33.55	23.97	31.46	56.49	19.5	26.96	10.89	18.46	12.73	31.64	15.36	26.15	20.77	8.99	25.38	12.7	43.14	26.96	31.8	23.84	14.98	28.76	8.99	31.8	22.47	14.75	12.13	33	35	48.51	17.16
ALPG	8.99	10.1	10.49	5.6	6.5	9.38	13.73	12.3	10.47	9.46	10.49	107.85	35.95	35.95	10.79	20.22	23.97	17.98	26.36	17.98	13.48	10.27	10.69	11.98	5.99	14.57	10.11	17.74	12.75	22.88	11.98	8.09	19.03	7.3	17.98	26.96	23.51	17.19	17.98	14.38	35.95	29.04	15.98	11.98	7.75	25.86	27.44	24.54	13.89
ALPI	24.4	14.04	10.49	11.02	9.23	20.32	15.03	22.71	15.47	15.14	14.42	35.95	35.95	35.95	32.36	35.95	29.96	23.97	40.74	26.96	17.98	51.36	14.57	22.47	8.17	28.18	8.99	28.28	12.09	21.24	19.97	9.89	19.03	12.43	21.57	53.93	22.82	19.54	29.96	46.74	17.98	31.8	17.98	14.75	11.4	37.18	32.17	34.24	17.16
ALPK1	35.95	16.99	19.47	16.62	10.37	21.1	13.07	25.54	13.2	18.92	14.42	35.95	8.99	35.95	32.36	13.48	38.95	11.98	43.14	23.97	31.46	35.95	12.47	26.96	5.99	23.32	8.61	21.57	13.4	31.05	14.38	11.68	31.72	10.27	14.38	26.96	33.19	24.23	17.98	28.76	62.91	20.74	17.48	20.28	11.25	33.49	23.65	31.39	20.43
ALPK2	14.12	11.57	7.49	9.67	7.82	19.54	9.8	17.03	10.92	18.92	9.55	35.95	8.99	35.95	32.36	13.48	23.97	23.97	14.38	23.97	13.48	10.27	12.37	13.48	7.08	17.49	7.86	14.86	11.11	19.61	16.78	7.19	4.23	6.49	50.33	35.95	22.82	13.29	11.98	17.98	8.99	23.51	18.47	15.67	6.72	20.93	23.65	15.98	25.33
ALPK3	10.27	14.77	10.49	7.97	10.37	23.45	39.22	22.71	32.77	20.81	34.83	35.95	8.99	35.95	3.6	17.98	11.98	35.95	28.76	38.95	26.96	25.68	17.71	19.47	25.6	23.32	26.59	26.84	18.3	26.15	26.36	33.25	6.34	21.9	28.76	44.94	21.43	25.4	5.99	50.33	35.95	33.19	20.47	19.36	15.05	30.29	28.38	28.53	31.05
ALPL	29.53	18.96	28.46	11.53	13.62	25.79	15.03	32.17	18.66	26.49	16.66	35.95	44.94	35.95	32.36	20.22	38.95	41.94	31.16	32.96	22.47	46.22	21.59	31.46	12.53	28.18	9.74	31.16	18.96	39.22	28.76	17.08	29.61	16.76	53.93	35.95	44.94	32.43	32.96	28.76	35.95	45.63	27.96	29.5	19	39.64	43.52	35.95	22.06
ALPP	15.41	13.3	5.99	8.48	10.37	14.85	13.73	13.25	17.29	17.03	16.85	35.95	8.99	35.95	39.55	26.96	32.96	23.97	28.76	35.95	53.93	46.22	13.21	26.96	6.54	23.32	10.49	22.53	14.71	16.34	20.77	6.29	14.8	9.73	21.57	22.47	24.89	19.54	23.97	25.17	44.94	17.98	17.48	18.44	11.98	28.81	29.33	30.82	19.61
ALS2	19.26	30.53	17.98	23.23	24.08	25.01	24.84	28.38	17.75	26.49	19.47	107.85	17.98	35.95	17.98	15.73	8.99	11.98	31.16	29.96	31.46	30.82	21.49	17.98	20.7	34.98	18.72	19.17	19.61	29.41	19.17	23.37	12.69	20.54	21.57	26.96	19.36	32.04	20.97	28.76	17.98	19.36	21.47	19.36	21.48	30.78	19.87	30.24	23.7
ALS2CL	16.69	13.05	13.48	9.67	10.02	31.26	22.88	26.49	21.84	24.6	20.78	35.95	17.98	35.95	43.14	26.96	20.97	35.95	11.98	32.96	17.98	30.82	14.78	17.98	13.07	27.21	16.85	22.53	12.75	37.59	18.37	22.47	10.57	16.76	14.38	13.48	22.12	17.58	14.98	10.79	26.96	34.57	9.49	20.28	9.06	24.13	24.6	24.54	34.32
ALX1	17.98	16.01	10.49	10.85	12.57	18.76	15.03	17.03	18.2	9.46	19.47	35.95	8.99	35.95	10.79	29.21	17.98	17.98	21.57	17.98	31.46	25.68	18.76	22.47	5.99	17.49	10.49	22.05	20.26	22.88	14.38	5.39	12.69	9.73	28.76	31.46	25.58	17.58	38.95	32.36	17.98	19.36	24.97	12.91	13.15	21.42	24.6	33.67	17.98
ALX3	10.27	10.59	8.99	11.53	9.14	16.41	17.65	8.51	11.83	11.35	14.23	647.12	8.99	35.95	35.95	22.47	23.97	23.97	26.36	23.97	22.47	10.27	19.08	17.98	7.08	15.55	8.61	16.3	20.26	19.61	13.58	9.89	12.69	8.11	43.14	26.96	16.59	16.41	32.96	25.17	26.96	19.36	22.97	20.28	18.27	26.59	31.22	23.97	25.33
ALX4	17.98	9.6	8.99	8.82	7.21	19.54	19.61	20.81	15.02	13.25	20.04	35.95	8.99	71.9	25.17	29.21	29.96	17.98	19.17	26.96	40.44	20.54	16.25	7.49	7.63	27.21	9.36	21.57	14.38	32.68	10.39	15.28	14.8	10.81	35.95	35.95	21.43	20.32	8.99	10.79	62.91	11.06	16.48	20.28	10.96	28.81	34.06	31.39	33.5
ALYREF	71.9	95.29	88.38	110.74	111.72	50.8	66.02	37.84	59.16	52.98	51.68	35.95	8.99	35.95	100.66	47.19	29.96	47.93	28.76	53.93	40.44	35.95	118.23	40.44	43.03	36.92	44.56	64.71	110.47	39.22	40.74	36.85	50.75	48.93	35.95	31.46	42.17	77.37	56.92	32.36	17.98	42.86	79.39	152.1	151.99	40.63	23.65	34.24	58.83
AMACR	21.83	23.15	25.47	24.25	20.3	17.19	20.26	17.03	23.21	9.46	17.98	35.95	35.95	35.95	71.9	35.95	32.96	23.97	21.57	20.97	26.96	35.95	21.7	19.47	10.89	17.49	13.11	29.72	16.34	17.98	17.58	15.28	21.15	12.16	17.98	22.47	36.64	25.4	26.96	28.76	8.99	29.04	20.97	20.28	25.14	26.59	29.33	27.39	20.43
AMBN	24.4	12.31	14.98	10.17	8.09	10.16	15.03	13.25	13.65	18.92	13.67	35.95	8.99	35.95	32.36	26.96	14.98	17.98	31.16	14.98	31.46	20.54	16.25	13.48	12.53	10.69	8.99	14.86	13.73	22.88	12.78	13.48	14.8	9.19	17.98	8.99	26.27	17.58	14.98	39.55	44.94	26.27	16.98	12.91	13.15	25.12	22.71	23.97	13.07
AMBP	17.98	17.73	16.48	14.75	13.89	16.41	16.34	22.71	20.02	17.03	17.6	35.95	26.96	35.95	17.98	22.47	38.95	35.95	28.76	44.94	31.46	20.54	19.29	25.47	15.8	21.38	8.61	24.93	17.32	37.59	15.98	9.89	25.38	10	28.76	35.95	33.19	25.79	26.96	17.98	35.95	30.42	20.47	260.88	31.71	42.11	37.84	37.66	19.61
AMBRA1	24.4	23.39	29.96	25.95	23.65	30.48	16.34	39.74	20.02	28.38	19.85	35.95	53.93	35.95	35.95	26.96	20.97	17.98	52.73	38.95	31.46	41.09	35.95	22.47	29.96	38.87	40.07	24.45	32.68	29.41	23.17	32.36	38.07	24.06	43.14	40.44	38.72	32.43	53.93	39.55	17.98	26.27	32.46	24.89	28.06	37.67	34.06	36.52	36.77
AMD1	82.17	86.43	65.91	88.35	91.77	52.36	85.63	64.33	81.46	66.23	82.95	35.95	44.94	35.95	71.9	38.2	59.92	47.93	38.35	53.93	58.42	77.04	78.72	52.43	73.54	54.41	83.14	57.52	74.52	50.66	39.15	75.5	52.87	73.52	57.52	26.96	62.91	73.07	71.9	25.17	26.96	49.78	78.89	57.15	83.16	49	33.11	58.78	58.01
AMDHD1	17.98	14.53	16.48	11.7	9.49	17.98	26.15	17.03	17.75	24.6	16.48	35.95	8.99	35.95	28.76	29.21	11.98	53.93	52.73	26.96	8.99	56.49	17.92	25.47	13.07	17.49	8.24	22.53	20.26	31.05	16.78	13.48	19.03	10.54	28.76	35.95	33.88	26.57	20.97	25.17	44.94	23.51	22.47	22.12	14.91	36.94	40.68	34.24	23.7
AMDHD2	37.24	29.8	32.96	23.74	25.14	32.04	24.19	37.84	26.85	28.38	26.59	35.95	26.96	71.9	35.95	20.22	29.96	23.97	28.76	38.95	8.99	20.54	26.94	20.97	21.24	42.75	24.72	26.84	30.39	37.59	23.97	19.77	31.72	25.41	14.38	17.98	30.42	24.23	29.96	14.38	35.95	27.65	25.47	25.81	30.69	21.42	31.22	27.39	25.33
AMELX	20.54	15.76	10.49	10.85	8.44	14.85	14.38	23.65	10.47	22.71	14.42	35.95	17.98	35.95	7.19	31.46	20.97	17.98	52.73	32.96	22.47	41.09	11.01	14.98	9.26	14.57	7.49	20.13	12.42	32.68	14.38	10.79	8.46	5.41	17.98	31.46	22.82	23.45	11.98	21.57	26.96	13.83	11.98	14.75	8.91	30.04	32.17	29.67	19.61
AMELY	12.84	3.2	8.99	3.73	3.34	14.07	18.96	21.76	11.83	17.03	12.92	35.95	17.98	35.95	25.17	26.96	20.97	35.95	23.97	26.96	35.95	20.54	11.42	16.48	11.44	27.21	11.98	16.78	9.8	32.68	13.58	8.99	10.57	10.81	46.74	17.98	27.65	19.93	17.98	43.14	35.95	22.12	7.99	10.14	6.28	34.97	40.68	29.67	20.43
AMER1	17.98	19.45	13.48	25.44	17.58	17.98	18.3	25.54	17.75	17.03	17.04	35.95	17.98	35.95	14.38	15.73	38.95	65.91	26.36	20.97	31.46	5.14	23.79	13.48	17.98	20.4	15.73	25.41	18.96	17.98	19.97	17.08	16.92	10.54	46.74	35.95	29.73	21.49	14.98	32.36	35.95	26.27	21.97	17.51	16.66	36.69	23.65	34.81	19.61
AMER2	14.12	8.86	16.48	7.8	8.79	14.85	21.57	11.35	13.65	18.92	17.23	35.95	8.99	35.95	7.19	20.22	23.97	41.94	14.38	17.98	17.98	25.68	17.19	23.97	13.62	16.52	16.85	19.17	16.67	27.78	20.77	21.57	23.26	17.84	35.95	31.46	23.51	23.45	26.96	14.38	62.91	27.65	15.48	15.67	17.54	38.66	24.6	27.39	22.06
AMER3	10.27	9.36	4.49	12.89	9.49	16.41	20.26	8.51	12.74	1.89	15.92	35.95	26.96	35.95	17.98	20.22	14.98	11.98	23.97	23.97	8.99	15.41	8.91	19.47	6.54	7.77	11.98	15.34	7.52	17.98	15.18	10.79	16.92	11.08	17.98	8.99	21.43	16.02	11.98	10.79	26.96	19.36	10.49	9.22	7.01	22.16	17.98	22.26	22.06
AMFR	32.1	34.23	34.45	32.22	34.72	46.89	45.76	47.3	51.88	41.63	41.94	35.95	35.95	35.95	25.17	26.96	38.95	35.95	31.16	26.96	26.96	35.95	25.68	38.95	39.22	33.04	49.43	39.31	24.51	40.85	34.35	53.03	50.75	41.36	28.76	53.93	32.49	30.87	26.96	53.93	26.96	31.8	19.47	38.72	23.97	36.2	24.6	23.97	41.67
AMH	39.8	63.04	20.97	61.9	66.28	51.58	73.86	41.63	48.24	34.06	53.36	71.9	62.91	35.95	82.69	78.64	17.98	59.92	33.55	41.94	17.98	51.36	51.67	31.46	28.87	34.01	23.22	34.51	53.6	45.76	27.16	27.86	29.61	30.54	25.17	13.48	38.72	50.8	41.94	43.14	35.95	35.95	78.89	23.97	48.08	44.57	38.79	61.63	32.68
AMHR2	21.83	15.02	20.97	16.28	15.65	24.23	21.57	26.49	15.02	20.81	15.73	35.95	17.98	35.95	68.31	31.46	23.97	17.98	31.16	41.94	22.47	66.77	19.7	17.98	18.52	20.4	7.49	23.97	21.57	39.22	13.58	14.38	19.03	15.41	17.98	17.98	26.27	24.62	26.96	50.33	17.98	30.42	18.97	11.06	16.08	31.03	36.9	34.24	25.33
AMIGO1	17.98	17.24	13.48	17.3	15.38	25.79	21.57	25.54	15.02	17.03	26.21	71.9	35.95	35.95	39.55	33.7	20.97	29.96	31.16	20.97	31.46	15.41	18.76	25.47	14.16	18.46	14.23	22.53	17	22.88	18.37	16.18	8.46	15.14	25.17	22.47	20.74	17.98	20.97	21.57	17.98	23.51	28.46	11.98	15.49	29.06	37.84	27.96	21.24
AMIGO2	21.83	19.21	14.98	16.96	13.54	82.06	211.13	106.91	298.53	128.67	338.54	35.95	44.94	35.95	35.95	31.46	41.94	41.94	45.54	50.93	35.95	35.95	27.57	58.42	95.87	35.95	111.22	29.24	22.22	32.68	59.92	123.13	52.87	114.88	32.36	31.46	38.72	30.09	20.97	32.36	35.95	30.42	25.96	9.22	15.05	35.21	23.65	35.95	31.05
AMIGO3	16.69	8.86	10.49	12.21	7.74	18.76	24.84	17.98	16.84	22.71	17.23	35.95	35.95	35.95	28.76	26.96	29.96	17.98	38.35	41.94	67.41	51.36	15.09	11.98	19.06	19.43	16.48	16.3	15.03	24.51	20.77	16.18	23.26	16.22	21.57	26.96	30.42	23.45	8.99	43.14	26.96	17.98	15.48	6.45	12.28	36.2	37.84	25.68	18.79
AMMECR1	14.12	16.01	22.47	11.53	12.66	16.41	14.38	17.98	9.1	15.14	13.86	35.95	26.96	35.95	10.79	17.98	29.96	23.97	19.17	20.97	22.47	20.54	15.51	16.48	11.98	26.23	15.73	24.45	13.07	17.98	15.18	14.38	16.92	10.54	21.57	13.48	29.04	21.1	47.93	14.38	80.89	20.74	13.98	22.12	15.78	30.53	34.06	22.26	26.15
AMMECR1L	25.68	22.16	25.47	22.89	23.73	25.01	22.88	24.6	24.57	30.27	27.34	35.95	26.96	35.95	25.17	20.22	32.96	29.96	23.97	20.97	35.95	15.41	22.22	17.98	23.42	21.38	18.35	21.57	16.01	13.07	31.16	26.06	10.57	16.22	17.98	31.46	19.36	22.27	20.97	28.76	26.96	19.36	22.47	23.05	21.92	31.03	27.44	27.96	22.88
AMN	12.84	7.88	5.99	4.92	6.5	8.6	8.5	9.46	9.56	17.03	8.24	35.95	8.99	35.95	39.55	22.47	32.96	29.96	16.78	20.97	17.98	30.82	9.75	13.48	7.08	12.63	8.24	10.55	7.19	19.61	8.79	2.7	6.34	4.32	25.17	22.47	21.43	19.54	20.97	35.95	26.96	13.83	11.98	10.14	8.04	28.81	20.81	25.11	16.34
AMN1	17.98	14.77	26.96	15.09	16.26	14.85	13.73	17.98	15.47	22.71	19.1	71.9	8.99	35.95	10.79	15.73	14.98	35.95	33.55	11.98	13.48	35.95	19.7	17.98	25.6	23.32	14.98	18.22	20.26	19.61	14.38	26.06	14.8	23.79	10.79	31.46	64.99	25.79	20.97	35.95	17.98	31.8	12.98	21.2	17.24	25.12	31.22	22.26	22.88
AMOT	29.53	28.56	34.45	27.64	32.08	22.66	18.3	23.65	15.93	20.81	21.35	35.95	17.98	35.95	25.17	20.22	23.97	35.95	33.55	14.98	8.99	30.82	17.71	10.49	20.15	15.55	17.6	23.01	14.71	26.15	17.58	18.87	14.8	15.68	43.14	40.44	22.12	22.27	14.98	46.74	8.99	15.21	17.98	20.28	15.93	29.8	35	24.54	40.85
AMOTL1	34.67	19.95	29.96	30.69	32.08	43.77	24.84	40.68	20.02	47.3	21.91	35.95	17.98	107.85	35.95	20.22	17.98	29.96	16.78	14.98	8.99	10.27	82.17	23.97	3.81	31.09	7.49	55.12	81.38	14.71	15.98	10.79	23.26	10.27	21.57	8.99	26.27	35.17	11.98	21.57	17.98	20.74	67.41	70.98	96.45	23.64	20.81	16.55	49.02
AMOTL2	42.37	38.41	44.94	46.3	39.99	28.92	22.88	22.71	24.12	41.63	25.09	35.95	62.91	71.9	64.71	53.93	23.97	35.95	19.17	20.97	13.48	25.68	23.58	31.46	14.16	34.01	11.98	26.36	21.24	40.85	14.38	10.79	35.95	11.62	25.17	17.98	26.96	33.22	32.96	43.14	17.98	38.72	32.96	12.91	16.66	26.1	27.44	31.96	24.51
AMPD1	24.4	13.3	16.48	12.04	10.9	15.63	20.26	12.3	16.84	18.92	18.91	35.95	35.95	71.9	46.74	24.72	50.93	47.93	45.54	38.95	58.42	35.95	17.19	26.96	10.35	27.21	13.11	26.84	16.01	37.59	21.57	12.58	12.69	10.81	32.36	17.98	34.57	23.45	20.97	50.33	17.98	27.65	24.47	23.05	12.57	42.85	48.25	34.81	30.23
AMPD2	48.79	44.82	29.96	39.17	33.23	30.48	32.68	35	30.49	28.38	32.02	35.95	8.99	35.95	17.98	40.44	41.94	41.94	23.97	26.96	35.95	35.95	50.83	29.96	31.05	30.12	33.33	45.06	42.81	21.24	29.56	33.25	33.84	29.73	50.33	31.46	40.79	27.35	17.98	17.98	8.99	33.19	45.94	29.5	38.29	35.7	35	31.96	39.22
AMPD3	37.24	34.47	14.98	32.22	25.84	25.79	26.15	18.92	19.11	15.14	26.78	35.95	53.93	35.95	17.98	26.96	29.96	29.96	43.14	26.96	67.41	20.54	19.81	28.46	16.89	29.15	20.97	30.2	22.22	35.95	23.17	12.58	23.26	18.11	25.17	31.46	31.8	22.66	14.98	46.74	26.96	38.72	22.47	21.2	13.74	34.97	28.38	27.39	26.15
AMPH	15.41	28.81	40.44	35.95	36.57	16.41	18.3	22.71	14.56	20.81	14.79	35.95	8.99	35.95	10.79	17.98	17.98	41.94	40.74	26.96	62.91	25.68	47.27	23.97	93.15	31.09	83.14	25.88	34.32	27.78	26.36	26.96	31.72	79.47	35.95	26.96	29.04	31.26	20.97	53.93	26.96	29.04	38.45	22.12	28.06	34.97	41.63	29.1	25.33
AMT	16.69	12.8	20.97	13.06	11.87	29.7	17	27.44	27.3	28.38	28.65	71.9	17.98	35.95	32.36	35.95	32.96	35.95	43.14	23.97	22.47	51.36	14.78	17.98	14.71	16.52	10.86	30.68	14.71	32.68	23.17	15.28	16.92	12.97	17.98	44.94	28.35	28.53	17.98	43.14	8.99	30.42	15.98	23.05	12.71	38.66	27.44	34.81	30.23
AMTN	8.99	7.88	4.49	6.27	5.71	21.1	13.07	19.87	14.11	15.14	13.86	35.95	8.99	107.85	7.19	33.7	47.93	29.96	28.76	17.98	31.46	20.54	11.22	19.47	5.99	16.52	8.24	18.69	12.75	35.95	13.58	14.38	16.92	7.84	35.95	26.96	20.74	21.88	17.98	32.36	8.99	12.44	15.98	9.22	8.04	30.78	30.27	33.1	13.89
AMY1A	75.75	93.57	49.43	71.39	62.23	59.4	80.4	69.06	67.81	75.69	92.87	107.85	17.98	35.95	97.07	62.91	26.96	29.96	38.35	29.96	67.41	15.41	89.51	35.95	35.41	40.81	25.84	59.92	80.73	31.05	47.14	27.86	31.72	37.03	21.57	40.44	40.79	55.1	35.95	28.76	62.91	52.54	97.37	35.95	57.73	54.67	48.25	90.73	53.93
AMY2B	12.84	14.53	23.97	14.58	12.57	21.1	18.96	31.22	22.3	22.71	24.53	35.95	35.95	35.95	10.79	24.72	20.97	17.98	31.16	38.95	31.46	5.14	18.24	29.96	14.71	24.29	15.35	25.88	19.28	44.12	13.58	7.19	19.03	21.9	28.76	35.95	26.96	21.88	29.96	17.98	8.99	24.89	20.97	15.67	17.68	33.49	25.54	21.11	20.43
AMZ1	26.96	36.2	14.98	25.95	21.89	28.92	32.03	21.76	26.39	32.17	28.46	35.95	17.98	35.95	50.33	53.93	17.98	17.98	23.97	26.96	17.98	66.77	36.27	20.97	26.69	23.32	29.96	34.99	29.09	31.05	34.35	21.57	38.07	26.22	21.57	31.46	24.2	29.7	17.98	21.57	26.96	48.4	38.45	18.44	25.43	29.8	36.9	39.37	37.59
AMZ2	55.21	72.15	59.92	73.09	78.23	50.02	50.99	44.47	52.79	34.06	51.68	107.85	53.93	35.95	61.12	60.67	26.96	65.91	45.54	11.98	26.96	30.82	60.69	61.42	80.62	68.02	73.4	47.93	59.16	32.68	66.31	59.32	40.18	78.39	470.96	62.91	41.48	50.8	53.93	43.14	26.96	45.63	58.42	57.15	53.78	41.12	47.3	62.2	28.6
ANAPC1	24.4	43.83	38.95	44.26	44.04	38.3	41.83	37.84	27.3	34.06	41.57	35.95	26.96	35.95	32.36	24.72	38.95	23.97	35.95	20.97	49.43	25.68	40.77	26.96	26.69	28.18	34.08	31.16	37.26	47.39	25.57	26.06	25.38	30.27	28.76	31.46	44.25	30.48	47.93	17.98	8.99	35.95	34.95	24.89	38.73	30.78	26.49	36.52	33.5
ANAPC10	19.26	18.22	19.47	18.82	20.66	26.57	28.11	29.33	19.57	20.81	22.66	71.9	17.98	35.95	25.17	20.22	17.98	23.97	35.95	32.96	44.94	15.41	30.5	32.96	32.14	29.15	26.59	26.84	28.43	26.15	27.16	23.37	21.15	31.09	28.76	31.46	39.41	22.27	32.96	25.17	8.99	27.65	21.47	26.73	28.35	31.52	32.17	26.82	35.95
ANAPC11	43.65	40.38	55.42	45.62	45.36	32.82	35.95	37.84	39.59	17.03	37.64	107.85	17.98	35.95	21.57	76.4	20.97	29.96	35.95	17.98	35.95	25.68	44.86	32.96	21.79	27.21	25.84	52.25	46.41	42.49	31.16	34.15	44.41	25.68	28.76	17.98	57.38	49.63	47.93	46.74	35.95	41.48	39.45	62.68	57.14	51.22	39.74	39.95	41.67
ANAPC13	51.36	62.3	59.92	63.93	60.21	39.08	33.34	40.68	38.68	39.74	32.39	35.95	26.96	35.95	39.55	42.69	35.95	23.97	45.54	35.95	26.96	25.68	39.93	37.45	29.96	41.78	25.09	40.27	44.12	35.95	30.36	33.25	71.9	38.92	21.57	35.95	49.78	37.12	62.91	25.17	8.99	45.63	34.95	74.67	44.57	39.4	35	35.95	54.74
ANAPC15	30.82	19.95	37.45	20.86	25.23	25.01	19.61	30.27	26.85	24.6	15.54	35.95	35.95	35.95	17.98	35.95	38.95	35.95	21.57	23.97	22.47	30.82	26.62	23.97	14.16	19.43	14.23	38.83	29.74	35.95	26.36	17.08	27.49	17.84	43.14	26.96	34.57	37.9	26.96	28.76	17.98	31.8	24.47	32.26	33.76	52.45	45.41	41.09	43.3
ANAPC16	64.2	60.08	80.89	73.77	82.19	55.49	61.44	61.5	71.45	52.98	69.84	35.95	8.99	35.95	10.79	15.73	11.98	35.95	9.59	32.96	13.48	20.54	33.12	68.91	96.96	74.82	98.49	40.27	27.45	60.46	79.89	71	71.9	95.15	43.14	13.48	33.88	23.45	68.91	35.95	26.96	35.95	19.47	51.62	30.11	27.58	23.65	21.68	30.23
ANAPC2	35.95	37.43	25.47	34.93	35.25	36.73	45.1	23.65	27.76	26.49	38.39	35.95	8.99	35.95	17.98	4.49	29.96	11.98	16.78	23.97	4.49	10.27	33.54	26.96	41.94	25.26	28.46	35.47	38.57	14.71	29.56	31.46	14.8	25.95	17.98	17.98	30.42	30.09	32.96	21.57	17.98	41.48	44.94	28.58	37.12	24.13	18.92	27.39	31.87
ANAPC4	24.4	22.9	16.48	32.9	33.49	29.7	18.3	24.6	24.57	17.03	22.09	35.95	26.96	35.95	21.57	13.48	32.96	29.96	19.17	29.96	13.48	15.41	14.88	19.47	21.79	25.26	25.09	24.45	27.78	8.17	24.77	30.56	29.61	24.06	35.95	31.46	24.2	23.45	23.97	43.14	26.96	20.74	13.48	22.12	20.9	22.65	30.27	27.96	22.06
ANAPC5	50.07	48.02	52.43	56.13	66.1	64.09	55.56	48.25	58.7	54.87	54.11	35.95	17.98	35.95	35.95	24.72	32.96	17.98	28.76	20.97	31.46	15.41	66.24	40.44	62.1	45.67	61.42	49.37	54.91	39.22	56.72	52.13	29.61	52.44	25.17	13.48	42.86	55.88	59.92	21.57	17.98	49.78	57.42	64.53	78.62	28.32	22.71	31.39	55.56
ANAPC7	26.96	46.54	46.44	55.28	52.12	35.17	34.64	36.9	41.87	30.27	32.77	35.95	17.98	71.9	61.12	31.46	23.97	59.92	26.36	44.94	35.95	30.82	48.74	34.45	44.67	27.21	44.19	26.36	55.89	31.05	35.15	55.72	48.64	48.11	10.79	31.46	31.11	30.87	62.91	32.36	26.96	37.33	45.94	35.03	65.76	27.09	31.22	35.95	37.59
ANG	44.94	13.3	19.47	10.17	11.25	33.61	26.8	24.6	26.39	20.81	20.97	35.95	62.91	71.9	46.74	38.2	35.95	29.96	14.38	62.91	8.99	56.49	23.58	22.47	15.25	33.04	11.98	25.88	23.2	40.85	24.77	10.79	8.46	11.08	25.17	17.98	27.65	25.4	20.97	32.36	35.95	26.27	28.46	45.17	20.02	34.72	46.36	42.23	24.51
ANGEL1	15.41	30.04	23.97	22.55	24.26	21.88	32.03	23.65	25.03	24.6	20.22	35.95	17.98	35.95	39.55	31.46	26.96	35.95	21.57	23.97	35.95	20.54	30.92	22.47	17.43	23.32	16.1	26.36	28.43	24.51	18.37	15.28	14.8	21.35	21.57	35.95	20.74	30.87	17.98	39.55	17.98	29.04	26.96	23.05	25.28	26.1	32.17	33.67	27.78
ANGEL2	25.68	23.64	20.97	23.91	25.67	26.57	35.95	26.49	33.22	37.84	34.27	35.95	26.96	35.95	21.57	24.72	29.96	29.96	26.36	26.96	13.48	15.41	26.83	28.46	35.41	27.21	37.45	25.88	30.39	29.41	19.97	32.36	12.69	31.09	35.95	8.99	50.47	21.49	29.96	17.98	8.99	31.8	31.46	17.51	21.92	26.35	26.49	30.82	26.96
ANGPT1	14.12	10.59	7.49	6.44	6.24	26.57	8.5	16.08	10.01	18.92	8.43	35.95	8.99	71.9	7.19	15.73	17.98	23.97	9.59	26.96	8.99	15.41	10.17	32.96	5.99	33.04	7.12	17.74	10.46	31.05	12.78	4.49	23.26	7.03	32.36	4.49	10.37	12.9	8.99	25.17	17.98	12.44	11.48	12.91	7.45	17.98	24.6	21.68	14.71
ANGPT2	21.83	15.02	19.47	11.87	9.49	28.14	33.99	26.49	30.04	22.71	29.77	35.95	8.99	35.95	32.36	33.7	23.97	29.96	38.35	26.96	13.48	20.54	20.96	26.96	17.43	36.92	23.22	47.93	15.03	35.95	36.75	30.56	40.18	25.41	35.95	22.47	29.73	23.84	23.97	32.36	26.96	38.72	27.46	15.67	13.3	29.3	26.49	30.24	36.77
ANGPT4	12.84	19.95	22.47	17.64	12.04	24.23	24.19	18.92	19.57	11.35	17.23	35.95	8.99	35.95	35.95	35.95	20.97	29.96	21.57	32.96	22.47	30.82	19.6	17.98	17.43	17.49	11.98	21.57	17.32	24.51	12.78	14.38	21.15	12.97	25.17	22.47	23.51	25.01	11.98	28.76	8.99	29.04	25.47	13.83	13.45	32.01	40.68	36.52	31.87
ANGPTL1	10.27	3.94	16.48	3.05	4.22	20.32	8.5	20.81	9.1	17.03	9.18	35.95	8.99	35.95	3.6	8.99	26.96	41.94	26.36	38.95	17.98	20.54	5.97	17.98	5.99	17.49	6.37	21.09	5.23	31.05	12.78	6.29	21.15	7.03	39.55	35.95	22.82	14.07	11.98	25.17	71.9	17.98	8.99	19.36	5.41	25.86	35.95	22.83	15.52
ANGPTL2	34.67	18.22	11.98	14.92	13.62	28.92	20.26	52.03	28.21	37.84	17.79	35.95	8.99	35.95	25.17	20.22	23.97	23.97	43.14	26.96	17.98	25.68	22.74	25.47	10.35	34.98	12.73	37.87	16.34	35.95	28.76	18.87	31.72	8.65	17.98	35.95	40.1	28.14	11.98	32.36	44.94	38.72	28.96	22.12	18.41	34.72	27.44	34.24	31.05
ANGPTL3	8.99	11.82	13.48	7.8	8.79	21.1	18.3	14.19	13.65	11.35	14.79	71.9	8.99	35.95	25.17	8.99	17.98	5.99	26.36	3	40.44	5.14	17.92	17.98	8.72	10.69	9.74	21.57	15.03	24.51	11.18	12.58	10.57	10.27	17.98	31.46	31.8	16.41	8.99	17.98	17.98	33.19	16.98	22.12	11.84	31.27	18.92	11.98	20.43
ANGPTL4	26.96	15.76	14.98	11.36	10.46	53.93	15.03	33.11	39.59	28.38	24.9	35.95	44.94	35.95	28.76	15.73	14.98	29.96	11.98	8.99	17.98	5.14	38.26	16.48	8.72	15.55	9.36	164.9	26.8	14.71	18.37	6.29	6.34	8.65	10.79	22.47	29.04	23.06	3	17.98	17.98	132.74	25.47	122.6	23.09	19.95	17.98	22.26	181.39
ANGPTL5	11.56	3.69	3	3.22	2.99	12.5	5.88	11.35	8.65	18.92	5.43	71.9	8.99	35.95	10.79	13.48	20.97	11.98	21.57	35.95	49.43	25.68	5.87	4.49	6.54	18.46	4.49	11.5	4.9	16.34	12.78	5.39	6.34	2.7	25.17	31.46	20.74	17.98	11.98	21.57	17.98	22.12	5.99	10.14	3.8	31.27	19.87	21.68	13.07
ANGPTL6	15.41	14.53	17.98	14.41	10.9	16.41	12.42	18.92	13.65	9.46	17.79	35.95	17.98	35.95	28.76	15.73	20.97	23.97	19.17	35.95	17.98	30.82	17.4	19.47	11.98	21.38	7.86	21.57	16.01	21.24	12.78	8.09	14.8	10.27	14.38	49.43	31.11	22.66	14.98	39.55	35.95	22.12	12.48	13.83	13.74	31.52	36.9	25.68	19.61
ANGPTL7	25.68	20.93	10.49	24.25	24.44	10.16	22.22	20.81	16.84	11.35	17.6	35.95	26.96	35.95	32.36	17.98	17.98	53.93	19.17	35.95	22.47	30.82	18.45	23.97	12.53	17.49	16.1	23.49	24.19	19.61	26.36	13.48	12.69	11.08	35.95	17.98	29.04	21.49	32.96	43.14	26.96	19.36	21.97	8.3	15.2	29.55	30.27	23.97	19.61
ANGPTL8	7.7	8.62	5.99	7.29	7.03	14.85	11.11	11.35	9.56	7.57	14.61	35.95	8.99	35.95	21.57	15.73	20.97	29.96	11.98	11.98	17.98	20.54	13.42	10.49	5.99	14.57	5.62	18.22	10.79	26.15	12.78	5.39	8.46	6.49	10.79	8.99	16.59	16.02	14.98	28.76	17.98	19.36	13.48	41.48	11.98	17.24	16.08	15.41	20.43
ANHX	12.84	14.53	4.49	12.38	11.25	14.07	15.69	11.35	14.56	13.25	12.73	35.95	17.98	35.95	28.76	35.95	14.98	5.99	14.38	23.97	13.48	15.41	19.5	13.48	7.63	16.52	8.99	12.94	18.3	13.07	11.98	11.68	8.46	11.08	10.79	17.98	24.89	19.93	11.98	28.76	17.98	20.74	24.97	11.98	13.15	26.59	25.54	35.38	17.98
ANK1	33.38	26.84	22.47	22.89	18.46	28.92	30.72	28.38	30.04	18.92	23.97	35.95	35.95	35.95	39.55	20.22	38.95	47.93	43.14	56.92	40.44	30.82	16.56	25.47	20.7	36.92	15.35	27.8	21.24	26.15	19.17	11.68	19.03	17.03	25.17	31.46	31.11	26.96	20.97	35.95	35.95	37.33	30.96	14.75	10.81	36.69	46.36	31.39	31.05
ANK2	19.26	12.8	13.48	12.55	13.18	17.98	16.34	20.81	10.47	28.38	15.54	35.95	17.98	35.95	7.19	20.22	20.97	11.98	21.57	38.95	17.98	30.82	13.73	16.48	7.63	19.43	10.49	17.26	12.42	16.34	13.58	8.99	14.8	10	28.76	40.44	22.82	22.66	23.97	35.95	80.89	22.12	17.48	18.44	8.77	28.32	34.06	20.54	20.43
ANK3	35.95	20.93	29.96	14.75	11.95	69.56	67.33	40.68	54.61	37.84	55.42	35.95	17.98	35.95	21.57	13.48	8.99	5.99	33.55	26.96	22.47	25.68	29.98	49.43	76.8	51.5	86.88	36.43	33.66	35.95	39.15	73.7	33.84	97.31	32.36	40.44	42.17	24.23	29.96	32.36	26.96	40.1	37.45	23.97	31.42	28.32	22.71	27.39	35.95
ANKAR	20.54	24.13	17.98	16.45	17.32	27.35	23.53	31.22	22.3	22.71	26.03	35.95	26.96	35.95	21.57	26.96	23.97	23.97	31.16	26.96	13.48	25.68	18.66	22.47	17.98	25.26	19.85	21.09	17.32	19.61	22.37	26.06	12.69	25.14	32.36	26.96	26.27	24.62	20.97	17.98	53.93	26.27	21.47	15.67	13.3	31.03	22.71	30.24	22.06
ANKDD1A	3.85	4.92	3	4.75	4.92	14.07	9.8	15.14	4.1	11.35	7.68	35.95	17.98	35.95	10.79	6.74	11.98	17.98	16.78	17.98	13.48	10.27	8.39	7.49	7.08	5.83	4.12	11.98	6.54	26.15	11.18	5.39	2.11	7.03	21.57	31.46	12.44	11.72	8.99	14.38	17.98	26.27	7.99	7.37	5.7	19.95	24.6	17.12	10.62
ANKDD1B	14.12	10.34	7.49	7.46	5.54	12.5	15.03	15.14	16.38	7.57	14.79	35.95	35.95	35.95	35.95	11.23	20.97	5.99	14.38	11.98	8.99	15.41	10.17	16.48	16.34	15.55	4.87	20.13	11.11	21.24	9.59	13.48	14.8	8.65	28.76	13.48	13.14	13.68	3	25.17	44.94	19.36	11.98	13.83	8.91	20.93	32.17	17.69	15.52
ANKEF1	6.42	13.79	16.48	13.06	12.57	9.38	20.26	14.19	16.84	17.03	14.42	35.95	8.99	35.95	7.19	13.48	38.95	17.98	14.38	17.98	26.96	15.41	12.37	19.47	18.52	19.43	17.23	17.74	13.4	8.17	14.38	20.67	6.34	13.79	14.38	26.96	17.98	22.27	11.98	17.98	26.96	17.98	11.98	13.83	10.96	21.42	40.68	24.54	18.79
ANKFN1	8.99	6.65	5.99	6.95	5.45	15.63	11.77	17.98	10.92	13.25	7.3	71.9	8.99	35.95	7.19	11.23	29.96	5.99	26.36	35.95	40.44	20.54	7.55	14.98	5.45	12.63	9.74	18.69	4.58	21.24	19.17	7.19	4.23	4.32	39.55	40.44	20.74	12.9	17.98	43.14	26.96	17.98	8.99	11.06	6.72	28.56	35	25.11	18.79
ANKFY1	28.25	18.71	28.46	23.23	21.45	39.86	28.11	25.54	36.41	37.84	29.58	35.95	17.98	35.95	14.38	17.98	35.95	5.99	21.57	23.97	13.48	41.09	35.74	38.95	33.23	31.09	36.33	30.68	40.53	34.32	29.56	27.86	29.61	33.52	21.57	17.98	30.42	30.87	59.92	25.17	26.96	26.27	34.95	35.95	39.31	31.76	28.38	30.82	31.87
ANKH	41.09	45.31	41.94	45.79	47.91	34.39	45.1	28.38	51.88	41.63	47.56	35.95	44.94	35.95	35.95	47.19	26.96	65.91	26.36	44.94	35.95	15.41	55.34	34.45	34.32	42.75	38.2	41.7	64.71	34.32	35.15	26.96	44.41	29.46	39.55	22.47	33.88	39.47	59.92	17.98	17.98	48.4	53.93	46.09	61.67	37.67	21.76	28.53	51.48
ANKHD1	57.78	44.08	50.93	50.2	47.47	57.83	74.52	69.06	64.62	73.79	85.76	35.95	35.95	35.95	25.17	40.44	26.96	17.98	35.95	44.94	58.42	35.95	59.85	71.9	90.42	63.16	77.89	47.93	52.29	45.76	61.52	86.28	69.79	78.66	32.36	31.46	58.07	107.46	56.92	32.36	17.98	47.01	43.94	50.7	56.85	46.54	16.08	33.67	58.01
ANKIB1	21.83	18.96	25.47	22.89	23.12	20.32	20.92	28.38	28.21	20.81	24.72	35.95	8.99	35.95	7.19	17.98	11.98	17.98	21.57	26.96	17.98	10.27	20.54	19.47	37.04	28.18	43.07	22.05	19.28	32.68	24.77	25.17	19.03	44.33	25.17	44.94	27.65	21.1	17.98	28.76	35.95	23.51	15.48	17.51	19	23.39	29.33	20.54	24.51
ANKK1	6.42	2.22	1.5	4.07	3.08	10.16	5.88	8.51	4.1	11.35	5.06	35.95	8.99	35.95	14.38	20.22	17.98	17.98	9.59	11.98	8.99	5.14	5.76	10.49	4.9	8.74	2.25	12.46	7.84	11.44	5.59	4.49	2.11	3.78	10.79	17.98	10.37	9.38	5.99	10.79	26.96	20.74	5.49	6.45	3.36	13.3	12.3	14.84	5.72
ANKLE1	23.11	17.98	19.47	17.47	14.77	14.85	15.69	14.19	14.56	20.81	16.48	35.95	17.98	35.95	43.14	33.7	20.97	23.97	33.55	14.98	31.46	20.54	21.91	19.47	11.44	15.55	8.99	14.86	19.61	24.51	18.37	14.38	10.57	8.92	14.38	40.44	22.12	20.71	14.98	46.74	8.99	22.12	27.46	9.22	22.36	21.92	24.6	26.82	18.79
ANKLE2	71.9	105.64	88.38	117.01	106.45	45.33	83.67	55.82	85.1	75.69	87.82	71.9	8.99	35.95	53.93	33.7	29.96	65.91	31.16	53.93	35.95	41.09	97.69	29.96	71.9	41.78	67.41	56.08	94.13	40.85	67.11	71.9	54.98	68.39	32.36	53.93	60.84	89.49	47.93	28.76	44.94	59.46	93.37	73.75	102.88	49	38.79	45.65	62.91
ANKMY1	33.38	42.6	31.46	35.44	36.92	34.39	50.99	40.68	32.77	34.06	48.5	107.85	44.94	71.9	43.14	42.69	35.95	41.94	35.95	29.96	31.46	20.54	35.74	31.46	33.77	45.67	28.46	34.03	34.32	31.05	33.55	27.86	42.3	27.84	35.95	22.47	29.73	37.51	8.99	21.57	35.95	22.12	51.93	22.12	31.13	32.75	29.33	37.09	31.05
ANKMY2	17.98	18.71	22.47	17.47	17.84	27.35	18.3	22.71	19.57	15.14	20.04	35.95	62.91	35.95	14.38	35.95	26.96	29.96	28.76	29.96	44.94	5.14	24.53	26.96	37.59	29.15	42.32	25.88	28.43	22.88	38.35	45.84	46.52	45.41	50.33	26.96	40.79	30.87	20.97	28.76	53.93	30.42	23.97	21.2	21.34	36.2	31.22	35.95	25.33
ANKRA2	23.11	15.27	19.47	12.38	13.36	18.76	29.41	15.14	30.95	24.6	35.01	35.95	251.66	35.95	35.95	29.21	20.97	17.98	19.17	14.98	13.48	20.54	12.89	28.46	22.88	20.4	23.97	27.32	13.07	27.78	23.17	22.47	16.92	23.52	25.17	8.99	18.67	22.27	23.97	32.36	35.95	24.89	14.48	15.67	13.59	23.39	12.3	25.11	21.24
ANKRD1	16.69	9.36	7.49	7.97	7.56	20.32	21.57	11.35	9.56	15.14	15.92	35.95	152.79	35.95	10.79	11.23	17.98	35.95	33.55	26.96	44.94	20.54	8.59	22.47	8.72	14.57	7.49	16.78	8.5	26.15	8.79	11.68	16.92	7.03	28.76	26.96	23.51	16.8	20.97	25.17	44.94	17.98	8.99	12.91	8.18	23.89	28.38	23.4	27.78
ANKRD10	73.19	98.99	83.89	111.92	112.6	80.5	43.14	87.04	57.79	75.69	43.25	35.95	26.96	35.95	43.14	56.17	17.98	47.93	33.55	35.95	13.48	30.82	59.01	67.41	35.41	48.58	38.95	53.21	60.79	50.66	84.68	41.34	46.52	40.28	14.38	35.95	51.85	82.45	95.87	57.52	44.94	35.95	55.42	48.86	60.21	30.29	47.3	29.1	43.3
ANKRD11	57.78	76.33	83.89	81.57	77.44	52.36	30.72	59.6	47.33	28.38	29.96	35.95	17.98	35.95	7.19	56.17	26.96	23.97	45.54	23.97	58.42	30.82	78.72	53.93	71.36	64.13	56.92	59.92	80.73	50.66	61.52	67.41	65.56	61.09	32.36	17.98	45.63	53.54	8.99	10.79	26.96	60.84	88.38	69.14	94.26	42.35	30.27	35.95	64.55
ANKRD12	38.52	46.29	43.44	53.42	52.3	46.89	30.72	43.52	37.77	39.74	40.82	71.9	17.98	35.95	25.17	33.7	23.97	23.97	26.36	14.98	31.46	25.68	42.97	40.44	21.79	38.87	31.83	32.6	34.32	35.95	37.55	26.06	27.49	27.3	28.76	49.43	29.73	48.07	56.92	21.57	44.94	27.65	32.96	34.11	36.54	34.97	36.9	33.67	39.22
ANKRD13A	35.95	35.7	38.95	36.29	27.16	30.48	24.84	31.22	31.86	26.49	26.96	35.95	35.95	35.95	25.17	29.21	29.96	17.98	40.74	17.98	35.95	30.82	29.24	40.44	25.06	32.06	19.85	32.12	37.91	47.39	29.56	10.79	29.61	17.84	43.14	26.96	31.8	39.86	44.94	25.17	17.98	31.8	29.46	38.72	33.47	37.67	24.6	42.23	44.12
ANKRD13B	33.38	40.63	28.46	39.34	35.69	27.35	37.26	29.33	33.68	18.92	34.08	35.95	8.99	35.95	25.17	31.46	32.96	23.97	33.55	44.94	26.96	35.95	94.86	38.95	31.05	21.38	35.58	38.83	93.47	39.22	28.76	29.66	19.03	36.22	28.76	22.47	29.73	32.43	29.96	53.93	35.95	41.48	102.36	59.92	97.48	39.4	30.27	21.68	40.04
ANKRD13C	34.67	32.26	35.95	37.48	33.05	39.08	24.84	43.52	39.14	41.63	34.27	35.95	35.95	35.95	39.55	29.21	47.93	23.97	64.71	71.9	80.89	61.63	40.14	38.95	29.96	40.81	30.71	52.25	49.35	31.05	44.74	24.27	40.18	36.76	61.12	76.4	60.84	41.81	56.92	68.31	53.93	41.48	37.95	35.03	37.7	58.11	65.28	54.21	51.48
ANKRD13D	38.52	23.39	16.48	22.89	23.82	47.67	42.49	52.03	40.96	37.84	40.82	179.76	62.91	35.95	100.66	74.15	32.96	47.93	45.54	44.94	40.44	35.95	38.26	28.46	34.32	40.81	31.46	36.91	36.93	40.85	36.75	26.96	33.84	27.03	53.93	40.44	38.03	39.86	53.93	39.55	26.96	37.33	44.44	27.65	40.77	55.65	39.74	35.95	35.95
ANKRD16	19.26	19.7	19.47	17.98	18.99	23.45	25.49	18.92	21.84	30.27	21.72	35.95	8.99	35.95	21.57	15.73	14.98	23.97	31.16	20.97	35.95	15.41	19.39	17.98	26.15	28.18	22.47	27.8	11.77	26.15	20.77	14.38	12.69	22.17	39.55	26.96	26.96	29.31	17.98	28.76	17.98	20.74	15.98	13.83	15.34	33.49	33.11	26.82	23.7
ANKRD17	43.65	57.62	73.4	62.41	64.61	39.08	38.57	34.06	47.78	52.98	42.32	35.95	17.98	35.95	10.79	15.73	29.96	23.97	16.78	35.95	17.98	25.68	44.02	44.94	67.54	30.12	71.53	29.24	51.64	40.85	48.73	63.81	54.98	71.09	10.79	17.98	32.49	35.17	41.94	17.98	71.9	30.42	45.94	37.79	48.08	32.01	24.6	26.25	38.4
ANKRD18A	20.54	23.15	14.98	21.37	17.76	20.32	24.84	21.76	31.86	28.38	31.83	35.95	17.98	35.95	14.38	29.21	26.96	29.96	31.16	17.98	31.46	30.82	28.4	16.48	25.06	22.35	20.97	23.01	23.86	26.15	27.96	30.56	21.15	29.73	14.38	17.98	33.19	26.96	17.98	7.19	35.95	20.74	38.95	16.59	22.8	28.07	27.44	32.53	27.78
ANKRD18B	16.69	5.17	7.49	3.39	2.72	11.72	7.84	13.25	10.47	7.57	8.05	71.9	17.98	35.95	14.38	13.48	23.97	53.93	21.57	38.95	62.91	41.09	10.69	19.47	10.89	18.46	7.12	25.88	12.75	31.05	11.98	8.99	16.92	7.57	17.98	44.94	26.27	27.35	14.98	32.36	98.87	15.21	9.99	6.45	9.06	37.18	46.36	26.82	25.33
ANKRD2	5.14	7.39	3	5.94	5.45	16.41	9.8	18.92	9.1	9.46	8.99	71.9	8.99	35.95	10.79	31.46	35.95	29.96	21.57	38.95	13.48	25.68	8.7	14.98	7.63	15.55	7.86	17.74	6.21	21.24	9.59	9.89	10.57	6.49	32.36	49.43	18.67	19.93	26.96	43.14	8.99	19.36	8.99	6.45	4.38	33	14.19	23.97	16.34
ANKRD20A1	48.79	54.17	23.97	34.93	36.74	41.42	63.4	32.17	35.95	39.74	59.54	215.71	80.89	35.95	118.64	112.35	20.97	23.97	16.78	29.96	8.99	15.41	70.96	22.47	39.22	37.89	34.83	36.43	65.37	32.68	36.75	35.05	35.95	34.87	17.98	22.47	34.57	67.99	29.96	25.17	17.98	48.4	83.39	23.97	49.1	49.99	34.06	117.55	39.22
ANKRD22	11.56	13.3	8.99	13.74	9.76	18.76	24.84	20.81	10.01	20.81	17.98	35.95	44.94	35.95	28.76	20.22	20.97	5.99	23.97	8.99	17.98	20.54	12.58	23.97	8.17	28.18	10.11	21.57	12.42	27.78	19.17	14.38	23.26	9.19	14.38	31.46	34.57	17.58	14.98	28.76	35.95	27.65	20.47	12.91	10.23	32.75	30.27	31.39	17.16
ANKRD23	12.84	19.21	17.98	20.35	18.72	26.57	24.84	21.76	26.39	30.27	29.4	35.95	8.99	35.95	7.19	20.22	32.96	17.98	47.93	38.95	35.95	30.82	17.92	11.98	13.62	21.38	19.1	24.45	17	26.15	20.77	18.87	14.8	15.68	39.55	13.48	26.27	24.23	11.98	21.57	26.96	22.12	17.98	14.75	16.66	31.76	43.52	36.52	22.88
ANKRD24	6.42	10.1	7.49	9.84	8.88	14.85	10.46	11.35	14.11	15.14	13.86	35.95	8.99	35.95	7.19	13.48	26.96	5.99	16.78	20.97	35.95	10.27	13.42	16.48	5.99	15.55	6.37	18.69	19.94	19.61	9.59	7.19	8.46	7.03	25.17	13.48	15.9	15.24	5.99	21.57	35.95	17.98	18.47	8.3	10.67	34.72	19.87	22.26	25.33
ANKRD26	8.99	7.39	7.49	9.67	12.04	10.94	13.07	4.73	11.83	7.57	12.92	35.95	8.99	35.95	3.6	2.25	5.99	23.97	4.79	3	17.98	25.68	4.93	4.49	7.08	7.77	6.37	6.23	6.86	8.17	10.39	8.09	6.34	6.49	3.6	8.99	8.3	6.64	8.99	3.6	8.99	5.53	6.49	9.22	5.7	6.4	7.57	10.27	9.8
ANKRD27	30.82	23.64	25.47	29.34	31.73	24.23	25.49	25.54	25.48	26.49	25.09	35.95	26.96	35.95	10.79	29.21	26.96	65.91	26.36	29.96	44.94	20.54	41.51	28.46	15.25	27.21	19.85	28.28	39.87	32.68	20.77	23.37	27.49	23.25	25.17	40.44	33.19	42.2	50.93	35.95	26.96	35.95	44.44	36.87	45.3	37.43	68.12	39.95	39.22
ANKRD28	21.83	22.16	28.46	25.95	25.84	41.42	43.14	33.11	32.77	22.71	43.07	35.95	26.96	35.95	39.55	20.22	29.96	11.98	26.36	47.93	13.48	56.49	20.54	37.45	19.06	28.18	20.97	31.64	20.59	37.59	22.37	20.67	21.15	19.73	25.17	22.47	38.72	25.4	38.95	28.76	35.95	29.04	22.97	29.5	25.57	30.53	27.44	31.39	40.85
ANKRD29	20.54	15.02	19.47	9.84	10.37	15.63	18.96	13.25	11.38	13.25	11.23	35.95	8.99	35.95	10.79	15.73	35.95	41.94	31.16	29.96	8.99	20.54	12.68	20.97	15.8	22.35	11.98	18.69	15.69	27.78	18.37	13.48	6.34	10.81	28.76	22.47	26.96	12.9	11.98	25.17	44.94	16.59	12.48	15.67	9.5	23.39	31.22	26.82	19.61
ANKRD30A	10.27	8.86	7.49	9.67	8.53	29.7	30.72	12.3	25.03	22.71	25.65	35.95	17.98	35.95	17.98	26.96	20.97	11.98	28.76	17.98	22.47	35.95	14.05	16.48	11.98	18.46	11.23	24.93	15.36	22.88	20.77	14.38	21.15	11.89	10.79	13.48	26.96	17.98	26.96	43.14	8.99	12.44	19.97	9.22	11.69	30.04	35.95	29.1	24.51
ANKRD30B	5.14	7.88	5.99	6.44	6.68	8.6	4.58	18.92	8.19	18.92	14.04	35.95	17.98	35.95	28.76	33.7	23.97	11.98	31.16	17.98	22.47	25.68	11.95	11.98	9.8	15.55	9.74	16.78	11.11	21.24	11.18	12.58	2.11	10.54	14.38	17.98	24.89	19.15	8.99	25.17	8.99	20.74	16.98	11.06	9.06	22.16	26.49	24.54	12.26
ANKRD30BL	47.51	64.76	37.45	43.92	46.67	39.86	59.48	40.68	47.33	43.52	53.74	71.9	35.95	71.9	71.9	56.17	17.98	35.95	2.4	17.98	22.47	10.27	59.64	40.44	39.76	28.18	32.96	38.35	50.66	16.34	34.35	26.96	16.92	38.38	25.17	17.98	26.27	41.81	26.96	14.38	8.99	29.04	79.89	17.51	37.7	33.24	27.44	76.47	35.13
ANKRD31	16.69	8.13	8.99	4.41	4.57	15.63	14.38	12.3	10.01	15.14	12.73	71.9	8.99	71.9	17.98	29.21	95.87	35.95	21.57	11.98	13.48	15.41	11.63	22.47	10.35	8.74	9.74	15.34	11.77	17.98	9.59	13.48	6.34	9.73	25.17	13.48	24.2	17.19	17.98	3.6	26.96	27.65	8.99	13.83	7.89	25.61	18.92	18.26	15.52
ANKRD33	23.11	16.5	11.98	9.16	10.28	25.01	17	15.14	14.56	24.6	20.04	35.95	17.98	35.95	28.76	13.48	29.96	23.97	26.36	44.94	17.98	30.82	17.5	17.98	9.8	28.18	10.86	25.41	20.92	16.34	17.58	12.58	19.03	9.19	35.95	49.43	37.33	28.14	23.97	32.36	8.99	33.19	23.97	14.75	13.45	34.97	35.95	39.95	27.78
ANKRD33B	17.98	16.01	17.98	13.91	11.6	18.76	20.26	18.92	20.93	18.92	17.6	35.95	8.99	35.95	28.76	24.72	23.97	17.98	45.54	29.96	49.43	35.95	18.66	26.96	8.17	15.55	10.86	24.45	15.69	34.32	23.97	10.79	12.69	9.73	17.98	44.94	26.27	26.96	32.96	32.36	35.95	22.12	21.47	14.75	11.25	31.03	31.22	35.38	26.15
ANKRD34A	11.56	11.33	7.49	8.82	7.21	16.41	16.34	16.08	15.47	15.14	17.04	35.95	8.99	35.95	21.57	24.72	20.97	5.99	19.17	5.99	4.49	15.41	10.9	8.99	13.07	14.57	8.99	14.38	11.11	22.88	15.98	10.79	10.57	11.08	17.98	13.48	10.37	16.02	11.98	10.79	17.98	6.91	12.98	12.91	13.15	19.95	23.65	21.68	13.07
ANKRD34B	14.12	13.54	22.47	11.53	11.43	18.76	21.57	23.65	15.93	13.25	19.85	35.95	8.99	35.95	17.98	35.95	38.95	29.96	45.54	56.92	40.44	10.27	16.14	22.47	15.8	12.63	14.61	29.24	17.32	29.41	20.77	16.18	14.8	15.68	50.33	35.95	37.33	30.09	20.97	53.93	17.98	34.57	20.47	14.75	11.84	37.18	49.2	47.93	23.7
ANKRD34C	11.56	12.07	11.98	9.33	7.47	17.98	18.96	11.35	17.75	18.92	14.61	35.95	26.96	35.95	21.57	42.69	20.97	29.96	26.36	23.97	49.43	56.49	15.3	17.98	13.07	24.29	13.11	23.49	15.03	8.17	27.16	11.68	16.92	12.7	21.57	22.47	22.12	24.62	26.96	35.95	35.95	27.65	17.98	17.51	11.11	33	26.49	38.23	17.16
ANKRD35	11.56	16.5	16.48	12.55	11.78	19.54	29.41	17.03	18.2	20.81	23.41	35.95	8.99	35.95	10.79	24.72	26.96	23.97	47.93	38.95	44.94	30.82	27.36	11.98	15.8	20.4	12.73	29.72	29.09	24.51	20.77	9.89	10.57	14.33	21.57	22.47	24.89	28.92	17.98	39.55	26.96	30.42	33.95	17.51	19.14	25.86	28.38	29.67	30.23
ANKRD36	92.45	131.74	91.38	130.75	119.72	91.44	158.18	76.63	135.16	64.33	137.44	107.85	53.93	35.95	176.16	105.61	53.93	95.87	33.55	41.94	35.95	61.63	186.15	67.41	114.93	56.36	114.22	97.79	214.73	57.19	91.08	118.64	90.94	107.04	35.95	35.95	66.37	110.98	110.85	35.95	44.94	81.58	228.19	87.57	175.08	44.32	42.57	85.6	75.17
ANKRD36B	125.83	142.57	119.84	148.21	140.11	129.74	182.37	103.12	138.8	117.31	158.22	467.36	269.63	251.66	575.22	449.39	77.89	167.77	105.46	89.88	71.9	143.8	189.71	106.36	134	117.57	132.57	106.42	192.5	60.46	101.46	133.02	93.05	134.88	35.95	116.84	110.62	210.63	227.69	75.5	143.8	136.89	231.68	119.84	181.8	114.99	56.76	75.9	96.41
ANKRD36C	32.1	46.79	34.45	45.28	41.66	39.86	56.21	48.25	58.25	32.17	60.48	35.95	35.95	35.95	32.36	38.2	29.96	17.98	11.98	32.96	8.99	5.14	64.15	19.47	60.46	37.89	34.83	35.47	63.4	27.78	43.14	51.23	27.49	44.06	10.79	13.48	38.72	81.28	29.96	50.33	26.96	37.33	78.89	25.81	63.13	23.15	22.71	26.82	40.04
ANKRD37	23.11	24.13	10.49	20.18	19.95	16.41	31.38	17.03	29.12	26.49	44.56	71.9	17.98	35.95	17.98	20.22	17.98	23.97	4.79	29.96	17.98	30.82	25.78	44.94	52.29	54.41	79.39	43.62	17	44.12	27.96	38.65	21.15	48.39	17.98	8.99	19.36	15.63	17.98	10.79	8.99	48.4	25.96	34.11	15.05	18.96	22.71	28.53	51.48
ANKRD39	17.98	19.95	16.48	18.65	18.11	25.01	33.99	22.71	20.02	24.6	21.91	35.95	62.91	35.95	32.36	11.23	26.96	11.98	28.76	20.97	22.47	15.41	18.97	16.48	22.88	17.49	19.47	21.57	21.24	19.61	14.38	17.98	19.03	21.62	28.76	22.47	22.12	19.15	23.97	39.55	17.98	19.36	27.96	22.12	18.56	28.81	30.27	19.97	22.88
ANKRD40	32.1	27.33	28.46	31.88	33.14	34.39	20.92	22.71	32.31	30.27	28.84	35.95	26.96	35.95	21.57	15.73	23.97	35.95	23.97	26.96	26.96	5.14	41.3	29.96	23.97	37.89	28.84	29.24	45.76	34.32	27.16	28.76	21.15	25.41	35.95	13.48	27.65	35.17	41.94	17.98	35.95	23.51	34.95	41.48	47.2	31.52	30.27	35.38	32.68
ANKRD40CL	12.84	16.74	14.98	13.74	11.78	13.29	22.88	17.98	16.38	17.03	18.72	35.95	26.96	35.95	28.76	40.44	29.96	17.98	28.76	20.97	35.95	20.54	24.32	22.47	12.53	28.18	13.11	20.13	17.65	32.68	21.57	17.08	14.8	9.73	39.55	17.98	42.86	23.84	14.98	17.98	26.96	27.65	25.96	16.59	13.88	35.21	35	35.38	23.7
ANKRD42	8.99	5.66	5.99	7.97	5.89	7.03	5.23	5.68	8.19	3.78	7.49	35.95	8.99	35.95	28.76	6.74	14.98	5.99	9.59	26.96	13.48	35.95	7.34	20.97	4.9	7.77	5.62	18.69	9.15	19.61	15.18	4.49	10.57	4.87	7.19	13.48	17.98	12.9	8.99	32.36	8.99	6.91	7.49	12.91	5.85	18.96	16.08	22.26	13.89
ANKRD44	48.79	20.93	31.46	26.28	23.73	45.33	22.88	46.36	40.05	45.41	35.39	35.95	26.96	35.95	17.98	29.21	32.96	17.98	35.95	35.95	35.95	46.22	23.58	49.43	16.34	64.13	22.47	37.39	23.2	55.56	58.32	21.57	42.3	24.06	50.33	53.93	42.86	27.74	14.98	68.31	26.96	42.86	21.97	28.58	17.83	42.6	35.95	29.1	35.13
ANKRD45	21.83	18.22	14.98	13.06	9.93	21.1	28.76	24.6	18.2	20.81	20.6	35.95	44.94	35.95	46.74	33.7	29.96	5.99	38.35	29.96	40.44	25.68	17.08	20.97	16.34	21.38	16.1	22.53	19.28	17.98	18.37	13.48	10.57	12.16	50.33	49.43	37.33	26.18	23.97	71.9	62.91	26.27	17.48	21.2	14.32	38.41	44.47	35.38	17.16
ANKRD46	24.4	25.86	29.96	29.17	24.88	28.92	30.07	16.08	28.67	20.81	29.58	35.95	17.98	35.95	57.52	11.23	53.93	17.98	40.74	26.96	4.49	66.77	24.42	32.96	39.76	34.01	34.08	21.57	28.43	32.68	35.95	27.86	25.38	40.55	28.76	31.46	30.42	35.95	32.96	35.95	62.91	26.27	24.47	32.26	24.55	29.8	45.41	33.67	23.7
ANKRD49	15.41	19.45	19.47	18.99	15.56	21.88	22.22	26.49	15.93	32.17	19.85	35.95	17.98	35.95	10.79	24.72	23.97	41.94	43.14	65.91	22.47	10.27	32.39	20.97	19.06	31.09	20.97	28.76	33.66	21.24	23.17	13.48	27.49	18.65	25.17	17.98	27.65	27.35	20.97	35.95	17.98	24.89	32.96	26.73	27.62	34.97	34.06	34.24	36.77
ANKRD50	12.84	11.57	23.97	10.34	9.05	20.32	17	17.03	14.56	20.81	15.35	35.95	8.99	35.95	25.17	17.98	23.97	5.99	16.78	35.95	4.49	30.82	15.72	28.46	26.69	24.29	19.85	24.45	12.09	17.98	25.57	36.85	25.38	32.98	35.95	22.47	31.11	21.88	8.99	32.36	26.96	26.27	15.48	19.36	15.49	20.93	26.49	17.69	22.06
ANKRD52	17.98	21.67	28.46	25.1	22.33	32.82	29.41	24.6	22.75	24.6	21.72	71.9	35.95	35.95	10.79	13.48	26.96	35.95	35.95	38.95	40.44	30.82	22.85	20.97	22.88	26.23	28.09	25.88	23.53	26.15	16.78	27.86	25.38	25.68	10.79	13.48	31.11	25.4	29.96	35.95	8.99	20.74	15.48	20.28	28.06	29.06	42.57	21.11	24.51
ANKRD53	14.12	12.07	11.98	13.57	12.13	15.63	20.26	21.76	13.65	17.03	14.79	35.95	35.95	35.95	14.38	4.49	14.98	17.98	14.38	20.97	13.48	10.27	12.89	10.49	9.8	13.6	8.24	9.11	12.09	16.34	18.37	10.79	12.69	12.7	17.98	8.99	15.9	10.94	3	17.98	26.96	33.19	12.98	11.06	8.33	18.96	16.08	21.68	17.98
ANKRD54	33.38	25.12	17.98	23.4	29.18	27.35	22.22	23.65	20.48	17.03	26.4	35.95	17.98	35.95	10.79	22.47	38.95	29.96	38.35	35.95	13.48	15.41	31.34	26.96	20.7	17.49	20.6	30.68	22.88	26.15	23.17	26.06	19.03	20.27	17.98	31.46	24.89	31.26	23.97	21.57	35.95	22.12	24.97	21.2	27.18	29.55	31.22	23.97	26.15
ANKRD55	15.41	11.33	13.48	10.51	7.12	22.66	17	18.92	18.2	11.35	14.98	35.95	8.99	35.95	35.95	38.2	23.97	35.95	43.14	32.96	40.44	25.68	15.2	29.96	10.35	29.15	10.11	17.26	15.69	22.88	16.78	6.29	14.8	12.97	43.14	31.46	30.42	24.62	11.98	21.57	62.91	23.51	14.98	14.75	10.38	35.95	29.33	29.1	26.15
ANKRD6	37.24	34.23	49.43	41.89	37.36	17.98	7.19	17.03	12.29	18.92	8.99	35.95	53.93	35.95	32.36	17.98	35.95	23.97	52.73	29.96	22.47	15.41	23.06	17.98	10.89	25.26	8.99	25.41	26.15	24.51	22.37	12.58	19.03	12.7	35.95	35.95	38.03	24.62	26.96	14.38	26.96	33.19	27.46	24.89	26.45	30.53	34.06	22.83	27.78
ANKRD60	12.84	17.48	8.99	10.01	10.2	7.82	16.34	19.87	15.93	11.35	13.11	35.95	35.95	35.95	25.17	22.47	26.96	23.97	23.97	26.96	35.95	20.54	15.62	11.98	11.44	17.49	14.98	22.05	17.65	29.41	15.18	15.28	12.69	13.25	32.36	26.96	21.43	20.32	17.98	21.57	8.99	47.01	18.97	11.98	11.55	30.78	22.71	29.1	16.34
ANKRD61	30.82	24.13	16.48	17.98	14.5	24.23	28.76	30.27	23.66	15.14	23.97	35.95	44.94	71.9	32.36	31.46	26.96	59.92	33.55	17.98	26.96	15.41	26.31	32.96	23.42	18.46	16.85	30.2	22.88	32.68	35.15	18.87	21.15	17.3	35.95	17.98	24.89	25.79	20.97	46.74	17.98	23.51	40.94	14.75	20.31	29.06	33.11	35.95	22.06
ANKRD62	19.26	13.79	22.47	13.23	10.37	8.6	19.61	15.14	14.56	3.78	14.61	35.95	17.98	35.95	17.98	20.22	8.99	29.96	9.59	14.98	17.98	5.14	13.42	13.48	5.99	7.77	6.74	11.98	9.8	11.44	16.78	7.19	8.46	4.32	7.19	13.48	16.59	17.19	5.99	14.38	8.99	15.21	11.48	13.83	10.38	10.83	23.65	19.97	17.98
ANKRD63	5.14	7.88	7.49	5.77	5.27	15.63	22.88	17.98	18.2	17.03	12.92	179.76	26.96	35.95	64.71	42.69	26.96	17.98	45.54	29.96	22.47	41.09	14.57	14.98	14.16	14.57	12.36	17.26	13.07	27.78	10.39	15.28	14.8	11.35	28.76	49.43	25.58	19.93	20.97	35.95	62.91	19.36	16.48	10.14	8.91	32.01	28.38	22.26	19.61
ANKRD65	20.54	26.84	19.47	32.39	28.39	36.73	52.29	27.44	44.6	43.52	43.82	71.9	17.98	35.95	28.76	15.73	38.95	11.98	26.36	38.95	71.9	41.09	50.83	29.96	29.41	17.49	33.33	34.51	57.19	34.32	18.37	20.67	21.15	34.06	46.74	53.93	33.19	40.64	23.97	28.76	44.94	45.63	47.44	48.86	69.86	43.34	38.79	41.66	29.41
ANKRD66	17.98	21.92	11.98	14.75	9.41	19.54	28.76	22.71	24.12	22.71	23.97	35.95	17.98	35.95	43.14	15.73	26.96	17.98	14.38	17.98	22.47	20.54	19.39	13.48	13.07	18.46	14.23	17.26	16.01	19.61	18.37	11.68	10.57	17.84	21.57	22.47	17.98	18.76	17.98	10.79	35.95	24.89	23.97	9.22	13.45	28.81	21.76	27.39	23.7
ANKRD7	5.14	5.66	11.98	6.44	5.45	7.03	10.46	4.73	8.65	7.57	13.11	35.95	8.99	35.95	3.6	4.49	14.98	5.99	21.57	23.97	22.47	20.54	10.27	13.48	8.17	20.4	7.49	15.82	11.44	13.07	10.39	5.39	12.69	7.84	32.36	17.98	12.44	11.72	11.98	7.19	44.94	11.06	9.49	7.37	6.87	16.74	18.92	18.83	15.52
ANKRD9	16.69	17.73	16.48	17.3	15.91	18.76	18.3	16.08	11.38	15.14	13.48	35.95	8.99	35.95	43.14	17.98	26.96	29.96	9.59	11.98	26.96	15.41	15.3	11.98	5.45	14.57	8.24	15.82	19.28	16.34	15.18	11.68	12.69	8.65	10.79	8.99	23.51	19.54	26.96	14.38	26.96	23.51	18.47	11.06	11.4	22.9	28.38	26.82	19.61
ANKS1A	14.12	21.18	25.47	21.88	27.51	25.79	36.6	38.79	35.04	35.95	34.08	35.95	53.93	35.95	14.38	13.48	14.98	35.95	31.16	26.96	44.94	25.68	20.23	26.96	28.33	31.09	27.34	25.88	22.88	27.78	17.58	22.47	14.8	22.71	32.36	49.43	24.2	24.62	29.96	25.17	17.98	33.19	16.48	27.65	20.02	30.04	28.38	29.67	27.78
ANKS1B	15.41	13.79	13.48	13.06	14.42	14.85	15.69	19.87	16.84	17.03	13.11	35.95	8.99	35.95	25.17	31.46	47.93	17.98	59.92	32.96	8.99	35.95	16.25	23.97	21.24	27.21	21.72	20.13	12.09	29.41	22.37	18.87	16.92	16.22	39.55	13.48	36.64	32.43	17.98	50.33	17.98	17.98	16.98	13.83	13.59	26.59	35.95	26.25	35.95
ANKS3	32.1	36.2	28.46	33.75	31.2	19.54	27.45	17.98	26.39	30.27	28.46	35.95	8.99	35.95	17.98	26.96	35.95	23.97	26.36	35.95	40.44	25.68	31.44	19.47	33.23	28.18	28.09	34.03	27.78	32.68	26.36	27.86	16.92	28.38	35.95	31.46	24.89	26.57	8.99	21.57	8.99	27.65	30.96	23.97	28.94	31.76	39.74	35.95	20.43
ANKS4B	15.41	17.73	8.99	12.04	11.16	17.98	22.22	28.38	21.84	32.17	18.35	35.95	8.99	35.95	32.36	22.47	17.98	35.95	33.55	29.96	49.43	25.68	15.62	17.98	10.35	18.46	11.98	22.53	12.75	34.32	19.97	10.79	14.8	14.33	28.76	17.98	29.04	19.15	23.97	21.57	35.95	20.74	20.47	21.2	12.86	34.47	28.38	38.8	28.6
ANKS6	19.26	16.5	17.98	17.47	16.79	16.41	23.53	12.3	18.2	32.17	23.59	35.95	35.95	35.95	10.79	15.73	14.98	47.93	31.16	26.96	44.94	51.36	23.16	25.47	14.71	18.46	12.73	16.78	25.17	31.05	15.18	16.18	21.15	10.81	50.33	22.47	24.2	23.84	26.96	28.76	26.96	23.51	24.97	24.89	23.53	29.55	32.17	18.26	25.33
ANKUB1	15.41	15.02	8.99	13.23	11.16	17.98	20.26	16.08	11.83	17.03	15.92	35.95	17.98	35.95	25.17	13.48	26.96	23.97	28.76	23.97	31.46	25.68	17.71	26.96	5.99	15.55	6.74	22.05	15.03	26.15	16.78	7.19	8.46	5.41	39.55	13.48	15.21	21.49	17.98	32.36	17.98	26.27	20.47	14.75	11.25	28.32	24.6	30.82	20.43
ANKZF1	32.1	40.63	32.96	40.87	37.27	35.17	39.87	21.76	37.32	47.3	57.3	35.95	8.99	35.95	39.55	26.96	32.96	35.95	31.16	14.98	31.46	15.41	73.16	34.45	62.1	34.01	80.14	32.6	48.7	22.88	30.36	44.94	29.61	54.33	25.17	40.44	21.43	39.08	26.96	14.38	35.95	35.95	60.42	23.97	36.24	32.01	27.44	24.54	39.22
ANLN	26.96	41.86	34.45	44.26	45.18	28.92	43.14	28.38	34.59	30.27	37.26	35.95	35.95	35.95	25.17	26.96	35.95	41.94	47.93	32.96	44.94	25.68	50.52	29.96	29.41	20.4	18.72	36.43	69.61	40.85	36.75	35.05	12.69	25.41	21.57	26.96	26.96	55.1	38.95	61.12	17.98	31.8	62.91	59	91.34	42.35	36.9	35.38	47.39
ANO1	32.1	16.5	37.45	15.09	11.43	49.24	22.22	70.01	35.04	64.33	15.92	35.95	17.98	35.95	28.76	33.7	20.97	59.92	28.76	11.98	31.46	30.82	26.73	44.94	14.16	38.87	16.48	59.44	17.32	37.59	38.35	19.77	48.64	17.57	17.98	40.44	38.03	30.48	14.98	28.76	89.88	60.84	16.98	30.42	13.88	41.12	23.65	27.39	65.37
ANO10	30.82	17.24	40.44	17.64	19.95	41.42	37.26	40.68	31.4	45.41	29.58	35.95	35.95	35.95	25.17	26.96	14.98	41.94	26.36	26.96	31.46	15.41	21.17	31.46	20.15	32.06	22.09	26.84	25.17	42.49	21.57	17.08	52.87	19.46	17.98	31.46	34.57	31.26	29.96	17.98	26.96	31.8	22.47	25.81	21.48	34.47	24.6	32.53	41.67
ANO2	33.38	19.21	19.47	18.99	16.88	27.35	25.49	21.76	20.48	30.27	27.15	35.95	8.99	35.95	68.31	31.46	32.96	35.95	47.93	38.95	35.95	35.95	28.09	23.97	19.06	28.18	19.1	27.8	25.82	35.95	22.37	17.98	35.95	20	39.55	58.42	24.2	29.7	20.97	35.95	26.96	37.33	35.45	19.36	23.53	42.11	30.27	49.08	29.41
ANO3	10.27	11.08	13.48	10.85	7.47	20.32	17.65	10.41	14.56	18.92	19.29	35.95	26.96	35.95	21.57	38.2	29.96	29.96	21.57	20.97	31.46	25.68	14.05	17.98	7.08	23.32	6.74	22.05	16.34	14.71	12.78	11.68	4.23	8.92	28.76	44.94	26.96	21.1	20.97	25.17	8.99	19.36	14.48	11.06	12.13	34.23	24.6	26.25	18.79
ANO4	6.42	6.89	8.99	7.97	6.33	15.63	7.84	13.25	10.92	20.81	8.99	35.95	17.98	35.95	14.38	17.98	23.97	11.98	21.57	14.98	13.48	20.54	9.96	5.99	9.26	19.43	5.99	10.55	7.84	11.44	12.78	2.7	2.11	4.87	14.38	13.48	16.59	14.46	17.98	21.57	35.95	22.12	10.49	12.91	6.87	16.99	15.14	14.84	13.89
ANO5	6.42	10.83	16.48	14.92	12.92	12.5	18.96	14.19	21.39	17.03	13.11	35.95	26.96	35.95	10.79	20.22	26.96	41.94	35.95	32.96	13.48	10.27	10.9	14.98	33.23	22.35	40.44	16.3	13.4	26.15	9.59	41.34	21.15	42.71	25.17	22.47	30.42	24.62	11.98	35.95	44.94	19.36	7.49	8.3	11.4	30.29	23.65	21.68	20.43
ANO6	56.49	37.43	58.42	38.66	31.91	68.78	41.83	48.25	31.4	41.63	33.14	35.95	44.94	35.95	39.55	40.44	23.97	35.95	23.97	8.99	35.95	20.54	45.07	40.44	20.15	62.19	25.47	52.73	45.76	65.37	34.35	43.14	59.21	24.33	28.76	31.46	44.25	34.39	50.93	28.76	8.99	40.1	42.94	59.92	42.09	31.76	28.38	31.39	49.84
ANO7	14.12	10.59	16.48	9.67	10.72	16.41	13.73	11.35	15.93	7.57	13.29	35.95	35.95	35.95	25.17	22.47	29.96	35.95	14.38	8.99	31.46	30.82	13.94	16.48	8.72	16.52	10.49	25.88	13.73	17.98	14.38	14.38	19.03	8.38	39.55	31.46	22.12	21.88	20.97	28.76	26.96	27.65	16.48	14.75	11.11	30.53	25.54	20.54	17.98
ANO8	23.11	34.97	19.47	34.26	35.16	28.92	25.49	16.08	31.86	32.17	32.39	71.9	35.95	35.95	32.36	31.46	44.94	35.95	26.36	14.98	17.98	41.09	40.67	14.98	35.95	32.06	28.84	29.72	41.83	17.98	26.36	39.55	16.92	28.38	21.57	17.98	29.73	28.92	71.9	28.76	53.93	26.27	48.43	14.75	33.47	33.73	34.06	38.8	26.96
ANO9	17.98	39.4	14.98	28.15	21.97	18.76	32.03	25.54	34.59	30.27	38.2	35.95	35.95	35.95	32.36	33.7	26.96	59.92	26.36	26.96	35.95	35.95	31.65	25.47	57.19	25.26	49.43	29.72	30.72	31.05	23.17	53.93	29.61	45.95	21.57	35.95	25.58	27.74	14.98	17.98	17.98	17.98	33.95	14.75	17.98	30.29	32.17	23.4	18.79
ANOS1	25.68	9.11	19.47	9.84	10.2	21.88	12.42	21.76	19.57	28.38	11.61	35.95	44.94	35.95	43.14	49.43	59.92	35.95	55.12	74.9	44.94	51.36	9.75	40.44	11.98	42.75	11.98	18.69	9.15	40.85	19.97	8.99	48.64	9.19	53.93	53.93	37.33	32.04	41.94	61.12	26.96	30.42	4.99	14.75	6.87	36.44	35	23.97	28.6
ANP32A	37.24	35.21	67.41	51.72	59.77	41.42	47.06	44.47	42.78	51.09	46.44	107.85	26.96	35.95	21.57	24.72	8.99	29.96	11.98	23.97	31.46	15.41	76.2	41.94	61.55	35.95	66.66	53.21	80.73	32.68	44.74	61.12	48.64	60.55	35.95	22.47	29.04	21.49	47.93	21.57	35.95	31.8	48.93	79.28	97.77	25.86	23.65	17.12	39.22
ANP32B	89.88	100.47	145.3	124.13	143.28	65.65	58.83	80.42	77.36	81.36	94.18	35.95	17.98	35.95	14.38	13.48	23.97	5.99	11.98	14.98	22.47	20.54	148.84	52.43	56.65	55.38	61.04	73.82	126.48	52.29	56.72	55.72	80.36	56.76	25.17	49.43	47.7	52.36	77.89	17.98	44.94	52.54	68.91	153.02	148.33	30.04	24.6	22.83	75.99
ANP32D	14.12	11.08	8.99	12.38	8.44	21.88	16.34	15.14	19.11	7.57	12.73	35.95	35.95	35.95	32.36	22.47	26.96	17.98	19.17	14.98	4.49	35.95	15.51	20.97	11.98	14.57	9.74	27.8	13.73	32.68	23.97	8.09	16.92	11.08	25.17	13.48	23.51	18.37	3	25.17	44.94	22.12	20.97	14.75	10.96	25.86	31.22	29.1	17.98
ANP32E	42.37	59.59	40.44	69.19	65.75	38.3	53.6	31.22	54.15	56.76	60.29	35.95	8.99	35.95	25.17	29.21	29.96	29.96	19.17	38.95	26.96	15.41	50.1	34.45	69.72	36.92	66.28	45.54	58.83	29.41	39.95	33.25	48.64	67.58	14.38	31.46	38.72	41.03	74.9	21.57	26.96	27.65	46.94	59	73.22	30.04	23.65	26.82	52.29
ANPEP	29.53	13.79	31.46	13.06	12.83	51.58	26.8	22.71	37.32	17.03	24.53	35.95	8.99	35.95	32.36	26.96	35.95	41.94	50.33	26.96	40.44	30.82	23.27	28.46	16.34	27.21	16.85	36.91	22.55	27.78	24.77	16.18	27.49	17.3	32.36	8.99	32.49	25.79	26.96	28.76	35.95	38.72	19.47	64.53	17.24	48.76	34.06	30.82	38.4
ANTKMT	20.54	27.33	28.46	25.95	23.47	37.51	39.22	34.06	36.41	32.17	33.52	107.85	35.95	35.95	107.85	67.41	20.97	11.98	38.35	26.96	22.47	46.22	26.41	22.47	33.23	31.09	22.09	25.88	31.7	17.98	26.36	29.66	14.8	26.76	35.95	35.95	36.64	26.18	29.96	32.36	62.91	37.33	32.96	20.28	26.01	33.49	28.38	23.97	31.87
ANTXR1	77.04	84.21	73.4	89.88	105.57	97.69	33.34	135.29	41.41	107.85	28.27	71.9	8.99	35.95	53.93	49.43	65.91	47.93	40.74	38.95	40.44	30.82	32.39	53.93	16.89	76.76	22.84	55.6	33.01	70.27	47.93	28.76	40.18	16.76	32.36	31.46	51.85	29.31	68.91	50.33	17.98	67.75	36.95	40.56	27.77	35.95	40.68	34.24	61.28
ANTXR2	73.19	30.53	50.93	31.88	32.08	53.93	32.68	75.69	26.39	45.41	16.85	71.9	71.9	35.95	28.76	20.22	29.96	23.97	33.55	32.96	26.96	25.68	23.9	53.93	58.28	50.53	41.19	47.93	20.92	45.76	47.14	44.94	63.44	54.6	28.76	17.98	42.86	23.06	17.98	35.95	53.93	38.72	25.47	30.42	18.71	39.89	40.68	37.09	53.11
ANTXRL	17.98	15.51	16.48	13.23	10.9	20.32	20.26	19.87	12.29	11.35	15.92	35.95	8.99	35.95	25.17	22.47	29.96	11.98	19.17	11.98	13.48	15.41	12.68	17.98	9.8	7.77	14.61	15.34	13.4	13.07	17.58	13.48	10.57	12.43	25.17	22.47	17.98	13.68	8.99	14.38	17.98	19.36	14.98	9.22	9.79	16.01	14.19	26.25	13.89
ANXA1	82.17	14.77	62.91	12.89	12.57	111.76	12.42	113.53	34.13	77.58	17.23	35.95	26.96	35.95	35.95	31.46	41.94	83.89	50.33	26.96	35.95	35.95	27.25	223.2	19.06	233.2	21.72	92.03	23.53	202.63	158.98	19.77	124.77	18.38	25.17	35.95	47.7	60.96	77.89	32.36	35.95	74.67	21.47	68.21	16.08	43.09	50.14	38.23	98.05
ANXA10	17.98	13.3	13.48	11.19	13.1	14.85	18.96	15.14	14.11	20.81	20.22	35.95	17.98	35.95	17.98	26.96	29.96	17.98	26.36	38.95	31.46	46.22	15.93	17.98	13.62	22.35	8.24	29.24	17.65	26.15	17.58	7.19	19.03	11.08	25.17	40.44	24.89	15.63	17.98	35.95	26.96	29.04	18.47	11.98	11.11	35.21	41.63	33.1	30.23
ANXA11	96.3	55.65	85.38	53.76	40.96	131.3	73.86	195.84	105.12	107.85	72.28	35.95	17.98	35.95	32.36	44.94	44.94	89.88	14.38	11.98	17.98	20.54	20.02	113.85	65.91	119.51	52.43	92.99	18.3	96.41	117.44	76.4	59.21	48.93	25.17	22.47	53.24	39.08	80.89	21.57	8.99	58.07	22.97	75.59	17.24	37.67	23.65	25.11	85.79
ANXA13	17.98	12.8	16.48	12.04	9.67	13.29	15.69	14.19	11.38	9.46	15.92	71.9	53.93	35.95	32.36	29.21	17.98	29.96	26.36	11.98	17.98	5.14	13.94	11.98	10.35	17.49	10.11	11.5	11.11	21.24	11.98	13.48	8.46	9.19	32.36	26.96	24.2	13.29	8.99	14.38	26.96	20.74	10.49	18.44	8.77	29.3	17.03	18.26	18.79
ANXA2	111.71	71.41	110.85	58.51	63.2	145.37	53.6	105.96	76.45	105.96	51.49	35.95	80.89	35.95	89.88	49.43	44.94	35.95	43.14	35.95	58.42	25.68	81.54	73.4	41.94	93.28	32.96	152.91	83.34	68.63	89.48	69.21	84.59	31.09	21.57	31.46	64.99	85.19	62.91	53.93	35.95	107.85	74.9	191.74	74.39	48.26	43.52	50.79	116.84
ANXA2R	25.68	35.21	20.97	31.37	41.05	16.41	23.53	14.19	20.02	15.14	23.22	35.95	17.98	35.95	32.36	29.21	5.99	17.98	21.57	23.97	8.99	25.68	19.91	13.48	12.53	17.49	11.61	20.13	18.63	9.8	21.57	16.18	14.8	13.79	28.76	8.99	24.2	28.92	26.96	28.76	17.98	15.21	30.46	16.59	18.12	23.89	25.54	27.96	25.33
ANXA3	17.98	18.71	26.96	11.53	11.95	20.32	20.26	16.08	18.66	18.92	14.98	35.95	17.98	35.95	25.17	15.73	26.96	23.97	33.55	20.97	40.44	30.82	17.61	25.47	10.35	18.46	10.49	16.78	17	22.88	12.78	8.09	6.34	10.27	43.14	40.44	29.04	23.45	11.98	43.14	26.96	24.89	19.97	18.44	9.21	35.46	34.06	22.26	26.15
ANXA4	16.69	16.01	35.95	13.91	13.1	59.4	17.65	32.17	31.86	26.49	16.66	35.95	8.99	71.9	17.98	26.96	23.97	11.98	31.16	17.98	13.48	20.54	14.78	23.97	8.17	23.32	12.36	20.61	11.11	21.24	22.37	15.28	19.03	9.19	14.38	17.98	25.58	21.88	17.98	25.17	8.99	20.74	18.47	18.44	11.84	26.1	26.49	27.96	31.05
ANXA5	93.73	27.09	82.39	24.93	26.9	135.21	41.83	122.04	70.08	136.24	37.07	35.95	35.95	35.95	39.55	51.68	38.95	11.98	45.54	35.95	44.94	41.09	50.42	176.76	68.09	170.04	70.4	140.45	51.64	107.85	124.63	79.99	175.53	64.87	64.71	17.98	71.21	48.46	35.95	28.76	26.96	92.64	29.46	152.1	52.32	36.94	31.22	22.26	174.85
ANXA6	52.64	14.77	47.93	18.82	18.02	64.09	19.61	82.31	33.22	79.47	19.1	35.95	8.99	35.95	25.17	20.22	23.97	11.98	26.36	5.99	13.48	20.54	20.33	137.81	28.87	110.77	28.84	91.56	15.36	78.44	87.08	35.05	82.48	27.03	32.36	58.42	47.7	26.18	20.97	32.36	8.99	64.99	11.48	83.89	13.59	24.38	26.49	25.11	91.51
ANXA7	33.38	50.23	53.93	43.75	44.04	49.24	33.99	64.33	50.06	37.84	45.31	35.95	17.98	35.95	28.76	24.72	41.94	17.98	40.74	32.96	26.96	35.95	27.46	49.43	59.37	46.64	64.04	33.07	26.8	34.32	47.93	61.12	57.1	57.85	35.95	26.96	30.42	38.69	68.91	35.95	26.96	42.86	25.47	51.62	29.52	33.73	33.11	20.54	41.67
ANXA8	17.98	13.54	10.49	11.02	11.78	16.41	10.46	13.25	21.39	5.68	17.98	35.95	8.99	35.95	14.38	20.22	8.99	5.99	7.19	11.98	17.98	10.27	12.47	17.98	10.89	17.49	10.86	12.46	16.01	17.98	12.78	7.19	14.8	16.76	17.98	22.47	15.21	10.55	3	17.98	26.96	16.59	19.47	10.14	8.48	14.77	15.14	19.97	6.54
ANXA9	11.56	14.77	8.99	10.34	10.46	25.01	27.45	23.65	21.39	18.92	27.9	35.95	8.99	35.95	21.57	31.46	23.97	29.96	35.95	8.99	35.95	20.54	14.78	20.97	14.71	14.57	17.98	22.05	13.73	26.15	22.37	18.87	14.8	15.14	17.98	22.47	21.43	19.93	20.97	39.55	26.96	22.12	15.98	12.91	11.11	29.3	21.76	26.25	21.24
AOAH	30.82	12.56	11.98	12.21	9.14	25.01	13.73	51.09	17.29	20.81	15.54	35.95	17.98	35.95	35.95	22.47	35.95	17.98	35.95	29.96	35.95	25.68	18.55	77.89	20.15	76.76	17.23	20.13	21.57	73.54	46.34	16.18	71.9	14.6	46.74	35.95	32.49	21.1	11.98	46.74	17.98	51.16	22.97	33.19	12.28	31.52	35.95	37.66	25.33
AOC1	16.69	16.5	7.49	13.4	10.28	17.98	24.84	21.76	17.75	11.35	20.22	35.95	8.99	35.95	39.55	26.96	20.97	23.97	40.74	26.96	26.96	41.09	18.45	26.96	94.24	31.09	73.77	20.13	17	31.05	52.73	183.35	31.72	98.93	35.95	35.95	27.65	28.92	20.97	28.76	8.99	24.89	19.97	15.67	11.4	35.21	35	34.81	30.23
AOC2	19.26	16.74	17.98	13.74	15.56	27.35	19.61	26.49	17.75	17.03	19.29	35.95	35.95	35.95	25.17	20.22	41.94	23.97	28.76	26.96	26.96	35.95	20.02	19.47	15.8	27.21	19.47	23.01	25.82	26.15	27.16	23.37	8.46	15.68	35.95	26.96	26.96	23.06	26.96	50.33	35.95	20.74	27.46	11.06	18.56	29.06	24.6	27.39	20.43
AOC3	30.82	20.44	32.96	15.43	11.95	42.2	17.65	32.17	28.21	34.06	17.98	35.95	17.98	35.95	21.57	26.96	26.96	5.99	26.36	29.96	13.48	10.27	23.48	32.96	12.53	34.98	16.1	27.32	23.86	16.34	22.37	19.77	12.69	12.7	25.17	13.48	33.19	20.32	11.98	10.79	26.96	11.06	30.46	26.73	21.34	18.96	20.81	23.4	33.5
AOPEP	29.53	38.91	29.96	41.55	40.7	23.45	29.41	23.65	28.21	26.49	27.15	35.95	26.96	35.95	25.17	53.93	23.97	17.98	43.14	47.93	31.46	35.95	25.47	20.97	18.52	25.26	19.47	29.24	30.72	29.41	25.57	17.08	12.69	21.08	43.14	44.94	35.26	51.97	44.94	25.17	53.93	26.27	34.45	19.36	23.24	37.18	34.06	43.37	35.13
AOX1	15.41	9.36	5.99	7.8	6.77	8.6	9.15	12.3	13.2	9.46	12.36	35.95	26.96	35.95	25.17	15.73	20.97	29.96	19.17	23.97	17.98	10.27	9.33	10.49	9.26	19.43	6.74	12.94	9.15	24.51	11.98	5.39	14.8	4.32	21.57	8.99	24.89	12.5	5.99	28.76	44.94	15.21	10.99	59	10.52	25.36	21.76	15.98	17.16
AP1AR	20.54	18.96	26.96	24.59	28.04	13.29	18.3	25.54	12.74	15.14	17.04	35.95	17.98	35.95	32.36	20.22	11.98	11.98	35.95	26.96	17.98	15.41	19.08	16.48	15.25	17.49	11.98	20.61	22.88	26.15	16.78	15.28	21.15	15.95	21.57	22.47	22.12	21.1	20.97	35.95	17.98	30.42	20.47	23.05	22.8	23.64	25.54	21.11	32.68
AP1B1	35.95	18.71	20.97	17.98	19.51	28.92	13.73	32.17	18.66	7.57	10.86	35.95	35.95	35.95	14.38	17.98	14.98	5.99	28.76	20.97	40.44	20.54	22.64	28.46	18.52	30.12	19.47	29.72	22.55	29.41	26.36	14.38	12.69	11.35	21.57	22.47	25.58	28.53	17.98	21.57	26.96	26.27	15.48	36.87	22.36	32.01	20.81	28.53	34.32
AP1G1	17.98	38.66	35.95	40.53	42.98	42.98	20.92	40.68	25.94	30.27	19.47	35.95	8.99	35.95	39.55	20.22	32.96	17.98	14.38	32.96	22.47	35.95	28.82	28.46	51.2	30.12	47.93	33.55	27.78	40.85	39.15	45.84	27.49	43.25	32.36	26.96	38.72	30.48	20.97	25.17	17.98	40.1	31.96	37.79	34.05	25.36	35.95	20.54	39.22
AP1G2	26.96	23.39	19.47	26.62	24.7	14.85	35.95	17.98	36.86	28.38	41.76	35.95	17.98	35.95	14.38	29.21	8.99	17.98	9.59	38.95	8.99	5.14	48.11	19.47	31.05	22.35	31.83	23.01	35.62	35.95	24.77	34.15	19.03	26.22	10.79	17.98	25.58	38.3	17.98	14.38	17.98	23.51	40.94	17.51	40.34	18.22	19.87	21.68	22.06
AP1M1	33.38	34.72	29.96	31.2	42.46	35.17	38.57	38.79	44.6	35.95	41.57	143.8	35.95	71.9	64.71	49.43	20.97	41.94	33.55	32.96	31.46	35.95	46.85	32.96	40.31	46.64	43.07	43.14	50.99	32.68	34.35	35.05	21.15	48.66	43.14	40.44	49.78	45.72	32.96	32.36	26.96	40.1	39.45	47.93	54.66	33.49	25.54	34.24	36.77
AP1M2	21.83	26.35	16.48	24.59	30.85	17.98	29.41	19.87	27.76	32.17	28.84	71.9	17.98	35.95	17.98	26.96	14.98	29.96	7.19	20.97	13.48	30.82	40.77	17.98	32.14	8.74	29.58	20.13	36.28	17.98	27.16	43.14	23.26	27.3	21.57	26.96	23.51	37.9	32.96	21.57	35.95	41.48	39.45	39.64	42.53	25.86	28.38	33.67	25.33
AP1S1	24.4	22.16	17.98	23.4	22.15	20.32	39.87	23.65	40.5	26.49	36.33	107.85	26.96	35.95	17.98	26.96	14.98	23.97	26.36	23.97	44.94	51.36	26.31	19.47	35.95	27.21	34.83	35.95	28.11	31.05	25.57	32.36	31.72	31.09	25.17	44.94	32.49	37.51	29.96	32.36	35.95	33.19	34.45	29.5	30.25	43.58	37.84	24.54	26.96
AP1S2	68.05	55.9	74.9	64.1	66.28	33.61	26.15	43.52	23.66	32.17	24.34	35.95	44.94	71.9	28.76	33.7	26.96	5.99	26.36	35.95	31.46	20.54	64.25	52.43	16.89	60.24	17.6	45.54	58.83	39.22	54.33	29.66	42.3	27.03	32.36	53.93	36.64	41.42	29.96	39.55	53.93	53.93	50.43	71.9	73.8	31.76	23.65	19.97	41.67
AP1S3	28.25	20.19	20.97	20.86	18.72	29.7	22.88	18.92	20.48	18.92	23.59	35.95	17.98	35.95	25.17	26.96	38.95	47.93	38.35	35.95	17.98	41.09	23.69	32.96	14.71	19.43	20.22	26.36	26.15	31.05	17.58	17.98	16.92	20	43.14	58.42	32.49	27.74	20.97	46.74	8.99	26.27	23.47	15.67	23.97	43.34	35	41.09	24.51
AP2A1	48.79	47.03	40.44	48.33	45.18	50.8	40.53	65.28	54.61	71.9	50.93	35.95	44.94	35.95	43.14	33.7	44.94	23.97	38.35	38.95	17.98	56.49	50.42	35.95	41.4	45.67	38.2	70.46	55.89	31.05	51.13	46.74	46.52	44.87	39.55	26.96	44.94	50.8	44.94	28.76	26.96	49.78	55.42	59	58.46	34.47	26.49	42.8	70.27
AP2A2	74.47	76.83	76.4	81.06	73.31	63.31	81.05	86.09	61.89	68.12	59.92	35.95	17.98	71.9	53.93	60.67	23.97	41.94	38.35	14.98	35.95	35.95	52.51	82.39	41.4	81.62	41.19	58	45.43	80.07	98.27	52.13	69.79	43.25	25.17	26.96	44.25	36.73	62.91	28.76	53.93	56.69	55.42	55.31	45.6	29.8	49.2	42.23	60.46
AP2B1	75.75	79.29	68.91	89.37	87.02	64.87	43.14	54.87	57.34	41.63	49.43	35.95	44.94	107.85	17.98	35.95	23.97	29.96	16.78	23.97	26.96	41.09	42.87	68.91	81.16	63.16	86.13	51.29	55.89	35.95	69.51	76.4	67.67	101.91	14.38	26.96	38.72	50.02	29.96	35.95	26.96	34.57	39.45	71.9	52.03	34.72	26.49	33.67	50.66
AP2M1	116.84	92.34	152.79	125.49	141.78	92.22	60.14	121.1	95.57	111.64	68.53	35.95	26.96	71.9	39.55	47.19	14.98	59.92	33.55	62.91	40.44	46.22	79.24	85.38	64.28	73.85	70.03	112.65	78.77	63.73	87.88	79.09	74.02	66.23	28.76	53.93	76.05	83.23	122.83	57.52	17.98	80.2	57.92	170.54	99.67	41.37	44.47	31.39	109.49
AP2S1	86.03	62.3	86.88	73.26	83.59	63.31	35.95	78.52	49.6	43.52	38.95	35.95	35.95	35.95	43.14	35.95	14.98	47.93	31.16	8.99	22.47	30.82	55.76	41.94	37.04	47.61	43.07	82.93	52.62	52.29	57.52	59.32	65.56	41.09	32.36	44.94	41.48	45.33	65.91	39.55	26.96	41.48	38.45	96.79	61.82	31.27	26.49	37.09	67.82
AP3B1	43.65	40.14	46.44	33.92	37.53	50.8	46.41	49.2	48.69	41.63	48.5	35.95	35.95	35.95	28.76	51.68	35.95	101.86	31.16	11.98	80.89	35.95	48.95	38.95	43.03	55.38	69.66	40.27	46.41	42.49	55.92	62.02	46.52	49.2	25.17	26.96	48.4	59.79	74.9	32.36	26.96	44.25	45.44	44.25	47.2	41.86	46.36	37.66	45.76
AP3B2	8.99	9.6	8.99	11.53	14.42	17.19	22.88	21.76	20.48	24.6	20.6	35.95	8.99	35.95	32.36	26.96	8.99	35.95	35.95	23.97	4.49	20.54	11.32	14.98	23.42	22.35	16.48	14.38	11.44	16.34	19.97	24.27	6.34	14.87	43.14	22.47	17.98	26.18	3	25.17	26.96	15.21	9.99	18.44	11.55	28.07	26.49	19.97	11.44
AP3D1	32.1	57.13	47.93	56.47	53.53	46.89	40.53	45.41	49.15	41.63	45.31	35.95	26.96	35.95	46.74	29.21	26.96	23.97	35.95	29.96	17.98	10.27	58.7	35.95	64.28	39.84	60.67	42.18	64.06	42.49	55.92	79.09	33.84	56.49	28.76	26.96	44.25	45.72	41.94	17.98	26.96	52.54	57.92	70.98	76.14	32.5	31.22	31.39	49.02
AP3M1	26.96	27.33	34.45	33.58	37.18	31.26	26.15	24.6	29.12	15.14	31.64	35.95	26.96	35.95	14.38	20.22	14.98	5.99	23.97	23.97	40.44	20.54	25.05	17.98	43.03	30.12	36.7	31.64	19.61	31.05	38.35	45.84	42.3	44.33	28.76	49.43	34.57	24.23	26.96	28.76	17.98	24.89	21.47	37.79	27.77	28.56	39.74	33.1	32.68
AP3M2	44.94	36.44	46.44	39.17	47.82	29.7	43.14	32.17	41.87	51.09	38.57	35.95	17.98	35.95	43.14	31.46	23.97	29.96	19.17	23.97	44.94	35.95	32.07	17.98	33.77	19.43	31.08	35.47	28.11	24.51	31.16	30.56	25.38	32.98	28.76	40.44	26.96	45.72	26.96	32.36	44.94	34.57	27.96	37.79	35.66	31.03	32.17	37.09	31.05
AP3S1	83.46	49.99	52.43	46.3	50.72	48.46	58.83	65.28	60.53	66.23	56.36	35.95	8.99	35.95	25.17	26.96	26.96	17.98	23.97	20.97	13.48	35.95	48.63	52.43	56.11	60.24	49.81	73.82	46.74	49.02	64.71	45.84	65.56	51.63	21.57	40.44	52.54	40.64	29.96	7.19	8.99	66.37	44.94	65.45	44.57	37.18	23.65	42.23	58.83
AP3S2	10.27	15.27	29.96	15.26	15.47	28.14	27.45	30.27	23.66	18.92	23.59	35.95	53.93	35.95	25.17	40.44	26.96	29.96	38.35	32.96	35.95	15.41	24.32	32.96	25.6	16.52	26.59	30.2	20.92	47.39	27.16	31.46	19.03	28.65	28.76	31.46	33.19	26.57	38.95	32.36	62.91	30.42	25.47	28.58	24.7	30.78	36.9	33.1	36.77
AP4B1	39.8	26.1	11.98	25.44	27.69	21.88	31.38	29.33	28.21	18.92	29.21	35.95	8.99	35.95	21.57	35.95	23.97	5.99	43.14	29.96	26.96	41.09	38.26	47.93	26.15	45.67	29.96	31.64	35.95	60.46	39.15	27.86	38.07	22.17	21.57	44.94	34.57	23.84	20.97	39.55	35.95	26.27	35.95	24.89	37.12	35.46	33.11	29.67	26.15
AP4E1	25.68	11.82	19.47	14.92	13.8	28.14	22.88	29.33	14.11	17.03	23.03	107.85	17.98	35.95	25.17	24.72	38.95	41.94	43.14	50.93	44.94	20.54	21.28	20.97	17.43	27.21	19.85	30.2	23.86	29.41	22.37	27.86	38.07	20.54	50.33	62.91	35.95	25.79	26.96	46.74	26.96	31.8	20.47	20.28	18.56	41.61	36.9	29.1	32.68
AP4M1	15.41	16.5	17.98	18.31	14.94	18.76	20.26	16.08	19.57	11.35	20.78	35.95	8.99	35.95	25.17	6.74	17.98	11.98	26.36	35.95	22.47	5.14	15.72	11.98	10.89	22.35	11.61	15.34	12.75	17.98	8.79	16.18	14.8	10	21.57	35.95	20.74	18.37	8.99	14.38	26.96	20.74	11.98	18.44	12.42	22.16	23.65	14.84	14.71
AP4S1	20.54	19.45	16.48	21.37	20.3	24.23	24.84	16.08	22.75	28.38	19.29	35.95	26.96	35.95	17.98	26.96	35.95	17.98	40.74	23.97	13.48	30.82	30.71	22.47	17.43	32.06	19.1	34.99	25.82	24.51	23.97	17.08	14.8	19.46	25.17	40.44	24.89	29.7	20.97	43.14	26.96	30.42	31.46	13.83	25.57	35.95	28.38	32.53	29.41
AP5B1	30.82	14.28	34.45	19.16	17.67	36.73	28.11	38.79	36.86	34.06	38.76	71.9	44.94	35.95	28.76	33.7	14.98	23.97	38.35	20.97	44.94	41.09	21.07	17.98	35.41	34.01	29.58	23.49	17.32	29.41	27.16	28.76	16.92	31.09	39.55	35.95	29.04	27.35	29.96	39.55	44.94	17.98	26.46	20.28	15.64	33.73	30.27	28.53	19.61
AP5M1	24.4	28.32	23.97	37.82	43.86	24.23	19.61	18.92	25.03	30.27	22.28	35.95	17.98	35.95	17.98	26.96	29.96	35.95	35.95	26.96	58.42	41.09	29.87	38.95	33.77	37.89	43.07	28.76	42.49	16.34	27.96	35.95	14.8	33.79	21.57	44.94	31.8	30.48	23.97	39.55	17.98	23.51	33.45	41.48	38.44	32.26	27.44	27.96	32.68
AP5S1	15.41	22.41	20.97	21.54	21.18	25.01	24.19	20.81	16.84	20.81	29.02	107.85	17.98	35.95	14.38	42.69	11.98	29.96	21.57	17.98	22.47	35.95	24.84	19.47	16.89	24.29	14.23	26.36	23.86	26.15	16.78	13.48	14.8	15.41	32.36	22.47	31.11	32.04	17.98	28.76	26.96	27.65	29.46	28.58	26.16	36.69	29.33	30.24	26.96
AP5Z1	15.41	18.96	11.98	17.81	13.45	24.23	13.07	15.14	18.2	20.81	18.72	107.85	17.98	35.95	39.55	20.22	41.94	35.95	21.57	17.98	26.96	25.68	20.02	17.98	22.33	23.32	20.6	25.88	21.9	17.98	24.77	17.98	14.8	18.65	25.17	8.99	23.51	24.23	29.96	25.17	17.98	33.19	22.97	12.91	18.41	31.03	20.81	34.24	22.88
APAF1	24.4	24.62	25.47	25.44	25.75	20.32	27.45	26.49	20.93	32.17	27.34	35.95	8.99	35.95	14.38	15.73	11.98	11.98	21.57	5.99	22.47	15.41	21.91	25.47	16.89	22.35	19.85	25.41	15.69	22.88	26.36	10.79	14.8	14.6	21.57	17.98	24.2	24.23	29.96	7.19	8.99	26.27	25.47	19.36	20.02	19.21	19.87	19.4	21.24
APBA1	28.25	17.73	7.49	11.19	10.64	22.66	13.73	28.38	17.29	17.03	11.8	35.95	17.98	35.95	21.57	22.47	23.97	53.93	40.74	38.95	26.96	15.41	18.76	13.48	11.44	18.46	10.86	27.32	16.01	27.78	18.37	16.18	10.57	11.08	14.38	40.44	26.27	28.53	17.98	43.14	26.96	34.57	22.97	13.83	14.32	30.29	33.11	41.09	17.16
APBA2	26.96	31.52	35.95	33.24	37.45	25.79	39.87	18.92	21.84	15.14	26.96	35.95	44.94	35.95	17.98	40.44	23.97	29.96	40.74	41.94	35.95	25.68	45.91	26.96	55.56	28.18	53.18	29.24	38.57	34.32	29.56	45.84	29.61	57.31	43.14	26.96	35.95	30.87	11.98	25.17	26.96	33.19	38.45	32.26	38.29	32.75	28.38	31.96	26.96
APBA3	82.17	79.04	37.45	61.56	56.08	51.58	68.63	52.03	51.88	30.27	68.72	35.95	17.98	35.95	100.66	53.93	14.98	29.96	4.79	29.96	22.47	30.82	74.52	53.93	61.55	54.41	54.68	46.02	72.56	42.49	58.32	57.52	52.87	58.12	25.17	35.95	34.57	66.04	47.93	17.98	26.96	47.01	90.88	46.09	62.11	39.89	28.38	65.62	56.38
APBB1	25.68	47.52	28.46	57.15	58.89	33.61	35.95	25.54	40.96	37.84	48.68	35.95	26.96	35.95	43.14	29.21	17.98	35.95	35.95	5.99	35.95	30.82	29.56	31.46	29.96	33.04	29.96	36.91	32.68	32.68	30.36	35.05	16.92	27.03	10.79	22.47	35.26	32.82	44.94	35.95	44.94	33.19	27.96	26.73	29.96	31.52	36.9	37.09	19.61
APBB1IP	5.14	3.45	4.49	2.03	2.64	15.63	7.84	12.3	5.01	5.68	5.24	35.95	8.99	35.95	7.19	22.47	26.96	11.98	31.16	20.97	13.48	20.54	5.87	22.47	3.81	11.66	5.62	14.86	5.88	21.24	16.78	4.49	19.03	3.78	25.17	31.46	16.59	14.46	17.98	32.36	17.98	17.98	6.99	11.98	3.65	28.07	35	15.98	14.71
APBB2	33.38	24.13	47.93	25.61	31.82	39.08	22.22	31.22	23.21	34.06	22.84	35.95	17.98	35.95	21.57	29.21	53.93	41.94	33.55	23.97	17.98	56.49	33.65	43.44	20.7	40.81	27.71	37.39	29.41	49.02	37.55	24.27	46.52	19.46	21.57	35.95	30.42	26.18	29.96	25.17	17.98	26.27	34.45	49.78	40.04	31.76	33.11	28.53	33.5
APBB3	46.22	38.66	22.47	30.69	29.27	46.11	52.95	45.41	50.97	35.95	45.13	35.95	26.96	35.95	75.5	26.96	32.96	23.97	16.78	17.98	26.96	30.82	40.04	38.95	51.2	32.06	39.32	36.43	35.62	42.49	38.35	35.05	54.98	56.22	35.95	31.46	26.96	37.9	29.96	17.98	17.98	56.69	52.93	22.12	28.35	39.15	35	34.24	35.13
APC	26.96	12.8	28.46	14.24	15.12	35.17	33.34	28.38	25.94	26.49	27.15	35.95	35.95	35.95	21.57	26.96	20.97	35.95	33.55	32.96	35.95	41.09	23.16	38.95	28.87	29.15	27.34	35.47	25.82	26.15	22.37	22.47	21.15	29.46	43.14	22.47	38.03	36.73	44.94	10.79	17.98	33.19	24.47	27.65	22.94	44.57	36.9	32.53	53.11
APC2	24.4	32.75	31.46	27.81	27.51	22.66	35.95	18.92	33.22	24.6	30.71	35.95	26.96	35.95	46.74	44.94	29.96	17.98	21.57	20.97	31.46	5.14	37.31	32.96	25.06	19.43	22.47	27.32	35.62	21.24	27.16	19.77	29.61	24.33	39.55	31.46	27.65	32.04	26.96	32.36	53.93	37.33	56.92	13.83	27.77	39.64	28.38	47.93	36.77
APCDD1	25.68	30.29	23.97	17.47	18.9	24.23	21.57	19.87	15.93	24.6	18.72	35.95	35.95	35.95	32.36	42.69	32.96	65.91	76.7	101.86	26.96	77.04	21.28	23.97	11.98	26.23	9.36	25.41	24.84	19.61	19.17	10.79	16.92	9.46	21.57	17.98	37.33	27.35	20.97	17.98	8.99	17.98	24.47	26.73	15.93	33.24	41.63	39.37	25.33
APCDD1L	8.99	16.5	11.98	11.19	11.16	19.54	19.61	9.46	14.11	22.71	15.54	35.95	89.88	35.95	53.93	33.7	23.97	17.98	16.78	38.95	26.96	30.82	20.44	14.98	10.89	13.6	11.61	24.93	13.73	14.71	15.98	8.09	10.57	11.89	21.57	22.47	25.58	22.27	11.98	21.57	17.98	27.65	25.96	10.14	14.18	31.52	35	26.82	18.79
APCS	16.69	19.45	14.98	13.23	8.35	50.8	34.64	25.54	51.42	9.46	28.46	35.95	17.98	35.95	17.98	20.22	38.95	41.94	35.95	23.97	53.93	30.82	17.29	14.98	9.8	23.32	14.23	16.78	15.69	24.51	10.39	15.28	10.57	14.87	46.74	35.95	16.59	25.01	20.97	21.57	44.94	22.12	19.97	159.48	22.07	34.97	29.33	41.09	27.78
APEH	19.26	15.51	17.98	15.43	14.68	24.23	45.1	37.84	48.69	37.84	46.06	35.95	17.98	35.95	17.98	31.46	26.96	5.99	31.16	23.97	17.98	20.54	17.92	17.98	26.69	26.23	29.58	26.36	18.3	26.15	23.17	33.25	12.69	25.14	32.36	31.46	24.89	27.35	32.96	32.36	44.94	29.04	18.47	26.73	21.63	32.5	28.38	29.1	32.68
APELA	2.57	4.43	4.49	3.56	2.37	7.03	8.5	12.3	5.92	3.78	5.8	35.95	17.98	35.95	7.19	13.48	11.98	29.96	26.36	23.97	26.96	10.27	4.4	11.98	5.99	9.72	2.25	15.34	5.23	8.17	4.79	6.29	12.69	4.05	21.57	40.44	19.36	12.9	14.98	32.36	17.98	15.21	6.49	6.45	3.07	23.15	16.08	18.26	11.44
APEX1	51.36	57.37	79.39	65.29	87.28	35.17	45.76	44.47	38.23	47.3	50.74	71.9	62.91	35.95	53.93	40.44	26.96	77.89	43.14	32.96	26.96	35.95	78.61	28.46	26.69	25.26	31.83	51.77	61.44	22.88	39.15	25.17	25.38	30.82	39.55	22.47	48.4	46.11	68.91	39.55	17.98	37.33	45.94	96.79	87.25	34.23	27.44	34.81	42.49
APEX2	30.82	11.57	20.97	12.04	11.51	15.63	9.8	17.03	15.02	3.78	12.17	35.95	17.98	35.95	14.38	31.46	32.96	11.98	26.36	38.95	22.47	25.68	10.8	10.49	11.44	11.66	8.61	21.09	10.13	16.34	10.39	6.29	21.15	7.57	21.57	49.43	21.43	19.15	8.99	35.95	44.94	19.36	15.48	7.37	8.04	23.89	27.44	21.11	22.06
APH1A	32.1	53.68	46.44	54.27	57.93	39.08	42.49	37.84	51.88	41.63	55.61	107.85	8.99	35.95	21.57	24.72	26.96	17.98	31.16	11.98	31.46	10.27	46.54	34.45	57.19	33.04	70.4	40.74	44.12	35.95	41.54	72.8	48.64	59.47	17.98	22.47	33.19	31.26	44.94	39.55	53.93	42.86	31.96	46.09	52.32	23.64	31.22	29.1	37.59
APH1B	30.82	19.45	17.98	15.09	15.29	32.04	54.25	44.47	40.96	37.84	50.74	35.95	17.98	35.95	43.14	47.19	17.98	23.97	33.55	11.98	8.99	25.68	27.04	20.97	37.04	26.23	34.08	25.41	30.07	22.88	32.76	31.46	16.92	33.25	21.57	22.47	29.04	26.96	29.96	46.74	26.96	45.63	30.46	23.05	25.57	40.63	35	31.39	37.59
API5	55.21	53.93	62.91	59.52	64.78	53.93	74.52	66.23	72.81	83.26	75.83	35.95	17.98	35.95	89.88	35.95	41.94	101.86	40.74	23.97	62.91	15.41	57.44	44.94	68.09	61.21	74.15	52.73	63.73	39.22	59.92	73.7	67.67	82.17	25.17	17.98	43.56	52.36	86.88	50.33	35.95	42.86	51.93	63.61	73.36	38.17	37.84	40.52	48.21
APIP	52.64	51.22	62.91	62.74	59.51	35.17	41.83	56.76	49.15	34.06	49.43	143.8	26.96	35.95	21.57	53.93	23.97	53.93	31.16	23.97	31.46	30.82	51.57	46.44	33.77	32.06	41.19	42.18	52.62	39.22	42.34	35.05	42.3	48.39	35.95	17.98	44.94	32.43	68.91	21.57	53.93	41.48	38.45	62.68	59.63	34.23	28.38	33.67	41.67
APLF	17.98	11.57	22.47	12.21	9.67	18.76	11.11	9.46	15.02	3.78	14.98	35.95	17.98	35.95	21.57	22.47	20.97	17.98	21.57	26.96	31.46	20.54	14.25	8.99	10.89	15.55	8.61	16.3	14.71	16.34	15.18	13.48	19.03	8.92	43.14	49.43	26.27	23.45	26.96	28.76	26.96	12.44	14.48	16.59	8.18	27.33	30.27	26.25	16.34
APLN	16.69	15.02	11.98	9.84	10.9	10.16	18.96	17.03	18.2	9.46	18.54	35.95	17.98	35.95	21.57	26.96	23.97	29.96	14.38	17.98	40.44	20.54	15.51	13.48	9.8	22.35	8.24	15.82	14.71	21.24	23.17	12.58	14.8	8.92	3.6	26.96	19.36	18.76	14.98	21.57	17.98	22.12	19.97	11.98	10.67	26.35	25.54	29.1	17.16
APLNR	8.99	7.14	7.49	5.94	4.92	22.66	16.34	22.71	14.56	22.71	12.36	107.85	26.96	35.95	17.98	24.72	5.99	23.97	35.95	23.97	17.98	10.27	14.36	26.96	10.35	11.66	4.87	19.17	12.42	21.24	11.18	8.99	12.69	8.92	14.38	22.47	17.28	21.49	11.98	35.95	26.96	31.8	16.48	23.05	11.11	23.39	31.22	27.96	17.16
APLP1	34.67	49.74	44.94	49.86	48.26	39.86	98.05	49.2	117.86	88.93	130.7	35.95	8.99	35.95	32.36	51.68	41.94	23.97	47.93	32.96	31.46	30.82	35.11	32.96	165.59	29.15	140.43	26.36	39.87	32.68	51.13	144.7	63.44	192.19	32.36	22.47	33.88	46.11	29.96	21.57	44.94	35.95	48.43	23.97	30.11	28.56	25.54	45.65	23.7
APLP2	77.04	59.59	100.36	70.21	71.64	195.39	87.59	213.81	151.54	143.8	101.86	107.85	53.93	35.95	57.52	47.19	47.93	53.93	55.12	26.96	22.47	35.95	57.02	113.85	171.04	137	150.55	111.21	86.61	99.68	145.4	199.53	112.08	173	39.55	53.93	70.52	69.56	104.86	25.17	8.99	78.82	62.91	151.18	67.08	50.48	36.9	29.67	99.68
APMAP	80.89	120.66	68.91	115.99	114.53	71.9	54.91	82.31	63.26	51.09	60.48	107.85	89.88	71.9	104.26	83.14	116.84	155.79	160.58	95.87	103.36	128.4	72.64	47.93	45.21	70.93	63.29	67.11	122.23	73.54	52.73	55.72	42.3	55.14	133.02	103.36	72.59	97.69	149.8	201.33	161.78	52.54	88.38	103.24	99.38	59.34	41.63	42.23	65.37
APOA1	21.83	11.82	11.98	10.85	10.46	26.57	17	23.65	14.56	37.84	18.16	35.95	26.96	35.95	43.14	51.68	29.96	47.93	26.36	41.94	53.93	46.22	26.62	29.96	11.98	19.43	13.48	27.8	23.86	35.95	23.17	11.68	21.15	9.73	35.95	44.94	35.95	37.9	11.98	43.14	62.91	34.57	35.95	424.04	42.82	93.82	37.84	35.38	34.32
APOA2	14.12	22.16	16.48	23.4	24.44	25.79	33.99	26.49	31.86	30.27	28.09	35.95	17.98	35.95	21.57	22.47	26.96	23.97	35.95	20.97	22.47	30.82	25.89	29.96	20.7	21.38	19.1	28.28	20.59	21.24	28.76	22.47	29.61	22.71	21.57	31.46	28.35	25.4	14.98	32.36	44.94	26.27	26.96	280.23	32.59	91.11	53.93	47.36	26.15
APOA4	16.69	11.57	10.49	7.8	7.56	14.07	11.11	10.41	6.83	15.14	10.86	35.95	8.99	35.95	25.17	15.73	23.97	17.98	16.78	14.98	13.48	10.27	16.77	10.49	5.45	11.66	7.49	17.74	20.59	16.34	16.78	8.09	12.69	7.57	10.79	8.99	11.06	23.45	8.99	14.38	8.99	20.74	26.96	14.75	16.22	19.45	22.71	23.4	13.89
APOA5	25.68	21.42	25.47	14.08	11.34	21.1	14.38	17.98	19.11	24.6	17.79	71.9	8.99	35.95	32.36	35.95	32.96	35.95	23.97	26.96	26.96	30.82	24.42	19.47	20.15	21.38	14.98	24.45	27.13	35.95	19.17	11.68	14.8	13.79	17.98	31.46	30.42	25.01	20.97	35.95	26.96	47.01	33.95	23.05	17.68	33	26.49	37.09	30.23
APOB	17.98	24.62	19.47	15.09	15.56	42.98	29.41	19.87	39.14	30.27	24.72	35.95	44.94	71.9	46.74	53.93	53.93	23.97	45.54	44.94	31.46	30.82	21.7	25.47	25.06	33.04	16.85	24.93	24.19	26.15	21.57	14.38	14.8	18.65	43.14	44.94	56.69	28.92	11.98	35.95	8.99	40.1	32.96	192.66	30.11	52.7	45.41	47.36	22.88
APOBEC1	14.12	20.68	14.98	13.74	12.48	27.35	28.11	23.65	23.66	28.38	22.47	35.95	44.94	35.95	21.57	17.98	26.96	41.94	43.14	50.93	58.42	30.82	20.02	28.46	15.8	20.4	11.98	28.76	17.65	24.51	15.18	10.79	29.61	14.87	50.33	26.96	31.8	25.4	23.97	35.95	26.96	29.04	23.97	14.75	15.34	41.61	40.68	38.8	31.87
APOBEC2	12.84	13.3	8.99	10.51	8.53	16.41	35.3	24.6	19.57	26.49	23.41	71.9	17.98	35.95	10.79	26.96	17.98	23.97	26.36	35.95	26.96	15.41	12.47	20.97	13.07	17.49	10.49	21.09	14.05	14.71	17.58	22.47	6.34	16.76	35.95	22.47	16.59	22.27	3	32.36	17.98	23.51	15.48	8.3	8.91	26.84	24.6	31.39	17.16
APOBEC3A	8.99	11.33	13.48	8.82	8.53	15.63	7.19	11.35	4.1	7.57	7.86	35.95	8.99	35.95	7.19	11.23	11.98	29.96	7.19	20.97	8.99	20.54	10.69	10.49	3.81	14.57	6.37	11.98	7.84	13.07	11.18	4.49	6.34	4.6	21.57	26.96	13.14	13.29	3	25.17	26.96	16.59	10.49	10.14	8.48	12.8	13.25	13.7	13.89
APOBEC3A_B	127.11	168.18	145.3	190.27	188.63	144.59	200.02	117.31	182.94	98.39	203.54	143.8	152.79	71.9	150.99	164.03	62.91	191.74	59.92	56.92	22.47	112.99	217.59	104.86	230.41	105.91	211.21	124.63	233.03	99.68	145.4	224.69	114.2	230.3	39.55	134.82	134.13	244.62	338.54	68.31	215.71	124.45	252.66	140.12	270.22	78.55	31.22	33.1	91.51
APOBEC3B	23.11	25.36	7.49	16.96	17.93	16.41	7.19	21.76	13.2	9.46	11.98	35.95	26.96	71.9	43.14	38.2	29.96	23.97	19.17	26.96	13.48	10.27	14.78	5.99	6.54	18.46	6.74	23.49	14.71	19.61	12.78	9.89	19.03	6.76	14.38	17.98	15.9	28.14	8.99	25.17	62.91	27.65	18.97	15.67	11.25	21.92	20.81	25.11	28.6
APOBEC3C	38.52	21.18	23.97	17.64	15.21	30.48	15.69	35.95	17.29	24.6	13.11	35.95	8.99	35.95	28.76	20.22	26.96	11.98	45.54	26.96	35.95	10.27	16.35	28.46	15.25	33.04	23.97	38.83	16.01	17.98	31.96	11.68	31.72	19.73	28.76	49.43	31.11	26.18	11.98	14.38	62.91	22.12	17.48	27.65	14.91	27.09	28.38	38.23	35.13
APOBEC3D	30.82	21.92	28.46	16.79	15.65	14.07	23.53	24.6	18.2	20.81	15.35	35.95	8.99	35.95	17.98	26.96	29.96	17.98	38.35	20.97	22.47	20.54	18.24	43.44	17.98	24.29	15.35	29.24	17.65	17.98	20.77	15.28	35.95	14.6	32.36	26.96	22.12	25.01	20.97	28.76	35.95	29.04	20.97	20.28	13.45	28.07	32.17	29.1	20.43
APOBEC3F	15.41	26.84	25.47	22.05	19.43	22.66	20.26	19.87	12.74	17.03	15.54	35.95	8.99	35.95	10.79	8.99	23.97	11.98	21.57	11.98	4.49	20.54	19.39	20.97	21.79	17.49	16.1	22.05	18.63	24.51	19.17	17.08	10.57	16.49	14.38	8.99	16.59	24.23	20.97	25.17	35.95	17.98	28.46	16.59	14.76	19.21	23.65	21.11	20.43
APOBEC3G	26.96	20.68	20.97	15.6	16.17	25.79	11.11	26.49	17.29	22.71	14.79	35.95	17.98	35.95	14.38	22.47	53.93	23.97	9.59	17.98	35.95	15.41	13	37.45	14.16	34.98	13.86	20.61	18.3	45.76	31.96	12.58	31.72	15.95	17.98	8.99	29.04	21.1	11.98	21.57	8.99	27.65	25.47	23.05	11.4	24.62	28.38	31.39	29.41
APOBEC3H	16.69	5.42	5.99	5.43	2.72	14.85	7.19	12.3	8.65	18.92	6.37	35.95	26.96	35.95	14.38	13.48	29.96	11.98	16.78	23.97	35.95	35.95	7.86	16.48	3.27	21.38	4.49	21.57	7.19	19.61	9.59	7.19	14.8	6.22	28.76	26.96	31.11	16.8	17.98	28.76	17.98	29.04	5.49	12.91	6.14	33	24.6	17.69	17.16
APOBEC4	19.26	15.51	4.49	9.5	8.97	15.63	29.41	21.76	19.57	17.03	17.6	35.95	8.99	35.95	10.79	20.22	32.96	5.99	23.97	47.93	26.96	25.68	17.92	23.97	14.16	24.29	14.98	24.93	19.61	39.22	20.77	9.89	16.92	11.08	39.55	22.47	28.35	17.58	23.97	32.36	44.94	15.21	21.47	16.59	11.25	32.26	25.54	27.96	26.15
APOBR	19.26	5.91	16.48	6.61	4.04	14.85	17.65	20.81	9.1	17.03	11.8	35.95	26.96	35.95	25.17	24.72	26.96	17.98	14.38	32.96	31.46	20.54	9.33	13.48	9.8	22.35	8.61	22.05	9.8	16.34	15.98	10.79	6.34	6.22	28.76	13.48	21.43	16.41	8.99	25.17	62.91	17.98	7.99	11.06	8.18	33.24	22.71	18.26	13.89
APOC1	106.57	26.59	53.93	21.88	19.43	33.61	32.68	60.55	33.22	32.17	29.96	35.95	26.96	35.95	39.55	31.46	20.97	35.95	38.35	41.94	67.41	46.22	27.67	402.95	25.6	393.52	32.58	63.27	18.63	124.19	209.32	35.95	384.89	18.65	32.36	49.43	35.26	23.06	29.96	50.33	53.93	59.46	30.46	514.38	46.03	66.48	49.2	33.1	58.83
APOC2	12.84	6.89	5.99	6.95	6.94	11.72	9.15	11.35	10.92	17.03	11.8	35.95	8.99	35.95	10.79	11.23	5.99	5.99	7.19	11.98	17.98	10.27	12.58	10.49	8.17	14.57	5.99	9.59	11.44	17.98	15.18	7.19	2.11	7.3	17.98	4.49	8.99	6.64	8.99	7.19	8.99	5.53	15.98	183.44	17.54	28.81	11.35	18.83	20.43
APOC3	48.79	33	26.96	26.62	25.4	44.55	45.76	46.36	38.68	41.63	41.01	35.95	17.98	35.95	82.69	40.44	41.94	35.95	64.71	32.96	49.43	61.63	48.63	37.45	27.78	35.95	27.71	49.85	54.58	45.76	36.75	32.36	35.95	28.65	86.28	62.91	50.47	43.38	29.96	50.33	26.96	48.4	53.43	955.93	98.35	89.88	42.57	53.64	35.95
APOC4	12.84	13.54	19.47	13.06	11.25	17.98	20.92	20.81	17.29	15.14	19.85	35.95	44.94	35.95	32.36	33.7	32.96	17.98	26.36	14.98	17.98	25.68	19.18	10.49	11.44	26.23	13.48	20.13	17.32	27.78	13.58	9.89	21.15	11.35	21.57	31.46	33.88	22.66	23.97	35.95	53.93	34.57	21.47	16.59	15.2	33.24	27.44	33.67	28.6
APOD	16.69	15.02	13.48	8.65	9.32	113.32	302.64	119.21	476.92	206.25	418.87	35.95	8.99	35.95	28.76	22.47	11.98	53.93	26.36	38.95	31.46	30.82	16.98	62.91	273.99	72.87	313.07	25.41	14.38	52.29	123.83	374.79	88.82	240.85	32.36	31.46	35.26	42.98	20.97	28.76	35.95	34.57	16.98	14.75	10.96	37.18	36.9	35.38	25.33
APOE	106.57	8.37	77.89	8.99	9.76	39.08	9.15	52.98	12.29	13.25	8.43	35.95	17.98	35.95	43.14	33.7	32.96	41.94	16.78	32.96	17.98	46.22	12.89	458.38	22.33	435.3	17.98	77.65	9.8	209.17	286.81	20.67	249.54	12.97	21.57	58.42	49.78	26.57	8.99	21.57	17.98	87.11	6.49	238.75	20.9	46.29	32.17	18.83	86.61
APOF	23.11	19.95	25.47	15.26	15.03	27.35	21.57	27.44	21.39	22.71	20.04	35.95	17.98	35.95	35.95	24.72	26.96	29.96	26.36	38.95	49.43	25.68	23.06	16.48	15.8	17.49	13.11	21.57	25.82	42.49	21.57	8.99	19.03	15.14	46.74	26.96	18.67	24.23	20.97	39.55	44.94	20.74	19.97	18.44	14.61	34.97	36.9	31.96	35.13
APOH	10.27	5.66	8.99	3.9	4.22	21.1	7.19	16.08	11.38	17.03	8.99	35.95	17.98	35.95	10.79	24.72	38.95	29.96	45.54	41.94	35.95	51.36	9.75	23.97	4.36	15.55	7.86	22.53	15.03	50.66	15.98	8.09	21.15	7.84	64.71	40.44	29.73	21.1	29.96	21.57	62.91	22.12	11.98	203.72	20.02	49	34.06	27.96	26.96
APOL1	55.21	17.48	29.96	10.51	9.84	53.93	18.96	50.14	29.58	32.17	19.47	35.95	8.99	35.95	14.38	22.47	17.98	23.97	26.36	14.98	13.48	30.82	11.42	88.38	68.63	78.7	71.9	30.2	11.44	62.1	50.33	21.57	97.28	47.84	25.17	8.99	38.72	19.15	14.98	35.95	44.94	44.25	14.48	59	14.32	22.16	21.76	20.54	39.22
APOL2	44.94	25.36	25.47	22.38	25.93	25.79	22.22	19.87	29.58	28.38	17.23	35.95	26.96	35.95	25.17	17.98	14.98	11.98	23.97	32.96	31.46	15.41	24.84	47.93	46.85	50.53	54.3	35.95	27.45	32.68	26.36	30.56	35.95	38.92	32.36	35.95	33.19	30.48	11.98	25.17	53.93	26.27	21.47	37.79	33.76	38.91	28.38	39.37	26.96
APOL3	42.37	15.76	23.97	9.67	7.82	37.51	13.73	23.65	18.2	20.81	15.17	71.9	35.95	35.95	10.79	20.22	23.97	23.97	16.78	17.98	53.93	20.54	12.89	61.42	16.34	68.99	26.59	28.76	12.09	50.66	38.35	16.18	50.75	17.84	50.33	17.98	32.49	21.49	11.98	50.33	53.93	33.19	14.98	23.97	13.01	32.01	32.17	25.11	28.6
APOL4	52.64	38.41	37.45	38.49	49.31	21.1	23.53	31.22	26.39	26.49	25.47	35.95	8.99	35.95	10.79	15.73	23.97	5.99	21.57	8.99	40.44	25.68	19.6	50.93	28.87	55.38	33.33	17.74	27.45	53.93	39.95	15.28	35.95	24.6	32.36	4.49	25.58	32.43	11.98	50.33	35.95	24.89	17.48	35.03	28.5	25.12	31.22	33.67	22.06
APOL5	15.41	12.31	7.49	13.06	10.64	25.79	15.03	20.81	11.83	20.81	13.29	35.95	35.95	35.95	14.38	17.98	35.95	23.97	33.55	29.96	22.47	35.95	15.93	14.98	7.63	23.32	11.61	20.13	13.4	47.39	16.78	14.38	19.03	11.62	35.95	35.95	23.51	17.19	14.98	21.57	17.98	26.27	22.97	11.98	11.55	36.69	39.74	25.11	27.78
APOL6	25.68	15.27	17.98	9.5	9.41	34.39	17	19.87	17.29	20.81	14.42	35.95	26.96	35.95	25.17	13.48	17.98	5.99	23.97	14.98	22.47	15.41	10.27	43.44	40.31	42.75	38.2	23.01	10.13	45.76	32.76	18.87	23.26	23.79	21.57	17.98	24.2	21.1	17.98	17.98	44.94	15.21	12.98	29.5	9.21	26.1	41.63	19.97	30.23
APOLD1	52.64	40.88	94.37	48.16	63.73	33.61	22.88	22.71	20.02	9.46	19.29	35.95	35.95	35.95	10.79	35.95	26.96	59.92	55.12	26.96	4.49	41.09	25.36	22.47	11.98	31.09	10.86	42.18	21.57	21.24	33.55	15.28	31.72	14.33	35.95	40.44	28.35	22.66	35.95	17.98	26.96	44.25	19.97	51.62	22.94	29.8	29.33	37.09	57.19
APOM	8.99	13.05	8.99	8.48	9.05	9.38	20.92	7.57	10.92	15.14	15.54	35.95	26.96	35.95	10.79	6.74	23.97	23.97	14.38	14.98	22.47	5.14	9.22	14.98	9.26	10.69	8.61	12.46	7.84	19.61	11.98	7.19	12.69	5.68	17.98	22.47	17.98	16.02	8.99	28.76	8.99	13.83	16.98	17.51	7.89	16.5	22.71	17.12	14.71
APOO	14.12	19.7	22.47	20.35	22.41	23.45	17.65	14.19	15.47	17.03	16.85	35.95	116.84	35.95	28.76	20.22	17.98	17.98	14.38	14.98	13.48	15.41	13.63	14.98	21.79	16.52	12.36	20.61	13.73	19.61	15.18	21.57	23.26	17.3	17.98	26.96	22.12	20.32	26.96	21.57	8.99	22.12	15.98	23.97	15.05	15.76	17.03	10.84	19.61
APOOL	34.67	25.12	23.97	27.81	24.7	21.88	27.45	21.76	22.75	20.81	21.72	35.95	8.99	35.95	46.74	38.2	26.96	41.94	40.74	23.97	8.99	46.22	27.67	28.46	29.41	29.15	36.7	32.12	23.86	40.85	22.37	26.06	16.92	28.11	46.74	22.47	21.43	19.54	20.97	53.93	62.91	29.04	21.47	28.58	26.74	26.84	30.27	32.53	34.32
APP	214.42	186.65	247.16	180.94	175.27	275.89	144.46	298.96	324.01	261.12	211.96	179.76	80.89	35.95	136.61	78.64	59.92	71.9	57.52	68.91	58.42	61.63	194.53	266.64	1102.5	266.23	1176.27	182.15	252.96	147.07	394.66	843.05	401.81	997.71	39.55	22.47	165.93	208.67	149.8	25.17	44.94	121.68	174.76	241.52	208.69	50.97	43.52	27.39	218.97
APPBP2	34.67	35.7	35.95	36.12	41.58	26.57	26.15	38.79	28.21	32.17	30.33	35.95	8.99	35.95	46.74	40.44	20.97	17.98	40.74	23.97	26.96	25.68	37	43.44	33.77	35.95	43.44	37.87	37.91	39.22	39.95	32.36	25.38	39.19	17.98	49.43	34.57	34.39	38.95	39.55	17.98	26.27	36.45	31.34	41.36	27.58	35.95	30.82	39.22
APPL1	43.65	40.63	52.43	43.24	47.29	49.24	62.75	39.74	69.17	51.09	63.29	71.9	8.99	35.95	25.17	22.47	38.95	41.94	26.36	38.95	26.96	15.41	42.14	47.93	35.41	38.87	38.57	38.83	35.3	42.49	46.34	32.36	50.75	34.33	46.74	31.46	37.33	34.78	32.96	35.95	17.98	33.19	31.96	49.78	41.36	36.69	33.11	28.53	44.12
APPL2	24.4	20.93	22.47	19.5	21.01	20.32	27.45	31.22	23.21	26.49	20.97	35.95	89.88	35.95	21.57	11.23	8.99	17.98	33.55	14.98	8.99	15.41	31.86	22.47	21.79	24.29	24.72	30.68	31.38	24.51	15.98	23.37	16.92	21.08	17.98	35.95	20.74	24.62	29.96	25.17	8.99	29.04	37.45	32.26	31.42	27.83	19.87	27.39	24.51
APRT	34.67	36.2	37.45	31.37	35.07	32.82	24.84	34.06	25.94	37.84	22.84	35.95	62.91	35.95	39.55	22.47	26.96	41.94	43.14	29.96	13.48	41.09	44.02	31.46	28.33	31.09	25.84	43.62	51.31	27.78	32.76	34.15	27.49	26.49	17.98	22.47	40.1	32.43	29.96	21.57	80.89	40.1	38.45	62.68	52.03	40.63	41.63	32.53	44.12
APTX	44.94	43.34	37.45	45.11	38.32	30.48	43.79	35.95	43.69	32.17	42.13	35.95	44.94	35.95	71.9	67.41	53.93	47.93	55.12	50.93	53.93	46.22	29.24	25.47	40.31	32.06	43.07	38.35	28.76	32.68	26.36	37.75	27.49	36.76	43.14	44.94	37.33	56.66	50.93	50.33	26.96	34.57	44.44	23.05	27.18	48.51	55.82	37.66	35.13
AQP1	32.1	11.08	32.96	8.48	8.44	20.32	11.77	17.03	5.92	11.35	14.98	35.95	26.96	35.95	14.38	17.98	11.98	41.94	28.76	8.99	17.98	5.14	11.22	26.96	8.72	26.23	13.11	12.94	14.05	24.51	22.37	8.99	12.69	8.92	32.36	22.47	23.51	18.37	5.99	14.38	17.98	17.98	18.47	19.36	9.79	21.92	26.49	22.26	17.16
AQP10	33.38	17.73	22.47	16.62	14.86	16.41	19.61	23.65	22.3	22.71	29.02	35.95	8.99	35.95	28.76	31.46	53.93	23.97	45.54	29.96	35.95	41.09	23.79	22.47	16.34	30.12	14.98	22.05	25.82	26.15	27.16	20.67	12.69	14.6	32.36	53.93	31.11	25.79	17.98	35.95	44.94	26.27	25.96	17.51	16.81	32.01	30.27	36.52	27.78
AQP11	14.12	12.07	16.48	14.24	11.87	25.01	17.65	18.92	13.65	22.71	13.86	71.9	8.99	35.95	43.14	33.7	26.96	11.98	21.57	14.98	17.98	30.82	32.7	26.96	13.07	18.46	15.35	24.93	37.26	14.71	20.77	14.38	10.57	14.06	28.76	22.47	23.51	26.96	8.99	32.36	26.96	33.19	34.45	18.44	32.01	28.56	38.79	37.09	15.52
AQP12B	19.26	14.53	13.48	13.91	12.04	14.85	26.8	13.25	15.93	13.25	20.78	35.95	8.99	35.95	25.17	26.96	11.98	11.98	19.17	11.98	26.96	15.41	18.03	8.99	10.35	15.55	11.61	16.78	14.38	19.61	15.18	10.79	10.57	12.43	28.76	22.47	20.05	17.58	8.99	28.76	8.99	13.83	24.97	11.06	11.25	21.67	29.33	22.26	22.88
AQP2	10.27	12.56	13.48	9.67	10.72	19.54	21.57	12.3	12.29	18.92	17.98	35.95	89.88	35.95	57.52	44.94	23.97	23.97	23.97	47.93	22.47	41.09	17.71	16.48	9.8	23.32	7.12	24.45	11.77	39.22	15.98	14.38	12.69	9.46	21.57	58.42	38.72	17.58	17.98	28.76	44.94	22.12	22.97	22.12	10.67	38.91	32.17	29.67	25.33
AQP3	10.27	16.74	16.48	13.23	12.31	35.95	17	26.49	41.41	24.6	18.54	35.95	26.96	35.95	14.38	33.7	17.98	35.95	21.57	29.96	4.49	10.27	19.29	20.97	11.44	21.38	13.86	28.76	21.24	24.51	15.98	8.99	21.15	8.65	10.79	26.96	25.58	26.57	23.97	43.14	26.96	22.12	19.47	29.5	15.34	32.75	30.27	27.96	31.05
AQP4	11.56	16.5	11.98	13.74	11.43	21.1	16.34	17.98	16.38	22.71	14.61	71.9	53.93	35.95	35.95	24.72	17.98	41.94	31.16	35.95	22.47	25.68	17.61	14.98	13.62	20.4	16.48	25.88	14.38	29.41	21.57	22.47	23.26	17.57	14.38	26.96	22.12	17.98	8.99	32.36	8.99	23.51	21.47	13.83	16.51	26.59	19.87	30.82	17.98
AQP5	12.84	10.83	4.49	9.16	7.3	14.85	12.42	17.98	13.65	11.35	11.98	71.9	17.98	35.95	14.38	15.73	26.96	17.98	21.57	20.97	13.48	25.68	12.16	10.49	8.17	11.66	6.74	23.01	8.82	22.88	18.37	8.99	6.34	7.57	32.36	22.47	21.43	20.71	29.96	39.55	44.94	26.27	10.49	15.67	8.77	32.01	35	32.53	27.78
AQP6	17.98	18.96	16.48	13.57	14.5	24.23	15.69	17.03	18.2	35.95	18.91	35.95	26.96	35.95	21.57	24.72	47.93	53.93	52.73	38.95	31.46	10.27	19.08	22.47	14.71	29.15	14.98	29.24	16.67	32.68	14.38	10.79	16.92	12.16	50.33	35.95	38.72	33.22	17.98	35.95	44.94	17.98	27.46	11.06	16.51	40.38	35	34.81	25.33
AQP7	47.51	49.25	35.95	36.8	34.81	39.86	54.25	35.95	46.42	34.06	52.8	35.95	17.98	35.95	53.93	74.15	35.95	17.98	33.55	17.98	22.47	30.82	67.92	41.94	33.23	33.04	39.32	34.03	65.69	16.34	33.55	33.25	27.49	30.54	21.57	17.98	35.26	38.3	11.98	25.17	8.99	58.07	93.87	24.89	47.2	39.64	28.38	74.18	43.3
AQP8	19.26	19.21	10.49	14.08	12.31	21.88	26.8	23.65	25.94	17.03	21.16	35.95	26.96	107.85	28.76	33.7	29.96	29.96	26.36	29.96	26.96	30.82	19.08	20.97	8.17	16.52	13.86	20.13	16.67	31.05	20.77	12.58	16.92	11.89	14.38	26.96	27.65	25.4	23.97	35.95	17.98	16.59	21.97	9.22	12.42	35.46	43.52	35.38	25.33
AQP9	19.26	10.1	16.48	6.1	7.82	25.01	24.84	24.6	15.47	20.81	20.78	35.95	26.96	71.9	21.57	13.48	23.97	5.99	23.97	23.97	35.95	30.82	14.46	17.98	9.26	36.92	13.11	28.76	11.77	29.41	20.77	9.89	16.92	10	50.33	26.96	23.51	20.32	20.97	28.76	35.95	31.8	19.97	28.58	11.69	61.07	31.22	31.96	27.78
AQR	16.69	9.85	7.49	11.02	10.28	20.32	21.57	24.6	16.38	15.14	18.91	35.95	17.98	35.95	17.98	15.73	17.98	41.94	19.17	17.98	26.96	15.41	17.29	13.48	21.79	20.4	26.21	18.22	17	22.88	23.97	20.67	25.38	26.76	25.17	13.48	20.74	17.58	26.96	7.19	8.99	34.57	14.48	15.67	17.54	20.19	18.92	13.12	22.88
AR	10.27	10.59	16.48	11.53	9.14	16.41	11.77	14.19	10.92	15.14	8.99	35.95	8.99	35.95	21.57	20.22	5.99	65.91	16.78	14.98	13.48	10.27	10.38	16.48	8.72	14.57	5.62	12.46	8.17	21.24	10.39	6.29	10.57	5.95	17.98	35.95	15.9	10.55	8.99	10.79	8.99	6.91	8.99	7.37	9.5	14.28	30.27	17.69	16.34
ARAF	38.52	41.12	37.45	40.02	38.06	38.3	22.22	46.36	28.21	30.27	28.09	35.95	35.95	35.95	28.76	29.21	17.98	23.97	40.74	17.98	31.46	35.95	39.83	38.95	18.52	36.92	19.47	40.74	32.03	31.05	31.16	27.86	42.3	24.87	28.76	53.93	35.95	32.04	41.94	25.17	17.98	47.01	36.95	40.56	36.68	36.94	18.92	17.69	40.85
ARAP1	33.38	20.93	22.47	14.08	17.4	37.51	30.72	38.79	28.67	30.27	25.65	35.95	44.94	35.95	21.57	24.72	35.95	17.98	23.97	35.95	17.98	30.82	34.8	53.93	5.99	47.61	7.12	39.79	40.53	49.02	30.36	8.09	33.84	10.27	35.95	35.95	26.96	32.04	23.97	32.36	17.98	33.19	34.45	26.73	32.01	48.26	32.17	31.96	38.4
ARAP2	34.67	16.5	16.48	10.51	9.14	18.76	15.69	21.76	16.84	22.71	16.85	35.95	26.96	35.95	17.98	22.47	26.96	17.98	23.97	23.97	8.99	46.22	14.57	44.94	14.71	43.72	13.86	26.36	15.36	39.22	30.36	12.58	38.07	12.7	32.36	31.46	22.82	21.1	14.98	32.36	26.96	40.1	21.97	29.5	14.32	32.5	29.33	21.68	17.98
ARAP3	37.24	11.33	19.47	8.31	6.42	30.48	22.88	28.38	15.47	26.49	20.04	35.95	17.98	71.9	28.76	29.21	23.97	23.97	33.55	14.98	31.46	10.27	16.25	32.96	13.07	25.26	15.73	24.93	14.05	27.78	18.37	17.08	21.15	11.89	25.17	17.98	27.65	25.79	20.97	28.76	44.94	37.33	17.48	23.97	12.71	33.49	29.33	24.54	26.15
ARC	19.26	16.5	23.97	18.31	17.93	28.14	26.15	23.65	20.02	9.46	20.78	35.95	35.95	35.95	28.76	22.47	26.96	5.99	26.36	41.94	31.46	25.68	17.08	22.47	9.26	18.46	12.36	22.53	15.03	21.24	21.57	17.98	21.15	14.33	14.38	31.46	27.65	28.53	26.96	46.74	17.98	24.89	20.47	10.14	16.37	37.67	34.06	34.24	25.33
ARCN1	24.4	17.48	22.47	14.58	17.76	28.92	17	30.27	23.66	22.71	16.29	35.95	26.96	35.95	17.98	13.48	41.94	23.97	19.17	26.96	26.96	30.82	32.07	22.47	17.43	24.29	18.72	41.7	31.38	26.15	23.17	10.79	19.03	17.03	14.38	31.46	27.65	22.27	29.96	14.38	8.99	27.65	28.96	51.62	36.97	34.72	25.54	22.83	40.85
AREG	24.4	22.9	31.46	16.45	12.75	25.01	22.22	41.63	20.48	30.27	21.91	35.95	17.98	35.95	25.17	22.47	23.97	17.98	43.14	50.93	26.96	15.41	16.98	22.47	13.62	20.4	11.98	23.49	20.26	35.95	22.37	16.18	14.8	12.97	43.14	35.95	30.42	21.88	17.98	25.17	17.98	38.72	25.47	18.44	13.59	34.23	34.06	26.82	32.68
AREL1	26.96	42.6	46.44	49.18	52.56	28.92	39.22	27.44	20.48	39.74	26.21	107.85	71.9	35.95	35.95	31.46	35.95	23.97	31.16	44.94	31.46	20.54	43.5	32.96	39.76	39.84	32.58	29.24	31.05	37.59	19.17	35.95	27.49	32.71	32.36	62.91	40.79	34.78	29.96	25.17	35.95	35.95	35.95	35.95	37.85	33.73	41.63	33.67	23.7
ARF1	202.87	238.85	244.17	246.74	256.32	200.86	189.56	216.65	244.83	223.28	229.38	35.95	53.93	35.95	64.71	78.64	83.89	161.78	57.52	29.96	62.91	77.04	181.96	218.7	368.77	203.07	384.98	148.6	158.84	111.12	228.49	348.73	217.82	363.84	17.98	62.91	131.36	168.42	311.58	43.14	44.94	103.71	91.38	296.83	210.59	65.5	37.84	45.65	142.17
ARF3	50.07	41.12	58.42	46.8	47.99	51.58	42.49	59.6	50.51	37.84	35.2	107.85	8.99	35.95	17.98	8.99	20.97	29.96	9.59	8.99	31.46	10.27	48.74	38.95	43.03	42.75	52.05	40.74	54.58	27.78	45.54	42.24	42.3	43.79	14.38	13.48	36.64	49.63	47.93	25.17	8.99	47.01	33.45	76.51	81.11	25.86	17.03	18.83	40.85
ARF4	59.06	45.8	65.91	51.55	55.29	74.25	42.49	94.61	76.91	85.15	62.91	35.95	53.93	71.9	39.55	44.94	20.97	11.98	26.36	35.95	40.44	10.27	44.86	67.41	56.65	82.59	56.17	96.35	39.87	60.46	82.29	49.43	90.94	49.47	46.74	40.44	99.56	48.46	65.91	57.52	17.98	67.75	31.46	109.7	50.27	45.06	40.68	40.52	97.23
ARF5	65.48	74.12	91.38	84.62	88.6	62.52	108.51	69.06	108.76	98.39	103.92	107.85	80.89	35.95	64.71	53.93	38.95	95.87	59.92	32.96	62.91	46.22	60.58	59.92	81.71	40.81	62.54	62.79	80.73	42.49	60.72	86.28	59.21	87.04	35.95	49.43	63.61	62.91	158.78	21.57	53.93	84.35	58.42	84.81	71.9	41.37	42.57	37.09	48.21
ARF6	89.88	118.44	119.84	128.88	136.68	90.66	92.82	91.77	102.85	77.58	96.81	35.95	8.99	35.95	50.33	51.68	14.98	41.94	28.76	38.95	22.47	51.36	87.73	70.4	72.45	68.99	76.4	82.45	81.05	47.39	67.11	74.6	95.16	69.74	25.17	71.9	60.84	77.37	59.92	25.17	8.99	62.22	65.41	106.93	98.65	43.83	39.74	45.08	66.18
ARFGAP1	23.11	27.33	28.46	26.96	25.58	27.35	22.88	22.71	30.04	34.06	25.65	35.95	26.96	35.95	14.38	24.72	26.96	29.96	11.98	20.97	4.49	25.68	36.37	34.45	65.91	32.06	47.19	36.91	36.93	35.95	30.36	76.4	44.41	55.68	17.98	53.93	32.49	43.38	29.96	17.98	17.98	31.8	39.45	31.34	35.07	25.36	16.08	25.11	32.68
ARFGAP2	16.69	16.74	13.48	28.49	25.75	27.35	37.26	33.11	31.4	28.38	32.02	35.95	35.95	35.95	32.36	17.98	26.96	35.95	23.97	29.96	26.96	35.95	33.02	23.97	24.51	30.12	29.96	25.88	25.49	31.05	35.15	33.25	25.38	31.36	43.14	22.47	31.11	37.12	62.91	39.55	26.96	29.04	27.46	26.73	34.78	33.73	38.79	26.82	21.24
ARFGAP3	61.63	60.82	65.91	66.65	67.51	71.12	30.72	63.39	37.77	54.87	34.83	107.85	8.99	71.9	21.57	35.95	47.93	11.98	31.16	26.96	35.95	5.14	38.78	59.92	66.46	68.99	67.78	48.89	41.83	58.83	74.3	59.32	76.13	88.93	43.14	35.95	71.21	105.12	26.96	53.93	17.98	52.54	38.45	42.4	44.72	47.77	34.06	46.22	47.39
ARFGEF1	33.38	36.2	41.94	45.11	34.72	39.08	32.68	43.52	36.86	22.71	44.94	35.95	17.98	35.95	14.38	26.96	38.95	23.97	33.55	26.96	13.48	25.68	41.3	49.43	35.95	46.64	43.82	33.07	35.95	39.22	43.14	75.5	33.84	57.58	21.57	31.46	35.26	68.39	50.93	35.95	17.98	24.89	20.97	32.26	40.48	30.78	19.87	27.39	40.85
ARFGEF2	20.54	33.24	19.47	27.64	30.76	29.7	19.61	28.38	15.93	26.49	21.53	35.95	17.98	35.95	35.95	4.49	17.98	11.98	28.76	14.98	17.98	25.68	27.57	28.46	58.83	35.95	49.81	25.41	30.39	26.15	35.15	42.24	40.18	48.39	10.79	35.95	27.65	31.65	20.97	46.74	17.98	23.51	27.96	31.34	28.79	24.62	27.44	26.25	42.49
ARFGEF3	10.27	11.57	11.98	12.21	6.94	19.54	26.15	16.08	23.66	24.6	25.09	35.95	8.99	35.95	14.38	15.73	14.98	11.98	19.17	11.98	22.47	10.27	15.2	22.47	52.84	23.32	54.3	15.82	19.28	14.71	31.16	31.46	21.15	39.74	17.98	13.48	24.2	24.62	14.98	10.79	26.96	15.21	16.98	13.83	15.34	17.48	21.76	19.4	17.98
ARFIP1	23.11	26.1	35.95	22.22	22.33	25.01	32.68	24.6	28.21	26.49	28.84	35.95	17.98	35.95	25.17	31.46	35.95	23.97	31.16	29.96	22.47	30.82	28.3	26.96	33.23	45.67	35.95	29.72	31.7	22.88	27.96	43.14	33.84	39.74	28.76	31.46	38.03	28.14	44.94	53.93	35.95	27.65	29.96	26.73	25.57	37.43	29.33	26.25	35.13
ARFIP2	47.51	80.03	58.42	75.97	72.25	32.82	39.87	36.9	36.86	37.84	36.7	71.9	35.95	35.95	14.38	17.98	26.96	23.97	11.98	17.98	22.47	10.27	35.85	44.94	34.32	40.81	47.56	36.91	41.18	29.41	35.15	68.31	31.72	42.17	14.38	31.46	39.41	43.38	29.96	32.36	17.98	44.25	32.96	39.64	47.35	30.53	47.3	28.53	31.87
ARFRP1	33.38	53.93	37.45	58.84	56.43	36.73	52.29	47.3	45.96	34.06	44	35.95	26.96	71.9	50.33	40.44	29.96	29.96	33.55	23.97	17.98	35.95	47.69	55.42	72.99	35.95	61.04	37.87	55.56	39.22	43.94	64.71	46.52	68.12	21.57	31.46	41.48	64.87	56.92	39.55	62.91	37.33	57.42	39.64	60.5	43.09	31.22	33.67	34.32
ARG1	12.84	12.8	5.99	7.97	7.82	10.94	17	15.14	12.74	13.25	9.92	35.95	8.99	35.95	21.57	15.73	8.99	11.98	7.19	11.98	31.46	10.27	12.58	13.48	9.8	25.26	8.24	11.5	10.13	17.98	13.58	12.58	10.57	6.22	17.98	22.47	15.9	9.77	11.98	14.38	8.99	12.44	12.48	96.79	14.32	36.69	20.81	19.4	11.44
ARG2	44.94	44.32	32.96	54.27	58.54	17.19	23.53	26.49	25.03	22.71	18.72	35.95	62.91	35.95	50.33	33.7	38.95	35.95	28.76	38.95	17.98	25.68	36.16	17.98	20.15	24.29	17.6	29.72	37.59	27.78	18.37	18.87	8.46	16.49	32.36	31.46	26.27	26.18	23.97	28.76	35.95	24.89	34.95	37.79	37.27	36.94	34.06	38.8	40.04
ARGFX	10.27	3.94	7.49	3.05	3.6	10.16	9.15	13.25	5.01	11.35	6.93	35.95	26.96	35.95	7.19	11.23	8.99	35.95	4.79	26.96	26.96	20.54	6.29	10.49	4.9	17.49	3.74	20.13	6.54	29.41	11.18	8.09	12.69	6.49	25.17	31.46	26.27	14.85	14.98	17.98	35.95	23.51	7.49	11.98	5.26	30.29	32.17	20.54	13.07
ARGLU1	73.19	116.96	103.36	147.7	147.85	78.94	56.87	73.79	60.07	58.66	50.18	71.9	35.95	71.9	10.79	38.2	47.93	41.94	38.35	17.98	40.44	46.22	117.71	106.36	48.48	88.42	53.93	75.26	118.31	70.27	86.28	42.24	120.54	53.25	21.57	44.94	53.24	51.19	89.88	21.57	35.95	58.07	95.87	82.04	158.42	33	23.65	26.82	57.19
ARHGAP1	23.11	16.5	41.94	20.52	19.95	67.99	47.06	68.12	59.16	70.01	50.37	35.95	8.99	35.95	21.57	31.46	38.95	23.97	23.97	38.95	13.48	25.68	29.98	25.47	22.88	43.72	27.34	57.52	31.05	29.41	35.15	33.25	31.72	25.14	28.76	31.46	35.26	32.43	23.97	21.57	17.98	41.48	27.96	46.09	30.98	27.83	27.44	25.68	53.11
ARHGAP10	26.96	12.31	11.98	8.82	10.46	32.82	22.88	31.22	20.48	28.38	19.47	35.95	17.98	35.95	46.74	20.22	26.96	23.97	16.78	29.96	17.98	15.41	14.05	22.47	7.08	17.49	7.49	28.28	14.71	29.41	22.37	14.38	19.03	6.76	32.36	22.47	29.73	16.41	26.96	21.57	26.96	29.04	17.98	24.89	13.88	28.32	26.49	29.1	31.05
ARHGAP11A	32.1	24.87	19.47	24.93	31.29	21.88	41.18	16.08	33.22	28.38	36.89	71.9	17.98	35.95	21.57	13.48	11.98	29.96	16.78	23.97	26.96	10.27	36.48	31.46	27.24	23.32	26.59	34.51	41.51	24.51	27.16	27.86	29.61	30.54	32.36	22.47	38.72	26.57	23.97	35.95	26.96	30.42	36.45	51.62	58.9	31.03	23.65	19.97	33.5
ARHGAP11B	16.69	19.7	8.99	21.03	22.41	12.5	23.53	17.98	11.38	18.92	18.72	35.95	8.99	35.95	10.79	11.23	5.99	5.99	14.38	17.98	8.99	15.41	18.34	11.98	10.89	13.6	10.49	20.13	30.39	24.51	15.18	17.98	23.26	15.68	17.98	8.99	15.9	31.65	8.99	14.38	8.99	12.44	33.45	12.91	41.36	21.67	24.6	12.55	22.06
ARHGAP12	24.4	31.76	26.96	28.32	27.25	39.08	42.49	33.11	30.49	32.17	39.32	35.95	8.99	35.95	35.95	33.7	29.96	59.92	38.35	29.96	8.99	41.09	18.76	31.46	28.87	31.09	36.7	24.93	22.22	35.95	25.57	36.85	23.26	25.95	21.57	22.47	33.88	42.98	20.97	21.57	35.95	38.72	19.47	21.2	18.12	35.95	32.17	29.1	31.87
ARHGAP15	29.53	15.02	20.97	9.84	10.99	33.61	17.65	54.87	20.02	34.06	17.04	35.95	8.99	35.95	17.98	26.96	53.93	23.97	38.35	71.9	26.96	5.14	15.83	47.93	7.63	38.87	13.86	34.03	16.34	24.51	31.96	12.58	16.92	11.62	46.74	31.46	44.25	25.79	14.98	32.36	8.99	37.33	19.47	22.12	12.28	38.66	37.84	27.96	38.4
ARHGAP17	47.51	44.08	47.93	50.7	46.67	35.95	28.11	38.79	37.32	32.17	30.15	35.95	26.96	35.95	21.57	17.98	32.96	23.97	38.35	29.96	31.46	30.82	26.52	49.43	40.31	33.04	38.57	33.55	26.47	35.95	43.94	35.95	48.64	38.92	35.95	40.44	40.1	35.56	35.95	39.55	8.99	49.78	35.45	34.11	30.69	36.44	19.87	27.39	31.05
ARHGAP18	30.82	8.37	25.47	7.12	6.5	33.61	16.34	32.17	9.56	43.52	14.79	35.95	8.99	35.95	17.98	20.22	26.96	5.99	14.38	41.94	22.47	15.41	12.16	40.44	8.17	39.84	12.36	29.72	9.48	57.19	50.33	19.77	25.38	11.62	17.98	13.48	17.98	14.85	20.97	17.98	8.99	30.42	13.98	22.12	6.72	21.18	24.6	16.55	30.23
ARHGAP19	35.95	29.3	20.97	32.56	32	28.92	25.49	33.11	28.21	32.17	23.22	35.95	26.96	35.95	17.98	31.46	44.94	53.93	45.54	20.97	40.44	51.36	18.66	20.97	17.98	17.49	22.47	33.07	20.92	21.24	27.16	25.17	40.18	20.54	25.17	8.99	26.96	21.49	20.97	32.36	53.93	33.19	21.47	23.97	21.48	32.01	24.6	26.25	22.06
ARHGAP20	10.27	7.39	14.98	7.12	6.15	14.07	13.73	17.03	10.47	7.57	11.05	35.95	26.96	35.95	21.57	22.47	29.96	59.92	31.16	56.92	62.91	56.49	12.47	19.47	9.26	15.55	7.12	29.72	10.13	24.51	10.39	8.09	21.15	11.35	17.98	13.48	31.8	18.76	11.98	61.12	53.93	19.36	19.47	22.12	9.94	30.78	27.44	25.11	21.24
ARHGAP21	55.21	64.76	50.93	64.1	57.22	35.95	49.02	44.47	50.06	43.52	42.88	71.9	44.94	35.95	43.14	40.44	26.96	17.98	33.55	26.96	13.48	20.54	34.17	58.42	92.6	68.02	74.9	36.43	30.07	47.39	68.71	94.37	54.98	82.17	28.76	40.44	44.94	65.65	23.97	17.98	35.95	42.86	26.96	35.95	33.03	34.23	41.63	44.51	32.68
ARHGAP22	20.54	25.86	11.98	16.45	18.99	28.92	33.34	20.81	25.48	26.49	29.21	35.95	8.99	35.95	17.98	15.73	38.95	35.95	38.35	29.96	26.96	30.82	11.74	20.97	5.99	17.49	11.98	27.32	10.13	31.05	27.16	11.68	6.34	8.65	3.6	35.95	33.19	27.74	29.96	17.98	26.96	26.27	11.98	13.83	7.6	28.81	28.38	29.1	30.23
ARHGAP23	30.82	25.86	23.97	26.45	26.9	23.45	20.92	24.6	21.84	18.92	21.91	35.95	8.99	35.95	17.98	15.73	5.99	17.98	14.38	5.99	8.99	5.14	33.85	23.97	11.98	20.4	17.98	24.93	33.66	21.24	21.57	22.47	19.03	13.52	7.19	13.48	24.2	32.43	11.98	17.98	8.99	34.57	29.96	23.05	29.67	17.24	17.98	25.68	28.6
ARHGAP24	20.54	9.11	13.48	9.84	7.65	23.45	23.53	26.49	24.12	20.81	17.23	35.95	26.96	35.95	25.17	42.69	26.96	35.95	26.36	29.96	40.44	25.68	19.7	26.96	13.62	19.43	12.73	34.51	18.96	40.85	18.37	4.49	19.03	6.76	39.55	22.47	25.58	19.54	32.96	28.76	44.94	30.42	16.48	20.28	14.61	29.06	32.17	25.11	40.04
ARHGAP25	44.94	16.74	14.98	14.08	14.68	39.86	24.19	32.17	28.21	22.71	22.66	35.95	17.98	35.95	32.36	38.2	17.98	17.98	23.97	26.96	44.94	46.22	18.13	40.44	21.79	33.04	19.1	23.01	19.61	62.1	37.55	20.67	46.52	20.27	28.76	8.99	26.96	28.14	20.97	25.17	44.94	34.57	23.47	26.73	14.03	47.52	34.06	30.82	32.68
ARHGAP26	61.63	27.58	29.96	23.91	19.87	57.83	44.45	63.39	48.24	45.41	36.7	35.95	8.99	35.95	57.52	60.67	32.96	47.93	38.35	62.91	53.93	35.95	34.59	59.92	33.23	69.96	31.46	56.08	32.68	53.93	57.52	38.65	57.1	32.17	68.31	53.93	47.7	45.33	32.96	50.33	35.95	49.78	33.95	56.23	32.3	61.31	43.52	45.08	58.01
ARHGAP27	35.95	22.65	28.46	21.37	16.61	42.2	22.22	29.33	27.76	18.92	28.27	71.9	26.96	35.95	53.93	35.95	26.96	29.96	19.17	26.96	8.99	46.22	20.96	19.47	24.51	26.23	19.1	28.28	25.82	34.32	23.97	17.08	25.38	20.27	28.76	31.46	31.11	35.17	23.97	35.95	26.96	23.51	24.47	23.97	22.94	34.47	17.03	26.25	21.24
ARHGAP28	7.7	8.37	10.49	7.12	6.15	15.63	10.46	12.3	8.65	15.14	6.93	35.95	35.95	35.95	10.79	15.73	32.96	11.98	26.36	26.96	17.98	25.68	7.55	4.49	6.54	17.49	5.62	16.78	12.42	26.15	10.39	5.39	4.23	3.78	32.36	26.96	18.67	14.85	14.98	28.76	8.99	23.51	11.48	13.83	6.43	27.09	35	15.41	14.71
ARHGAP29	38.52	15.02	34.45	11.87	12.83	36.73	20.26	32.17	20.02	34.06	19.66	35.95	26.96	35.95	14.38	24.72	20.97	29.96	21.57	23.97	17.98	25.68	22.85	38.95	15.8	26.23	14.98	54.65	17.98	27.78	41.54	19.77	31.72	18.38	43.14	44.94	29.04	29.7	17.98	25.17	53.93	64.99	24.97	35.95	17.54	34.47	30.27	25.11	44.94
ARHGAP30	19.26	13.05	13.48	11.36	10.28	35.17	33.34	35.95	31.86	35.95	38.39	35.95	8.99	35.95	21.57	17.98	11.98	17.98	19.17	29.96	31.46	46.22	16.04	32.96	20.7	25.26	20.6	19.65	16.34	22.88	25.57	15.28	29.61	12.97	28.76	13.48	24.89	15.63	26.96	10.79	26.96	16.59	26.46	11.98	10.67	31.27	24.6	21.68	13.89
ARHGAP31	34.67	19.7	26.96	15.6	14.5	29.7	16.34	41.63	20.02	32.17	17.23	71.9	35.95	35.95	57.52	53.93	26.96	53.93	23.97	20.97	31.46	20.54	17.4	23.97	5.45	21.38	8.24	28.76	15.69	31.05	24.77	9.89	27.49	7.57	50.33	44.94	31.11	24.23	32.96	50.33	26.96	26.27	12.98	32.26	11.69	41.61	36.9	39.95	34.32
ARHGAP32	14.12	8.62	22.47	8.82	11.25	25.01	5.88	17.03	16.38	20.81	16.66	35.95	35.95	35.95	10.79	20.22	35.95	23.97	28.76	38.95	22.47	10.27	35.95	23.97	21.24	18.46	21.35	25.88	33.66	22.88	17.58	29.66	8.46	20.27	32.36	62.91	24.89	24.23	20.97	25.17	17.98	22.12	20.97	28.58	36.68	32.01	26.49	19.4	21.24
ARHGAP33	20.54	29.3	17.98	31.54	32.61	23.45	52.29	27.44	38.23	26.49	40.07	35.95	35.95	35.95	43.14	29.21	41.94	29.96	33.55	26.96	35.95	20.54	36.37	13.48	17.43	20.4	16.85	28.28	49.02	22.88	20.77	16.18	23.26	18.38	28.76	13.48	28.35	37.12	41.94	28.76	80.89	30.42	49.43	18.44	45.74	32.26	38.79	27.96	25.33
ARHGAP35	43.65	53.19	41.94	64.95	69.79	46.89	52.29	34.06	48.24	35.95	50.56	35.95	8.99	35.95	21.57	26.96	38.95	29.96	31.16	11.98	35.95	15.41	56.08	38.95	52.84	37.89	49.81	34.51	53.6	35.95	39.95	34.15	48.64	43.52	25.17	26.96	38.72	60.18	71.9	43.14	8.99	47.01	37.95	44.25	62.84	40.14	29.33	35.38	52.29
ARHGAP36	21.83	11.33	10.49	10.01	10.64	16.41	9.8	17.03	11.83	9.46	11.8	35.95	44.94	35.95	10.79	35.95	26.96	53.93	38.35	38.95	17.98	30.82	13.21	4.49	9.8	19.43	5.99	20.61	10.13	29.41	14.38	9.89	8.46	9.46	43.14	49.43	24.89	18.76	14.98	28.76	35.95	19.36	18.97	12.91	8.33	32.01	26.49	25.11	13.89
ARHGAP39	17.98	15.76	22.47	14.92	17.14	19.54	26.8	11.35	26.85	22.71	27.9	71.9	8.99	35.95	25.17	44.94	20.97	41.94	23.97	23.97	35.95	25.68	17.5	20.97	14.16	20.4	16.85	22.05	18.96	21.24	12.78	16.18	6.34	17.03	28.76	35.95	21.43	33.22	17.98	28.76	35.95	29.04	18.97	17.51	16.08	32.75	24.6	26.82	29.41
ARHGAP4	38.52	34.72	19.47	28.49	29.53	41.42	61.44	46.36	60.98	64.33	55.99	35.95	35.95	35.95	17.98	15.73	14.98	23.97	21.57	29.96	13.48	10.27	27.67	53.93	15.25	51.5	18.35	29.24	43.47	49.02	39.95	13.48	63.44	14.33	25.17	22.47	27.65	23.06	35.95	7.19	35.95	16.59	33.45	21.2	31.57	27.33	17.98	17.69	23.7
ARHGAP40	16.69	17.98	19.47	15.26	11.34	21.1	20.26	25.54	14.56	18.92	11.42	35.95	35.95	35.95	10.79	24.72	29.96	29.96	26.36	20.97	8.99	25.68	18.55	19.47	10.89	23.32	11.23	22.53	14.05	19.61	14.38	8.99	14.8	14.33	17.98	17.98	20.05	33.22	5.99	35.95	44.94	27.65	18.97	18.44	14.47	31.52	34.06	28.53	22.06
ARHGAP42	14.12	5.91	11.98	6.27	5.1	17.98	9.8	13.25	8.65	9.46	6.55	35.95	8.99	35.95	7.19	8.99	14.98	11.98	7.19	5.99	17.98	10.27	8.49	10.49	3.27	7.77	5.62	19.17	7.84	19.61	18.37	4.49	8.46	4.05	10.79	26.96	14.52	12.9	11.98	25.17	44.94	24.89	7.99	10.14	6.28	15.76	15.14	19.4	16.34
ARHGAP44	20.54	11.08	13.48	8.14	9.32	19.54	12.42	15.14	17.75	26.49	14.79	35.95	17.98	35.95	25.17	13.48	20.97	35.95	33.55	29.96	35.95	25.68	15.51	17.98	10.35	13.6	9.74	24.45	16.34	19.61	21.57	10.79	23.26	11.35	25.17	26.96	33.19	25.01	26.96	46.74	17.98	19.36	10.49	16.59	10.08	25.36	25.54	29.1	27.78
ARHGAP45	20.54	13.05	26.96	11.53	10.11	27.35	26.15	23.65	13.2	26.49	18.54	35.95	26.96	35.95	46.74	31.46	26.96	17.98	21.57	14.98	22.47	20.54	24.21	68.91	23.42	41.78	17.98	20.61	19.94	45.76	43.14	16.18	38.07	17.84	10.79	35.95	30.42	24.62	20.97	14.38	35.95	23.51	30.96	22.12	14.76	34.47	21.76	37.09	32.68
ARHGAP5	33.38	28.56	47.93	32.56	34.72	39.08	27.45	30.27	36.86	28.38	43.07	35.95	17.98	35.95	21.57	15.73	44.94	17.98	23.97	38.95	40.44	35.95	47.27	58.42	66.46	44.7	77.52	48.41	57.19	29.41	54.33	62.91	27.49	55.95	25.17	17.98	31.11	38.69	29.96	21.57	8.99	29.04	35.95	52.54	61.53	26.84	31.22	21.11	44.94
ARHGAP6	26.96	14.28	11.98	13.91	13.27	21.1	16.34	23.65	16.84	35.95	13.67	35.95	44.94	35.95	35.95	22.47	35.95	23.97	45.54	29.96	40.44	20.54	14.99	13.48	9.8	24.29	7.12	38.83	13.73	31.05	19.97	11.68	25.38	8.92	39.55	40.44	41.48	21.49	14.98	32.36	44.94	19.36	9.99	24.89	10.96	31.52	35.95	29.67	33.5
ARHGAP8	11.56	25.61	23.97	20.52	16.44	18.76	16.34	20.81	19.57	28.38	16.66	35.95	8.99	35.95	25.17	24.72	14.98	53.93	35.95	26.96	31.46	30.82	29.87	28.46	19.61	14.57	19.47	23.01	33.99	26.15	16.78	27.86	21.15	23.25	21.57	4.49	38.03	39.86	26.96	28.76	26.96	30.42	38.95	20.28	31.57	26.35	34.06	32.53	26.15
ARHGAP9	42.37	25.12	22.47	21.54	17.05	31.26	18.96	38.79	19.11	37.84	23.41	35.95	17.98	35.95	32.36	33.7	23.97	35.95	35.95	32.96	35.95	15.41	22.64	53.93	13.07	43.72	7.49	27.32	19.28	39.22	43.94	14.38	42.3	8.92	35.95	13.48	20.05	21.88	20.97	28.76	17.98	34.57	29.46	16.59	15.2	41.61	30.27	31.96	35.13
ARHGDIA	56.49	53.68	68.91	63.93	66.89	85.19	54.91	104.07	85.55	83.26	69.66	35.95	71.9	35.95	17.98	42.69	41.94	53.93	45.54	35.95	31.46	15.41	146.42	49.43	57.19	62.19	53.93	151.47	171.58	40.85	78.29	68.31	63.44	56.49	17.98	31.46	67.75	60.96	80.89	14.38	17.98	71.9	109.35	271.02	239.24	30.78	23.65	25.11	112.76
ARHGDIB	177.19	30.53	113.85	19.33	18.2	231.34	37.91	297.07	53.24	143.8	31.83	71.9	8.99	71.9	28.76	31.46	65.91	83.89	43.14	26.96	31.46	30.82	37	326.56	20.7	221.54	23.22	180.71	22.22	232.05	275.62	31.46	327.79	27.84	46.74	22.47	83.66	33.22	35.95	39.55	8.99	87.11	35.45	209.25	39.02	69.19	37.84	38.8	189.56
ARHGDIG	5.14	9.36	5.99	8.82	8.44	7.82	24.19	10.41	13.65	18.92	21.91	35.95	17.98	35.95	10.79	13.48	5.99	5.99	4.79	11.98	13.48	10.27	9.22	10.49	7.08	5.83	7.86	9.59	13.07	14.71	14.38	6.29	12.69	4.6	7.19	17.98	9.68	15.63	3	14.38	8.99	5.53	12.98	3.69	6.72	10.34	11.35	11.41	7.35
ARHGEF1	60.35	49	40.44	43.92	42.72	54.71	31.38	70.96	51.42	52.98	36.33	35.95	8.99	35.95	21.57	31.46	35.95	65.91	33.55	26.96	40.44	15.41	65.09	68.91	52.84	64.13	54.68	53.21	70.92	68.63	66.31	67.41	84.59	60.01	32.36	17.98	58.07	62.91	38.95	32.36	71.9	49.78	67.41	63.61	72.49	58.11	25.54	42.23	46.57
ARHGEF10	26.96	11.33	19.47	13.4	11.43	37.51	32.03	24.6	27.3	22.71	27.53	35.95	35.95	35.95	35.95	33.7	23.97	11.98	26.36	32.96	17.98	30.82	29.35	17.98	32.14	34.98	26.96	30.2	33.01	27.78	27.96	26.96	23.26	32.98	21.57	17.98	26.27	30.09	14.98	32.36	8.99	31.8	31.46	20.28	44.57	29.55	21.76	39.95	29.41
ARHGEF10L	30.82	22.65	28.46	24.42	23.29	42.2	27.45	38.79	23.21	28.38	24.9	71.9	17.98	35.95	35.95	22.47	3	35.95	35.95	50.93	31.46	41.09	17.61	34.45	16.34	43.72	28.09	29.72	18.3	40.85	35.95	18.87	29.61	17.3	46.74	49.43	37.33	31.26	26.96	28.76	35.95	24.89	17.98	20.28	13.01	43.09	28.38	31.39	30.23
ARHGEF11	28.25	23.89	22.47	28.15	26.63	28.92	39.87	39.74	42.78	26.49	46.44	35.95	8.99	35.95	21.57	17.98	23.97	35.95	21.57	17.98	13.48	15.41	27.99	31.46	71.36	31.09	56.55	31.64	21.57	31.05	32.76	68.31	29.61	71.9	10.79	31.46	22.12	23.06	17.98	46.74	8.99	23.51	31.96	15.67	28.21	22.41	25.54	26.25	30.23
ARHGEF12	33.38	23.15	29.96	18.99	25.75	39.86	25.49	27.44	24.12	39.74	22.09	35.95	8.99	35.95	35.95	42.69	44.94	35.95	31.16	26.96	8.99	46.22	38.78	25.47	16.89	38.87	26.96	50.81	41.51	32.68	45.54	21.57	23.26	20.81	25.17	8.99	42.86	33.22	44.94	32.36	80.89	42.86	26.96	64.53	41.36	28.32	35.95	25.11	53.93
ARHGEF15	38.52	28.56	25.47	23.4	17.23	32.82	25.49	26.49	29.12	17.03	25.47	35.95	26.96	71.9	21.57	56.17	32.96	23.97	47.93	47.93	53.93	30.82	21.59	29.96	10.89	20.4	14.23	32.6	24.19	17.98	31.96	17.98	25.38	14.6	21.57	17.98	36.64	35.95	23.97	61.12	17.98	29.04	28.96	27.65	16.95	41.37	37.84	53.64	27.78
ARHGEF16	16.69	12.56	16.48	11.53	10.55	23.45	25.49	17.98	28.67	24.6	26.96	35.95	8.99	35.95	25.17	40.44	17.98	29.96	26.36	17.98	13.48	30.82	17.19	16.48	22.33	25.26	26.21	18.69	16.01	16.34	23.97	28.76	16.92	22.98	17.98	26.96	27.65	28.14	20.97	28.76	26.96	22.12	18.47	12.91	9.5	28.81	30.27	25.68	29.41
ARHGEF17	39.8	13.3	29.96	13.91	16.35	70.34	25.49	69.06	37.32	51.09	22.47	35.95	8.99	35.95	32.36	24.72	20.97	11.98	16.78	11.98	4.49	15.41	39.83	37.45	9.8	41.78	16.1	89.64	39.22	26.15	51.93	16.18	27.49	17.57	50.33	17.98	20.74	25.4	23.97	14.38	8.99	63.61	30.96	35.95	38.29	19.95	22.71	21.11	78.44
ARHGEF18	32.1	38.41	58.42	39.51	35.6	43.77	35.95	52.03	31.86	24.6	30.15	35.95	62.91	35.95	25.17	20.22	32.96	11.98	33.55	23.97	40.44	46.22	41.93	38.95	37.59	39.84	32.96	37.87	39.22	37.59	28.76	39.55	46.52	32.98	46.74	49.43	38.03	46.5	32.96	35.95	44.94	26.27	57.92	29.5	48.37	30.78	47.3	37.09	35.95
ARHGEF19	24.4	30.04	26.96	28.32	29.01	14.07	28.11	24.6	22.75	18.92	25.28	35.95	17.98	35.95	32.36	20.22	35.95	23.97	31.16	29.96	31.46	25.68	26.1	19.47	16.34	19.43	16.1	19.17	32.68	17.98	23.97	17.08	6.34	10.81	53.93	40.44	34.57	23.84	20.97	28.76	26.96	20.74	32.96	15.67	26.89	26.84	37.84	29.67	22.88
ARHGEF2	34.67	65.01	34.45	62.58	68.39	47.67	61.44	39.74	55.06	43.52	55.99	35.95	53.93	35.95	28.76	26.96	38.95	41.94	23.97	29.96	40.44	51.36	34.06	25.47	33.77	36.92	32.58	34.99	39.87	29.41	33.55	33.25	25.38	39.47	28.76	22.47	31.8	33.61	92.87	17.98	35.95	30.42	40.94	39.64	36.97	28.32	35.95	29.67	41.67
ARHGEF25	25.68	20.68	43.44	21.37	21.45	24.23	27.45	31.22	23.21	47.3	23.97	35.95	8.99	35.95	39.55	17.98	26.96	35.95	38.35	20.97	35.95	20.54	27.99	17.98	26.69	20.4	23.59	42.66	24.51	26.15	27.96	26.06	31.72	22.71	32.36	40.44	29.04	27.74	47.93	17.98	53.93	29.04	25.47	23.05	20.75	23.15	35	29.1	40.85
ARHGEF26	42.37	39.4	22.47	37.14	40.26	25.79	32.68	33.11	27.3	32.17	26.4	71.9	17.98	35.95	57.52	58.42	35.95	35.95	35.95	26.96	31.46	20.54	28.09	29.96	15.8	20.4	16.1	27.32	28.11	44.12	19.97	16.18	16.92	15.68	43.14	44.94	24.2	32.82	50.93	46.74	8.99	27.65	38.45	25.81	22.07	38.41	29.33	39.37	29.41
ARHGEF28	12.84	7.14	10.49	8.99	7.47	22.66	17	13.25	19.57	18.92	22.28	35.95	8.99	35.95	35.95	13.48	20.97	17.98	23.97	20.97	13.48	10.27	10.38	19.47	18.52	12.63	22.84	14.86	13.07	34.32	19.97	17.08	19.03	16.76	14.38	13.48	23.51	19.54	3	25.17	35.95	26.27	16.48	8.3	8.18	28.32	23.65	19.97	14.71
ARHGEF3	53.93	19.45	28.46	18.48	17.84	32.04	35.3	34.06	25.94	22.71	30.52	35.95	26.96	35.95	10.79	13.48	44.94	17.98	35.95	32.96	372.99	30.82	12.16	26.96	25.6	36.92	21.72	30.68	15.69	42.49	36.75	22.47	42.3	21.08	28.76	13.48	24.2	25.4	26.96	17.98	8.99	24.89	16.98	27.65	14.03	28.07	37.84	30.24	22.06
ARHGEF33	14.12	15.76	16.48	16.96	13.89	23.45	21.57	12.3	15.02	17.03	17.04	107.85	8.99	35.95	14.38	22.47	32.96	35.95	47.93	38.95	40.44	10.27	14.25	17.98	11.98	16.52	9.36	23.01	13.4	29.41	19.17	4.49	16.92	11.89	35.95	26.96	40.1	21.1	11.98	43.14	26.96	23.51	23.97	13.83	11.55	35.7	28.38	23.4	22.88
ARHGEF35	59.06	62.05	34.45	45.11	38.24	55.49	91.51	46.36	56.88	35.95	65.91	35.95	26.96	35.95	53.93	62.91	29.96	29.96	33.55	32.96	8.99	25.68	61.32	35.95	62.1	40.81	44.19	46.98	53.6	39.22	35.95	44.04	63.44	44.87	28.76	22.47	43.56	47.28	32.96	21.57	35.95	52.54	73.9	26.73	38.58	44.57	30.27	74.18	55.56
ARHGEF37	20.54	7.63	7.49	7.46	7.56	10.16	24.19	17.98	26.85	7.57	18.91	35.95	17.98	35.95	28.76	20.22	41.94	23.97	19.17	32.96	26.96	10.27	11.63	10.49	12.53	12.63	11.61	21.09	14.71	17.98	15.98	10.79	16.92	14.33	32.36	26.96	26.27	23.45	20.97	46.74	26.96	13.83	10.49	7.37	9.35	28.81	29.33	27.96	23.7
ARHGEF38	14.12	20.44	10.49	13.74	12.22	25.01	19.61	19.87	20.93	13.25	22.66	35.95	17.98	35.95	43.14	29.21	38.95	47.93	35.95	26.96	31.46	10.27	24.11	19.47	10.35	23.32	15.73	24.45	15.69	27.78	19.97	13.48	25.38	14.87	46.74	31.46	28.35	31.65	29.96	32.36	35.95	24.89	27.96	17.51	14.32	36.69	39.74	34.24	27.78
ARHGEF39	24.4	21.18	14.98	20.35	18.81	10.94	30.72	15.14	23.21	18.92	20.97	35.95	26.96	35.95	53.93	29.21	20.97	29.96	38.35	17.98	26.96	10.27	22.43	10.49	9.8	18.46	11.61	25.88	26.15	26.15	13.58	8.99	10.57	12.16	28.76	13.48	22.12	24.62	14.98	17.98	26.96	27.65	22.47	12.91	21.48	25.86	33.11	30.24	25.33
ARHGEF4	6.42	8.86	5.99	6.27	5.8	8.6	14.38	11.35	12.29	9.46	14.23	35.95	8.99	35.95	17.98	17.98	11.98	11.98	16.78	17.98	8.99	10.27	10.38	25.47	11.44	12.63	4.49	9.11	8.17	19.61	10.39	3.6	10.57	6.22	21.57	8.99	13.83	12.5	14.98	25.17	8.99	13.83	16.48	10.14	6.43	15.76	15.14	19.4	14.71
ARHGEF40	46.22	33	35.95	28.83	28.92	43.77	39.87	42.57	55.52	56.76	46.81	35.95	26.96	35.95	21.57	29.21	38.95	35.95	31.16	20.97	31.46	41.09	34.27	38.95	34.86	42.75	30.33	44.58	33.99	22.88	56.72	46.74	46.52	36.76	32.36	22.47	33.19	30.09	32.96	35.95	35.95	51.16	34.45	23.97	21.34	35.46	38.79	44.51	43.3
ARHGEF5	16.69	24.13	23.97	25.44	16.79	28.14	35.95	14.19	28.21	20.81	34.64	35.95	17.98	35.95	68.31	33.7	32.96	29.96	31.16	26.96	31.46	30.82	21.07	23.97	25.6	19.43	26.59	20.13	21.57	24.51	22.37	26.06	14.8	28.65	17.98	31.46	26.96	26.18	14.98	28.76	80.89	24.89	30.46	19.36	16.66	31.03	34.06	35.95	23.7
ARHGEF6	23.11	8.86	7.49	8.48	7.74	15.63	9.15	17.03	12.29	15.14	8.99	35.95	17.98	35.95	17.98	22.47	29.96	17.98	33.55	8.99	8.99	25.68	8.7	22.47	6.54	23.32	5.24	23.01	9.15	44.12	20.77	4.49	8.46	4.87	25.17	40.44	70.52	18.37	17.98	35.95	35.95	26.27	5.99	11.98	8.33	21.67	20.81	20.54	25.33
ARHGEF7	43.65	69.19	79.39	86.83	81.75	44.55	33.34	39.74	33.68	41.63	37.82	35.95	53.93	35.95	28.76	20.22	3	11.98	33.55	26.96	44.94	41.09	38.68	43.44	38.67	37.89	32.21	43.14	25.82	58.83	53.53	43.14	42.3	28.11	28.76	13.48	31.8	33.22	59.92	28.76	26.96	26.27	35.45	49.78	32.59	32.75	21.76	31.39	53.93
ARHGEF9	24.4	30.29	23.97	22.22	21.71	29.7	27.45	33.11	25.94	28.38	20.6	35.95	8.99	35.95	35.95	29.21	20.97	41.94	47.93	29.96	49.43	20.54	28.09	7.49	16.89	24.29	17.23	28.28	28.11	32.68	27.16	21.57	23.26	21.08	39.55	35.95	33.88	32.04	20.97	25.17	26.96	34.57	27.46	21.2	21.04	36.44	28.38	30.24	22.88
ARID1A	41.09	48.26	37.45	50.53	58.1	39.08	39.22	40.68	50.51	34.06	51.12	71.9	44.94	35.95	50.33	35.95	38.95	59.92	31.16	35.95	40.44	25.68	54.82	38.95	37.04	34.98	43.07	36.91	67.98	29.41	31.16	44.04	14.8	33.25	25.17	58.42	28.35	41.42	44.94	35.95	35.95	40.1	53.93	47.93	73.66	34.23	34.06	25.11	49.84
ARID1B	38.52	56.64	62.91	59.86	63.99	46.11	37.26	41.63	56.43	56.76	55.42	35.95	17.98	35.95	43.14	60.67	26.96	29.96	38.35	35.95	40.44	25.68	51.67	46.44	94.24	57.33	94.75	44.1	48.7	37.59	69.51	88.98	74.02	94.88	32.36	44.94	44.94	38.3	80.89	43.14	8.99	37.33	55.92	48.86	59.63	34.47	24.6	34.81	53.11
ARID2	41.09	43.34	34.45	50.7	57.05	39.08	37.91	35	35.5	39.74	44.19	35.95	8.99	71.9	39.55	24.72	38.95	23.97	23.97	26.96	13.48	35.95	53.25	25.47	46.3	28.18	52.05	38.35	51.64	31.05	38.35	40.44	38.07	44.06	32.36	26.96	27.65	41.42	44.94	21.57	44.94	40.1	41.94	24.89	53.93	23.15	22.71	38.23	41.67
ARID3A	20.54	17.73	14.98	14.92	13.98	19.54	28.76	26.49	20.93	22.71	27.53	35.95	8.99	35.95	21.57	24.72	29.96	5.99	28.76	35.95	26.96	35.95	34.38	23.97	23.97	20.4	19.47	33.55	38.24	32.68	23.17	21.57	23.26	18.65	7.19	31.46	22.12	20.71	14.98	14.38	8.99	34.57	30.46	20.28	28.06	26.59	30.27	22.26	27.78
ARID3B	16.69	18.96	10.49	10.17	14.5	25.01	32.68	18.92	25.48	32.17	26.96	35.95	35.95	35.95	14.38	38.2	29.96	23.97	21.57	29.96	35.95	30.82	25.05	26.96	23.97	25.26	19.47	26.84	19.61	29.41	20.77	9.89	23.26	22.17	35.95	22.47	20.74	21.1	20.97	28.76	44.94	20.74	32.46	14.75	22.36	43.09	30.27	34.24	24.51
ARID3C	8.99	14.28	8.99	9.16	7.47	12.5	15.03	19.87	14.56	13.25	14.79	35.95	62.91	35.95	28.76	22.47	20.97	23.97	28.76	23.97	35.95	30.82	15.51	19.47	8.17	17.49	8.99	22.53	11.44	24.51	12.78	9.89	19.03	10.54	25.17	35.95	19.36	16.41	32.96	25.17	44.94	31.8	12.48	11.98	12.57	28.32	27.44	28.53	26.15
ARID4A	29.53	20.93	16.48	21.71	21.8	18.76	26.15	32.17	21.84	15.14	25.47	35.95	8.99	35.95	28.76	24.72	20.97	35.95	38.35	23.97	8.99	41.09	26.94	29.96	25.06	23.32	30.71	26.36	27.78	22.88	28.76	26.06	29.61	28.92	25.17	22.47	20.74	28.53	29.96	28.76	8.99	29.04	25.96	23.05	22.8	33.49	30.27	27.39	26.15
ARID4B	29.53	36.2	20.97	31.54	37.36	29.7	36.6	38.79	35.95	28.38	42.88	35.95	17.98	35.95	28.76	29.21	20.97	53.93	14.38	26.96	26.96	15.41	32.39	37.45	68.63	40.81	68.53	27.8	32.68	21.24	35.95	59.32	48.64	56.49	25.17	35.95	33.19	42.2	29.96	35.95	35.95	30.42	30.46	32.26	36.68	30.53	27.44	33.67	30.23
ARID5A	29.53	24.13	29.96	18.31	14.33	27.35	32.03	22.71	22.3	28.38	25.65	35.95	26.96	35.95	35.95	33.7	35.95	29.96	19.17	14.98	17.98	25.68	24.21	26.96	16.34	43.72	17.98	26.36	21.24	35.95	30.36	15.28	14.8	19.46	25.17	17.98	31.8	26.57	23.97	17.98	26.96	40.1	37.95	22.12	18.27	34.23	29.33	31.96	26.96
ARID5B	29.53	10.83	19.47	10.68	8.26	25.01	18.3	35.95	20.02	39.74	21.53	35.95	17.98	35.95	25.17	20.22	38.95	17.98	26.36	29.96	31.46	41.09	14.25	20.97	22.33	39.84	24.72	28.76	14.71	39.22	30.36	24.27	27.49	22.71	43.14	35.95	31.11	23.06	14.98	14.38	35.95	27.65	18.97	17.51	14.32	31.27	39.74	25.11	29.41
ARIH1	33.38	31.03	28.46	28.83	35.95	47.67	39.87	50.14	53.24	54.87	45.31	35.95	17.98	35.95	39.55	17.98	20.97	35.95	26.36	32.96	31.46	30.82	40.67	47.93	65.37	48.58	80.14	43.62	35.95	26.15	43.94	60.22	44.41	72.17	25.17	26.96	30.42	30.87	62.91	28.76	8.99	44.25	29.96	31.34	37.27	34.47	27.44	29.67	41.67
ARIH2	30.82	26.35	26.96	31.54	24.17	28.14	42.49	31.22	29.12	30.27	37.07	71.9	8.99	35.95	10.79	13.48	29.96	17.98	33.55	23.97	26.96	35.95	29.56	29.96	21.79	34.01	24.72	31.16	31.7	32.68	34.35	36.85	38.07	25.68	46.74	13.48	29.73	28.53	23.97	21.57	17.98	47.01	27.96	38.72	32.44	30.04	21.76	22.83	31.87
ARIH2OS	14.12	8.13	16.48	6.27	5.36	19.54	14.38	15.14	9.56	18.92	13.48	35.95	8.99	35.95	14.38	22.47	14.98	17.98	33.55	14.98	26.96	10.27	9.96	8.99	9.26	25.26	7.86	23.49	10.79	21.24	13.58	12.58	14.8	10	39.55	17.98	21.43	21.49	17.98	25.17	17.98	20.74	12.48	12.91	7.75	25.36	21.76	25.68	15.52
ARL1	21.83	30.53	35.95	31.03	32.96	32.82	18.3	33.11	31.86	11.35	31.64	35.95	17.98	35.95	17.98	11.23	35.95	47.93	21.57	23.97	35.95	15.41	30.08	20.97	54.47	31.09	44.19	31.16	25.17	22.88	31.96	36.85	48.64	48.66	43.14	13.48	42.86	37.51	53.93	28.76	35.95	29.04	26.96	37.79	25.28	18.22	30.27	27.39	28.6
ARL10	16.69	16.74	17.98	11.36	10.28	16.41	18.96	19.87	18.2	34.06	22.28	35.95	17.98	35.95	21.57	31.46	23.97	29.96	31.16	23.97	31.46	20.54	20.23	19.47	22.33	14.57	19.1	24.45	24.84	26.15	28.76	28.76	14.8	20.81	25.17	26.96	24.89	24.23	14.98	21.57	35.95	24.89	20.97	17.51	13.59	30.53	25.54	31.39	28.6
ARL11	16.69	10.1	11.98	6.95	9.84	22.66	13.07	30.27	12.29	17.03	12.73	35.95	17.98	35.95	17.98	26.96	11.98	41.94	31.16	23.97	26.96	20.54	12.05	28.46	10.35	22.35	8.61	21.57	9.8	27.78	24.77	12.58	19.03	13.79	25.17	17.98	27.65	24.23	26.96	17.98	35.95	22.12	14.98	10.14	10.08	30.78	29.33	36.52	20.43
ARL13A	16.69	16.25	13.48	12.04	9.93	13.29	11.11	12.3	8.65	13.25	10.3	35.95	17.98	35.95	14.38	6.74	23.97	11.98	31.16	14.98	13.48	15.41	10.17	11.98	11.44	13.6	8.99	15.34	9.8	16.34	11.18	7.19	14.8	10.54	25.17	17.98	28.35	17.58	23.97	43.14	8.99	13.83	15.98	11.98	9.65	22.9	20.81	19.97	16.34
ARL13B	30.82	38.66	25.47	33.24	34.9	23.45	24.19	29.33	17.29	17.03	18.91	35.95	35.95	35.95	21.57	31.46	8.99	17.98	40.74	20.97	31.46	30.82	22.43	20.97	13.07	18.46	13.48	23.49	18.63	22.88	20.77	14.38	12.69	17.57	25.17	13.48	32.49	33.61	32.96	17.98	26.96	26.27	25.96	31.34	24.84	29.06	36.9	25.11	31.05
ARL14	19.26	18.96	13.48	11.36	11.34	17.98	18.96	17.98	15.93	18.92	14.04	35.95	17.98	35.95	32.36	26.96	32.96	29.96	52.73	47.93	53.93	35.95	17.29	28.46	3.81	22.35	13.11	18.22	19.61	24.51	13.58	9.89	16.92	7.84	21.57	35.95	27.65	30.09	17.98	32.36	53.93	33.19	21.47	17.51	10.23	31.76	26.49	41.09	26.15
ARL14EP	20.54	25.36	32.96	26.12	24.44	23.45	30.07	21.76	24.57	24.6	27.15	35.95	26.96	71.9	7.19	8.99	29.96	17.98	14.38	29.96	22.47	51.36	22.95	38.95	35.41	33.04	34.08	23.49	21.9	32.68	28.76	26.06	31.72	33.79	32.36	22.47	35.95	19.54	32.96	25.17	35.95	26.27	21.97	23.97	19.88	27.33	35.95	18.83	21.24
ARL14EPL	10.27	7.63	5.99	7.8	6.15	21.1	17	16.08	15.02	26.49	18.16	71.9	17.98	35.95	25.17	38.2	23.97	29.96	28.76	29.96	35.95	15.41	13.84	28.46	8.72	16.52	10.49	20.61	13.4	13.07	11.98	10.79	6.34	10.27	25.17	35.95	29.73	18.37	17.98	14.38	71.9	20.74	9.99	13.83	10.08	33.73	23.65	27.96	26.15
ARL15	19.26	11.57	19.47	6.61	9.84	25.79	17	27.44	21.84	26.49	19.66	35.95	8.99	35.95	17.98	20.22	8.99	23.97	19.17	17.98	17.98	10.27	14.78	26.96	25.06	14.57	19.85	19.17	13.73	31.05	22.37	14.38	19.03	19.73	7.19	4.49	18.67	22.27	8.99	35.95	8.99	20.74	18.47	24.89	18.41	19.95	24.6	21.68	9.8
ARL16	28.25	24.38	47.93	33.24	43.77	32.04	29.41	27.44	44.14	47.3	35.01	35.95	35.95	35.95	14.38	15.73	32.96	29.96	35.95	14.98	35.95	25.68	41.51	22.47	29.96	18.46	31.08	30.2	48.04	22.88	24.77	31.46	16.92	27.03	46.74	17.98	36.64	33.61	17.98	32.36	35.95	34.57	31.46	45.17	47.93	30.53	23.65	19.4	35.95
ARL17B	41.09	53.93	35.95	64.44	63.29	53.15	46.41	39.74	54.15	34.06	49.62	35.95	26.96	71.9	17.98	35.95	32.96	11.98	33.55	17.98	17.98	10.27	98.42	62.91	108.4	52.47	105.61	46.5	100.99	19.61	63.91	115.94	54.98	129.75	25.17	26.96	26.27	25.4	20.97	17.98	8.99	29.04	112.85	73.75	133.87	20.93	25.54	21.11	37.59
ARL2	51.36	43.34	50.93	44.77	50.37	55.49	50.33	62.44	65.53	66.23	61.04	107.85	98.87	71.9	64.71	96.62	47.93	53.93	43.14	44.94	62.91	56.49	77.77	59.92	57.74	62.19	58.79	71.42	95.43	44.12	57.52	63.81	54.98	54.06	32.36	40.44	54.62	66.04	71.9	35.95	53.93	66.37	73.9	91.26	91.05	33	28.38	23.4	65.37
ARL2BP	48.79	50.97	34.45	56.81	59.33	58.62	46.41	43.52	56.43	62.44	56.55	71.9	17.98	35.95	46.74	29.21	32.96	59.92	31.16	35.95	49.43	30.82	35.53	31.46	37.59	29.15	32.58	38.83	39.87	19.61	39.95	46.74	25.38	28.92	25.17	35.95	30.42	31.65	41.94	17.98	44.94	23.51	41.44	59	41.65	32.01	32.17	27.96	38.4
ARL3	19.26	17.73	32.96	21.2	27.07	21.88	32.68	14.19	21.84	34.06	21.35	35.95	8.99	35.95	25.17	22.47	26.96	23.97	23.97	32.96	35.95	30.82	12.89	13.48	13.62	14.57	13.86	21.09	14.71	19.61	20.77	16.18	4.23	14.06	28.76	44.94	29.04	15.63	17.98	46.74	17.98	24.89	16.98	11.98	9.79	29.06	31.22	23.97	18.79
ARL4A	34.67	50.97	29.96	44.26	45.71	40.64	47.72	35	41.87	47.3	44.75	71.9	206.72	35.95	28.76	31.46	35.95	23.97	45.54	38.95	58.42	10.27	50.52	49.43	33.77	34.98	42.69	35.95	48.7	40.85	27.96	49.43	42.3	40.01	39.55	40.44	44.94	36.34	35.95	25.17	26.96	26.27	44.94	28.58	39.6	48.26	31.22	48.51	31.87
ARL4C	47.51	27.33	41.94	30.02	38.85	25.79	15.69	30.27	13.2	39.74	13.11	35.95	8.99	35.95	35.95	33.7	32.96	53.93	23.97	26.96	4.49	20.54	20.02	52.43	26.15	45.67	33.33	48.41	16.34	22.88	59.92	29.66	48.64	28.38	50.33	31.46	33.88	46.5	95.87	17.98	35.95	41.48	14.48	41.48	17.83	26.35	32.17	29.67	56.38
ARL4D	38.52	23.64	22.47	19.84	19.51	23.45	21.57	28.38	20.48	13.25	24.53	35.95	17.98	35.95	39.55	33.7	29.96	17.98	33.55	26.96	35.95	41.09	46.54	29.96	15.25	19.43	15.73	32.6	40.53	34.32	21.57	14.38	16.92	18.38	39.55	31.46	29.04	40.64	32.96	32.36	53.93	37.33	45.44	36.87	38.58	40.38	36.9	34.81	33.5
ARL5A	17.98	24.38	20.97	30.02	29.18	25.01	26.8	24.6	25.48	37.84	26.59	35.95	17.98	35.95	25.17	13.48	26.96	17.98	38.35	11.98	35.95	10.27	19.7	31.46	37.59	34.01	30.33	24.93	25.82	31.05	29.56	26.96	35.95	37.03	28.76	35.95	21.43	16.02	11.98	14.38	17.98	20.74	17.98	26.73	24.11	24.13	26.49	21.68	22.06
ARL5B	8.99	8.86	8.99	21.03	15.82	9.38	10.46	10.41	15.02	15.14	11.23	35.95	26.96	35.95	17.98	8.99	14.98	11.98	9.59	20.97	17.98	20.54	9.33	10.49	15.25	7.77	10.86	11.02	9.48	11.44	10.39	15.28	12.69	12.97	3.6	22.47	13.14	11.33	11.98	28.76	8.99	22.12	13.98	9.22	8.48	16.74	14.19	16.55	14.71
ARL5C	5.14	5.42	11.98	3.9	2.81	13.29	6.54	11.35	9.1	17.03	6.74	35.95	17.98	35.95	7.19	13.48	26.96	17.98	21.57	23.97	35.95	25.68	4.61	20.97	7.08	16.52	4.12	19.17	6.54	11.44	12.78	4.49	12.69	4.6	32.36	4.49	19.36	17.98	11.98	14.38	26.96	13.83	7.49	10.14	4.97	25.36	24.6	13.7	21.24
ARL6	29.53	27.58	23.97	28.32	31.38	20.32	24.19	20.81	17.29	32.17	22.66	35.95	8.99	71.9	21.57	15.73	17.98	11.98	14.38	23.97	35.95	15.41	18.03	17.98	21.79	18.46	28.84	16.3	20.26	24.51	20.77	13.48	25.38	27.57	21.57	13.48	20.05	20.71	32.96	10.79	17.98	23.51	13.98	14.75	16.37	23.15	34.06	27.96	23.7
ARL6IP1	118.12	223.83	182.75	231.14	280.05	66.43	90.2	59.6	89.2	96.5	108.23	71.9	71.9	71.9	111.45	69.66	38.95	53.93	33.55	41.94	13.48	35.95	97.9	76.4	99.68	82.59	121.33	60.88	108.18	52.29	81.49	98.87	109.97	115.69	39.55	44.94	68.45	181.71	173.76	21.57	62.91	58.07	84.88	87.57	132.41	46.54	42.57	54.21	62.1
ARL6IP4	84.74	100.47	118.34	121.93	120.07	102.38	74.52	107.85	92.38	75.69	83.51	107.85	53.93	35.95	35.95	58.42	41.94	47.93	28.76	38.95	26.96	41.09	110.79	76.4	123.65	79.68	110.47	94.91	98.7	55.56	84.68	107.85	97.28	110.83	28.76	44.94	55.31	70.73	59.92	39.55	26.96	64.99	84.88	141.96	121.3	35.95	25.54	30.82	81.71
ARL6IP5	56.49	16.5	28.46	13.74	17.05	44.55	25.49	75.69	43.69	56.76	29.02	35.95	8.99	35.95	17.98	17.98	32.96	23.97	35.95	26.96	4.49	15.41	18.66	86.88	24.51	72.87	20.22	36.91	22.22	65.37	82.29	21.57	74.02	21.9	32.36	31.46	32.49	26.96	23.97	35.95	35.95	29.04	16.48	45.17	23.82	29.8	34.06	25.68	40.85
ARL6IP6	47.51	48.51	43.44	55.79	68.3	24.23	30.72	29.33	41.41	28.38	37.45	35.95	8.99	35.95	14.38	17.98	11.98	11.98	19.17	26.96	17.98	15.41	34.59	38.95	24.51	21.38	28.46	34.03	36.93	21.24	34.35	29.66	25.38	29.19	10.79	8.99	26.27	14.85	32.96	10.79	17.98	31.8	28.96	34.11	44.72	20.19	20.81	19.97	27.78
ARL8A	68.05	76.09	50.93	60.88	57.49	82.06	93.47	55.82	75.09	64.33	84.82	71.9	35.95	71.9	79.09	114.59	47.93	65.91	21.57	38.95	31.46	25.68	83.64	56.92	104.58	86.48	90.25	65.67	90.86	49.02	56.72	79.09	57.1	107.58	35.95	31.46	61.53	75.81	86.88	28.76	62.91	69.14	110.85	52.54	60.21	65.75	45.41	89.59	57.19
ARL8B	29.53	24.87	22.47	25.1	25.05	34.39	23.53	43.52	41.41	26.49	40.82	35.95	26.96	35.95	21.57	29.21	11.98	17.98	40.74	41.94	35.95	51.36	24.74	40.44	17.98	47.61	26.59	32.12	22.88	47.39	38.35	27.86	23.26	27.84	43.14	35.95	29.73	27.74	29.96	28.76	71.9	40.1	21.47	23.05	23.24	33.73	34.06	27.96	47.39
ARL9	7.7	17.98	13.48	14.08	13.01	17.19	22.88	17.03	20.48	11.35	18.35	35.95	17.98	35.95	32.36	15.73	26.96	23.97	28.76	32.96	22.47	20.54	15.83	14.98	8.17	14.57	11.61	13.42	18.96	19.61	15.18	9.89	14.8	8.11	21.57	40.44	31.11	22.66	26.96	25.17	17.98	33.19	18.47	14.75	12.13	32.75	38.79	28.53	19.61
ARMC1	32.1	25.36	25.47	25.27	30.76	25.01	19.61	24.6	26.39	18.92	20.78	35.95	35.95	35.95	35.95	20.22	20.97	11.98	21.57	26.96	17.98	30.82	26.52	16.48	23.97	16.52	26.21	30.2	27.13	26.15	19.97	24.27	27.49	27.84	39.55	22.47	30.42	30.87	23.97	21.57	8.99	35.95	25.47	23.97	28.35	26.35	22.71	37.66	26.96
ARMC10	28.25	41.12	31.46	39	41.84	47.67	36.6	45.41	42.32	47.3	48.68	71.9	8.99	35.95	25.17	24.72	35.95	23.97	26.36	32.96	35.95	46.22	35.01	53.93	41.4	30.12	53.93	39.31	33.01	27.78	42.34	50.33	33.84	52.44	35.95	17.98	31.8	28.14	41.94	57.52	44.94	27.65	42.44	29.5	32.44	37.43	29.33	33.1	41.67
ARMC12	21.83	10.34	17.98	10.68	8.53	21.1	28.11	15.14	25.94	18.92	30.9	35.95	17.98	35.95	25.17	22.47	29.96	17.98	31.16	35.95	26.96	10.27	11.32	26.96	13.07	19.43	9.74	23.49	11.77	13.07	12.78	16.18	21.15	13.52	17.98	4.49	15.9	21.88	14.98	21.57	26.96	16.59	14.98	8.3	9.06	27.33	26.49	29.1	13.89
ARMC2	32.1	42.11	37.45	46.8	42.72	21.88	41.18	17.03	27.76	22.71	34.08	35.95	17.98	35.95	35.95	17.98	38.95	35.95	21.57	44.94	8.99	41.09	18.97	41.94	52.84	28.18	48.68	22.53	19.61	35.95	31.96	32.36	42.3	52.44	32.36	17.98	24.89	31.65	35.95	10.79	35.95	22.12	21.47	17.51	17.68	27.58	21.76	28.53	21.24
ARMC3	24.4	23.15	10.49	16.79	15.82	31.26	32.68	11.35	28.21	22.71	41.76	71.9	17.98	35.95	21.57	24.72	17.98	11.98	43.14	23.97	40.44	35.95	12.47	22.47	12.53	16.52	10.49	21.09	13.07	21.24	9.59	13.48	12.69	9.46	17.98	8.99	30.42	22.27	17.98	25.17	8.99	29.04	18.47	5.53	11.98	33.24	25.54	29.67	19.61
ARMC5	17.98	16.74	16.48	14.75	16.61	21.1	17.65	22.71	16.84	18.92	14.23	35.95	44.94	35.95	28.76	15.73	23.97	23.97	28.76	44.94	22.47	15.41	17.4	11.98	17.43	24.29	11.98	23.49	14.71	17.98	18.37	12.58	23.26	17.03	25.17	26.96	31.8	20.71	26.96	10.79	26.96	17.98	17.48	13.83	18.12	27.33	24.6	27.39	38.4
ARMC6	26.96	33	26.96	32.56	31.91	30.48	26.15	29.33	25.03	24.6	23.97	35.95	26.96	35.95	43.14	33.7	17.98	29.96	16.78	8.99	26.96	20.54	49.89	17.98	21.24	24.29	19.85	34.51	58.18	21.24	21.57	26.96	14.8	24.33	17.98	35.95	32.49	35.95	17.98	32.36	26.96	34.57	56.92	47.01	60.8	28.81	37.84	41.09	27.78
ARMC7	52.64	43.09	43.44	40.53	38.15	46.89	38.57	22.71	30.04	34.06	35.76	35.95	8.99	35.95	43.14	26.96	29.96	23.97	21.57	26.96	49.43	15.41	48	37.45	39.76	36.92	38.95	31.64	55.56	22.88	35.15	42.24	50.75	36.76	17.98	17.98	22.82	35.56	11.98	28.76	8.99	47.01	60.92	33.19	48.37	25.36	30.27	49.08	28.6
ARMC8	57.78	75.6	49.43	81.4	70.41	46.11	49.68	49.2	50.06	41.63	49.06	71.9	62.91	35.95	68.31	47.19	38.95	35.95	40.74	20.97	22.47	41.09	38.47	41.94	25.06	44.7	24.34	37.39	37.91	37.59	31.16	26.96	38.07	29.19	57.52	22.47	49.09	56.27	89.88	32.36	44.94	49.78	41.44	43.33	36.83	41.37	34.06	36.52	31.87
ARMC9	29.53	43.58	22.47	47.99	43.77	34.39	26.8	28.38	32.77	24.6	34.45	71.9	8.99	35.95	28.76	24.72	35.95	5.99	28.76	20.97	17.98	25.68	23.69	14.98	27.24	30.12	25.47	34.51	26.47	47.39	28.76	31.46	27.49	35.41	17.98	13.48	33.19	26.96	20.97	21.57	26.96	42.86	22.97	17.51	25.43	33	24.6	35.38	30.23
ARMCX1	30.82	24.62	20.97	28.32	21.45	37.51	32.03	40.68	36.41	37.84	30.33	35.95	8.99	35.95	21.57	49.43	47.93	23.97	33.55	20.97	31.46	35.95	22.53	22.47	35.95	28.18	38.95	36.91	19.94	21.24	38.35	31.46	44.41	36.22	21.57	31.46	38.72	33.22	44.94	14.38	35.95	35.95	23.47	23.97	18.27	29.55	23.65	33.67	31.05
ARMCX2	20.54	20.68	20.97	27.13	33.05	22.66	22.88	22.71	30.49	30.27	30.15	35.95	8.99	35.95	17.98	17.98	11.98	23.97	16.78	11.98	40.44	30.82	18.13	29.96	23.97	28.18	36.33	22.05	21.24	22.88	15.18	23.37	35.95	24.6	21.57	35.95	25.58	25.01	32.96	32.36	26.96	22.12	20.47	17.51	13.3	25.61	20.81	19.97	26.96
ARMCX3	47.51	38.41	64.41	35.61	35.95	39.08	36.6	44.47	42.78	49.2	29.58	35.95	35.95	71.9	14.38	22.47	38.95	53.93	33.55	38.95	31.46	25.68	20.86	40.44	52.84	37.89	52.05	37.39	22.22	26.15	43.14	48.53	44.41	39.47	28.76	22.47	31.8	42.2	89.88	28.76	26.96	35.95	23.47	34.11	14.61	35.7	28.38	22.26	39.22
ARMCX4	21.83	30.78	16.48	25.44	23.82	22.66	37.91	26.49	33.22	34.06	32.77	107.85	17.98	35.95	17.98	20.22	32.96	35.95	28.76	29.96	26.96	30.82	23.37	17.98	13.62	20.4	23.59	27.8	26.15	21.24	25.57	21.57	10.57	19.19	43.14	49.43	29.04	30.48	38.95	28.76	35.95	30.42	22.97	9.22	26.45	30.53	29.33	23.4	26.96
ARMCX5	11.56	19.95	20.97	16.62	15.21	15.63	11.77	19.87	19.11	18.92	16.1	35.95	8.99	35.95	10.79	8.99	41.94	23.97	50.33	47.93	49.43	35.95	19.81	19.47	16.34	23.32	13.86	30.68	23.2	29.41	19.17	18.87	2.11	18.92	53.93	49.43	34.57	27.35	17.98	46.74	26.96	15.21	18.97	18.44	21.34	33.24	36.9	33.1	22.88
ARMCX6	37.24	47.52	38.95	36.46	32.35	27.35	35.95	27.44	33.22	39.74	27.9	71.9	17.98	35.95	39.55	22.47	35.95	23.97	28.76	32.96	44.94	25.68	28.19	37.45	28.33	29.15	23.97	42.66	24.51	26.15	30.36	26.96	27.49	20.81	28.76	22.47	32.49	30.48	47.93	25.17	17.98	41.48	28.46	20.28	22.8	33.24	39.74	29.67	26.96
ARMH1	17.98	21.18	7.49	15.94	16.35	14.85	18.96	20.81	16.38	18.92	20.6	71.9	17.98	35.95	32.36	6.74	14.98	11.98	26.36	8.99	22.47	25.68	16.25	19.47	19.06	16.52	13.86	17.74	11.44	8.17	16.78	14.38	19.03	14.87	10.79	35.95	18.67	20.71	17.98	25.17	8.99	17.98	14.48	14.75	11.55	18.47	29.33	24.54	17.16
ARMH2	19.26	21.18	14.98	16.62	14.94	25.79	34.64	31.22	26.39	17.03	28.09	35.95	26.96	35.95	35.95	35.95	26.96	17.98	33.55	38.95	17.98	25.68	14.78	17.98	10.89	16.52	18.72	25.41	12.09	26.15	27.16	17.08	14.8	13.52	17.98	13.48	26.96	21.1	26.96	10.79	26.96	29.04	19.97	18.44	13.74	32.5	36.9	34.81	24.51
ARMH3	41.09	38.66	41.94	43.41	42.37	50.02	41.83	50.14	40.5	37.84	50.93	35.95	26.96	35.95	39.55	47.19	53.93	95.87	57.52	71.9	53.93	46.22	23.79	61.42	49.02	59.27	53.18	46.98	27.45	60.46	54.33	54.83	35.95	50.28	71.9	40.44	62.91	43.38	29.96	57.52	62.91	49.78	25.47	30.42	26.45	59.34	73.79	53.64	42.49
ARMH4	25.68	18.22	16.48	18.65	18.2	22.66	21.57	19.87	15.93	18.92	16.66	107.85	8.99	35.95	50.33	35.95	53.93	29.96	23.97	32.96	62.91	35.95	25.05	19.47	13.62	22.35	15.73	28.28	24.51	40.85	22.37	10.79	29.61	14.06	21.57	22.47	34.57	28.14	23.97	28.76	44.94	33.19	26.96	19.36	23.24	35.46	50.14	31.39	35.95
ARMS2	24.4	10.34	14.98	11.02	10.81	20.32	22.88	19.87	11.38	24.6	14.04	35.95	8.99	35.95	14.38	22.47	41.94	17.98	28.76	38.95	26.96	15.41	9.54	13.48	12.53	20.4	8.24	18.22	11.44	35.95	17.58	15.28	4.23	10	35.95	22.47	24.2	20.32	17.98	50.33	8.99	24.89	12.98	11.06	9.21	23.39	32.17	24.54	24.51
ARMT1	16.69	16.99	26.96	16.11	16.61	21.1	15.03	17.98	20.93	18.92	18.54	35.95	8.99	35.95	28.76	31.46	38.95	29.96	26.36	35.95	13.48	20.54	16.46	16.48	13.62	22.35	18.35	24.93	16.01	32.68	19.17	13.48	23.26	15.68	35.95	53.93	33.88	20.71	35.95	17.98	35.95	30.42	17.48	16.59	15.64	26.35	17.03	21.11	28.6
ARNT	30.82	28.56	29.96	23.4	22.06	27.35	21.57	17.98	27.3	32.17	28.09	35.95	8.99	35.95	10.79	22.47	20.97	23.97	16.78	8.99	4.49	15.41	23.79	35.95	49.02	34.01	42.69	23.97	27.13	19.61	26.36	44.04	33.84	42.17	10.79	17.98	16.59	28.14	17.98	17.98	17.98	26.27	33.45	33.19	30.25	14.77	28.38	11.98	22.88
ARNT2	24.4	24.13	13.48	17.64	21.36	22.66	32.68	29.33	30.04	26.49	35.76	35.95	8.99	35.95	39.55	26.96	14.98	29.96	33.55	29.96	53.93	25.68	24.84	37.45	27.78	17.49	26.96	25.41	25.17	27.78	27.16	26.06	25.38	33.25	25.17	31.46	31.8	22.27	44.94	46.74	8.99	26.27	32.96	24.89	23.82	32.26	33.11	31.96	26.96
ARNTL	39.8	31.52	37.45	29.68	24.44	29.7	17.65	36.9	12.29	20.81	14.23	71.9	8.99	35.95	32.36	11.23	23.97	29.96	19.17	23.97	22.47	20.54	13.42	44.94	16.89	33.04	20.22	22.53	16.34	39.22	35.15	11.68	27.49	14.33	32.36	17.98	20.05	22.66	29.96	28.76	35.95	22.12	14.48	21.2	10.08	29.8	30.27	24.54	19.61
ARNTL2	19.26	20.93	25.47	18.65	20.74	17.98	21.57	17.98	24.57	15.14	19.29	71.9	35.95	35.95	17.98	11.23	38.95	11.98	28.76	32.96	35.95	20.54	28.4	19.47	8.17	17.49	10.49	23.49	26.15	22.88	22.37	20.67	12.69	11.08	21.57	8.99	26.96	23.45	38.95	32.36	35.95	26.27	26.96	33.19	32.01	29.55	27.44	24.54	26.96
ARPC1A	50.07	41.86	65.91	44.77	48.87	46.11	56.21	59.6	65.99	73.79	63.1	71.9	35.95	35.95	25.17	42.69	23.97	29.96	28.76	32.96	17.98	46.22	51.25	50.93	46.85	48.58	50.18	44.1	54.25	29.41	53.53	60.22	40.18	47.57	25.17	67.41	35.95	34	41.94	14.38	35.95	49.78	39.45	47.93	61.38	33.49	31.22	34.24	40.04
ARPC1B	79.61	25.12	68.91	14.58	14.94	111.76	47.06	121.1	63.26	111.64	46.44	35.95	8.99	35.95	17.98	26.96	26.96	47.93	19.17	20.97	40.44	20.54	26.52	92.87	34.86	76.76	26.59	68.07	27.78	65.37	58.32	49.43	50.75	36.49	35.95	31.46	30.42	26.96	20.97	14.38	35.95	62.22	19.97	66.37	26.74	32.01	35	25.11	68.63
ARPC2	91.16	56.14	82.39	55.11	68.47	103.95	51.64	117.31	59.62	124.88	51.68	35.95	17.98	35.95	32.36	42.69	29.96	47.93	28.76	38.95	44.94	25.68	67.19	112.35	62.64	96.19	65.54	127.03	54.91	86.61	97.47	85.38	129	61.63	17.98	35.95	68.45	49.63	26.96	32.36	62.91	121.68	36.95	147.49	66.64	60.33	28.38	24.54	138.08
ARPC3	116.84	96.77	149.8	114.81	116.47	100.04	99.36	123.94	91.93	105.96	78.27	35.95	35.95	35.95	25.17	31.46	17.98	29.96	28.76	23.97	58.42	30.82	105.65	92.87	107.31	111.74	110.85	105.94	86.28	73.54	129.42	108.75	171.3	115.15	32.36	13.48	56.69	68.39	50.93	10.79	35.95	94.03	78.89	138.27	110.48	38.66	17.98	35.38	111.94
ARPC4	61.63	31.52	67.41	35.95	37.36	64.87	52.29	58.66	52.79	73.79	52.8	35.95	26.96	35.95	35.95	29.21	41.94	23.97	23.97	17.98	17.98	35.95	31.34	55.42	48.48	50.53	51.68	65.67	28.43	50.66	55.12	51.23	84.59	51.63	28.76	31.46	48.4	45.33	56.92	32.36	8.99	38.72	19.97	78.35	33.47	35.95	17.03	25.68	43.3
ARPC5	73.19	59.59	85.38	52.74	57.66	104.73	54.25	82.31	72.81	90.82	43.44	71.9	53.93	35.95	57.52	33.7	41.94	17.98	26.36	20.97	31.46	30.82	50.21	67.41	90.97	102.02	88.75	67.11	52.95	50.66	99.07	121.33	95.16	95.42	39.55	17.98	44.94	60.96	62.91	14.38	62.91	64.99	42.44	115.23	58.02	51.46	28.38	33.67	75.99
ARPC5L	34.67	44.08	53.93	46.47	53.18	42.98	37.91	38.79	45.96	47.3	39.51	35.95	35.95	35.95	17.98	20.22	20.97	41.94	14.38	23.97	8.99	25.68	49.26	28.46	42.49	26.23	28.46	42.66	44.78	37.59	36.75	37.75	50.75	47.84	10.79	17.98	30.42	46.5	50.93	7.19	17.98	24.89	38.45	60.84	56.56	28.81	16.08	24.54	37.59
ARPIN	23.11	6.89	25.47	8.31	7.3	28.14	26.8	20.81	31.86	26.49	23.97	107.85	26.96	35.95	21.57	20.22	23.97	41.94	31.16	17.98	22.47	15.41	16.04	13.48	14.71	21.38	14.23	22.05	15.03	32.68	17.58	13.48	16.92	12.43	7.19	13.48	20.74	20.71	26.96	17.98	17.98	33.19	19.97	26.73	12.71	18.96	17.03	15.41	26.15
ARPP19	82.17	77.32	118.34	89.54	103.72	66.43	69.29	56.76	96.48	92.72	93.25	35.95	89.88	35.95	28.76	40.44	44.94	41.94	52.73	32.96	35.95	10.27	89.93	70.4	121.47	72.87	118.71	69.98	87.59	55.56	103.86	113.25	105.74	125.42	43.14	40.44	57.38	50.41	119.84	46.74	53.93	81.58	66.91	120.76	114.87	33.73	41.63	40.52	60.46
ARPP21	8.99	9.6	8.99	6.95	7.56	21.1	11.77	12.3	19.57	9.46	18.91	35.95	8.99	35.95	21.57	8.99	38.95	29.96	35.95	17.98	31.46	30.82	11.32	13.48	8.17	17.49	11.23	23.49	11.44	24.51	15.98	14.38	14.8	7.3	21.57	53.93	22.12	26.57	20.97	28.76	44.94	15.21	13.98	8.3	9.06	32.26	35	25.11	22.88
ARR3	28.25	15.51	17.98	13.74	13.01	14.07	18.3	11.35	15.93	13.25	14.98	35.95	8.99	35.95	10.79	29.21	17.98	29.96	35.95	26.96	13.48	41.09	16.14	28.46	4.9	13.6	10.11	21.57	13.4	14.71	16.78	7.19	16.92	7.57	50.33	22.47	24.89	23.84	17.98	32.36	17.98	12.44	13.48	11.98	10.38	27.33	24.6	35.38	22.06
ARRB1	29.53	23.89	20.97	18.48	17.14	42.2	28.11	47.3	20.48	35.95	20.97	35.95	8.99	35.95	21.57	20.22	26.96	17.98	23.97	56.92	35.95	51.36	18.24	29.96	18.52	30.12	12.36	38.83	21.57	19.61	21.57	19.77	29.61	10	35.95	35.95	31.8	32.82	11.98	25.17	26.96	52.54	22.97	22.12	15.78	31.76	38.79	20.54	37.59
ARRB2	59.06	28.81	43.44	25.1	31.56	52.36	32.03	73.79	31.86	49.2	33.7	35.95	35.95	35.95	28.76	29.21	29.96	47.93	33.55	53.93	31.46	25.68	46.43	65.91	25.06	68.99	20.97	51.77	48.7	55.56	63.11	29.66	54.98	24.33	32.36	31.46	38.03	34	29.96	28.76	62.91	41.48	43.94	49.78	45.3	55.4	37.84	36.52	44.94
ARRDC1	55.21	48.76	52.43	48.84	44.65	39.08	49.68	49.2	52.79	35.95	48.87	71.9	35.95	71.9	43.14	35.95	29.96	11.98	33.55	29.96	17.98	20.54	37.63	35.95	50.66	48.58	50.18	38.35	40.53	49.02	38.35	73.7	35.95	51.63	35.95	58.42	35.95	46.5	53.93	32.36	71.9	38.72	49.93	40.56	39.9	42.35	35.95	33.1	43.3
ARRDC2	20.54	12.31	19.47	13.91	13.98	32.82	17	17.98	14.56	13.25	18.91	35.95	35.95	35.95	17.98	38.2	32.96	17.98	23.97	26.96	8.99	5.14	21.91	29.96	11.98	34.98	11.98	23.01	16.01	32.68	31.96	11.68	29.61	7.57	21.57	44.94	29.04	31.26	17.98	28.76	89.88	37.33	18.47	16.59	12.57	28.56	30.27	29.67	30.23
ARRDC3	145.09	60.08	101.86	65.63	69.09	73.47	52.95	80.42	66.9	64.33	86.51	35.95	26.96	35.95	43.14	51.68	38.95	53.93	28.76	65.91	53.93	41.09	44.65	89.88	82.25	104.94	130.7	73.82	41.83	75.17	111.05	79.99	76.13	79.2	43.14	22.47	54.62	64.87	62.91	53.93	26.96	71.9	34.45	72.82	37.41	49.49	38.79	33.67	80.89
ARRDC4	16.69	6.4	7.49	8.48	7.38	32.04	18.96	36.9	17.75	20.81	13.86	71.9	17.98	35.95	21.57	13.48	26.96	41.94	26.36	14.98	26.96	35.95	10.38	29.96	35.95	25.26	25.09	23.01	17.32	31.05	31.16	37.75	38.07	27.84	28.76	31.46	24.89	14.85	14.98	17.98	44.94	17.98	18.47	18.44	11.69	26.59	20.81	15.98	17.98
ARRDC5	15.41	15.76	19.47	13.06	12.83	25.01	15.69	22.71	16.84	26.49	20.22	35.95	35.95	35.95	21.57	26.96	29.96	35.95	19.17	41.94	49.43	15.41	22.33	19.47	9.8	28.18	10.11	31.64	25.17	29.41	23.17	16.18	8.46	10.54	43.14	35.95	26.96	29.7	23.97	25.17	17.98	35.95	30.96	14.75	17.39	37.43	51.09	33.1	24.51
ARSA	33.38	25.12	19.47	19.67	17.05	29.7	20.92	32.17	24.12	24.6	23.03	35.95	17.98	35.95	17.98	20.22	29.96	5.99	40.74	26.96	31.46	35.95	26.41	43.44	51.2	30.12	46.81	35.95	27.78	31.05	37.55	40.44	21.15	40.01	35.95	44.94	26.96	23.84	20.97	32.36	44.94	31.8	31.46	30.42	22.21	36.94	34.06	25.11	26.96
ARSB	16.69	13.3	20.97	11.53	8.53	30.48	22.88	35.95	31.4	20.81	25.84	71.9	17.98	35.95	21.57	24.72	29.96	29.96	26.36	29.96	26.96	20.54	17.4	23.97	17.43	43.72	18.72	33.07	19.94	47.39	31.16	17.08	16.92	21.62	32.36	49.43	40.1	30.48	11.98	53.93	53.93	29.04	17.48	25.81	13.74	32.26	30.27	39.37	25.33
ARSD	30.82	21.18	29.96	18.48	17.14	17.19	17	31.22	23.21	15.14	13.48	35.95	8.99	35.95	21.57	33.7	47.93	47.93	43.14	23.97	53.93	41.09	15.09	32.96	25.6	21.38	24.72	26.36	11.11	19.61	30.36	26.06	27.49	28.38	43.14	17.98	31.11	34.78	35.95	21.57	8.99	27.65	16.48	18.44	10.96	38.41	41.63	31.96	30.23
ARSF	14.12	19.45	11.98	15.6	12.39	17.19	17.65	18.92	15.47	13.25	16.48	35.95	8.99	35.95	39.55	40.44	26.96	29.96	28.76	44.94	40.44	35.95	14.57	4.49	9.8	13.6	10.11	23.97	13.73	17.98	11.98	12.58	21.15	11.08	35.95	17.98	26.96	24.62	11.98	43.14	44.94	16.59	21.97	14.75	10.23	26.59	32.17	26.25	18.79
ARSG	19.26	22.41	23.97	19.84	18.63	21.1	22.22	25.54	20.48	13.25	15.92	71.9	35.95	35.95	17.98	26.96	38.95	35.95	45.54	29.96	35.95	35.95	25.16	16.48	11.44	20.4	14.23	26.84	20.92	26.15	15.18	9.89	23.26	17.57	28.76	8.99	30.42	29.31	29.96	10.79	8.99	37.33	30.96	14.75	17.1	40.63	35	36.52	27.78
ARSH	15.41	15.76	13.48	13.74	12.13	15.63	15.03	16.08	11.38	13.25	14.98	35.95	44.94	35.95	46.74	26.96	17.98	5.99	19.17	26.96	22.47	25.68	15.09	23.97	10.89	13.6	16.48	23.49	15.36	34.32	16.78	10.79	10.57	11.35	39.55	26.96	20.74	22.27	17.98	43.14	26.96	17.98	20.47	5.53	10.38	27.58	36.9	27.39	20.43
ARSI	23.11	9.85	11.98	8.31	6.94	14.85	18.3	21.76	12.74	15.14	17.79	35.95	8.99	35.95	14.38	20.22	41.94	29.96	28.76	20.97	8.99	35.95	10.59	23.97	8.72	14.57	11.98	23.01	12.75	39.22	13.58	8.99	10.57	8.65	39.55	17.98	24.89	26.18	17.98	25.17	35.95	30.42	11.48	17.51	8.62	29.06	31.22	23.97	17.98
ARSJ	12.84	15.76	17.98	11.87	9.05	17.98	15.69	18.92	18.66	9.46	15.73	71.9	17.98	35.95	46.74	29.21	41.94	17.98	38.35	44.94	44.94	35.95	14.99	22.47	14.71	26.23	14.98	24.45	17	52.29	24.77	19.77	14.8	14.6	28.76	35.95	29.04	26.57	20.97	32.36	44.94	29.04	20.47	16.59	10.96	35.21	24.6	27.39	24.51
ARSK	16.69	6.4	13.48	4.75	4.57	14.85	7.84	9.46	13.65	15.14	9.74	35.95	8.99	35.95	7.19	17.98	5.99	11.98	19.17	20.97	8.99	30.82	7.97	17.98	9.26	8.74	8.61	20.61	9.48	19.61	10.39	8.99	27.49	8.65	14.38	13.48	20.05	15.63	8.99	14.38	17.98	15.21	11.98	13.83	7.01	19.95	20.81	23.97	20.43
ARSL	19.26	9.36	10.49	10.34	11.25	16.41	7.84	12.3	16.84	18.92	10.49	35.95	17.98	35.95	14.38	11.23	17.98	11.98	9.59	17.98	22.47	10.27	10.48	7.49	8.72	18.46	6.37	12.94	9.8	19.61	12.78	3.6	10.57	7.03	17.98	17.98	17.98	11.72	8.99	10.79	8.99	16.59	11.98	13.83	8.77	21.92	22.71	21.11	20.43
ART1	19.26	24.13	26.96	21.03	17.67	27.35	28.76	29.33	26.39	22.71	18.54	71.9	44.94	35.95	28.76	31.46	35.95	47.93	21.57	26.96	53.93	41.09	18.34	25.47	16.34	26.23	13.48	28.76	25.82	40.85	24.77	14.38	14.8	18.92	35.95	31.46	24.2	26.18	23.97	21.57	17.98	47.01	20.97	14.75	15.49	34.72	33.11	29.1	18.79
ART3	14.12	14.77	11.98	12.04	10.81	17.19	16.34	19.87	15.02	7.57	15.92	35.95	17.98	35.95	14.38	31.46	32.96	23.97	28.76	14.98	22.47	15.41	13.84	20.97	10.89	23.32	10.11	17.26	17	24.51	11.98	11.68	19.03	11.35	17.98	26.96	21.43	16.41	20.97	25.17	8.99	22.12	20.47	12.91	10.38	26.84	18.92	30.24	22.88
ART4	26.96	5.17	31.46	3.39	3.69	38.3	10.46	28.38	19.11	39.74	9.92	35.95	8.99	35.95	25.17	17.98	41.94	47.93	23.97	29.96	26.96	25.68	7.44	17.98	4.36	29.15	8.61	20.61	9.48	37.59	20.77	8.09	21.15	7.57	46.74	22.47	24.89	17.58	29.96	50.33	62.91	15.21	8.49	13.83	4.97	29.3	28.38	24.54	22.06
ART5	21.83	19.95	8.99	13.74	12.48	14.07	16.34	13.25	17.75	13.25	15.73	71.9	8.99	107.85	10.79	11.23	20.97	11.98	23.97	32.96	26.96	35.95	14.57	11.98	14.71	19.43	7.49	22.05	13.4	27.78	15.18	8.09	12.69	11.62	32.36	22.47	30.42	17.58	20.97	14.38	17.98	31.8	14.48	22.12	9.94	23.89	21.76	30.82	25.33
ARTN	5.14	15.27	13.48	9.67	9.58	16.41	18.96	17.03	17.75	17.03	20.97	35.95	44.94	35.95	46.74	17.98	32.96	29.96	40.74	38.95	40.44	30.82	16.46	8.99	9.8	29.15	8.99	17.26	16.34	17.98	13.58	10.79	23.26	8.65	10.79	22.47	29.73	16.8	20.97	28.76	44.94	13.83	23.47	12.91	10.81	23.89	22.71	24.54	12.26
ARV1	26.96	22.65	13.48	22.22	23.91	24.23	32.03	25.54	31.86	22.71	27.9	35.95	8.99	71.9	21.57	26.96	44.94	17.98	40.74	41.94	17.98	41.09	21.28	23.97	41.4	36.92	45.31	27.32	21.9	34.32	26.36	40.44	31.72	40.82	43.14	35.95	28.35	27.74	35.95	17.98	35.95	31.8	21.47	28.58	27.33	35.46	26.49	32.53	21.24
ARVCF	26.96	56.39	25.47	53.42	51.25	40.64	37.91	22.71	40.05	37.84	40.63	35.95	26.96	35.95	32.36	29.21	14.98	53.93	26.36	38.95	62.91	25.68	20.12	31.46	35.95	29.15	37.82	28.76	23.86	40.85	31.16	46.74	21.15	39.47	43.14	17.98	38.72	65.26	23.97	21.57	44.94	30.42	24.97	22.12	20.75	31.76	38.79	34.24	26.96
ARX	17.98	13.79	11.98	11.87	10.02	11.72	11.11	12.3	18.66	11.35	13.29	35.95	44.94	35.95	14.38	24.72	32.96	29.96	16.78	35.95	35.95	30.82	19.5	16.48	5.45	20.4	7.86	27.32	15.03	37.59	11.18	6.29	14.8	7.84	50.33	26.96	24.2	20.71	14.98	14.38	44.94	29.04	17.48	15.67	21.34	31.76	29.33	27.39	22.88
AS3MT	21.83	27.09	38.95	39.68	35.25	15.63	30.72	24.6	20.02	24.6	22.28	35.95	8.99	35.95	14.38	29.21	14.98	35.95	28.76	29.96	17.98	20.54	12.26	20.97	14.71	20.4	14.98	27.32	12.75	27.78	11.18	15.28	21.15	14.6	50.33	31.46	26.96	23.06	14.98	25.17	35.95	24.89	14.48	15.67	9.06	29.3	27.44	25.68	17.98
ASAH1	101.43	35.21	82.39	43.41	42.19	73.47	33.99	127.72	51.42	45.41	33.33	35.95	35.95	35.95	14.38	33.7	29.96	41.94	26.36	23.97	13.48	10.27	32.91	197.73	98.59	198.22	116.84	75.74	37.26	106.22	122.23	94.37	131.12	107.04	35.95	31.46	46.32	55.88	26.96	35.95	17.98	51.16	31.96	77.43	35.07	53.93	21.76	31.96	105.4
ASAH2B	25.68	25.36	28.46	26.45	26.19	17.19	37.91	18.92	25.94	28.38	23.22	107.85	26.96	35.95	17.98	35.95	35.95	29.96	19.17	17.98	44.94	30.82	18.55	16.48	22.33	17.49	20.6	24.45	17.32	34.32	19.97	13.48	19.03	18.38	32.36	31.46	22.82	24.23	17.98	21.57	17.98	20.74	17.98	22.12	11.84	30.04	42.57	26.25	31.05
ASAP1	32.1	26.84	34.45	35.78	31.82	50.02	30.07	42.57	39.14	43.52	32.21	35.95	35.95	35.95	28.76	15.73	26.96	77.89	45.54	26.96	22.47	46.22	27.67	52.43	27.24	46.64	25.47	34.99	25.17	29.41	40.74	31.46	38.07	23.52	35.95	44.94	35.95	29.31	20.97	21.57	17.98	37.33	23.47	27.65	21.04	33.24	30.27	33.67	50.66
ASAP2	34.67	33.98	43.44	36.8	37.71	49.24	37.26	40.68	31.4	45.41	29.21	71.9	17.98	35.95	32.36	40.44	32.96	65.91	23.97	14.98	35.95	41.09	28.09	40.44	19.61	32.06	19.47	53.21	31.05	37.59	41.54	45.84	31.72	24.06	46.74	58.42	35.26	31.26	59.92	39.55	26.96	51.16	24.97	30.42	27.18	31.76	28.38	30.24	50.66
ASAP3	17.98	21.92	32.96	20.69	16	22.66	15.69	19.87	14.56	11.35	13.67	35.95	17.98	35.95	21.57	26.96	23.97	23.97	35.95	11.98	22.47	20.54	19.39	17.98	9.26	22.35	11.98	24.45	17	27.78	22.37	13.48	16.92	10	28.76	40.44	33.19	27.74	3	39.55	44.94	13.83	25.47	17.51	13.88	37.92	33.11	25.11	28.6
ASB1	17.98	24.87	10.49	26.62	24.52	25.01	28.76	32.17	30.49	18.92	23.97	71.9	17.98	35.95	32.36	24.72	23.97	29.96	43.14	47.93	35.95	30.82	22.85	14.98	25.6	31.09	28.84	30.68	23.86	19.61	27.96	17.98	23.26	26.22	28.76	44.94	37.33	24.62	26.96	32.36	26.96	29.04	25.47	12.91	20.31	39.4	19.87	29.67	27.78
ASB10	10.27	15.76	7.49	10.34	10.02	15.63	24.84	21.76	16.84	24.6	27.34	71.9	44.94	35.95	28.76	33.7	32.96	35.95	26.36	38.95	26.96	35.95	17.82	14.98	11.98	18.46	10.49	36.91	15.03	27.78	20.77	10.79	21.15	12.7	35.95	31.46	26.27	23.45	38.95	39.55	26.96	20.74	22.97	16.59	12.57	39.89	35.95	27.96	22.06
ASB11	20.54	15.51	25.47	11.87	11.78	15.63	17	20.81	13.65	11.35	13.86	35.95	17.98	35.95	28.76	33.7	35.95	29.96	40.74	29.96	44.94	15.41	12.47	25.47	8.17	21.38	9.36	21.57	12.75	26.15	10.39	8.09	12.69	8.11	21.57	22.47	22.12	19.54	14.98	53.93	26.96	24.89	18.97	14.75	9.5	34.72	38.79	29.1	26.15
ASB12	23.11	17.73	8.99	13.91	12.48	17.19	18.96	17.03	12.74	11.35	12.92	35.95	26.96	35.95	32.36	22.47	20.97	11.98	31.16	26.96	13.48	15.41	15.83	13.48	7.63	21.38	12.73	27.32	14.38	29.41	19.97	15.28	6.34	13.79	28.76	8.99	23.51	18.37	14.98	35.95	26.96	27.65	18.47	14.75	14.61	38.66	35.95	27.96	29.41
ASB13	23.11	19.45	10.49	14.41	10.9	21.88	21.57	27.44	25.03	15.14	22.66	35.95	8.99	35.95	17.98	29.21	35.95	29.96	21.57	8.99	22.47	35.95	12.89	17.98	12.53	24.29	13.11	24.45	11.77	13.07	19.17	19.77	23.26	14.6	25.17	17.98	30.42	21.49	17.98	50.33	35.95	24.89	15.48	19.36	9.21	30.04	28.38	28.53	23.7
ASB14	11.56	5.66	7.49	5.43	5.01	18.76	17	15.14	14.56	17.03	13.86	35.95	8.99	35.95	14.38	6.74	14.98	23.97	14.38	32.96	13.48	5.14	9.64	17.98	4.36	17.49	4.87	13.42	7.84	17.98	17.58	8.09	6.34	5.41	32.36	26.96	19.36	15.24	5.99	32.36	8.99	8.3	11.98	17.51	7.31	25.36	24.6	24.54	17.16
ASB15	17.98	16.01	17.98	15.09	11.51	21.88	24.84	17.03	20.93	28.38	27.53	35.95	26.96	35.95	35.95	31.46	44.94	53.93	47.93	47.93	49.43	30.82	19.08	14.98	19.61	23.32	17.23	31.16	24.84	27.78	20.77	12.58	21.15	16.76	64.71	17.98	27.65	24.62	29.96	32.36	44.94	27.65	20.97	15.67	11.25	42.11	41.63	33.67	33.5
ASB16	16.69	12.8	5.99	12.89	10.46	21.1	23.53	16.08	17.29	11.35	22.28	35.95	8.99	35.95	28.76	17.98	14.98	23.97	19.17	17.98	17.98	30.82	18.03	19.47	15.8	19.43	15.73	20.13	17	29.41	13.58	16.18	8.46	16.22	39.55	26.96	29.73	16.41	17.98	32.36	26.96	20.74	18.97	11.98	13.15	28.32	29.33	29.67	29.41
ASB17	24.4	9.11	19.47	9.16	10.9	14.85	20.92	18.92	10.47	20.81	15.54	35.95	8.99	35.95	21.57	17.98	23.97	29.96	28.76	23.97	22.47	10.27	16.14	25.47	5.99	18.46	9.36	22.53	14.38	27.78	11.18	7.19	10.57	10	25.17	40.44	20.05	19.54	14.98	21.57	8.99	22.12	15.98	14.75	11.11	32.5	32.17	22.83	26.96
ASB18	15.41	7.88	11.98	13.06	9.49	18.76	14.38	16.08	12.29	13.25	13.86	35.95	17.98	35.95	17.98	31.46	29.96	5.99	21.57	26.96	40.44	25.68	13.63	17.98	13.62	22.35	12.36	26.84	18.63	29.41	13.58	10.79	10.57	10.54	35.95	31.46	29.04	21.1	14.98	32.36	44.94	30.42	15.98	16.59	10.38	37.43	37.84	30.24	17.98
ASB2	25.68	16.01	8.99	10.34	13.45	17.98	15.03	17.98	17.29	26.49	14.61	35.95	26.96	35.95	25.17	26.96	17.98	11.98	26.36	17.98	17.98	30.82	17.92	20.97	5.99	28.18	9.74	18.22	20.59	31.05	19.97	8.09	21.15	9.46	3.6	17.98	25.58	19.93	11.98	32.36	8.99	19.36	18.97	19.36	13.3	25.61	24.6	26.25	23.7
ASB3	11.56	15.51	16.48	11.02	12.13	10.16	10.46	14.19	10.47	5.68	18.91	35.95	17.98	35.95	17.98	24.72	14.98	17.98	23.97	5.99	17.98	15.41	15.83	17.98	18.52	16.52	8.61	14.86	14.71	11.44	17.58	15.28	2.11	11.08	17.98	13.48	16.59	21.1	17.98	3.6	8.99	16.59	21.47	12.91	13.88	18.71	29.33	29.1	11.44
ASB4	19.26	21.92	16.48	12.89	10.72	21.88	31.38	25.54	23.66	17.03	33.33	35.95	17.98	35.95	25.17	35.95	35.95	17.98	31.16	23.97	13.48	30.82	22.33	16.48	32.68	21.38	22.47	15.34	18.96	35.95	23.97	24.27	19.03	22.71	39.55	13.48	27.65	17.58	26.96	21.57	17.98	24.89	18.47	10.14	14.47	27.83	34.06	25.11	22.06
ASB5	14.12	4.68	7.49	3.56	4.39	14.85	3.27	12.3	9.56	9.46	6.93	35.95	35.95	35.95	21.57	20.22	20.97	5.99	19.17	59.92	22.47	41.09	6.92	14.98	5.99	16.52	8.24	16.78	6.54	31.05	18.37	7.19	4.23	5.14	28.76	26.96	26.96	21.49	8.99	25.17	8.99	13.83	6.99	13.83	5.11	30.29	35.95	27.39	22.88
ASB6	26.96	32.5	19.47	26.12	30.59	27.35	30.72	29.33	24.12	24.6	29.77	35.95	17.98	35.95	28.76	31.46	32.96	17.98	47.93	32.96	35.95	46.22	35.95	29.96	32.68	25.26	28.46	35.47	31.38	26.15	23.17	27.86	38.07	24.6	35.95	53.93	22.82	35.56	29.96	46.74	53.93	37.33	35.45	28.58	34.34	30.04	37.84	30.82	27.78
ASB7	21.83	12.31	16.48	13.91	13.8	17.19	17	34.06	19.11	13.25	19.66	35.95	44.94	35.95	10.79	15.73	41.94	23.97	31.16	50.93	62.91	51.36	18.55	16.48	14.16	33.04	19.85	29.72	18.63	24.51	19.17	14.38	21.15	16.49	46.74	26.96	23.51	20.32	44.94	17.98	8.99	26.27	22.97	19.36	15.64	27.83	26.49	23.97	27.78
ASB8	15.41	14.04	14.98	11.7	13.89	13.29	11.11	12.3	10.01	9.46	15.73	35.95	17.98	35.95	25.17	17.98	14.98	5.99	14.38	14.98	13.48	5.14	16.14	13.48	13.07	15.55	14.23	18.69	17.98	16.34	13.58	17.98	16.92	12.97	10.79	17.98	17.28	12.5	14.98	17.98	8.99	23.51	18.97	14.75	16.08	17.73	21.76	14.84	17.16
ASB9	26.96	16.99	10.49	15.26	12.48	17.19	22.22	16.08	12.29	13.25	22.09	35.95	8.99	35.95	39.55	11.23	17.98	17.98	11.98	26.96	35.95	25.68	15.41	13.48	8.72	25.26	10.86	22.05	16.01	27.78	7.99	8.99	19.03	10.81	39.55	26.96	25.58	27.74	8.99	10.79	35.95	29.04	15.98	12.91	11.84	25.86	32.17	28.53	17.98
ASCC1	41.09	16.99	16.48	22.55	21.97	24.23	28.11	21.76	27.3	13.25	21.53	35.95	8.99	35.95	17.98	31.46	35.95	35.95	21.57	32.96	49.43	25.68	16.67	22.47	21.24	28.18	26.21	22.53	16.01	34.32	23.17	24.27	12.69	24.87	25.17	49.43	35.26	23.06	32.96	28.76	8.99	22.12	17.98	19.36	15.34	28.56	26.49	28.53	36.77
ASCC2	19.26	23.64	20.97	21.37	24.35	26.57	15.03	26.49	18.66	26.49	15.17	35.95	17.98	35.95	14.38	22.47	20.97	41.94	26.36	20.97	31.46	20.54	20.33	25.47	25.06	22.35	20.6	24.45	23.2	27.78	19.97	20.67	10.57	13.79	25.17	40.44	38.72	27.74	8.99	21.57	8.99	37.33	26.46	23.05	21.78	33.73	28.38	32.53	26.15
ASCC3	38.52	52.2	58.42	50.37	53.71	64.09	48.37	54.87	66.44	56.76	58.23	35.95	17.98	35.95	28.76	22.47	53.93	17.98	74.3	44.94	62.91	15.41	58.28	44.94	75.17	41.78	79.77	48.41	45.76	44.12	40.74	53.93	65.56	77.58	39.55	35.95	49.78	79.33	29.96	39.55	62.91	42.86	40.94	47.01	70.29	38.91	36.9	37.09	58.01
ASCL1	73.19	124.11	106.36	142.45	148.73	60.18	140.54	45.41	170.65	113.53	193.8	35.95	53.93	35.95	35.95	29.21	41.94	35.95	19.17	14.98	13.48	30.82	75.26	32.96	103.5	28.18	120.21	33.07	54.58	26.15	47.14	71.9	44.41	96.23	32.36	31.46	38.03	60.57	47.93	21.57	8.99	23.51	43.94	81.12	87.39	32.26	35	33.1	28.6
ASCL2	37.24	25.36	23.97	24.08	17.67	21.88	22.88	26.49	19.11	24.6	19.1	35.95	17.98	35.95	28.76	13.48	44.94	29.96	35.95	26.96	31.46	46.22	20.54	35.95	16.34	25.26	23.22	24.45	16.67	44.12	27.16	16.18	29.61	19.73	39.55	31.46	29.04	30.09	14.98	46.74	26.96	16.59	19.97	21.2	14.76	34.72	32.17	32.53	31.87
ASCL3	21.83	27.83	22.47	16.62	15.29	20.32	18.96	24.6	17.75	18.92	17.98	35.95	26.96	35.95	14.38	31.46	38.95	53.93	31.16	29.96	22.47	41.09	16.56	14.98	12.53	18.46	13.86	20.13	14.38	16.34	19.17	13.48	12.69	12.43	32.36	22.47	26.27	19.93	20.97	35.95	17.98	17.98	15.98	16.59	11.4	32.26	27.44	29.67	14.71
ASCL4	19.26	18.22	11.98	14.08	13.89	25.79	19.61	18.92	20.93	17.03	19.66	35.95	8.99	35.95	39.55	33.7	17.98	29.96	19.17	50.93	31.46	25.68	19.08	16.48	13.62	20.4	9.74	23.01	16.01	29.41	19.97	9.89	10.57	12.43	46.74	31.46	22.12	27.35	14.98	64.71	89.88	23.51	29.46	22.12	13.74	39.15	37.84	40.52	24.51
ASCL5	17.98	24.13	14.98	23.57	19.69	27.35	26.15	21.76	28.67	24.6	27.71	35.95	8.99	35.95	7.19	31.46	35.95	23.97	40.74	32.96	17.98	30.82	24.32	14.98	27.24	24.29	24.72	28.76	23.2	31.05	32.76	22.47	19.03	24.6	25.17	22.47	33.19	26.96	20.97	39.55	44.94	31.8	32.46	22.12	21.78	31.03	40.68	37.66	28.6
ASDURF	30.82	33.49	37.45	34.26	30.59	27.35	32.03	19.87	23.66	32.17	23.03	35.95	8.99	35.95	28.76	17.98	29.96	11.98	28.76	32.96	35.95	20.54	30.19	25.47	24.51	37.89	26.21	25.41	23.86	27.78	32.76	26.06	21.15	20.27	7.19	31.46	23.51	23.06	35.95	28.76	8.99	24.89	21.47	30.42	25.87	17.98	20.81	18.83	23.7
ASF1A	33.38	25.86	28.46	32.73	39.47	21.88	28.11	12.3	23.21	24.6	25.28	71.9	26.96	35.95	14.38	40.44	20.97	35.95	16.78	11.98	26.96	15.41	21.49	22.47	32.14	24.29	34.08	28.76	17.65	16.34	23.97	33.25	19.03	36.76	25.17	13.48	24.2	31.65	47.93	14.38	17.98	23.51	21.47	26.73	23.68	16.01	18.92	24.54	23.7
ASF1B	26.96	56.14	58.42	60.03	67.07	30.48	68.63	34.06	44.14	30.27	51.12	35.95	17.98	35.95	21.57	53.93	26.96	59.92	35.95	35.95	40.44	15.41	35.64	28.46	16.89	26.23	20.6	30.2	43.79	26.15	23.97	15.28	23.26	18.92	46.74	31.46	37.33	51.19	38.95	28.76	44.94	30.42	48.93	38.72	45.89	33.49	30.27	38.8	31.05
ASGR1	23.11	13.3	10.49	10.68	9.23	24.23	15.03	40.68	19.11	17.03	14.98	35.95	17.98	35.95	10.79	40.44	32.96	29.96	26.36	29.96	49.43	30.82	14.15	14.98	8.72	27.21	13.48	25.41	19.28	26.15	27.16	14.38	14.8	13.25	43.14	44.94	25.58	27.35	20.97	35.95	35.95	37.33	11.98	59.92	12.57	40.63	42.57	31.96	20.43
ASGR2	8.99	15.02	10.49	7.12	7.74	42.98	30.72	24.6	22.75	28.38	23.03	35.95	8.99	35.95	10.79	31.46	23.97	23.97	33.55	29.96	44.94	15.41	16.14	22.47	11.98	25.26	10.49	28.28	17.32	31.05	21.57	17.98	19.03	11.08	50.33	35.95	26.27	19.54	23.97	7.19	44.94	20.74	16.48	70.06	14.61	39.15	28.38	32.53	27.78
ASH1L	62.91	53.43	50.93	59.69	57.22	50.02	65.37	57.71	65.99	52.98	81.26	35.95	8.99	35.95	39.55	40.44	38.95	35.95	23.97	29.96	26.96	25.68	57.86	37.45	127.46	47.61	126.2	53.69	56.54	40.85	68.71	126.73	69.79	134.07	50.33	13.48	47.01	55.88	23.97	28.76	71.9	55.31	55.42	39.64	69.56	35.7	36.9	35.95	42.49
ASH2L	29.53	22.16	29.96	21.88	20.3	28.92	25.49	30.27	27.76	24.6	25.47	35.95	8.99	35.95	39.55	15.73	23.97	17.98	21.57	32.96	44.94	35.95	20.12	29.96	19.61	18.46	13.11	25.41	22.22	26.15	16.78	16.18	10.57	15.68	39.55	26.96	26.27	32.04	23.97	17.98	17.98	20.74	17.48	31.34	20.46	32.26	28.38	26.82	26.15
ASIC1	10.27	17.24	10.49	12.72	13.27	15.63	13.07	16.08	12.74	17.03	18.16	35.95	71.9	35.95	43.14	15.73	26.96	23.97	35.95	17.98	31.46	51.36	21.8	8.99	12.53	15.55	11.61	24.45	21.9	24.51	10.39	12.58	19.03	12.16	32.36	17.98	26.27	20.71	20.97	32.36	44.94	33.19	23.47	16.59	16.66	27.83	29.33	34.81	23.7
ASIC2	11.56	9.36	11.98	5.6	5.89	11.72	9.15	15.14	13.65	7.57	10.11	35.95	26.96	35.95	17.98	35.95	17.98	35.95	19.17	26.96	40.44	35.95	13.94	16.48	4.9	12.63	4.12	20.13	12.42	11.44	15.18	5.39	10.57	6.49	25.17	17.98	22.12	14.07	20.97	28.76	35.95	13.83	15.48	15.67	9.21	27.09	22.71	23.4	19.61
ASIC3	15.41	26.35	11.98	24.25	21.97	17.98	45.76	18.92	33.68	30.27	36.14	35.95	44.94	35.95	35.95	29.21	35.95	35.95	23.97	20.97	58.42	56.49	21.91	14.98	25.06	34.01	29.96	28.76	18.3	27.78	17.58	42.24	10.57	24.6	28.76	26.96	27.65	28.53	17.98	50.33	44.94	27.65	27.46	11.06	15.78	34.23	37.84	30.82	22.88
ASIC4	5.14	4.43	3	3.39	3.43	10.16	8.5	8.51	6.83	11.35	7.3	35.95	8.99	35.95	3.6	4.49	8.99	17.98	16.78	5.99	13.48	10.27	5.66	16.48	8.72	7.77	5.24	7.67	5.23	6.54	2.4	6.29	6.34	4.87	10.79	17.98	11.75	8.6	11.98	14.38	17.98	13.83	3.99	5.53	3.65	13.79	15.14	12.55	8.99
ASIC5	14.12	10.1	13.48	7.12	6.5	17.98	20.92	17.03	13.2	20.81	14.98	35.95	8.99	35.95	14.38	11.23	26.96	5.99	21.57	29.96	22.47	20.54	13.94	8.99	8.72	14.57	9.74	26.84	14.71	21.24	14.38	10.79	12.69	8.65	35.95	17.98	21.43	14.07	17.98	21.57	17.98	29.04	12.98	8.3	10.38	25.86	27.44	25.68	13.89
ASIP	7.7	3.69	10.49	4.07	4.31	19.54	15.03	19.87	9.1	7.57	5.99	35.95	26.96	35.95	25.17	6.74	32.96	47.93	35.95	26.96	22.47	56.49	7.44	7.49	5.45	11.66	3.74	20.13	5.56	31.05	7.99	12.58	14.8	8.38	39.55	31.46	38.72	15.24	20.97	39.55	35.95	22.12	8.99	17.51	3.22	30.29	33.11	22.83	13.07
ASL	28.25	25.61	20.97	23.57	20.83	38.3	30.72	30.27	30.04	28.38	31.46	35.95	53.93	35.95	50.33	49.43	29.96	47.93	31.16	47.93	40.44	35.95	33.65	31.46	21.24	28.18	28.84	32.12	39.55	39.22	30.36	32.36	19.03	18.92	21.57	17.98	36.64	41.03	26.96	25.17	26.96	48.4	34.95	48.86	33.47	46.05	35	41.09	30.23
ASMT	12.84	16.01	4.49	12.72	12.22	19.54	18.96	20.81	15.47	15.14	18.91	71.9	17.98	35.95	46.74	58.42	20.97	29.96	4.79	29.96	17.98	35.95	18.66	26.96	11.98	22.35	13.86	18.69	17.65	17.98	17.58	22.47	21.15	14.87	28.76	26.96	27.65	30.09	11.98	32.36	44.94	20.74	21.47	19.36	14.91	33.24	35	54.21	31.87
ASMTL	29.53	16.74	17.98	14.41	12.22	32.04	21.57	34.06	27.3	28.38	26.21	35.95	8.99	35.95	21.57	38.2	17.98	11.98	23.97	23.97	17.98	20.54	20.12	34.45	43.03	26.23	38.57	23.49	17.65	24.51	25.57	26.96	16.92	42.98	35.95	17.98	28.35	39.86	11.98	21.57	17.98	34.57	20.47	23.97	16.51	33.49	23.65	49.65	27.78
ASNS	39.8	52.2	55.42	79.19	78.49	28.92	44.45	30.27	46.42	24.6	40.26	107.85	26.96	71.9	28.76	35.95	11.98	29.96	28.76	17.98	31.46	30.82	49.68	22.47	55.02	19.43	52.43	33.07	55.89	19.61	35.15	50.33	23.26	36.76	17.98	53.93	24.2	42.2	23.97	32.36	35.95	35.95	49.93	43.33	66.35	31.76	24.6	31.96	36.77
ASNSD1	19.26	28.32	31.46	26.45	35.86	21.1	22.22	16.08	15.93	22.71	27.34	35.95	8.99	35.95	14.38	24.72	20.97	29.96	26.36	11.98	13.48	10.27	21.91	19.47	28.33	28.18	20.22	17.26	18.3	27.78	23.17	17.08	25.38	18.38	21.57	8.99	22.82	14.07	17.98	10.79	8.99	27.65	17.98	36.87	23.53	16.25	13.25	18.83	22.88
ASPA	15.41	13.54	10.49	8.65	6.5	25.79	20.26	27.44	20.48	24.6	23.22	35.95	35.95	35.95	21.57	35.95	32.96	41.94	40.74	35.95	31.46	35.95	16.14	26.96	13.07	27.21	8.99	33.55	15.69	42.49	29.56	12.58	19.03	9.46	32.36	22.47	39.41	26.96	23.97	35.95	26.96	31.8	21.47	17.51	13.3	37.92	42.57	37.66	35.95
ASPDH	38.52	32.26	35.95	39.17	44.83	17.19	21.57	27.44	18.66	22.71	20.97	35.95	8.99	35.95	25.17	26.96	11.98	23.97	33.55	23.97	8.99	30.82	29.56	16.48	12.53	32.06	13.11	29.72	37.91	21.24	21.57	17.08	8.46	10.81	17.98	13.48	24.2	32.82	35.95	25.17	35.95	29.04	38.95	40.56	36.97	29.8	24.6	30.24	25.33
ASPG	14.12	20.68	14.98	17.98	13.98	15.63	19.61	15.14	13.65	17.03	16.1	35.95	35.95	35.95	17.98	22.47	14.98	11.98	38.35	8.99	40.44	46.22	22.74	19.47	15.8	21.38	12.36	23.97	18.63	22.88	22.37	9.89	10.57	13.52	25.17	35.95	26.27	21.1	17.98	14.38	26.96	23.51	24.47	25.81	17.1	31.03	19.87	33.1	20.43
ASPH	95.01	137.4	74.9	125.66	111.11	69.56	60.14	83.26	74.63	58.66	70.22	71.9	89.88	107.85	129.42	132.57	17.98	35.95	38.35	35.95	26.96	46.22	75.89	77.89	73.54	84.53	63.29	76.22	80.4	60.46	56.72	45.84	54.98	64.6	21.57	13.48	82.27	170.77	68.91	39.55	17.98	60.84	58.92	77.43	68.98	64.27	35.95	37.66	77.62
ASPHD1	8.99	15.76	8.99	11.87	11.16	21.1	24.19	20.81	21.84	9.46	17.98	35.95	17.98	35.95	14.38	33.7	23.97	11.98	23.97	20.97	4.49	20.54	15.09	13.48	13.07	14.57	10.11	16.78	15.03	11.44	11.18	7.19	10.57	11.35	25.17	22.47	19.36	21.88	23.97	7.19	44.94	13.83	18.97	11.98	14.61	20.93	22.71	23.4	17.16
ASPHD2	20.54	28.81	19.47	17.64	17.4	21.88	29.41	17.03	22.75	26.49	27.53	35.95	26.96	35.95	14.38	31.46	26.96	23.97	26.36	14.98	35.95	10.27	21.28	34.45	10.89	23.32	19.1	18.69	17	22.88	20.77	14.38	16.92	18.65	28.76	35.95	22.12	20.32	20.97	50.33	71.9	24.89	26.96	17.51	20.31	31.03	21.76	37.09	23.7
ASPM	30.82	31.76	25.47	37.99	40.7	26.57	31.38	23.65	30.49	28.38	37.07	35.95	8.99	35.95	28.76	17.98	29.96	5.99	38.35	29.96	35.95	25.68	35.32	11.98	11.98	22.35	13.48	34.03	46.74	13.07	17.58	25.17	14.8	17.84	21.57	31.46	27.65	32.04	35.95	10.79	26.96	30.42	40.94	24.89	57	33	35	27.39	34.32
ASPN	23.11	6.89	26.96	4.92	4.04	28.92	11.11	26.49	15.47	32.17	7.49	35.95	17.98	35.95	17.98	26.96	32.96	11.98	35.95	11.98	26.96	35.95	7.55	22.47	6.54	32.06	7.12	19.17	7.19	39.22	31.16	8.09	6.34	7.84	25.17	35.95	29.73	19.54	14.98	25.17	35.95	30.42	11.98	19.36	7.45	27.83	36.9	34.24	22.88
ASPRV1	25.68	17.73	14.98	15.26	13.71	22.66	24.19	18.92	23.21	20.81	22.09	35.95	26.96	71.9	28.76	15.73	23.97	5.99	35.95	26.96	44.94	35.95	19.7	19.47	12.53	19.43	14.61	23.01	16.67	21.24	20.77	15.28	19.03	12.43	28.76	35.95	36.64	29.31	29.96	28.76	26.96	30.42	23.47	12.91	15.2	31.52	36.9	30.82	25.33
ASPSCR1	41.09	46.05	35.95	43.58	38.5	35.95	41.18	32.17	32.31	37.84	34.64	71.9	62.91	35.95	28.76	42.69	20.97	59.92	21.57	41.94	58.42	56.49	58.38	28.46	39.22	31.09	37.45	44.1	56.21	32.68	35.15	29.66	27.49	39.47	43.14	26.96	34.57	47.28	35.95	50.33	62.91	40.1	65.41	39.64	58.46	43.09	47.3	45.65	42.49
ASRGL1	42.37	43.83	31.46	46.63	50.72	21.1	24.84	25.54	22.3	30.27	28.09	71.9	26.96	35.95	46.74	20.22	29.96	35.95	31.16	29.96	4.49	15.41	38.68	17.98	14.16	24.29	6.37	24.93	50.33	16.34	14.38	13.48	16.92	17.84	35.95	31.46	38.72	42.98	32.96	32.36	26.96	13.83	44.44	57.15	51.44	27.09	20.81	33.1	20.43
ASS1	101.43	138.14	83.89	106.84	112.34	74.25	108.51	69.06	89.65	47.3	114.97	179.76	98.87	143.8	97.07	114.59	29.96	29.96	26.36	20.97	22.47	41.09	109.32	76.4	53.38	65.1	74.52	55.6	107.2	47.39	51.13	57.52	74.02	57.31	46.74	26.96	53.93	78.55	41.94	68.31	26.96	62.22	122.83	102.32	81.26	68.7	63.39	142.66	69.45
ASTE1	32.1	25.12	22.47	21.2	21.97	20.32	24.84	19.87	20.48	20.81	20.22	107.85	35.95	35.95	53.93	42.69	32.96	29.96	33.55	14.98	22.47	15.41	19.39	10.49	11.98	14.57	12.36	20.61	19.28	24.51	19.97	7.19	12.69	14.33	14.38	35.95	12.44	23.06	17.98	32.36	26.96	19.36	22.47	10.14	15.34	27.83	24.6	34.24	21.24
ASTL	6.42	5.42	11.98	7.63	6.42	17.19	15.03	10.41	9.56	22.71	15.17	35.95	35.95	35.95	21.57	22.47	32.96	5.99	33.55	14.98	31.46	25.68	11.74	11.98	7.08	19.43	10.86	19.65	10.79	14.71	7.19	7.19	12.69	5.95	28.76	35.95	24.2	18.76	26.96	32.36	44.94	34.57	14.48	10.14	8.77	31.27	37.84	23.97	16.34
ASTN1	14.12	12.31	13.48	15.6	9.32	14.07	18.3	15.14	16.84	18.92	17.04	35.95	8.99	35.95	17.98	15.73	17.98	23.97	4.79	29.96	22.47	25.68	11.42	26.96	18.52	8.74	17.23	15.34	14.71	11.44	13.58	15.28	16.92	15.68	14.38	26.96	20.05	14.85	14.98	21.57	8.99	12.44	13.98	10.14	7.01	24.38	25.54	24.54	18.79
ASTN2	16.69	33.73	31.46	40.53	43.6	25.79	18.96	24.6	20.93	34.06	18.91	35.95	44.94	35.95	25.17	31.46	32.96	47.93	23.97	29.96	44.94	35.95	18.55	20.97	14.16	16.52	18.72	27.32	27.13	26.15	19.97	18.87	19.03	15.95	32.36	35.95	33.19	35.56	41.94	43.14	53.93	38.72	26.46	14.75	16.81	33.98	29.33	39.37	22.06
ASXL1	20.54	33.49	31.46	30.52	34.9	34.39	38.57	31.22	31.86	26.49	39.32	107.85	8.99	35.95	32.36	35.95	41.94	23.97	28.76	56.92	26.96	51.36	44.76	23.97	40.31	32.06	38.2	35.47	46.41	29.41	31.96	38.65	25.38	32.17	53.93	17.98	32.49	38.69	41.94	17.98	17.98	29.04	47.93	25.81	45.89	32.26	32.17	41.66	38.4
ASXL2	51.36	37.18	46.44	48.5	47.64	32.04	32.68	23.65	27.76	41.63	31.64	35.95	17.98	35.95	14.38	17.98	20.97	41.94	31.16	32.96	44.94	46.22	33.02	41.94	47.93	52.47	47.56	26.84	34.97	31.05	39.95	36.85	46.52	52.98	14.38	26.96	25.58	29.31	17.98	28.76	17.98	27.65	41.94	30.42	40.34	31.52	35.95	25.68	29.41
ASXL3	23.11	38.66	14.98	36.46	37.88	18.76	24.84	19.87	21.84	20.81	28.27	35.95	8.99	35.95	25.17	31.46	53.93	35.95	43.14	44.94	44.94	20.54	29.77	17.98	47.39	22.35	53.18	23.49	24.84	35.95	28.76	62.91	23.26	58.39	25.17	26.96	38.03	32.04	26.96	32.36	44.94	24.89	33.45	16.59	28.79	37.67	31.22	38.23	26.15
ASZ1	17.98	15.02	10.49	11.19	8	18.76	18.96	17.98	13.2	11.35	20.41	35.95	26.96	35.95	14.38	51.68	35.95	23.97	16.78	20.97	53.93	20.54	15.83	14.98	13.62	20.4	8.61	15.82	20.59	26.15	16.78	10.79	10.57	9.46	25.17	17.98	31.11	19.93	14.98	28.76	26.96	22.12	17.98	11.98	11.69	27.09	33.11	26.25	16.34
ATAD1	33.38	44.32	35.95	40.53	41.58	25.01	44.45	41.63	33.22	34.06	36.51	35.95	26.96	35.95	35.95	24.72	20.97	11.98	33.55	14.98	31.46	15.41	33.65	29.96	53.38	34.01	53.93	31.16	30.07	29.41	35.15	43.14	42.3	49.2	35.95	17.98	33.19	36.73	44.94	17.98	17.98	26.27	32.96	35.03	31.57	32.5	22.71	33.1	42.49
ATAD2	32.1	49.74	46.44	65.63	70.41	25.01	49.02	15.14	46.87	34.06	47.75	35.95	26.96	35.95	17.98	33.7	8.99	29.96	14.38	23.97	13.48	15.41	43.29	13.48	20.15	22.35	18.72	27.8	52.95	35.95	19.97	29.66	23.26	17.03	25.17	17.98	28.35	49.24	32.96	32.36	8.99	34.57	43.44	35.95	60.06	22.65	15.14	25.11	23.7
ATAD2B	46.22	26.1	23.97	26.12	26.55	28.14	28.76	34.06	29.12	13.25	31.27	71.9	8.99	35.95	25.17	22.47	29.96	53.93	35.95	29.96	44.94	30.82	28.82	37.45	30.5	33.04	26.21	34.03	33.34	35.95	28.76	22.47	19.03	22.71	17.98	22.47	33.19	32.04	23.97	35.95	26.96	35.95	28.96	24.89	33.03	34.23	30.27	22.26	26.96
ATAD3A	73.19	69.19	52.43	65.97	66.72	75.81	108.51	81.36	105.12	58.66	89.32	35.95	80.89	107.85	111.45	58.42	38.95	47.93	52.73	35.95	31.46	51.36	175.35	73.4	98.05	67.04	89.13	89.16	183.68	58.83	80.69	106.06	80.36	102.18	50.33	40.44	73.98	98.08	56.92	39.55	26.96	63.61	179.26	137.35	207.81	61.56	27.44	42.23	72.72
ATAD3C	29.53	18.96	19.47	13.4	13.01	21.1	39.22	27.44	29.58	26.49	34.83	35.95	35.95	35.95	17.98	35.95	20.97	41.94	23.97	14.98	8.99	10.27	34.59	35.95	19.61	25.26	26.96	26.36	28.76	16.34	23.17	17.08	4.23	17.84	21.57	26.96	65.68	24.62	17.98	21.57	26.96	30.42	47.93	16.59	27.04	33.49	41.63	39.95	26.96
ATAD5	29.53	27.33	20.97	25.95	26.72	17.19	17.65	17.98	20.02	32.17	18.16	35.95	26.96	35.95	28.76	31.46	38.95	53.93	26.36	35.95	26.96	41.09	19.6	25.47	13.62	33.04	14.98	25.88	20.26	29.41	19.17	14.38	8.46	14.33	32.36	49.43	31.8	32.82	14.98	43.14	26.96	23.51	25.47	18.44	24.55	28.32	51.09	32.53	22.88
ATAT1	38.52	47.28	43.44	71.39	74.63	24.23	52.95	22.71	38.23	37.84	45.69	35.95	53.93	35.95	28.76	31.46	26.96	11.98	28.76	8.99	26.96	30.82	17.71	16.48	84.98	33.04	65.54	21.57	20.59	17.98	23.17	56.62	29.61	85.69	14.38	26.96	36.64	34.78	50.93	28.76	8.99	30.42	19.97	19.36	29.96	29.06	35.95	21.11	22.88
ATCAY	17.98	25.86	14.98	20.52	26.72	17.19	27.45	17.98	24.57	22.71	21.91	35.95	44.94	35.95	14.38	13.48	38.95	23.97	43.14	35.95	49.43	25.68	27.88	17.98	14.71	21.38	22.84	22.05	25.49	24.51	19.17	18.87	25.38	26.49	25.17	44.94	31.11	28.92	17.98	17.98	35.95	20.74	28.46	19.36	27.04	37.43	39.74	30.24	26.96
ATE1	48.79	36.94	40.44	49.01	41.4	38.3	45.76	40.68	39.59	35.95	40.07	35.95	26.96	35.95	14.38	22.47	41.94	41.94	35.95	44.94	44.94	41.09	28.72	40.44	49.02	36.92	54.3	37.39	29.09	27.78	46.34	48.53	29.61	44.06	21.57	17.98	33.19	27.35	35.95	43.14	44.94	31.8	26.96	31.34	27.33	27.83	43.52	22.83	32.68
ATF1	37.24	35.46	41.94	33.24	32.35	32.04	24.84	35	34.59	45.41	32.21	71.9	26.96	35.95	35.95	15.73	29.96	29.96	26.36	35.95	17.98	20.54	37.1	28.46	34.86	32.06	38.57	24.45	34.64	34.32	31.16	25.17	40.18	35.41	17.98	17.98	31.8	33.61	23.97	43.14	8.99	35.95	37.45	41.48	33.61	34.23	25.54	30.82	39.22
ATF2	39.8	46.79	40.44	48.5	50.63	41.42	45.76	36.9	42.32	47.3	42.5	35.95	26.96	35.95	46.74	51.68	41.94	17.98	31.16	32.96	40.44	46.22	47.8	50.93	41.4	39.84	38.2	32.12	43.79	37.59	39.95	38.65	31.72	41.36	46.74	44.94	38.72	61.74	68.91	32.36	17.98	55.31	47.93	29.5	39.6	41.61	25.54	46.22	40.85
ATF3	59.06	29.8	35.95	27.3	25.93	31.26	28.76	35	32.31	64.33	26.21	35.95	8.99	35.95	25.17	49.43	20.97	17.98	40.74	14.98	22.47	25.68	21.17	59.92	83.89	50.53	52.8	41.22	21.57	40.85	69.51	66.51	48.64	45.68	32.36	35.95	44.94	38.69	44.94	32.36	26.96	33.19	19.97	29.5	19.29	32.5	38.79	27.39	35.95
ATF4	304.3	313.46	402.95	428.7	474.92	144.59	85.63	143.8	111.49	157.05	90.25	107.85	89.88	35.95	50.33	85.38	53.93	59.92	52.73	59.92	40.44	30.82	431.1	274.13	360.06	236.11	397.71	183.59	329.12	183.02	254.85	333.45	249.54	290.04	43.14	53.93	122.37	190.7	131.82	39.55	98.87	141.04	242.67	354.9	383.62	73.13	34.06	55.92	210.8
ATF5	60.35	63.28	64.41	89.37	111.9	35.95	24.84	27.44	29.58	37.84	31.46	35.95	8.99	35.95	14.38	31.46	32.96	47.93	62.32	20.97	13.48	61.63	50.52	37.45	31.59	49.55	32.96	56.08	70.92	44.12	27.96	35.05	31.72	29.73	21.57	17.98	29.73	44.16	50.93	53.93	17.98	30.42	48.93	393.62	90.17	41.61	39.74	31.39	53.93
ATF6	35.95	52.7	47.93	43.41	37.45	43.77	32.68	42.57	41.87	37.84	43.44	35.95	26.96	35.95	28.76	17.98	17.98	41.94	16.78	17.98	22.47	15.41	37.84	40.44	74.63	33.04	70.4	23.01	37.59	24.51	57.52	65.61	54.98	64.06	46.74	17.98	26.96	39.08	38.95	21.57	17.98	27.65	30.96	26.73	41.07	25.12	22.71	35.38	33.5
ATF6B	38.52	37.92	31.46	45.79	42.46	33.61	43.14	29.33	53.7	34.06	49.62	35.95	98.87	35.95	14.38	26.96	20.97	17.98	19.17	20.97	40.44	5.14	24	23.97	50.66	26.23	48.68	28.76	34.64	27.78	24.77	64.71	46.52	47.03	25.17	17.98	21.43	28.53	23.97	61.12	44.94	24.89	23.47	33.19	22.36	28.81	23.65	22.83	23.7
ATF7	44.94	47.28	46.44	46.97	48.17	44.55	36.6	43.52	40.5	49.2	37.07	35.95	71.9	35.95	21.57	29.21	20.97	41.94	28.76	23.97	40.44	30.82	48	31.46	39.76	42.75	46.06	41.22	46.74	32.68	48.73	40.44	33.84	37.03	35.95	53.93	46.32	60.57	38.95	21.57	26.96	35.95	53.43	46.09	50.42	36.2	26.49	39.95	50.66
ATF7IP	77.04	59.59	74.9	81.91	86.58	53.15	48.37	55.82	61.44	56.76	53.55	35.95	8.99	35.95	46.74	31.46	29.96	47.93	28.76	23.97	4.49	35.95	73.47	59.92	69.18	68.02	74.9	54.17	84.65	49.02	80.69	97.07	82.48	74.06	35.95	49.43	38.72	60.18	62.91	43.14	17.98	29.04	74.9	77.43	100.69	34.23	46.36	34.81	57.19
ATF7IP2	17.98	15.27	11.98	13.91	14.94	28.92	25.49	20.81	25.94	20.81	20.04	35.95	26.96	71.9	10.79	20.22	32.96	5.99	26.36	41.94	35.95	30.82	18.03	16.48	10.35	33.04	14.98	23.01	17.32	27.78	23.17	15.28	10.57	12.7	32.36	22.47	24.2	19.54	8.99	39.55	26.96	26.27	16.98	18.44	11.55	32.5	40.68	22.83	38.4
ATG10	19.26	12.56	10.49	10.34	12.31	24.23	20.26	29.33	20.02	20.81	22.47	35.95	26.96	35.95	17.98	13.48	17.98	11.98	33.55	23.97	40.44	25.68	12.26	20.97	19.61	25.26	16.48	21.09	11.11	31.05	22.37	17.08	23.26	13.52	25.17	26.96	22.12	30.09	11.98	21.57	35.95	23.51	13.48	13.83	11.98	32.26	27.44	41.66	27.78
ATG101	32.1	30.04	25.47	33.92	36.04	28.92	26.15	31.22	30.04	32.17	21.35	35.95	26.96	35.95	32.36	44.94	32.96	41.94	33.55	26.96	22.47	41.09	27.88	31.46	25.06	23.32	24.72	29.72	24.84	35.95	28.76	17.08	25.38	20.54	50.33	44.94	40.79	34	32.96	43.14	35.95	31.8	27.96	27.65	27.62	34.97	35	40.52	26.96
ATG12	52.64	32.26	38.95	28.32	33.67	46.11	48.37	42.57	43.23	41.63	51.12	35.95	62.91	35.95	46.74	58.42	26.96	17.98	31.16	29.96	26.96	15.41	42.34	62.91	56.65	52.47	41.94	38.35	42.81	49.02	51.93	62.02	50.75	45.95	25.17	22.47	53.24	46.11	32.96	32.36	35.95	48.4	39.95	41.48	42.53	41.61	32.17	30.82	49.84
ATG13	37.24	31.52	47.93	34.09	38.5	45.33	38.57	38.79	45.96	68.12	39.13	35.95	53.93	35.95	39.55	40.44	47.93	47.93	35.95	20.97	40.44	20.54	41.82	41.94	48.48	35.95	47.93	40.74	48.04	50.66	37.55	44.04	52.87	42.17	43.14	22.47	49.78	49.63	59.92	46.74	35.95	35.95	38.95	46.09	44.43	38.66	33.11	37.66	55.56
ATG14	34.67	32.26	58.42	29	28.3	39.86	43.79	34.06	33.68	41.63	35.95	143.8	44.94	35.95	230.09	177.51	53.93	35.95	47.93	50.93	40.44	41.09	39.72	43.44	26.69	36.92	34.08	53.69	43.47	39.22	47.93	26.06	35.95	35.41	39.55	44.94	47.7	47.28	56.92	75.5	71.9	35.95	43.94	44.25	37.12	75.35	44.47	34.81	43.3
ATG16L1	29.53	24.38	32.96	26.45	28.57	25.79	23.53	23.65	22.75	26.49	26.03	71.9	17.98	35.95	10.79	20.22	38.95	17.98	26.36	20.97	22.47	20.54	25.16	44.94	22.88	31.09	31.83	28.76	25.17	32.68	35.15	26.06	16.92	25.68	21.57	17.98	36.64	23.06	23.97	14.38	26.96	33.19	18.97	22.12	22.8	33.49	23.65	29.67	24.51
ATG16L2	17.98	10.1	16.48	7.97	9.49	35.95	16.34	39.74	22.3	20.81	17.23	35.95	8.99	35.95	10.79	33.7	14.98	5.99	21.57	26.96	22.47	35.95	25.89	26.96	9.26	30.12	8.61	33.07	27.78	32.68	17.58	7.19	16.92	9.46	21.57	22.47	31.11	23.84	14.98	10.79	44.94	26.27	34.45	16.59	25.87	47.28	24.6	19.4	29.41
ATG2A	17.98	17.24	20.97	13.91	20.83	25.79	36.6	22.71	30.49	43.52	26.4	35.95	17.98	35.95	46.74	49.43	17.98	35.95	23.97	26.96	17.98	25.68	23.58	31.46	17.98	26.23	23.97	26.84	28.43	34.32	23.97	21.57	21.15	21.62	46.74	22.47	29.73	25.79	35.95	25.17	44.94	24.89	32.96	26.73	27.18	34.97	23.65	31.39	31.05
ATG2B	38.52	48.76	44.94	53.08	50.54	34.39	32.68	35	29.12	30.27	26.78	35.95	26.96	35.95	35.95	29.21	20.97	23.97	33.55	23.97	31.46	20.54	39.1	17.98	27.78	30.12	30.71	30.68	34.97	34.32	31.96	26.06	35.95	31.36	35.95	35.95	26.96	39.86	29.96	43.14	44.94	41.48	49.43	22.12	40.63	30.53	21.76	30.82	22.06
ATG3	53.93	49	50.93	53.25	51.69	35.17	24.19	48.25	30.95	35.95	26.4	35.95	35.95	35.95	21.57	40.44	26.96	35.95	21.57	38.95	31.46	30.82	26.1	59.92	39.76	44.7	37.45	45.06	23.86	45.76	51.93	49.43	84.59	48.11	43.14	26.96	45.63	44.16	65.91	21.57	8.99	44.25	18.97	63.61	30.4	40.38	35.95	29.1	33.5
ATG4A	35.95	21.67	22.47	11.36	15.73	13.29	16.34	29.33	15.93	15.14	13.48	35.95	8.99	35.95	32.36	17.98	29.96	11.98	26.36	35.95	17.98	15.41	17.92	19.47	11.98	22.35	11.61	14.86	19.94	35.95	20.77	16.18	14.8	12.7	32.36	31.46	20.05	19.93	26.96	21.57	8.99	22.12	20.47	18.44	16.66	28.81	32.17	27.96	26.96
ATG4B	68.05	86.18	65.91	106.33	92.38	46.89	41.83	41.63	51.42	43.52	51.68	71.9	26.96	35.95	39.55	26.96	17.98	59.92	26.36	29.96	17.98	20.54	65.4	38.95	128.01	54.41	102.98	40.27	67.98	39.22	63.91	98.87	76.13	101.64	17.98	4.49	44.25	53.15	44.94	39.55	17.98	44.25	75.4	41.48	72.49	36.94	30.27	36.52	41.67
ATG4C	24.4	22.9	19.47	22.22	21.18	26.57	22.22	29.33	18.2	26.49	24.15	35.95	8.99	35.95	14.38	40.44	11.98	23.97	21.57	23.97	26.96	25.68	23.48	17.98	23.42	43.72	22.47	28.28	18.3	31.05	32.76	17.98	42.3	23.25	14.38	22.47	27.65	21.1	23.97	53.93	26.96	34.57	16.98	22.12	24.26	26.59	25.54	22.83	39.22
ATG4D	12.84	26.1	17.98	26.79	25.58	21.88	29.41	27.44	35.5	32.17	35.01	71.9	35.95	35.95	43.14	31.46	11.98	23.97	23.97	35.95	17.98	25.68	46.85	7.49	25.6	21.38	23.97	23.01	44.45	34.32	18.37	32.36	14.8	24.33	32.36	31.46	22.82	27.74	23.97	28.76	8.99	16.59	38.95	35.03	45.6	24.62	26.49	26.25	38.4
ATG5	29.53	26.59	32.96	28.83	29.27	25.79	39.87	24.6	26.85	28.38	25.28	35.95	26.96	35.95	25.17	26.96	17.98	23.97	31.16	8.99	31.46	5.14	21.07	38.95	41.4	36.92	44.19	18.22	21.9	27.78	36.75	59.32	35.95	42.71	32.36	13.48	29.04	25.01	29.96	43.14	8.99	20.74	22.47	26.73	24.11	26.59	26.49	27.96	27.78
ATG7	26.96	17.24	20.97	18.31	20.04	41.42	35.95	38.79	39.59	32.17	36.7	35.95	8.99	35.95	25.17	26.96	35.95	29.96	21.57	23.97	22.47	20.54	18.03	44.94	14.16	53.44	12.36	33.55	21.24	37.59	39.95	20.67	54.98	17.57	21.57	22.47	29.04	35.56	29.96	21.57	62.91	24.89	19.47	22.12	22.36	39.89	26.49	19.97	34.32
ATG9A	37.24	36.69	43.44	35.44	31.47	39.86	37.26	41.63	42.78	22.71	44.19	71.9	17.98	35.95	46.74	51.68	38.95	35.95	40.74	44.94	31.46	5.14	39.2	41.94	23.97	36.92	25.84	35.47	41.18	45.76	30.36	26.06	29.61	22.17	28.76	22.47	33.88	33.61	35.95	21.57	26.96	44.25	35.45	27.65	36.39	37.92	29.33	31.96	42.49
ATG9B	15.41	16.74	13.48	15.09	13.98	15.63	23.53	20.81	25.94	22.71	23.41	35.95	62.91	35.95	25.17	17.98	50.93	29.96	33.55	32.96	17.98	10.27	20.33	26.96	33.23	22.35	31.83	21.57	21.24	16.34	15.98	19.77	14.8	30	50.33	22.47	26.96	23.84	17.98	21.57	44.94	22.12	23.97	10.14	17.24	38.41	31.22	27.96	22.06
ATIC	30.82	30.04	32.96	27.13	27.25	30.48	33.34	21.76	27.3	20.81	22.66	35.95	8.99	35.95	14.38	24.72	32.96	5.99	38.35	26.96	26.96	15.41	34.17	26.96	26.15	18.46	20.22	26.36	30.72	32.68	13.58	24.27	25.38	24.33	17.98	35.95	25.58	20.32	8.99	17.98	8.99	17.98	27.46	35.95	36.1	27.09	27.44	26.82	22.88
ATL1	26.96	35.46	26.96	26.62	29.53	32.82	33.34	29.33	38.23	24.6	33.14	71.9	26.96	35.95	35.95	53.93	35.95	41.94	38.35	50.93	58.42	51.36	38.99	20.97	20.7	21.38	23.22	30.68	38.57	39.22	23.97	26.96	25.38	23.79	43.14	17.98	40.1	38.3	56.92	21.57	44.94	47.01	36.45	29.5	31.42	43.58	35.95	41.09	32.68
ATL2	48.79	49	55.42	48.5	55.73	34.39	43.79	35.95	54.15	43.52	48.31	35.95	26.96	35.95	35.95	44.94	38.95	53.93	23.97	38.95	26.96	10.27	50.83	28.46	39.22	30.12	34.83	38.35	49.35	32.68	40.74	39.55	23.26	33.52	35.95	26.96	34.57	34.39	62.91	35.95	35.95	34.57	46.94	41.48	55.83	33.49	37.84	42.23	45.76
ATL3	41.09	18.22	35.95	19.33	27.16	40.64	31.38	43.52	32.77	37.84	24.9	35.95	8.99	35.95	10.79	15.73	26.96	23.97	9.59	8.99	13.48	20.54	22.22	37.45	22.33	34.98	30.33	31.16	19.61	37.59	25.57	28.76	44.41	16.22	14.38	4.49	30.42	27.35	8.99	10.79	26.96	23.51	28.46	26.73	21.04	15.02	19.87	21.68	24.51
ATM	47.51	31.52	53.93	33.24	33.14	50.8	30.07	51.09	37.32	32.17	27.15	107.85	62.91	35.95	25.17	35.95	47.93	53.93	69.51	56.92	31.46	35.95	56.49	86.88	40.31	75.79	32.58	50.33	52.29	76.8	79.89	35.05	80.36	35.41	53.93	35.95	51.16	42.2	50.93	71.9	53.93	41.48	59.42	43.33	53.93	55.16	57.71	52.5	58.01
ATMIN	29.53	21.18	34.45	23.4	28.66	23.45	14.38	22.71	15.93	22.71	16.29	35.95	8.99	35.95	7.19	17.98	17.98	23.97	33.55	14.98	17.98	15.41	22.53	20.97	21.24	28.18	20.6	24.93	16.01	35.95	19.17	18.87	16.92	21.35	28.76	31.46	29.73	18.37	38.95	21.57	17.98	29.04	18.97	32.26	25.28	27.09	26.49	24.54	26.15
ATN1	66.77	67.22	79.39	70.72	75.77	59.4	52.95	70.96	56.88	62.44	68.16	35.95	71.9	35.95	61.12	44.94	20.97	65.91	31.16	56.92	22.47	25.68	77.04	43.44	57.19	51.5	40.82	65.19	77.46	55.56	47.14	55.72	71.9	51.63	21.57	22.47	47.01	91.44	89.88	32.36	35.95	51.16	71.4	62.68	66.64	30.78	33.11	58.78	61.28
ATOH1	17.98	12.07	8.99	11.02	8.44	10.16	15.03	15.14	15.02	17.03	16.48	35.95	8.99	35.95	25.17	44.94	26.96	35.95	31.16	11.98	8.99	20.54	14.05	16.48	6.54	14.57	8.99	20.13	16.34	24.51	14.38	8.09	21.15	11.89	10.79	35.95	25.58	19.93	11.98	35.95	71.9	16.59	15.98	9.22	13.45	25.12	33.11	31.96	20.43
ATOH7	21.83	20.44	25.47	25.1	27.16	10.16	22.22	13.25	13.2	20.81	15.35	71.9	8.99	35.95	21.57	20.22	26.96	17.98	9.59	17.98	26.96	20.54	10.27	8.99	6.54	19.43	8.99	19.65	8.5	22.88	15.98	15.28	12.69	10.27	17.98	17.98	20.74	17.19	11.98	17.98	26.96	19.36	17.98	8.3	5.41	25.12	18.92	25.68	11.44
ATOH8	14.12	12.56	29.96	10.17	9.49	24.23	21.57	13.25	22.3	13.25	15.54	35.95	8.99	35.95	35.95	26.96	26.96	29.96	21.57	8.99	22.47	30.82	13.1	34.45	11.98	29.15	13.48	16.3	13.07	37.59	18.37	11.68	10.57	8.92	39.55	40.44	29.04	22.27	20.97	43.14	26.96	16.59	17.98	33.19	11.25	28.56	33.11	30.82	17.98
ATOX1	29.53	14.77	29.96	16.79	14.94	38.3	22.22	30.27	28.21	41.63	24.53	35.95	17.98	35.95	39.55	15.73	20.97	23.97	31.16	20.97	44.94	5.14	15.09	31.46	31.59	46.64	19.47	35.47	18.3	40.85	37.55	23.37	54.98	36.22	21.57	17.98	26.27	33.61	23.97	14.38	17.98	29.04	12.98	53.47	18.27	31.52	35.95	26.82	42.49
ATP10A	19.26	16.74	19.47	11.7	9.23	19.54	10.46	21.76	14.11	22.71	16.29	35.95	8.99	35.95	28.76	22.47	23.97	23.97	11.98	5.99	26.96	15.41	15.72	16.48	10.35	20.4	10.11	21.57	15.69	14.71	19.17	17.98	12.69	14.33	28.76	40.44	14.52	11.33	20.97	14.38	8.99	23.51	18.97	10.14	8.62	15.02	16.08	17.12	20.43
ATP10B	17.98	7.88	7.49	6.1	5.8	15.63	12.42	18.92	11.83	17.03	13.86	71.9	44.94	35.95	14.38	22.47	11.98	29.96	19.17	26.96	22.47	10.27	10.17	13.48	10.35	23.32	10.49	21.57	12.09	27.78	20.77	14.38	21.15	9.73	32.36	22.47	20.05	18.76	26.96	50.33	17.98	17.98	14.48	16.59	7.01	26.1	20.81	26.25	18.79
ATP10D	32.1	17.48	34.45	16.79	12.39	36.73	28.76	33.11	32.77	47.3	20.04	35.95	8.99	35.95	7.19	20.22	29.96	29.96	28.76	29.96	17.98	35.95	22.22	44.94	35.95	45.67	25.84	30.68	21.24	39.22	43.14	33.25	42.3	28.65	10.79	22.47	29.73	25.01	11.98	28.76	26.96	48.4	22.97	21.2	20.46	27.83	32.17	26.25	36.77
ATP11A	32.1	32.01	34.45	36.29	33.75	33.61	26.8	23.65	35.04	20.81	35.2	35.95	44.94	35.95	39.55	29.21	35.95	11.98	21.57	23.97	26.96	20.54	50.73	44.94	14.71	30.12	18.72	33.07	60.79	31.05	27.96	18.87	19.03	14.87	25.17	22.47	23.51	52.75	41.94	35.95	44.94	33.19	54.93	23.97	63.86	34.47	42.57	31.96	39.22
ATP11B	60.35	56.39	37.45	47.14	48.87	46.89	26.15	43.52	15.93	34.06	21.53	71.9	35.95	35.95	39.55	51.68	50.93	65.91	38.35	17.98	31.46	51.36	34.17	37.45	30.5	32.06	26.59	31.16	33.34	37.59	38.35	31.46	48.64	31.63	25.17	35.95	35.26	57.05	71.9	25.17	8.99	37.33	29.96	42.4	35.8	33.98	25.54	36.52	33.5
ATP11C	21.83	19.21	16.48	25.78	23.56	22.66	18.3	11.35	27.76	13.25	18.54	35.95	26.96	35.95	21.57	20.22	29.96	23.97	19.17	53.93	22.47	30.82	34.17	17.98	21.24	22.35	23.59	20.61	28.76	44.12	25.57	26.96	35.95	19.46	17.98	17.98	29.04	21.88	32.96	17.98	44.94	16.59	31.46	28.58	41.5	27.09	35	32.53	35.13
ATP12A	15.41	10.59	22.47	6.95	5.8	18.76	4.58	12.3	13.2	9.46	10.3	35.95	17.98	35.95	28.76	22.47	50.93	17.98	33.55	32.96	26.96	20.54	11.74	17.98	9.26	53.44	10.86	14.38	13.73	29.41	19.17	10.79	8.46	9.73	35.95	22.47	27.65	17.19	17.98	39.55	8.99	16.59	12.98	12.91	8.18	30.53	36.9	39.95	23.7
ATP13A1	28.25	39.15	23.97	33.24	36.57	46.11	35.95	29.33	36.86	35.95	33.33	35.95	17.98	71.9	43.14	40.44	26.96	23.97	26.36	35.95	26.96	20.54	52.51	37.45	41.94	34.98	41.19	37.87	54.25	35.95	31.96	37.75	29.61	37.3	21.57	26.96	35.26	44.55	41.94	28.76	8.99	40.1	58.92	39.64	56.12	30.53	23.65	35.38	35.13
ATP13A2	26.96	33	37.45	31.03	36.57	29.7	43.14	21.76	46.87	41.63	38.2	35.95	17.98	35.95	17.98	17.98	35.95	41.94	38.35	17.98	13.48	20.54	36.58	35.95	40.31	47.61	40.44	27.32	36.6	42.49	35.15	35.95	35.95	48.39	21.57	4.49	22.12	25.01	23.97	39.55	35.95	22.12	36.45	31.34	43.11	29.55	20.81	31.96	37.59
ATP13A3	60.35	98.5	59.92	100.22	103.81	59.4	64.71	40.68	63.71	56.76	67.97	35.95	44.94	35.95	25.17	29.21	23.97	53.93	26.36	35.95	31.46	25.68	113.93	35.95	44.12	56.36	49.43	49.85	110.14	17.98	35.15	44.04	42.3	37.57	46.74	40.44	44.94	71.12	101.86	46.74	35.95	38.72	84.39	92.18	126.41	36.69	35.95	40.52	44.12
ATP13A4	20.54	16.5	13.48	15.94	13.54	14.85	20.92	18.92	22.3	9.46	18.35	35.95	17.98	35.95	21.57	31.46	35.95	17.98	9.59	14.98	22.47	15.41	17.71	20.97	8.17	27.21	9.74	13.42	14.05	24.51	11.18	9.89	10.57	7.57	28.76	31.46	22.82	29.7	35.95	32.36	26.96	22.12	24.97	12.91	13.15	26.84	24.6	35.38	23.7
ATP13A5	15.41	17.73	11.98	11.36	11.69	14.85	20.26	20.81	14.56	22.71	13.86	71.9	17.98	35.95	32.36	11.23	26.96	35.95	40.74	17.98	40.44	25.68	11.53	8.99	8.17	19.43	8.61	21.57	13.73	21.24	13.58	6.29	8.46	9.19	32.36	17.98	26.96	15.24	26.96	32.36	26.96	23.51	12.48	17.51	11.98	29.55	34.06	38.8	17.98
ATP1A1	86.03	102.93	83.89	105.48	114.01	108.63	79.75	74.74	123.78	70.01	83.51	35.95	35.95	35.95	35.95	51.68	47.93	53.93	69.51	38.95	80.89	46.22	95.9	44.94	84.98	73.85	98.49	74.3	117.33	50.66	72.7	92.57	63.44	75.15	21.57	22.47	79.51	77.37	62.91	46.74	35.95	51.16	61.92	103.24	118.96	56.39	48.25	36.52	93.15
ATP1A2	23.11	18.96	13.48	11.02	11.16	18.76	25.49	21.76	27.76	20.81	25.09	35.95	17.98	35.95	39.55	40.44	44.94	41.94	59.92	65.91	31.46	41.09	20.23	17.98	16.89	30.12	18.35	32.6	23.86	35.95	21.57	23.37	21.15	20.54	46.74	49.43	40.1	25.79	17.98	46.74	44.94	20.74	27.46	23.05	17.54	42.85	43.52	47.36	22.88
ATP1A3	26.96	29.8	23.97	26.79	25.84	33.61	34.64	26.49	27.76	26.49	29.02	71.9	35.95	35.95	50.33	47.19	26.96	47.93	28.76	38.95	49.43	51.36	90.45	28.46	17.43	26.23	21.35	44.58	80.73	42.49	21.57	19.77	23.26	17.3	46.74	17.98	49.09	53.54	26.96	25.17	44.94	42.86	58.42	63.61	90.32	38.66	30.27	37.66	49.02
ATP1A4	12.84	13.3	5.99	7.97	7.56	14.07	19.61	29.33	17.75	11.35	17.23	35.95	26.96	35.95	28.76	22.47	20.97	11.98	31.16	38.95	26.96	25.68	13.52	17.98	10.35	18.46	13.11	27.32	15.36	42.49	23.17	13.48	19.03	12.7	35.95	22.47	31.8	26.57	17.98	43.14	26.96	26.27	15.98	12.91	11.11	31.27	30.27	43.37	17.98
ATP1B1	102.72	131.25	95.87	104.97	81.22	89.88	90.86	71.9	104.21	88.93	100.93	215.71	152.79	179.76	287.61	251.66	62.91	149.8	105.46	116.84	116.84	154.08	92.24	94.37	167.77	77.73	136.69	74.3	74.19	67	96.67	171.67	105.74	153.27	86.28	94.37	105.09	158.65	221.7	64.71	143.8	76.05	78.89	93.1	84.18	105.64	74.74	65.05	58.01
ATP1B2	19.26	8.86	13.48	6.27	6.68	23.45	13.73	33.11	20.48	32.17	17.04	35.95	98.87	35.95	7.19	6.74	32.96	23.97	21.57	11.98	8.99	25.68	12.05	23.97	17.98	21.38	14.23	23.97	10.46	22.88	23.17	13.48	29.61	14.87	21.57	13.48	25.58	18.37	5.99	28.76	17.98	12.44	14.48	8.3	7.89	19.21	18.92	27.96	22.06
ATP1B3	116.84	80.03	86.88	75.63	71.11	61.74	60.14	91.77	69.17	71.9	51.31	35.95	26.96	35.95	39.55	31.46	59.92	53.93	45.54	35.95	26.96	66.77	95.59	85.38	35.41	73.85	32.58	66.15	107.85	65.37	95.87	35.95	86.71	32.44	64.71	40.44	55.31	47.67	68.91	21.57	8.99	58.07	81.89	102.32	128.31	43.83	48.25	41.09	73.54
ATP1B4	7.7	11.57	5.99	9.5	10.37	15.63	12.42	26.49	10.47	9.46	11.8	35.95	8.99	35.95	17.98	22.47	26.96	41.94	28.76	8.99	35.95	10.27	13.73	17.98	5.99	14.57	4.49	25.41	10.79	29.41	15.98	9.89	10.57	7.03	32.36	4.49	21.43	20.32	8.99	10.79	26.96	24.89	10.99	18.44	9.21	35.95	27.44	23.97	17.98
ATP23	17.98	14.77	10.49	10.34	10.9	14.07	22.22	17.98	11.38	13.25	19.1	35.95	17.98	35.95	17.98	20.22	35.95	17.98	16.78	20.97	40.44	35.95	16.04	19.47	10.35	16.52	13.11	18.69	18.96	21.24	27.16	5.39	23.26	12.97	28.76	31.46	24.2	23.45	23.97	14.38	17.98	17.98	16.98	16.59	16.66	31.03	28.38	34.24	22.88
ATP2A1	8.99	16.01	16.48	11.53	11.08	20.32	20.26	21.76	13.65	20.81	14.79	35.95	17.98	35.95	28.76	29.21	14.98	29.96	11.98	20.97	17.98	20.54	12.37	17.98	8.72	18.46	14.61	17.74	16.34	24.51	12.78	14.38	12.69	10.54	32.36	4.49	20.05	18.37	5.99	17.98	17.98	24.89	17.98	16.59	11.69	20.93	26.49	24.54	15.52
ATP2A2	105.29	110.07	118.34	112.94	113.83	110.98	100.01	97.45	136.07	107.85	114.78	71.9	17.98	35.95	61.12	35.95	35.95	89.88	28.76	17.98	40.44	25.68	166.34	173.76	185.75	157.41	175.26	65.19	166.36	98.05	157.39	200.43	196.67	215.71	28.76	22.47	67.75	93	89.88	25.17	35.95	41.48	128.33	155.79	212.05	29.8	22.71	27.96	60.46
ATP2A3	15.41	16.99	17.98	14.08	10.55	33.61	19.61	34.06	18.66	26.49	20.04	35.95	17.98	35.95	14.38	17.98	11.98	41.94	26.36	26.96	31.46	15.41	20.54	25.47	21.79	14.57	19.1	23.01	18.96	31.05	21.57	10.79	10.57	21.9	14.38	40.44	26.27	48.46	11.98	32.36	62.91	23.51	24.47	15.67	19.58	32.75	31.22	33.1	40.04
ATP2B1	46.22	62.79	53.93	52.74	53.09	42.98	49.68	34.06	54.15	41.63	60.11	107.85	26.96	35.95	39.55	47.19	29.96	47.93	38.35	50.93	62.91	25.68	57.75	41.94	45.76	39.84	60.29	36.43	61.44	35.95	40.74	53.03	46.52	52.17	39.55	31.46	39.41	66.82	32.96	50.33	44.94	49.78	43.94	41.48	49.54	43.09	42.57	43.94	59.65
ATP2B2	15.41	9.36	11.98	9.5	8.17	16.41	16.34	19.87	16.38	20.81	17.6	35.95	62.91	35.95	17.98	29.21	17.98	11.98	33.55	53.93	35.95	41.09	11.95	13.48	7.63	28.18	9.74	20.13	13.73	26.15	15.18	7.19	12.69	9.73	57.52	31.46	31.8	22.66	23.97	32.36	26.96	37.33	11.48	20.28	9.79	39.89	28.38	26.25	20.43
ATP2B3	20.54	23.89	14.98	25.44	24.96	25.01	17.65	18.92	18.2	22.71	26.21	35.95	17.98	35.95	39.55	22.47	41.94	29.96	14.38	35.95	22.47	46.22	13	19.47	14.71	14.57	11.23	16.3	12.75	21.24	11.98	4.49	12.69	8.11	32.36	31.46	31.8	20.71	23.97	39.55	26.96	16.59	13.98	11.98	7.89	34.23	33.11	27.39	15.52
ATP2B4	62.91	78.3	83.89	56.64	49.31	58.62	71.25	62.44	71.45	70.01	64.04	179.76	44.94	35.95	75.5	71.9	44.94	89.88	62.32	56.92	49.43	35.95	40.98	58.42	124.74	76.76	108.98	60.4	36.6	52.29	82.29	121.33	71.9	100.28	32.36	49.43	51.16	57.44	86.88	57.52	26.96	64.99	47.93	48.86	33.47	45.55	44.47	55.92	62.91
ATP2C1	128.4	280.71	218.7	403.94	410.67	64.09	79.75	70.96	86.46	75.69	76.4	107.85	62.91	35.95	82.69	83.14	44.94	89.88	43.14	50.93	53.93	66.77	87.1	95.87	101.86	106.88	102.98	67.59	81.71	101.32	99.07	115.04	114.2	104.34	71.9	62.91	51.16	71.9	173.76	10.79	8.99	48.4	76.4	80.2	90.9	39.89	28.38	41.66	58.83
ATP2C2	8.99	20.19	11.98	10.68	9.76	13.29	14.38	15.14	10.01	9.46	11.23	35.95	26.96	35.95	46.74	26.96	44.94	17.98	19.17	23.97	31.46	35.95	14.88	16.48	10.35	16.52	9.36	15.82	13.07	24.51	15.18	8.99	12.69	8.65	25.17	26.96	23.51	15.24	26.96	14.38	17.98	26.27	17.48	6.45	10.52	29.55	26.49	31.39	18.79
ATP4A	35.95	31.27	14.98	21.54	16.35	20.32	35.95	33.11	24.12	15.14	26.59	71.9	62.91	35.95	57.52	47.19	35.95	29.96	38.35	38.95	26.96	51.36	35.53	26.96	21.24	27.21	22.09	31.16	30.07	44.12	19.97	25.17	19.03	21.9	28.76	44.94	40.1	44.94	23.97	43.14	17.98	35.95	43.94	25.81	22.8	43.34	70.96	62.77	35.13
ATP4B	16.69	3.2	8.99	4.75	3.43	11.72	5.23	11.35	6.37	11.35	6.55	35.95	8.99	35.95	25.17	13.48	38.95	23.97	16.78	8.99	26.96	10.27	8.07	13.48	4.9	11.66	6.37	19.17	5.88	24.51	13.58	6.29	8.46	3.24	17.98	40.44	21.43	17.98	11.98	21.57	8.99	13.83	6.99	10.14	5.99	25.61	22.71	27.96	24.51
ATP5F1A	118.12	123.12	160.28	159.74	179.58	114.89	81.05	107.85	112.86	128.67	103.55	71.9	98.87	35.95	71.9	78.64	47.93	89.88	38.35	47.93	26.96	61.63	143.39	62.91	54.47	50.53	65.54	109.77	150.67	49.02	64.71	72.8	76.13	69.2	53.93	71.9	82.27	83.63	224.69	43.14	26.96	66.37	75.4	233.22	176.54	51.71	50.14	49.08	96.41
ATP5F1B	124.54	140.6	166.27	157.2	173.87	148.49	131.38	125.83	175.2	124.88	157.47	35.95	35.95	71.9	46.74	71.9	56.92	77.89	47.93	41.94	31.46	46.22	223.15	148.3	158.51	109.8	171.14	160.58	201.65	93.15	150.99	189.64	141.69	191.92	68.31	62.91	108.54	125.05	146.8	71.9	35.95	73.28	116.84	416.66	336.71	56.64	40.68	36.52	148.71
ATP5F1C	83.46	80.03	109.35	85.64	90.1	80.5	59.48	70.01	85.1	79.47	75.46	35.95	26.96	35.95	35.95	35.95	59.92	59.92	38.35	32.96	26.96	25.68	76.51	74.9	75.17	78.7	85.01	69.98	71.58	84.98	91.87	76.4	86.71	91.63	35.95	26.96	53.24	57.44	59.92	39.55	8.99	56.69	52.43	122.6	80.82	40.38	31.22	46.22	79.26
ATP5F1D	34.67	33.24	26.96	30.69	32	39.08	32.68	37.84	40.5	60.55	41.76	35.95	8.99	35.95	68.31	62.91	29.96	35.95	14.38	17.98	26.96	41.09	93.18	34.45	21.24	28.18	24.72	67.11	94.13	21.24	34.35	27.86	29.61	25.68	25.17	35.95	48.4	57.05	47.93	35.95	26.96	33.19	72.4	140.12	94.41	31.03	23.65	29.1	47.39
ATP5F1E	19.26	16.5	29.96	22.05	25.14	19.54	13.73	17.03	15.47	20.81	14.42	35.95	26.96	35.95	21.57	22.47	20.97	53.93	9.59	8.99	8.99	20.54	32.18	185.75	19.61	20.4	26.21	27.8	29.09	21.24	29.56	33.25	23.26	22.98	10.79	31.46	31.8	32.82	116.84	32.36	17.98	16.59	31.96	41.48	29.81	20.44	19.87	30.82	27.78
ATP5IF1	60.35	65.01	101.86	72.24	77.79	63.31	56.21	81.36	67.35	62.44	57.48	71.9	17.98	71.9	35.95	67.41	26.96	53.93	33.55	38.95	58.42	41.09	85.74	59.92	91.51	72.87	77.15	77.65	91.51	45.76	75.1	90.78	86.71	92.72	21.57	40.44	47.7	51.58	20.97	25.17	17.98	45.63	56.42	153.94	130.36	36.94	30.27	26.25	67
ATP5MC1	47.51	40.88	32.96	33.58	31.03	35.95	41.83	43.52	34.59	30.27	28.65	35.95	44.94	35.95	75.5	53.93	23.97	53.93	31.16	41.94	31.46	46.22	57.44	25.47	25.06	23.32	22.84	44.58	66.02	24.51	19.97	28.76	27.49	29.46	32.36	22.47	33.88	51.97	59.92	7.19	26.96	37.33	59.42	79.28	78.62	39.15	37.84	21.68	37.59
ATP5MC2	246.52	329.96	265.14	248.1	275.04	191.48	207.86	198.68	225.72	202.46	234.99	107.85	80.89	71.9	115.04	83.14	209.71	1006.63	201.33	395.46	139.31	523.86	316.64	188.74	284.34	191.42	352.02	162.98	266.04	155.24	230.89	359.51	205.13	264.63	53.93	188.74	262.03	500.97	1114.48	115.04	368.5	160.4	223.2	384.4	252.53	115.49	46.36	42.8	187.93
ATP5MC3	69.33	87.42	113.85	94.97	94.93	96.91	83.67	102.18	116.95	90.82	107.29	35.95	53.93	71.9	93.47	49.43	47.93	29.96	40.74	47.93	44.94	10.27	98.11	67.41	87.15	73.85	84.26	86.76	92.82	49.02	63.11	106.06	112.08	89.2	35.95	40.44	80.2	77.76	71.9	50.33	53.93	53.93	73.9	215.71	121.3	49.49	49.2	41.09	109.49
ATP5ME	105.29	83.48	124.33	91.06	99.06	110.98	132.04	105.01	131.06	124.88	116.84	143.8	35.95	35.95	86.28	74.15	44.94	53.93	45.54	41.94	40.44	46.22	101.77	115.34	143.26	104.94	130.32	98.75	98.38	76.8	127.83	163.58	131.12	164.35	39.55	13.48	57.38	70.34	59.92	25.17	8.99	89.88	74.4	217.55	153.89	39.89	52.03	28.53	107.04
ATP5MF	143.8	118.2	161.78	135.49	152.33	110.2	157.53	118.26	149.27	145.7	145.86	35.95	62.91	71.9	79.09	85.38	23.97	65.91	21.57	29.96	13.48	35.95	129.24	73.4	154.7	92.31	138.19	110.25	135.63	49.02	120.64	168.07	139.57	185.97	25.17	31.46	47.7	64.09	113.85	17.98	26.96	53.93	111.35	274.7	198.46	28.07	22.71	37.66	74.35
ATP5MG	123.26	94.56	152.79	107.01	120.42	78.94	50.99	103.12	60.98	90.82	58.61	790.92	512.3	395.46	985.06	892.04	338.54	665.09	551.25	512.3	440.4	657.39	169.38	91.38	76.26	97.17	56.55	131.82	149.36	107.85	117.44	77.29	107.85	88.12	363.11	471.86	280	223.91	548.25	460.17	575.22	99.56	90.38	256.27	172.16	395.46	194.89	168.91	123.38
ATP5MGL	14.12	19.7	17.98	16.28	15.91	19.54	15.03	23.65	19.11	18.92	17.23	35.95	8.99	35.95	21.57	24.72	17.98	11.98	28.76	32.96	35.95	30.82	20.86	19.47	13.07	28.18	14.98	24.93	24.19	16.34	20.77	10.79	12.69	13.52	43.14	53.93	33.19	28.14	17.98	28.76	44.94	29.04	24.97	22.12	19.44	36.44	35.95	36.52	22.88
ATP5MJ	70.62	68.95	103.36	86.83	96.16	46.11	58.83	56.76	57.34	37.84	54.68	71.9	26.96	35.95	57.52	80.89	29.96	101.86	33.55	50.93	35.95	51.36	96.01	47.93	47.39	57.33	58.79	60.4	89.88	34.32	51.13	64.71	54.98	66.5	46.74	40.44	42.86	46.89	89.88	64.71	53.93	62.22	60.42	119.84	114.43	50.97	39.74	37.66	55.56
ATP5MK	93.73	77.57	118.34	97.34	114.01	60.18	52.29	67.17	67.81	94.61	70.59	35.95	8.99	35.95	39.55	24.72	35.95	29.96	35.95	50.93	40.44	15.41	38.89	67.41	119.84	71.9	112.72	65.19	35.95	57.19	99.86	130.32	99.39	132.99	43.14	31.46	46.32	37.51	44.94	10.79	8.99	34.57	20.97	106.01	60.21	33.73	29.33	23.97	62.91
ATP5PB	60.35	56.14	61.42	62.74	68.39	52.36	52.29	61.5	50.97	58.66	48.87	107.85	44.94	35.95	32.36	22.47	32.96	41.94	35.95	29.96	53.93	20.54	80.08	43.44	46.3	45.67	40.44	68.07	75.17	34.32	46.34	47.64	59.21	50.01	46.74	22.47	49.78	40.25	41.94	35.95	8.99	55.31	54.93	92.18	86.22	43.83	35.95	34.81	55.56
ATP5PD	65.48	62.05	110.85	78.35	87.11	75.81	45.76	61.5	63.71	54.87	61.04	35.95	8.99	35.95	25.17	26.96	29.96	47.93	33.55	20.97	22.47	46.22	70.33	70.4	67	58.3	64.41	66.63	70.27	45.76	77.49	71.9	88.82	91.36	32.36	17.98	47.01	41.42	23.97	3.6	26.96	60.84	56.42	141.96	99.23	30.04	29.33	34.24	67
ATP5PF	111.71	108.35	155.79	123.29	135.54	89.88	59.48	80.42	84.19	90.82	82.58	107.85	80.89	71.9	100.66	74.15	41.94	83.89	38.35	26.96	53.93	35.95	66.56	83.89	191.74	72.87	165.15	71.9	77.13	49.02	97.47	184.25	152.26	198.68	46.74	44.94	71.9	83.63	62.91	32.36	44.94	51.16	44.94	126.29	85.49	51.22	37.84	39.37	79.26
ATP5PO	95.01	82	107.85	90.22	98.98	69.56	64.71	60.55	77.36	68.12	74.15	35.95	44.94	35.95	50.33	35.95	44.94	65.91	23.97	98.87	35.95	30.82	69.18	58.42	90.97	62.19	99.24	73.82	55.23	40.85	97.47	121.33	95.16	103.8	53.93	35.95	60.84	50.02	104.86	43.14	26.96	49.78	40.44	141.04	83.89	43.58	45.41	42.8	75.17
ATP6AP1	33.38	37.18	34.45	33.58	37.18	58.62	70.59	67.17	95.11	83.26	101.3	71.9	62.91	35.95	35.95	33.7	32.96	77.89	38.35	23.97	17.98	30.82	41.72	61.42	85.52	72.87	99.24	45.54	55.56	37.59	63.91	98.87	52.87	72.71	7.19	44.94	58.07	42.59	74.9	35.95	17.98	42.86	37.95	58.07	53.2	26.35	31.22	21.11	65.37
ATP6AP1L	26.96	19.7	19.47	15.94	13.62	34.39	25.49	46.36	33.68	22.71	33.52	71.9	71.9	35.95	53.93	40.44	23.97	41.94	40.74	47.93	22.47	51.36	19.08	26.96	19.61	37.89	24.34	31.16	26.15	27.78	21.57	30.56	21.15	19.73	46.74	40.44	43.56	34	14.98	50.33	17.98	42.86	26.46	14.75	18.12	38.91	36.9	43.37	33.5
ATP6AP2	53.93	51.22	46.44	42.23	44.57	57.83	43.79	79.47	50.51	58.66	45.69	35.95	35.95	35.95	35.95	35.95	41.94	23.97	28.76	41.94	26.96	41.09	31.76	103.36	76.8	102.99	89.13	66.15	30.07	89.88	89.48	96.17	82.48	92.18	32.36	17.98	42.17	44.55	53.93	17.98	8.99	53.93	27.46	60.84	34.34	32.26	29.33	25.68	53.11
ATP6V0A1	50.07	53.93	47.93	43.58	47.38	42.98	58.18	47.3	63.71	62.44	66.66	35.95	44.94	35.95	61.12	71.9	38.95	17.98	38.35	23.97	44.94	15.41	70.85	38.95	74.08	61.21	77.15	35.95	74.19	29.41	63.91	67.41	38.07	61.36	43.14	26.96	46.32	58.62	41.94	43.14	8.99	33.19	79.89	45.17	83.59	37.18	32.17	38.23	38.4
ATP6V0A2	17.98	19.7	14.98	23.4	22.85	25.01	22.88	29.33	19.57	13.25	15.35	35.95	26.96	35.95	28.76	22.47	26.96	23.97	23.97	35.95	13.48	30.82	20.23	20.97	11.44	17.49	11.61	20.61	20.59	32.68	15.98	14.38	16.92	14.06	28.76	17.98	20.74	24.62	23.97	21.57	35.95	23.51	15.98	23.97	20.75	26.59	20.81	27.39	21.24
ATP6V0A4	5.14	6.4	14.98	4.58	5.63	14.07	11.11	12.3	9.56	17.03	8.99	35.95	26.96	35.95	7.19	8.99	47.93	11.98	16.78	14.98	40.44	56.49	8.7	14.98	11.44	20.4	7.86	14.86	7.19	13.07	15.98	11.68	6.34	6.49	32.36	26.96	25.58	10.55	11.98	32.36	17.98	15.21	10.99	9.22	7.31	27.09	31.22	28.53	20.43
ATP6V0B	52.64	51.22	46.44	43.07	47.99	60.18	71.25	75.69	86.92	52.98	70.4	71.9	116.84	71.9	115.04	125.83	68.91	125.83	71.9	104.86	71.9	143.8	58.59	61.42	55.02	48.58	41.57	51.77	74.19	42.49	57.52	60.22	61.33	55.68	89.88	89.88	49.78	92.61	128.82	61.12	134.82	41.48	64.91	69.14	77.16	64.51	81.36	41.66	63.73
ATP6V0C	100.15	81.26	70.4	83.77	100.21	95.35	96.74	123.94	91.02	92.72	105.42	71.9	17.98	35.95	118.64	53.93	35.95	59.92	35.95	35.95	53.93	46.22	74	145.3	104.58	164.21	122.83	84.37	75.82	67	118.24	133.92	112.08	128.67	21.57	44.94	67.75	108.24	44.94	28.76	44.94	87.11	65.91	113.38	93.68	60.82	33.11	47.93	86.61
ATP6V0D1	50.07	63.53	46.44	68.34	73.75	43.77	37.26	41.63	44.6	43.52	44.38	35.95	62.91	35.95	32.36	42.69	17.98	5.99	28.76	23.97	22.47	15.41	21.59	32.96	32.14	42.75	35.2	32.6	27.13	45.76	39.95	30.56	23.26	29.73	21.57	22.47	35.26	28.53	17.98	35.95	44.94	29.04	23.97	38.72	30.54	32.26	20.81	16.55	33.5
ATP6V0D2	7.7	13.05	17.98	7.97	8.7	20.32	19.61	13.25	14.11	18.92	17.98	71.9	26.96	35.95	14.38	22.47	47.93	11.98	21.57	38.95	40.44	30.82	13.84	10.49	14.16	14.57	17.23	22.53	15.03	24.51	15.98	14.38	2.11	14.06	17.98	22.47	27.65	29.7	17.98	28.76	35.95	23.51	12.48	14.75	12.28	35.46	35.95	34.81	23.7
ATP6V0E1	69.33	39.89	65.91	33.24	34.81	65.65	51.64	87.99	58.25	77.58	60.67	35.95	8.99	35.95	14.38	26.96	35.95	17.98	33.55	29.96	49.43	41.09	35.64	101.86	82.25	120.48	91.38	54.65	30.39	65.37	83.89	94.37	122.66	96.23	39.55	26.96	42.86	30.09	29.96	39.55	44.94	59.46	37.95	66.37	39.02	34.47	29.33	35.38	55.56
ATP6V0E2	29.53	39.89	23.97	39.51	34.19	27.35	58.83	31.22	56.88	32.17	58.42	35.95	8.99	35.95	28.76	24.72	11.98	17.98	33.55	29.96	26.96	10.27	47.69	28.46	40.85	27.21	46.44	35.47	56.54	27.78	31.16	48.53	23.26	42.44	21.57	31.46	31.8	38.69	29.96	25.17	8.99	38.72	45.44	37.79	61.09	31.52	29.33	39.95	27.78
ATP6V1A	34.67	49	37.45	44.77	44.57	41.42	39.87	52.98	40.05	37.84	38.2	35.95	35.95	35.95	32.36	31.46	47.93	41.94	35.95	11.98	13.48	25.68	25.36	41.94	19.61	47.61	26.21	30.68	28.11	52.29	37.55	27.86	48.64	19.73	32.36	26.96	40.79	34.78	38.95	32.36	35.95	30.42	22.97	37.79	28.06	38.41	37.84	34.24	43.3
ATP6V1B1	16.69	30.78	32.96	31.2	26.9	26.57	58.83	31.22	35.5	28.38	40.82	35.95	8.99	35.95	43.14	38.2	50.93	23.97	28.76	65.91	22.47	46.22	17.19	28.46	38.13	20.4	39.32	26.36	23.2	21.24	29.56	32.36	19.03	38.38	35.95	26.96	30.42	28.14	26.96	53.93	26.96	20.74	20.47	21.2	13.15	36.44	37.84	32.53	26.96
ATP6V1B2	95.01	61.07	80.89	57.15	60.3	75.81	79.09	123.94	91.47	117.31	89.69	71.9	8.99	35.95	53.93	33.7	26.96	71.9	43.14	71.9	44.94	41.09	67.19	86.88	104.58	137	108.23	57.04	66.35	98.05	99.07	100.66	114.2	111.91	39.55	62.91	86.42	109.03	47.93	50.33	71.9	47.01	46.94	84.81	82.57	63.78	37.84	38.23	65.37
ATP6V1C1	19.26	20.44	17.98	24.08	23.03	22.66	20.92	25.54	26.85	35.95	24.9	35.95	8.99	35.95	21.57	26.96	32.96	41.94	40.74	17.98	26.96	20.54	22.43	31.46	15.25	22.35	20.97	26.36	22.88	19.61	21.57	25.17	16.92	17.03	50.33	35.95	24.89	29.31	35.95	3.6	17.98	22.12	22.97	30.42	18.41	35.21	30.27	33.1	25.33
ATP6V1C2	12.84	13.3	13.48	10.51	13.18	12.5	28.76	17.98	18.2	22.71	26.21	35.95	8.99	35.95	17.98	24.72	17.98	17.98	33.55	23.97	13.48	15.41	20.44	14.98	30.5	19.43	39.7	32.6	22.22	24.51	20.77	32.36	10.57	32.44	21.57	26.96	22.82	25.4	17.98	7.19	26.96	24.89	22.47	13.83	12.42	30.29	31.22	30.82	24.51
ATP6V1D	30.82	30.53	41.94	38.83	45.71	25.79	17.65	23.65	27.76	26.49	25.65	35.95	26.96	35.95	7.19	6.74	32.96	11.98	19.17	32.96	40.44	30.82	29.98	23.97	36.5	34.01	41.94	28.76	22.22	22.88	20.77	26.06	35.95	47.3	21.57	22.47	33.88	34	23.97	14.38	8.99	37.33	15.98	44.25	38.44	25.12	35.95	23.97	30.23
ATP6V1E1	62.91	60.82	80.89	64.1	62.76	53.93	43.14	49.2	47.33	49.2	51.87	35.95	44.94	35.95	25.17	29.21	29.96	47.93	21.57	29.96	22.47	25.68	39.41	53.93	64.28	55.38	83.14	42.66	32.03	57.19	72.7	71	65.56	74.33	43.14	13.48	48.4	53.93	53.93	39.55	26.96	34.57	34.95	47.93	35.51	45.31	41.63	46.22	40.04
ATP6V1E2	28.25	17.73	23.97	17.47	15.82	33.61	23.53	20.81	15.93	22.71	19.29	71.9	8.99	35.95	35.95	17.98	38.95	59.92	33.55	23.97	49.43	30.82	16.87	26.96	15.8	14.57	20.97	24.93	15.03	35.95	20.77	22.47	14.8	19.19	25.17	40.44	26.27	19.93	8.99	35.95	8.99	20.74	17.48	18.44	11.98	33.73	40.68	31.96	23.7
ATP6V1F	61.63	43.09	38.95	45.28	45.71	53.93	58.83	66.23	57.34	85.15	65.35	35.95	53.93	35.95	32.36	44.94	14.98	17.98	23.97	44.94	44.94	30.82	55.13	59.92	61.55	68.02	64.79	56.08	50	42.49	67.11	65.61	61.33	65.96	43.14	31.46	47.01	41.42	86.88	32.36	26.96	34.57	41.94	88.49	65.47	33.24	30.27	31.39	62.1
ATP6V1FNB	10.27	10.83	16.48	13.91	10.9	10.94	13.07	9.46	12.29	9.46	12.36	35.95	8.99	35.95	17.98	11.23	11.98	17.98	14.38	14.98	31.46	5.14	13.42	19.47	11.44	14.57	11.23	16.3	13.07	24.51	9.59	12.58	6.34	10.81	14.38	8.99	13.14	11.33	8.99	25.17	17.98	15.21	16.48	20.28	12.86	15.51	16.08	14.84	12.26
ATP6V1G1	66.77	91.36	88.38	103.27	112.07	67.21	68.63	63.39	82.82	68.12	81.64	71.9	62.91	35.95	32.36	31.46	32.96	53.93	38.35	35.95	62.91	15.41	59.53	95.87	143.8	103.97	148.3	74.3	61.77	52.29	100.66	159.98	150.15	169.21	46.74	8.99	66.37	72.29	86.88	32.36	17.98	47.01	43.94	102.32	64.89	40.38	48.25	33.67	62.1
ATP6V1G2	32.1	25.61	23.97	26.12	28.04	21.88	34.64	29.33	22.75	17.03	33.33	35.95	8.99	35.95	46.74	22.47	5.99	17.98	26.36	14.98	31.46	35.95	18.34	16.48	14.16	23.32	12.73	25.41	18.63	34.32	16.78	12.58	8.46	16.22	61.12	44.94	31.11	28.14	29.96	28.76	35.95	33.19	20.97	11.06	14.32	26.84	27.44	39.37	19.61
ATP6V1G3	17.98	14.04	17.98	9.16	8.53	17.98	16.34	17.98	14.56	15.14	20.78	71.9	17.98	35.95	28.76	31.46	20.97	35.95	23.97	14.98	31.46	20.54	17.5	17.98	12.53	18.46	17.23	19.17	16.34	29.41	14.38	14.38	23.26	18.92	21.57	31.46	24.89	16.8	14.98	21.57	44.94	16.59	25.47	15.67	12.28	32.26	26.49	26.82	16.34
ATP6V1H	38.52	40.38	31.46	47.31	42.37	21.88	29.41	34.06	34.13	43.52	36.7	35.95	71.9	35.95	17.98	24.72	50.93	29.96	31.16	32.96	31.46	46.22	27.25	34.45	39.22	30.12	52.43	31.16	19.94	24.51	31.96	43.14	40.18	46.76	28.76	22.47	27.65	47.28	47.93	28.76	53.93	29.04	17.48	19.36	19.14	28.07	27.44	28.53	32.68
ATP7A	19.26	17.73	13.48	16.62	13.62	20.32	13.73	28.38	14.56	15.14	21.72	35.95	35.95	35.95	32.36	26.96	14.98	23.97	40.74	35.95	44.94	35.95	17.92	25.47	14.16	24.29	18.72	24.93	19.28	26.15	23.17	17.08	12.69	14.33	57.52	13.48	40.1	31.65	29.96	39.55	71.9	31.8	17.48	14.75	15.64	37.92	35.95	34.81	30.23
ATP7B	15.41	21.42	19.47	21.71	16.88	22.66	19.61	15.14	14.11	18.92	13.86	35.95	71.9	35.95	21.57	15.73	50.93	35.95	50.33	41.94	31.46	41.09	16.98	10.49	16.89	24.29	16.1	24.93	20.59	32.68	20.77	22.47	23.26	14.87	46.74	35.95	38.72	35.56	23.97	50.33	26.96	48.4	26.46	17.51	12.86	43.34	41.63	30.82	25.33
ATP8A1	28.25	64.76	50.93	83.77	88.43	16.41	30.72	17.03	34.13	13.25	29.21	35.95	26.96	35.95	14.38	17.98	20.97	29.96	33.55	26.96	31.46	41.09	21.17	22.47	27.78	26.23	23.22	14.86	20.92	21.24	14.38	22.47	8.46	27.84	28.76	49.43	24.89	29.7	17.98	32.36	26.96	29.04	21.97	15.67	23.53	32.75	45.41	20.54	22.88
ATP8A2	29.53	49.25	46.44	56.98	54.5	18.76	55.56	47.3	56.88	47.3	81.26	35.95	17.98	35.95	3.6	31.46	26.96	29.96	19.17	32.96	22.47	35.95	17.61	40.44	151.97	41.78	154.29	19.17	15.69	44.12	47.14	142.91	27.49	124.07	39.55	26.96	34.57	45.33	23.97	17.98	26.96	22.12	18.47	12.91	19.88	26.35	23.65	28.53	20.43
ATP8B1	44.94	25.86	22.47	22.89	21.1	25.79	36.6	34.06	29.12	26.49	22.09	35.95	26.96	35.95	28.76	42.69	26.96	47.93	33.55	23.97	31.46	35.95	46.01	14.98	52.84	33.04	69.28	41.22	37.59	27.78	22.37	61.12	27.49	57.04	32.36	22.47	29.04	25.79	41.94	39.55	35.95	26.27	44.94	30.42	43.99	30.78	24.6	35.38	39.22
ATP8B2	30.82	30.04	26.96	33.24	27.86	29.7	50.33	34.06	56.43	37.84	43.82	35.95	8.99	35.95	39.55	35.95	32.96	23.97	23.97	20.97	44.94	35.95	35.74	38.95	47.39	38.87	38.2	31.16	33.34	29.41	33.55	45.84	38.07	39.19	25.17	35.95	35.95	35.56	29.96	53.93	62.91	35.95	42.44	19.36	30.4	32.75	35.95	38.8	30.23
ATP8B3	16.69	5.17	3	3.56	5.19	17.98	7.84	12.3	7.28	7.57	7.86	35.95	17.98	35.95	21.57	38.2	29.96	5.99	31.16	23.97	31.46	20.54	8.8	11.98	8.17	22.35	5.24	17.26	9.48	26.15	18.37	13.48	14.8	6.22	53.93	26.96	24.2	17.19	14.98	21.57	17.98	13.83	15.98	8.3	6.72	31.03	20.81	18.26	20.43
ATP8B4	10.27	5.42	7.49	4.24	4.66	23.45	14.38	26.49	11.83	18.92	9.74	35.95	8.99	35.95	17.98	11.23	23.97	17.98	14.38	20.97	17.98	20.54	7.97	14.98	8.72	17.49	3	19.65	8.17	22.88	11.98	5.39	23.26	5.95	17.98	4.49	13.14	20.32	3	10.79	8.99	20.74	6.49	7.37	5.55	17.48	21.76	12.55	14.71
ATP9A	20.54	37.92	31.46	37.99	41.93	29.7	22.88	32.17	26.39	30.27	25.09	35.95	8.99	35.95	21.57	22.47	29.96	11.98	21.57	20.97	4.49	20.54	29.03	28.46	49.02	17.49	50.93	19.65	39.55	29.41	27.96	52.13	33.84	54.33	21.57	44.94	23.51	25.4	53.93	14.38	17.98	19.36	34.45	20.28	39.46	24.87	21.76	25.11	18.79
ATP9B	38.52	48.26	73.4	49.35	45.53	28.92	22.22	36.9	30.04	20.81	25.09	35.95	26.96	35.95	43.14	29.21	17.98	23.97	33.55	32.96	35.95	41.09	27.46	16.48	25.6	34.98	30.33	24.45	32.68	35.95	24.77	28.76	38.07	32.44	43.14	22.47	37.33	34.78	26.96	25.17	44.94	27.65	31.96	18.44	27.33	35.7	33.11	32.53	28.6
ATPAF1	43.65	37.67	35.95	48.33	52.3	34.39	39.22	42.57	40.96	24.6	46.81	35.95	8.99	35.95	35.95	31.46	32.96	59.92	33.55	38.95	31.46	35.95	34.06	44.94	32.68	34.01	34.83	41.7	35.62	35.95	39.95	32.36	29.61	36.49	21.57	17.98	25.58	28.53	107.85	46.74	8.99	30.42	28.96	47.01	41.21	32.5	25.54	32.53	36.77
ATPAF2	23.11	13.79	31.46	13.23	15.73	30.48	27.45	25.54	31.86	34.06	27.71	35.95	35.95	35.95	32.36	22.47	32.96	29.96	83.89	29.96	35.95	30.82	25.47	34.45	22.88	26.23	18.35	31.64	28.76	26.15	32.76	20.67	40.18	22.98	32.36	40.44	32.49	30.87	41.94	32.36	26.96	27.65	24.47	31.34	25.43	35.95	41.63	26.25	22.88
ATPSCKMT	32.1	55.16	49.43	75.12	68.47	28.92	36.6	26.49	39.59	22.71	40.63	35.95	8.99	35.95	28.76	33.7	35.95	41.94	26.36	29.96	35.95	41.09	30.08	52.43	77.35	51.5	70.78	26.84	32.36	39.22	49.53	99.76	31.72	78.93	35.95	17.98	31.11	42.2	29.96	17.98	44.94	24.89	33.45	31.34	34.78	33.98	38.79	31.96	25.33
ATR	43.65	65.5	52.43	74.45	70.58	39.86	30.72	38.79	39.59	17.03	36.33	35.95	35.95	71.9	61.12	42.69	11.98	17.98	16.78	47.93	44.94	30.82	39.31	25.47	18.52	36.92	22.47	35.47	39.87	29.41	29.56	29.66	48.64	20.54	25.17	31.46	44.25	48.46	32.96	25.17	44.94	29.04	35.95	36.87	37.7	34.23	36.9	44.51	31.87
ATRAID	26.96	26.59	32.96	39.51	39.47	32.04	34.64	44.47	49.6	43.52	40.44	35.95	17.98	35.95	21.57	11.23	26.96	65.91	38.35	26.96	22.47	46.22	22.74	35.95	62.1	48.58	81.26	32.12	20.92	34.32	40.74	71.9	31.72	70.01	28.76	49.43	30.42	29.31	59.92	3.6	35.95	34.57	19.97	31.34	26.45	28.56	26.49	22.26	43.3
ATRN	33.38	39.89	35.95	50.53	46.94	32.04	18.96	38.79	35.04	41.63	32.58	35.95	8.99	35.95	3.6	13.48	35.95	35.95	31.16	23.97	53.93	51.36	40.88	29.96	45.21	40.81	49.81	47.93	36.93	26.15	37.55	44.04	25.38	45.68	17.98	40.44	37.33	32.43	44.94	43.14	8.99	31.8	39.45	40.56	39.75	29.3	32.17	22.83	35.13
ATRNL1	24.4	26.35	34.45	26.28	19.87	28.92	15.03	20.81	20.93	7.57	14.79	35.95	44.94	35.95	17.98	13.48	14.98	41.94	16.78	26.96	26.96	5.14	12.26	17.98	7.63	21.38	11.98	17.26	10.13	16.34	17.58	14.38	14.8	9.46	35.95	22.47	22.82	19.54	32.96	28.76	26.96	17.98	12.98	11.98	7.45	25.36	25.54	15.41	17.16
ATRX	182.32	189.85	169.27	173.65	160.77	148.49	164.07	133.4	119.69	130.56	164.03	647.12	539.27	287.61	1042.58	1062.8	212.71	455.38	316.37	263.64	175.26	410.87	270.52	269.63	194.46	286.64	202.97	187.42	268.65	241.85	250.86	193.24	190.33	166.78	161.78	278.62	245.44	301.68	308.58	280.42	413.44	210.18	342.53	173.3	196.71	350.65	104.07	82.17	151.16
ATXN1	60.35	25.36	31.46	17.13	17.14	70.34	58.83	86.09	69.17	66.23	65.16	107.85	44.94	35.95	57.52	31.46	35.95	29.96	45.54	59.92	40.44	46.22	29.98	88.38	129.1	84.53	114.97	45.54	32.68	65.37	98.27	131.22	90.94	117.58	57.52	26.96	38.03	32.82	38.95	50.33	80.89	62.22	42.94	37.79	40.63	50.73	42.57	41.66	56.38
ATXN10	52.64	72.15	74.9	90.73	98.54	53.15	33.34	39.74	40.5	54.87	38.01	35.95	44.94	35.95	28.76	17.98	44.94	35.95	31.16	26.96	31.46	30.82	56.91	58.42	88.79	60.24	105.61	40.74	50.99	42.49	71.1	88.08	88.82	109.48	53.93	58.42	52.54	66.82	41.94	25.17	8.99	34.57	45.44	69.14	68.1	33.98	29.33	30.82	58.01
ATXN1L	56.49	67.22	44.94	58.67	47.38	40.64	36.6	43.52	38.23	39.74	35.39	35.95	35.95	71.9	25.17	44.94	56.92	5.99	47.93	32.96	67.41	20.54	41.82	41.94	33.23	36.92	44.94	36.43	35.95	44.12	36.75	39.55	29.61	36.76	32.36	35.95	32.49	26.96	35.95	28.76	8.99	44.25	44.44	32.26	34.2	33.98	33.11	34.81	43.3
ATXN2	53.93	62.55	59.92	67.15	72.69	50.8	63.4	56.76	63.26	60.55	62.17	35.95	62.91	35.95	46.74	49.43	32.96	53.93	33.55	35.95	22.47	35.95	79.24	49.43	78.98	48.58	78.27	52.25	82.03	29.41	51.13	80.89	78.25	95.69	28.76	35.95	52.54	73.47	74.9	7.19	26.96	56.69	64.91	57.15	85.64	38.41	39.74	47.36	56.38
ATXN2L	87.31	127.06	124.33	173.48	179.4	71.9	109.81	87.04	96.48	100.28	109.73	35.95	53.93	35.95	32.36	51.68	32.96	35.95	21.57	44.94	35.95	41.09	140.03	88.38	154.7	84.53	157.29	80.05	134.33	57.19	81.49	164.48	93.05	132.45	25.17	49.43	68.45	85.58	59.92	17.98	26.96	62.22	122.83	73.75	170.69	45.55	29.33	34.24	69.45
ATXN3	30.82	45.55	44.94	60.71	56.96	32.82	30.72	27.44	26.85	30.27	30.15	35.95	8.99	35.95	28.76	26.96	20.97	23.97	28.76	8.99	13.48	66.77	36.27	34.45	35.41	34.01	37.45	35.95	37.91	42.49	40.74	18.87	16.92	36.49	28.76	17.98	34.57	35.17	59.92	25.17	62.91	33.19	38.95	28.58	31.71	27.83	33.11	28.53	40.04
ATXN3L	26.96	14.77	11.98	11.53	11.78	17.98	13.73	13.25	11.38	20.81	16.48	35.95	8.99	35.95	25.17	38.2	35.95	23.97	43.14	29.96	31.46	35.95	13.1	16.48	4.36	20.4	5.99	19.65	11.77	24.51	11.98	8.99	19.03	7.57	25.17	26.96	39.41	19.54	23.97	39.55	17.98	33.19	14.98	10.14	9.21	37.67	36.9	31.96	26.15
ATXN7	30.82	31.52	40.44	25.44	22.15	38.3	49.02	47.3	48.69	41.63	42.13	35.95	17.98	35.95	14.38	31.46	29.96	53.93	19.17	47.93	62.91	41.09	27.46	47.93	31.05	35.95	25.09	30.68	20.59	32.68	42.34	26.06	54.98	25.41	50.33	8.99	32.49	33.22	17.98	39.55	17.98	37.33	32.46	27.65	25.43	36.44	33.11	31.39	32.68
ATXN7L1	42.37	24.38	23.97	31.54	29.89	17.98	40.53	29.33	20.93	20.81	27.34	35.95	17.98	35.95	25.17	29.21	41.94	23.97	23.97	38.95	22.47	25.68	27.67	37.45	34.86	35.95	28.84	28.76	26.15	35.95	25.57	33.25	19.03	30.27	28.76	40.44	32.49	23.84	32.96	28.76	35.95	40.1	24.47	19.36	21.19	39.64	29.33	41.66	38.4
ATXN7L2	19.26	12.31	11.98	16.45	14.06	19.54	25.49	14.19	17.75	18.92	22.09	35.95	17.98	35.95	53.93	31.46	23.97	11.98	21.57	23.97	22.47	30.82	28.61	17.98	16.34	14.57	19.1	23.49	25.17	35.95	19.97	15.28	10.57	11.62	43.14	35.95	38.03	24.23	26.96	28.76	44.94	19.36	32.46	19.36	24.84	30.04	35	37.09	24.51
ATXN7L3	41.09	45.06	41.94	52.57	49.31	46.89	44.45	53.93	32.31	41.63	32.96	35.95	26.96	35.95	28.76	33.7	23.97	41.94	26.36	38.95	35.95	30.82	52.51	43.44	49.02	46.64	34.45	40.27	52.95	39.22	37.55	43.14	33.84	49.47	14.38	31.46	24.89	35.56	23.97	43.14	44.94	35.95	36.45	59.92	60.65	39.64	48.25	29.1	37.59
ATXN7L3B	42.37	40.63	28.46	42.4	48.52	34.39	29.41	26.49	41.41	22.71	45.88	35.95	17.98	35.95	43.14	22.47	47.93	29.96	40.74	23.97	17.98	20.54	62.89	37.45	49.02	47.61	63.29	33.55	80.4	34.32	37.55	58.42	42.3	55.41	25.17	35.95	32.49	32.43	86.88	21.57	35.95	26.27	46.94	80.2	88.12	31.76	27.44	33.1	25.33
AUH	39.8	46.79	37.45	47.31	43.6	43.77	42.49	37.84	42.32	52.98	44.56	35.95	35.95	35.95	10.79	42.69	35.95	23.97	33.55	29.96	26.96	25.68	52.72	20.97	39.22	49.55	56.92	33.07	40.2	45.76	38.35	44.04	35.95	43.79	32.36	35.95	43.56	40.25	32.96	35.95	53.93	33.19	38.45	25.81	36.24	36.44	28.38	39.95	39.22
AUNIP	12.84	10.34	13.48	8.48	10.11	13.29	9.8	13.25	15.93	5.68	13.29	35.95	8.99	35.95	21.57	22.47	35.95	5.99	23.97	23.97	40.44	10.27	15.62	11.98	7.63	17.49	8.61	15.34	12.42	14.71	10.39	7.19	6.34	8.92	17.98	13.48	17.98	15.63	8.99	21.57	26.96	19.36	16.48	14.75	15.64	18.22	16.08	15.41	12.26
AUP1	43.65	53.43	41.94	53.42	55.2	53.15	52.95	73.79	45.05	64.33	50.74	35.95	26.96	35.95	28.76	33.7	14.98	17.98	11.98	11.98	22.47	30.82	55.66	49.43	67.54	50.53	65.54	42.66	50.99	34.32	49.53	84.49	46.52	52.71	32.36	31.46	31.8	31.65	62.91	10.79	35.95	33.19	55.92	52.54	57.43	22.9	24.6	19.4	39.22
AURKA	37.24	58.61	44.94	50.2	49.84	34.39	41.83	40.68	31.4	39.74	40.07	143.8	35.95	35.95	53.93	22.47	32.96	17.98	38.35	47.93	67.41	35.95	60.79	17.98	38.13	31.09	32.58	37.39	66.02	21.24	33.55	32.36	40.18	37.57	64.71	40.44	49.78	49.63	50.93	14.38	26.96	37.33	58.42	63.61	79.79	32.5	47.3	61.63	38.4
AURKAIP1	35.95	45.31	43.44	35.61	33.05	43.77	50.33	49.2	55.97	43.52	49.06	35.95	89.88	35.95	57.52	65.16	32.96	71.9	26.36	23.97	26.96	20.54	61.74	37.45	49.57	39.84	40.82	42.66	66.02	22.88	32.76	44.04	42.3	45.14	43.14	26.96	34.57	59.01	35.95	14.38	62.91	71.9	71.4	65.45	64.6	49.74	35.95	69.05	35.13
AURKB	14.12	26.35	19.47	31.2	27.07	28.14	32.03	22.71	30.95	22.71	33.33	35.95	8.99	35.95	14.38	31.46	23.97	41.94	35.95	35.95	31.46	46.22	34.59	17.98	13.07	15.55	12.73	29.24	49.02	24.51	19.17	11.68	16.92	13.52	10.79	31.46	47.01	57.05	32.96	17.98	44.94	31.8	53.93	52.54	66.79	37.92	32.17	35.38	25.33
AURKC	23.11	12.56	13.48	11.87	9.41	20.32	19.61	20.81	16.38	20.81	17.6	35.95	35.95	35.95	28.76	26.96	32.96	17.98	23.97	29.96	22.47	41.09	15.72	29.96	10.35	21.38	10.11	23.01	15.69	22.88	19.17	5.39	16.92	10	25.17	26.96	30.42	20.32	14.98	39.55	17.98	20.74	28.46	19.36	13.45	31.52	49.2	35.38	22.88
AUTS2	52.64	76.83	43.44	78.01	63.73	32.82	35.3	37.84	33.22	22.71	32.02	35.95	26.96	35.95	46.74	49.43	35.95	251.66	38.35	35.95	26.96	15.41	115.19	26.96	123.11	37.89	120.21	45.06	111.12	37.59	58.32	108.75	44.41	128.13	32.36	26.96	28.35	50.41	74.9	28.76	44.94	38.72	131.32	44.25	108.29	41.37	40.68	31.96	40.04
AVEN	26.96	20.68	13.48	15.94	15.65	28.92	23.53	29.33	26.85	20.81	26.03	35.95	8.99	35.95	32.36	22.47	41.94	23.97	21.57	41.94	35.95	30.82	26.62	31.46	32.68	24.29	28.46	35.95	23.86	35.95	24.77	34.15	42.3	32.71	39.55	17.98	38.03	25.79	29.96	39.55	53.93	31.8	31.96	27.65	24.7	27.58	25.54	29.67	34.32
AVIL	15.41	18.96	10.49	14.92	12.92	26.57	17.65	24.6	18.2	15.14	15.92	35.95	35.95	35.95	14.38	31.46	20.97	17.98	23.97	23.97	17.98	15.41	16.14	16.48	8.72	22.35	11.23	20.61	17.98	29.41	15.98	10.79	14.8	13.25	28.76	40.44	29.73	30.87	8.99	7.19	8.99	24.89	15.48	11.98	13.15	27.33	22.71	20.54	31.05
AVL9	16.69	24.87	10.49	24.42	25.75	14.85	15.03	20.81	15.47	35.95	18.72	35.95	17.98	35.95	17.98	17.98	32.96	29.96	26.36	14.98	31.46	20.54	27.88	29.96	35.95	30.12	46.44	34.03	30.72	26.15	23.17	37.75	19.03	34.87	39.55	49.43	25.58	29.7	26.96	25.17	35.95	19.36	26.46	28.58	30.4	29.3	32.17	21.11	21.24
AVP	17.98	13.79	19.47	12.04	8.61	18.76	14.38	14.19	13.2	20.81	16.66	35.95	17.98	35.95	25.17	24.72	32.96	17.98	31.16	35.95	22.47	30.82	17.82	16.48	8.72	25.26	11.61	20.61	15.69	26.15	12.78	8.99	14.8	9.46	35.95	35.95	25.58	21.49	11.98	53.93	8.99	16.59	20.97	15.67	13.15	31.03	35	30.24	17.98
AVPI1	26.96	15.02	11.98	13.4	13.8	21.1	25.49	27.44	17.75	17.03	23.41	35.95	8.99	35.95	32.36	31.46	23.97	11.98	35.95	38.95	22.47	25.68	16.25	14.98	11.44	23.32	17.23	23.97	16.01	27.78	30.36	22.47	16.92	12.16	39.55	26.96	31.11	18.76	23.97	25.17	26.96	23.51	16.48	12.91	9.06	33.49	30.27	37.09	34.32
AVPR1A	23.11	18.71	14.98	10.01	11.51	24.23	25.49	11.35	17.29	24.6	19.85	35.95	44.94	35.95	25.17	29.21	17.98	5.99	52.73	23.97	22.47	25.68	19.39	10.49	13.07	23.32	13.11	26.84	21.24	22.88	23.97	11.68	10.57	11.35	32.36	4.49	18.67	28.92	20.97	28.76	17.98	24.89	21.47	23.05	12.86	26.35	32.17	31.39	22.06
AVPR1B	19.26	20.93	14.98	17.13	13.01	22.66	28.11	32.17	30.04	24.6	29.96	71.9	26.96	35.95	71.9	56.17	20.97	41.94	40.74	38.95	26.96	30.82	22.74	25.47	17.98	17.49	17.6	24.45	21.57	24.51	21.57	25.17	25.38	23.79	17.98	31.46	25.58	30.48	47.93	57.52	44.94	20.74	27.46	20.28	20.75	35.46	32.17	29.1	26.96
AVPR2	19.26	14.77	11.98	14.08	11.34	19.54	17.65	14.19	18.2	17.03	16.48	71.9	53.93	35.95	14.38	15.73	32.96	59.92	38.35	47.93	35.95	10.27	14.99	22.47	14.16	22.35	10.11	29.24	19.28	34.32	13.58	16.18	8.46	10	32.36	58.42	25.58	23.84	29.96	64.71	17.98	26.27	16.98	18.44	11.69	32.01	34.06	35.38	25.33
AWAT1	6.42	13.3	10.49	6.95	8.09	17.19	5.23	15.14	8.65	3.78	12.73	71.9	17.98	35.95	10.79	17.98	26.96	35.95	26.36	14.98	17.98	30.82	12.26	16.48	4.9	15.55	7.86	23.97	12.75	22.88	9.59	11.68	8.46	7.84	28.76	22.47	27.65	17.98	26.96	10.79	17.98	16.59	11.48	8.3	9.35	27.09	43.52	25.11	21.24
AWAT2	14.12	12.8	14.98	7.97	7.74	13.29	14.38	13.25	11.83	22.71	9.18	35.95	26.96	35.95	14.38	26.96	23.97	29.96	43.14	11.98	35.95	51.36	12.47	7.49	8.17	14.57	9.36	23.01	12.09	14.71	12.78	7.19	2.11	7.84	35.95	17.98	27.65	19.93	17.98	25.17	26.96	24.89	13.98	11.98	8.77	30.29	35.95	21.68	24.51
AXDND1	20.54	21.67	7.49	19.33	16.7	25.79	26.8	19.87	25.48	30.27	28.84	35.95	8.99	35.95	53.93	29.21	20.97	29.96	38.35	32.96	49.43	41.09	22.53	20.97	17.43	27.21	22.84	24.93	17.98	27.78	29.56	21.57	14.8	17.57	46.74	31.46	29.73	29.7	11.98	32.36	17.98	19.36	31.96	13.83	19	31.76	43.52	41.66	27.78
AXIN1	39.8	39.15	26.96	36.8	31.73	36.73	60.14	28.38	45.51	28.38	47.75	35.95	8.99	35.95	35.95	35.95	38.95	11.98	31.16	41.94	26.96	20.54	57.86	31.46	36.5	34.98	38.95	37.39	42.49	35.95	39.15	31.46	23.26	34.87	28.76	35.95	36.64	43.77	23.97	25.17	44.94	31.8	42.44	27.65	36.1	38.91	21.76	39.37	49.02
AXIN2	12.84	14.77	23.97	15.94	16.09	20.32	27.45	27.44	16.84	26.49	18.54	35.95	80.89	35.95	14.38	20.22	23.97	23.97	40.74	32.96	22.47	51.36	21.91	17.98	20.7	34.98	21.35	24.93	22.55	26.15	23.17	22.47	16.92	26.76	21.57	26.96	43.56	27.35	41.94	43.14	44.94	26.27	27.46	19.36	15.93	35.95	35.95	35.95	17.98
AXL	57.78	15.51	40.44	15.26	12.31	61.74	29.41	74.74	38.23	88.93	23.41	35.95	26.96	71.9	39.55	44.94	47.93	41.94	38.35	35.95	35.95	35.95	30.19	49.43	13.62	55.38	14.98	73.82	27.45	44.12	79.09	21.57	46.52	12.43	46.74	40.44	42.86	34.39	20.97	28.76	26.96	80.2	36.45	33.19	21.63	39.89	44.47	44.51	75.99
AZGP1	17.98	13.3	8.99	11.02	11.25	38.3	47.72	20.81	65.08	35.95	73.21	35.95	17.98	35.95	25.17	13.48	17.98	5.99	28.76	11.98	17.98	35.95	16.56	16.48	15.8	15.55	19.85	17.74	16.67	11.44	9.59	17.08	8.46	13.79	32.36	17.98	15.9	19.15	8.99	43.14	17.98	15.21	26.46	42.4	13.15	19.7	19.87	22.26	19.61
AZI2	35.95	17.24	35.95	22.55	23.29	46.11	26.8	45.41	33.68	32.17	32.39	35.95	8.99	35.95	25.17	33.7	32.96	11.98	26.36	26.96	40.44	66.77	22.95	53.93	35.41	57.33	40.44	28.28	24.84	45.76	50.33	38.65	35.95	38.38	17.98	31.46	35.26	25.01	14.98	14.38	62.91	37.33	21.47	33.19	22.65	36.94	25.54	21.68	33.5
AZIN1	77.04	91.36	142.31	122.78	134.66	63.31	67.33	63.39	77.82	77.58	71.53	35.95	17.98	35.95	10.79	24.72	44.94	35.95	35.95	32.96	26.96	46.22	71.38	116.84	158.51	101.05	163.28	46.5	60.46	67	131.02	170.77	129	168.67	46.74	17.98	53.93	73.86	62.91	25.17	80.89	45.63	46.44	74.67	65.47	39.4	37.84	31.96	42.49
AZIN2	20.54	11.57	17.98	12.72	13.01	21.88	20.26	19.87	17.75	37.84	17.6	35.95	26.96	35.95	28.76	33.7	26.96	29.96	26.36	26.96	8.99	20.54	16.35	23.97	16.34	22.35	11.98	23.01	14.38	24.51	11.98	10.79	14.8	11.62	35.95	44.94	23.51	22.27	17.98	32.36	17.98	34.57	21.97	16.59	12.13	30.04	17.03	25.11	20.43
AZU1	14.12	10.83	8.99	11.19	9.67	35.95	15.69	68.12	15.93	26.49	18.35	71.9	17.98	35.95	39.55	31.46	17.98	11.98	33.55	17.98	40.44	10.27	18.76	13.48	5.99	14.57	8.99	17.74	15.36	21.24	12.78	8.99	14.8	6.22	32.36	31.46	20.05	15.63	17.98	46.74	35.95	29.04	28.46	12.91	11.98	30.04	28.38	32.53	22.88
B2M	1182.53	216.45	829.87	179.76	191.45	883.93	321.6	1018.93	630.28	722.81	368.69	35.95	17.98	35.95	57.52	40.44	71.9	53.93	43.14	68.91	35.95	66.77	129.76	3162.2	2091.15	2973.25	1981.05	543.58	113.08	1457.65	2482.22	1194.47	3523.2	1514.27	32.36	40.44	264.1	119.19	83.89	35.95	80.89	348.45	59.92	1056.41	224.62	190.59	46.36	34.24	631.59
B3GALNT1	19.26	27.33	32.96	26.12	22.77	30.48	22.22	25.54	19.11	28.38	17.6	71.9	35.95	107.85	32.36	26.96	41.94	47.93	45.54	44.94	13.48	15.41	27.36	16.48	9.26	20.4	15.73	27.8	28.11	32.68	19.17	14.38	21.15	14.33	46.74	62.91	42.17	44.55	38.95	25.17	44.94	30.42	26.46	24.89	28.5	34.23	34.06	48.51	25.33
B3GALNT2	32.1	42.35	40.44	35.61	34.46	29.7	40.53	31.22	36.41	28.38	39.7	35.95	8.99	35.95	14.38	17.98	11.98	23.97	21.57	8.99	17.98	87.31	36.27	25.47	51.2	31.09	38.2	24.45	30.72	22.88	32.76	43.14	27.49	45.95	28.76	35.95	23.51	26.57	17.98	17.98	8.99	24.89	28.96	38.72	44.43	29.3	11.35	32.53	20.43
B3GALT1	26.96	14.28	11.98	12.72	11.16	17.98	18.3	15.14	19.57	9.46	19.47	35.95	17.98	35.95	39.55	33.7	23.97	47.93	31.16	23.97	17.98	20.54	17.29	17.98	11.98	25.26	12.36	26.84	19.61	26.15	18.37	10.79	16.92	12.43	46.74	35.95	22.82	20.71	14.98	21.57	8.99	12.44	20.47	11.98	16.95	33	29.33	49.65	22.06
B3GALT2	25.68	16.74	10.49	11.7	7.91	19.54	24.19	25.54	21.39	18.92	29.21	35.95	62.91	35.95	50.33	26.96	26.96	29.96	16.78	41.94	31.46	25.68	22.12	11.98	52.29	33.04	46.44	23.97	24.84	26.15	34.35	52.13	29.61	57.31	25.17	40.44	32.49	26.96	5.99	28.76	17.98	26.27	23.47	12.91	16.37	28.32	35	26.82	30.23
B3GALT4	29.53	20.44	28.46	22.05	20.66	25.01	35.3	19.87	28.21	20.81	26.96	35.95	17.98	35.95	25.17	15.73	32.96	29.96	33.55	23.97	31.46	35.95	14.57	16.48	13.07	20.4	13.86	23.97	15.03	26.15	19.97	14.38	23.26	15.41	35.95	26.96	25.58	26.57	17.98	21.57	17.98	29.04	22.97	13.83	13.01	37.92	36.9	26.82	23.7
B3GALT5	20.54	34.97	25.47	25.1	24.79	22.66	19.61	21.76	27.3	22.71	24.9	35.95	53.93	35.95	32.36	11.23	29.96	5.99	31.16	32.96	31.46	51.36	16.77	19.47	41.4	27.21	40.07	21.09	11.44	14.71	31.16	37.75	27.49	41.36	25.17	35.95	28.35	26.18	8.99	39.55	17.98	31.8	15.98	11.98	11.4	33.73	27.44	37.66	28.6
B3GALT6	16.69	17.48	16.48	15.94	16.26	38.3	38.57	27.44	34.13	34.06	35.76	35.95	44.94	35.95	25.17	15.73	17.98	35.95	28.76	35.95	17.98	20.54	34.48	25.47	19.61	26.23	21.72	32.6	43.79	42.49	25.57	14.38	25.38	19.73	25.17	17.98	23.51	32.43	20.97	21.57	8.99	29.04	43.94	31.34	35.51	41.37	31.22	31.39	32.68
B3GAT1	16.69	16.99	3	14.92	13.01	25.79	23.53	22.71	20.02	20.81	24.53	71.9	26.96	35.95	50.33	33.7	26.96	17.98	28.76	29.96	35.95	10.27	24.42	23.97	12.53	20.4	14.23	23.49	27.78	42.49	20.77	26.96	25.38	15.41	28.76	35.95	32.49	25.4	26.96	17.98	62.91	30.42	25.96	9.22	20.61	38.41	37.84	41.66	19.61
B3GAT2	23.11	15.02	8.99	11.19	8.26	14.07	15.69	15.14	15.02	32.17	15.17	35.95	17.98	35.95	14.38	22.47	20.97	17.98	21.57	20.97	17.98	20.54	14.46	14.98	9.8	14.57	10.11	20.13	12.75	13.07	18.37	15.28	6.34	13.52	21.57	22.47	22.12	26.57	8.99	25.17	26.96	37.33	16.98	9.22	9.94	21.67	28.38	33.67	25.33
[truncated: 17,337 more rows]
[truncated: 23 more columns]

## Sheet: Sheet2
Region ID	Segment ID	Site	Patient ID	Tissue_type_cluster based
2017	2|017|Geometric.Segment	Liver	PT 10	Distant Liver
3011	3|011|Geometric.Segment	Liver	PT 3	Distant Liver
[truncated: 70 more rows]
