# Supplementary material for: Microenvironment shapes small-cell lung cancer neuroendocrine states and presents therapeutic opportunities
Source: Cell Rep Med. 2024 Jun 18;5(6):101610. doi: 10.1016/j.xcrm.2024.101610 (PMC11228806; doi:10.1016/j.xcrm.2024.101610)
Supplement: Data S3. Processed mass spectrometry proteomics data with metadata, related to Figure 5 and see STAR Methods [file mmc14.xlsx]

## Sheet: Data
Gene	AU.18.47.535586_Stroma.Enriched_N.A	AU.19.68.512716_Stroma.Enriched_N.A	AU.18.47.535585_Stroma.Enriched_N.A	RA.19.542960_Stroma.Enriched_N.A	AU.17.48.512713_Stroma.Enriched_N.A	AU.18.47.535584_Stroma.Enriched_N.A	RA.23.542958_Stroma.Enriched_N.A	AU.16.39.535602_Stroma.Enriched_N.A	RA.21.542959_Stroma.Enriched_N.A	RA.22.535611_Stroma.Enriched_N.A	RA.18.535606_Stroma.Enriched_N.A	RA.24.535615_Stroma.Enriched_N.A	AU.16.34.535595_Stroma.Enriched_N.A.1	AU.18.47.535584_Tumor.Enriched_N.A	AU.17.48.512713_Tumor.Enriched_N.A	RA.19.542960_Tumor.Enriched_N.A	RA.24.542957_Tumor.Enriched_N.A	RA.22.542963_Tumor.Enriched_N.A	RA.23.542958_Tumor.Enriched_N.A	RA.21.542959_Tumor.Enriched_N.A	AU.16.34.535595_Tumor.Enriched_N.A	AU.18.47.535586_Tumor.Enriched_N.A	AU.18.47.535585_Tumor.Enriched_N.A	AU.19.68.512716_Tumor.Enriched_N.A	AU.16.39.535602_Tumor.Enriched_N.A	RA.18.535606_Tumor.Enriched_N.A	RA.24.535615_Tumor.Enriched_N.A	RA.22.535611_Tumor.Enriched_N.A
A1BG	-0.137414	0.401067	-0.0972278	0.823862	0.57356	-0.85224	0.974372	-0.198117	0.999199	1.16232	1.31636	0.543352	-0.036037	-0.820806	-0.805247	-0.141697	-0.57275	0.24125	0.127007	-0.283114	-0.586715	-0.917169	-0.55118	0.27261	-0.63465	0.124548	-0.77372	-0.423266
A2M	-0.826685	0.261851	0.168588	0.756251	1.05873	-0.543356	0.568247	-0.245261	1.00121	0.498039	1.86047	0.2119	0.183029	-1.0121	-1.07936	-1.02234	-1.25626	-0.61367	-0.35726	-1.10362	-0.32787	-1.39391	-0.267966	-0.616826	-0.57013	-0.0379885	-1.28926	-0.662143
AAAS	0.366469	-0.475756	0.435187	-0.56706	-0.205221	-0.0510225	-0.59239	-0.115106	-0.46835	-0.25412	-0.3309	-0.516331	-0.661325	0.35362	-0.0224888	-0.182127	-0.129742	-0.0161033	0.179428	-0.147585	-0.0831285	0.431359	0.289158	0.236635	-0.0279559	0.425934	-0.109523	0.110481
AACS	0.760285	-0.339458	-0.29694	-0.570015	-0.0162355	0.433254	-0.523205	-0.515165	-0.634972	-1.02358	-0.842213	-0.72835	-0.656249	0.208523	1.55486	0.405594	-0.458834	-0.739394	0.0941042	-0.287218	-0.456771	0.542625	0.112807	1.49454	-0.296699	-1.06787	-0.173281	-0.709441
AAGAB	1.66868	-1.30553	0.919368	-0.0431423	0.178102	1.08917	-0.047186	-0.211381	-0.425694	-0.526447	-0.0371508	0.426349	0.233254	0.473743	-0.305271	-0.161778	1.01646	-0.144566	-0.326519	-0.88342	-0.151613	0.216944	-0.304581	-0.678096	-0.375307	-0.681502	0.60759	-0.956179
AAK1	-0.512074	0.523083	-0.224551	0.179685	0.57312	-0.216426	0.542113	0.476923	0.57765	0.388577	0.43128	0.935699	-0.244048	-1.05946	-0.179453	-0.351479	-0.417719	-0.309975	0.944586	0.0120323	-0.800184	-1.04206	-1.36383	0.169042	-0.114744	0.207869	-1.21431	-0.0864583
AAMDC	0.561762	-0.157864	0.303737	0.867415	0.277905	0.179777	-0.25171	0.334481	0.474072	0.281006	0.117095	0.352009	-0.498323	-0.0997124	0.757637	0.145174	-0.879568	-0.393688	-0.249653	-0.770694	-0.62984	0.242087	-0.177948	-0.758604	-0.0342088	-0.474857	-0.417844	-0.545602
AAMP	0.313127	-0.108523	-0.0292414	0.270051	-0.167291	0.296125	0.427038	-0.010297	0.0978299	-0.117677	-0.196516	-0.0344915	0.106172	0.31477	-1.05015	0.232282	-0.042207	0.463133	0.386185	-0.658454	0.0782229	0.392236	0.0515245	-0.133199	0.159274	-0.837497	-0.250108	0.264623
AAR2	-0.0945845	-0.269267	0.120377	0.222385	0.316719	0.0687467	0.384002	-0.252896	0.22922	0.277071	0.18858	0.165691	-0.00890919	-0.269725	-0.0562122	-0.279727	0.0464937	0.31312	0.23714	-0.300512	0.308202	-0.177475	-0.377654	-0.0841705	-0.499517	-0.152342	-0.196054	0.130305
AARS1	-0.590429	-0.263356	-0.476466	0.243745	0.0239201	-0.54059	0.167072	-0.29575	-0.0869085	0.63024	-0.118251	-0.234946	0.155664	-0.429271	0.523838	0.1124	-0.562933	0.402786	0.50974	0.201687	0.623672	-0.601442	-0.469119	-0.048404	-0.348133	-0.694973	-0.39998	0.287495
AARS2	0.643874	-0.51223	0.259633	-0.249894	-0.571732	0.464006	-0.332835	-0.457869	-0.343259	-0.630065	-0.263924	-0.721618	-0.346973	0.555609	-0.766153	-0.281595	-0.367964	-0.24545	0.0196188	0.884065	-0.361502	0.197547	0.359772	0.36625	-0.103896	0.710741	-0.380762	-0.245882
AARSD1	-1.03927	-0.485248	-0.864782	-0.318322	-0.443882	-1.15345	-0.254973	-0.525286	-0.341301	0.488982	-0.130462	-0.424119	1.59419	-0.598975	-0.391055	-0.309883	-0.243748	0.599045	0.0677999	-0.635407	1.62212	-0.713998	-0.429763	-0.0779196	-0.113319	-0.171442	-0.167029	0.924822
AASDHPPT	-0.0746427	-0.467579	-0.60685	-0.588288	-0.561359	-0.580525	-0.699802	-0.382735	-0.33858	0.564401	-0.269683	0.832318	0.582055	-0.183191	-0.312616	-0.556981	1.01605	0.850966	-0.460336	-0.198914	0.687561	0.0505242	-0.118318	-0.347193	0.0583819	-0.173667	1.04934	0.745318
AATF	-0.190038	-0.794028	-0.570464	-0.710408	-0.569856	-0.312786	-0.853917	-0.341594	-0.437505	-0.0536954	-0.279952	-0.492039	-0.1242	0.265226	0.000831719	0.226556	-0.094623	0.497967	-0.239118	0.101413	0.0367399	0.190563	0.0801698	0.0668445	0.210348	0.423284	-0.0601668	0.712499
ABAT	-0.943634	0.676701	1.19098	0.663671	2.09746	1.08237	-0.889685	0.823745	-0.9468	-1.52826	-0.88423	-0.286551	1.80919	0.266563	1.6118	-1.36502	-0.340828	-3.11989	-0.714733	-2.04796	-0.547078	-1.22899	1.02909	0.664053	0.603017	-2.63033	-0.276893	-2.68427
ABCB10	-0.0477782	-0.17012	-0.446277	-0.00954913	0.0298888	-0.796193	0.126567	-0.153054	-0.0996075	-0.552299	-0.0360209	-0.245491	0.223006	-0.792692	-0.0664973	-0.420369	-0.301898	-0.271399	0.23452	1.46081	-0.434134	-0.621749	-0.496531	0.538553	-0.301374	0.357992	-0.217915	-0.275714
ABCB6	0.119421	-0.347397	0.295502	-0.175393	-0.0976247	-0.504915	0.488556	0.168399	-0.229175	-0.270268	-0.396295	1.6e-05	-0.316457	-0.239453	-0.274771	-0.737158	1.29242	0.662471	1.65936	0.911279	-0.630302	0.0450505	0.338674	0.176294	0.776527	-0.954104	0.791502	0.618082
ABCB7	0.497533	-0.0662265	0.434645	-0.285444	-0.336728	0.30683	-0.39631	-0.0684863	-0.214015	-0.309757	-0.253494	-0.466165	-0.0182472	0.542005	0.0286327	-0.466688	-0.154801	-0.24757	0.321619	0.345911	-0.446356	0.768783	0.635502	0.743578	0.062716	0.318389	-0.163779	-0.199916
ABCB8	0.00529079	0.387512	0.226054	0.533335	0.598655	-0.0456636	0.196121	0.127612	0.416576	-0.182381	0.304217	0.374702	0.23518	-0.109171	-0.371491	-0.961279	-0.490676	-0.178781	0.382434	-0.741265	0.892704	-0.0135545	-0.451801	0.376498	-0.133571	0.0306851	-0.576821	-0.231162
ABCC1	0.33844	-0.278178	-0.00432595	-0.312504	0.250835	0.0311967	-0.339768	-0.10883	-0.136859	-0.133012	-0.419777	0.069523	0.373585	0.121426	0.224015	-0.356021	-0.0483762	0.416544	0.0675027	-0.407838	0.290292	-0.0631174	0.105186	0.438256	0.204924	-0.462167	-0.138806	0.567968
ABCC4	0.222324	-0.0393917	0.397174	0.913966	1.01983	0.150114	0.805886	-0.165429	0.61039	0.666	0.665476	0.299136	0.262774	-0.37138	0.278988	0.0782531	-0.730616	1.4248	-0.214598	-0.470003	1.50981	0.272425	0.337922	0.226098	0.190667	0.568174	-0.251937	1.49067
ABCD1	0.643732	0.367405	0.345609	0.601084	0.325095	-0.0431281	0.544388	-0.0323994	0.64791	-0.0334677	0.365606	0.586077	0.386457	-0.448509	-0.792103	-0.923162	0.938722	-1.35881	0.744295	0.0791412	-0.881838	0.0810804	-0.264863	1.30674	-0.99288	-0.260569	0.696055	-1.38903
ABCD3	0.1812	0.228671	0.264993	0.00857488	-0.276237	0.373731	-0.183931	-0.148017	-0.471531	-0.377547	-0.321001	-0.0946304	1.21443	0.109315	-0.421983	-0.701901	0.0226212	-0.294961	0.455722	-0.404963	0.317882	0.040054	0.261206	0.502255	-0.104305	-0.419357	-0.292231	-0.392755
ABCD4	0.162419	-0.958429	0.201042	1.00488	0.340883	0.53025	0.285776	-0.229054	0.180084	-0.075902	0.136943	0.540536	0.943892	-0.705317	-0.27016	-0.180576	-0.112903	-0.601866	0.180074	-0.667245	-1.04764	-0.451732	-0.456583	-0.141836	-0.624699	-0.131513	-0.585871	-0.15177
ABCE1	-0.58852	-0.173081	-0.337994	-0.356507	-0.235807	-0.395197	-0.17953	-0.240139	-0.215099	0.661868	-0.263343	-0.247947	1.01715	-0.174926	-0.477504	-0.53624	-0.441086	1.22521	-0.145958	0.224595	1.31726	-0.364101	-0.290969	0.138769	-0.278666	-0.0597957	-0.525153	1.25457
ABCF1	-0.193253	-0.0826577	-0.32036	-0.0267462	-0.537337	-0.0788688	-0.23927	-0.47829	-0.103101	-0.305427	-0.320567	-0.453315	-0.558219	-0.0861455	-0.690659	0.445489	-0.197721	0.0552572	0.309881	0.591681	-0.322216	-0.265151	-0.255467	0.649003	-0.406238	0.0287703	-0.29829	-0.07296
ABCF2	-0.0101457	-0.23852	-0.180514	-0.329391	-0.144859	-0.0025851	-0.0101639	-0.0210384	-0.234533	0.0376611	-0.390534	-0.0670319	0.419949	-0.218841	-0.292142	0.147985	-0.0963287	0.297916	0.0857583	0.00862959	0.716946	-0.0601235	-0.310468	0.293273	0.332551	0.597113	-0.055156	0.43103
ABCF3	-0.552551	-0.329798	-0.591043	-0.257076	-0.287183	-0.402077	-0.510435	0.159818	-0.220249	-0.782034	-0.453962	0.0715791	0.456201	-0.146437	0.00318868	0.382632	0.54805	-0.177018	-0.318333	-0.461146	0.776718	-0.343264	-0.346341	0.685862	0.443578	0.650184	0.415382	-0.149659
ABHD10	-0.30755	-0.313894	-0.0236209	-0.548242	0.215307	-0.2632	-0.510254	-0.286069	-0.368837	-0.354768	-0.598007	0.578059	0.0870079	-0.251263	0.298801	-0.117948	1.34487	0.363185	-0.400528	0.774656	0.028714	-0.368746	0.0419874	-0.305169	-0.379981	-0.0414115	1.13049	0.406253
ABHD11	0.515235	-0.70556	0.106232	-0.648258	-0.593574	0.192589	0.367472	-0.388864	-0.554813	-0.898762	-0.735643	-0.281463	-0.0309871	0.378098	0.200955	0.255114	-0.041116	-0.951298	1.18598	0.414953	0.0180648	0.0677786	0.226163	0.521739	0.227189	-0.0502358	0.0281416	-0.641323
ABHD12	0.364112	-0.44081	0.6508	-0.27374	-0.444078	0.366322	0.581408	-0.517636	-0.259027	-0.742407	-0.30074	-0.215694	-0.0546481	-0.0266835	-0.0762851	-0.497778	0.286394	-0.884737	0.830916	-0.00371154	-0.180841	0.0768556	0.0632409	0.463525	-0.528106	-0.560815	0.0536947	-0.851446
ABHD14B	-1.14517	0.327876	-0.472641	0.675408	0.285794	-0.708132	0.746592	-0.022565	0.467522	-0.216915	0.208685	0.346564	0.929396	-0.808991	-0.479676	-0.973602	-1.46797	-1.28946	1.21826	1.22533	-1.17694	-1.71055	-1.00347	0.0792423	-0.133802	-1.34067	-1.31607	-0.808913
ABHD16A	0.250202	-0.28715	0.119371	-0.00872144	-0.27028	-0.266002	0.759102	-0.315631	-0.110736	-1.09936	-0.321903	-0.55078	-1.08977	-0.102557	-0.0439346	0.330776	-0.614329	-1.28731	1.19535	1.3587	-1.56184	0.117446	0.0112239	0.103812	-0.159155	0.25174	-0.6447	-1.07436
ABI1	-0.0743855	-0.0345264	-0.162167	0.0186658	0.450959	0.00337142	0.350996	0.141751	0.126208	0.0438487	-0.0704373	0.110942	-0.293313	-0.223398	0.0531773	-0.0939801	-0.067655	-0.28756	0.410085	0.486891	-0.469428	-0.166202	-0.103662	-0.277772	0.146933	-0.230703	-0.0324178	-0.437441
ABI2	-1.05793	-0.0881558	-0.882894	-0.215932	-0.579163	-0.907696	0.267287	-0.0789118	-0.301397	-0.100664	-0.285781	0.475398	-1.84412	-0.360203	-0.401963	0.312802	0.380563	0.318162	1.16135	0.971605	-0.872909	-0.372937	-0.185938	0.206903	0.397062	0.33861	0.290008	0.210511
ABL1	-0.0750692	-0.5513	-0.996503	-0.0490931	-0.753976	-0.0727862	0.332336	-2.38003	-0.341356	-0.348148	-0.85225	-0.538645	0.245069	-0.011438	-0.490438	-0.28238	-0.290074	0.4633	0.473219	-0.641318	-0.150314	-0.232388	-0.641624	-0.41637	-1.64843	-0.112813	-0.189223	0.942622
ABLIM1	-0.226942	0.0257351	-0.199675	1.15156	-0.0860046	-0.35262	0.548504	-0.46058	0.250044	-0.789912	0.102309	-0.73325	1.14925	-1.287	-1.1804	-0.314121	0.141111	0.00749864	1.34875	0.798342	-0.271085	-1.20446	-0.597903	-0.467538	-0.4047	-0.43468	0.161362	-0.177053
ABLIM2	0.403651	-0.681416	0.272983	0.232692	-0.431255	0.385473	0.124653	-0.626391	0.210535	-2.59532	-1.00147	-0.295657	-0.843687	-0.284881	-1.24475	-1.15066	-0.967504	-1.50895	0.555347	0.595632	-0.970283	-0.639486	-0.545652	-0.765073	-1.47398	-1.55376	-0.88783	-1.1669
ABR	0.0572997	-0.400513	-0.0339141	-0.351671	0.207521	0.0652942	0.433769	-0.194236	0.105275	-0.138229	-0.0512788	0.0306546	-0.346779	0.151657	0.819542	-0.716144	-0.0589231	-0.199082	0.857568	1.25892	-0.741618	-0.106515	0.117419	-0.146348	-0.393735	-0.888208	-0.20137	0.396567
ABRAXAS2	-0.580464	0.0297416	-0.303671	0.612105	0.242119	0.302678	0.512034	-0.271592	0.146733	-0.210821	0.183266	-0.209479	0.663025	-0.0914554	-0.0954021	0.265365	-0.790938	-0.397209	0.34574	0.596684	0.164235	-0.343838	-0.184585	-0.310992	-0.29824	0.00487856	-0.490037	-0.222069
ABT1	0.434152	-1.12371	0.230099	-0.490275	-0.634716	0.238594	-0.823543	-0.542561	-0.491581	-0.49902	-1.01365	-1.28127	-0.0613189	0.269209	-0.735294	-0.155068	-0.311706	0.548292	-0.639065	-0.350023	0.19606	0.107917	-0.046233	-0.590945	-0.260092	0.174434	-0.499932	0.540556
ACAA1	-0.685279	0.0756186	0.877257	0.505124	0.166055	1.63744	-0.492131	-0.0734243	-0.301765	-0.648776	-0.364233	-0.39707	1.85226	1.31034	-0.881448	-1.79985	-1.21055	-1.41488	-0.706518	-0.787534	-0.0398434	-0.505428	1.22166	-0.971234	0.0715871	-1.28277	-1.16	-2.33645
ACAA2	0.241274	-0.0207196	1.19628	0.145198	0.526905	1.21545	-0.696201	0.0730166	-0.402067	-0.765797	-0.529316	-0.790086	0.635666	0.438327	0.243107	0.291411	-0.638852	-0.803417	-0.813937	-0.370929	-0.408635	0.0459591	1.0114	0.00404809	0.0214013	-0.216643	-0.733842	-0.710563
ACACA	-1.05216	-0.382665	-0.991963	-0.352493	-0.126473	-0.928093	-0.342717	-0.300432	-0.475325	-0.0687505	-0.52596	-0.0698905	0.476331	-0.536238	0.31765	0.130866	0.428283	0.767396	0.257071	0.365585	0.573031	-0.527195	-0.422139	0.341	0.00962404	-0.353366	0.302934	0.784681
ACAD10	0.281697	-0.159077	0.0267199	-0.117868	0.084584	0.0609716	-1.30653	-1.23297	-0.548261	-0.988748	-0.983451	-0.158831	0.125078	0.0494319	-0.187473	0.209471	0.112667	-0.7494	-0.995944	-0.995427	-0.750035	-0.204504	-0.00758527	-0.487378	-0.804733	-1.01887	0.439013	-0.25302
ACAD11	-0.674007	0.70445	0.0339784	0.976404	-0.0531816	-0.00136918	-0.629532	0.48709	-0.25146	-0.760499	-0.347936	-0.459366	2.9691	-0.832235	-1.24439	-2.12843	-0.917649	-1.62245	-0.447532	-0.405792	-0.651439	-1.48818	0.260872	1.56029	0.962049	-0.857462	-0.550618	-2.13493
ACAD8	0.789402	-0.0430339	0.85607	-0.310009	-0.211472	0.785317	-0.323037	0.265787	-0.319887	-0.804383	-0.296029	-0.612322	-0.196944	0.275696	-0.383749	-0.905409	-0.533302	-1.03271	0.0140494	-0.512522	-0.426557	0.36554	0.623103	0.250724	-0.167381	-0.101982	-0.564838	-0.633954
ACAD9	-0.313684	-0.235177	0.193466	-0.499315	-0.42464	-0.0670055	-0.956183	0.426769	-0.577807	-0.823989	-0.601474	-0.223737	0.127931	-0.0622114	0.339528	0.120178	0.193819	-0.464571	-1.08853	-0.467205	0.109183	-0.253208	0.121646	-0.137011	0.577657	0.759029	0.16351	-0.35018
ACADM	-0.0171082	-0.397166	1.44712	-0.114526	0.264133	1.40511	-0.561254	-0.203187	-0.363637	-0.876261	-0.570594	-0.273258	1.40188	0.766078	-0.600591	-0.35534	-0.129163	-1.13004	-0.584987	-0.138351	0.0684854	-0.0629746	1.12183	-0.668818	-0.454693	-1.22448	-0.278206	-1.13679
ACADS	-0.0498312	0.703118	0.681924	0.294501	0.254516	0.580872	-0.482997	-0.354901	0.0138116	-0.626604	-0.40118	-0.236499	2.57935	0.415622	-0.0647044	-0.558784	-0.752007	-1.18451	-0.756435	-0.370702	-0.499493	-0.0232064	1.16726	0.654908	-0.479538	-0.762382	-0.647452	-0.862777
ACADSB	-0.899984	0.820138	0.944964	0.667698	1.05397	0.0900145	-0.622347	0.387099	-0.351223	-0.618178	-0.397714	-0.180884	2.43971	-0.693021	-1.33507	-1.47033	-1.58409	-1.96056	-0.675669	-0.753825	-0.297658	-1.58559	0.341645	-0.256558	-0.0435805	-1.37961	-1.46298	-1.54194
ACADVL	-0.472073	0.561989	0.363983	0.398392	0.527067	0.249202	0.275335	-0.197551	0.248861	-0.317893	-0.0916392	-0.426739	1.61108	-0.363781	0.598484	-0.750808	-1.26254	-0.920176	0.846285	0.738364	-0.348074	-0.581779	0.308858	0.62435	-0.0307401	-0.389056	-1.07837	-0.794651
ACAN	-1.20568	-0.481825	-0.64451	-0.557558	-0.840905	-0.882716	0.71649	-0.606826	0.687861	2.98654	0.945972	-1.29934	-1.19296	-1.71487	-1.95133	-1.62991	-1.7028	1.74105	0.0205494	-0.73146	-1.69036	-1.66532	-1.72436	-1.23379	-1.35042	-1.2432	-1.93303	1.10308
ACAP2	-0.344649	-0.387811	-0.593349	-0.0943684	-0.00679065	-0.350985	-0.535501	1.42593	-0.042677	-0.0932357	-0.150227	-0.425281	-0.881742	-0.054807	0.391115	-0.377046	-0.493667	0.345788	-0.610164	-0.460405	-0.36297	-0.247464	-0.290506	-0.105437	1.50316	0.0364408	-0.552821	0.186974
ACAT1	-0.770484	0.855447	2.02383	0.393188	1.80981	1.81078	-0.90744	0.0995273	-0.329726	-0.914651	-0.595917	-0.495701	1.65518	0.536285	-0.403264	-1.94445	-1.18592	-0.838187	-1.43155	-0.665525	-0.352038	-1.11038	1.4435	-0.0998265	-0.414677	-1.58293	-1.29289	-0.919578
ACAT2	0.0886008	-0.166845	1.12062	-0.630778	0.393656	0.789198	-0.560926	0.681468	-0.899583	-0.751831	-0.371962	-0.0889803	-0.31533	0.129271	0.268692	-0.811183	-0.337676	-0.74373	-0.428324	-0.290591	-0.405403	-0.282013	0.452984	-0.0378767	0.329892	-0.0259611	-0.379391	-0.524713
ACBD3	0.11946	-0.165871	-0.099729	-0.09152	-0.271067	-0.0778574	0.608821	-0.326116	-0.023213	-0.0766787	-0.114093	0.394682	-0.137507	-0.155863	-0.211056	-0.185741	0.158953	-0.270639	1.20793	0.27381	-0.55425	-0.141578	-0.491321	0.754556	0.0875683	-0.222434	0.00282881	-0.251647
ACBD5	-0.375876	0.4627	-0.493112	0.881475	0.134149	-0.430022	0.010973	-0.263429	-0.175401	-0.570518	-0.208538	-0.142786	1.90997	-0.209751	0.289851	-0.348685	0.0269982	-1.23593	0.267218	0.810212	0.0249235	-0.53336	-0.0290182	0.842607	0.0577578	-0.0770377	-0.0521022	-0.334096
ACE	0.829996	0.201326	0.61074	-0.112039	0.0506574	0.434614	0.582459	0.4099	0.0202247	-0.4574	0.351539	0.0452406	-0.582614	0.711311	-0.271596	-0.741859	-0.513369	-0.916929	1.17553	-1.56876	-0.921844	0.727323	0.562324	0.729836	-0.224009	-0.173588	-0.51028	-0.677192
ACIN1	-0.696785	-0.525993	-0.942338	-0.555132	-0.816831	-0.434515	-0.457453	-0.870497	-0.674534	-0.552327	-0.782352	-0.527418	-0.594514	-0.147003	-0.289776	0.760164	-0.374296	0.556571	0.11087	-0.0237637	-0.177464	-0.192856	-0.462677	0.414856	-0.641217	0.363714	-0.296017	0.375736
ACLY	-1.10437	1.1037	-0.756116	0.105608	0.506406	-0.562199	-0.805926	0.58176	-0.356094	0.495661	-0.24545	-0.116323	0.50721	-0.749671	-0.236613	0.313166	-0.28265	0.226109	-0.712589	0.0190126	0.551017	-0.860574	-0.691953	1.89074	0.0921451	-0.737262	-0.268504	0.481366
ACO1	0.421368	0.324774	1.22471	0.514592	0.752792	0.961068	-0.204497	0.283043	0.0670876	-0.112432	-0.0754181	0.119053	0.17247	0.279904	-0.325801	-0.62521	-0.838719	-0.880411	-0.293517	-0.375647	-0.77576	-0.0302079	0.656473	0.201241	0.11169	-1.05693	-0.636477	-0.988552
ACO2	-0.145108	0.286768	0.557904	-0.0426471	0.755866	0.339528	-0.0685444	-0.461695	-0.14445	-0.608712	-0.283707	0.343732	0.263148	-0.129694	0.47661	0.280417	0.0744559	-0.686502	0.302057	-0.100372	-0.274637	-0.257381	0.380421	0.00745319	-0.675632	-0.338127	0.22021	-0.522259
ACOT1	0.0123632	0.543379	1.62418	-0.0906787	0.0871313	1.53731	-0.394271	0.026764	-0.204106	-0.687478	-0.403224	-0.1787	0.684394	0.706639	-0.161727	-0.378377	-0.462062	-0.727038	-0.222361	0.566349	-0.661779	-0.111708	1.48265	0.824551	0.103562	-1.56188	-0.295316	-0.772056
ACOT11	0.0652806	-0.0794137	-0.133077	-0.49241	0.673459	-0.337881	1.057	-0.134682	-0.211424	-0.306021	0.184546	-0.0987384	-0.811348	-0.167387	0.820538	-0.462175	-0.475005	-0.639019	1.0642	-0.205022	-0.574497	0.0294808	-0.224359	0.645703	-0.106159	0.869171	-0.322842	-0.521062
ACOT13	-0.669746	0.171168	0.0457862	0.119727	0.265283	-0.220954	-0.00272624	0.232324	-0.0677977	-0.440703	-0.391688	-0.0331049	0.595246	-0.459303	0.0717866	0.792469	-0.17033	-0.463043	0.820535	0.547459	0.276999	-0.676101	-0.344263	-0.167302	0.246971	0.367815	-0.188548	-0.514639
ACOT7	-0.156884	0.79557	-0.451583	-0.224497	-0.132782	-0.503585	0.0992267	0.409041	-0.439328	-0.00805007	-0.574317	-0.321468	-1.34901	-0.0334059	0.19863	0.0600029	-0.261858	-0.113665	0.348699	-0.413262	-0.893488	-0.0553431	-0.102536	1.6603	0.447096	-1.11478	-0.278927	-0.235762
ACOT8	-0.128278	-0.795567	-0.293392	-0.41678	-0.546192	0.166948	-0.657631	-0.0793218	-0.665413	0.103504	-0.124706	0.223609	0.794825	-0.180592	-0.330969	-0.327953	0.474271	0.212723	0.617994	-0.446308	0.269714	-0.0523939	0.201002	0.44302	0.0580263	0.217058	0.191897	-0.0754071
ACOT9	-0.255845	0.384318	-0.0355481	0.263505	0.63248	-0.249344	0.452052	0.60829	0.291994	0.298414	0.267957	0.379842	0.404932	-0.159829	0.189576	-0.256671	-0.821771	-0.817496	0.281109	-0.0394503	-0.36185	-0.199193	0.146048	0.621742	0.485144	0.417632	-0.523277	-0.345197
ACOX1	0.089033	0.280998	0.949167	0.336815	-0.116224	0.769464	-0.573748	0.414995	-0.368562	-0.356134	-0.256442	-0.226816	1.02747	0.500954	-0.699071	-0.850849	-0.281332	-0.492863	-0.347488	0.726475	-0.535995	0.123334	1.31535	0.473551	0.790225	-0.487061	-0.0133082	-0.474902
ACOX2	-0.43592	0.696442	0.727131	0.2742	0.140888	0.200456	-0.664855	0.434286	-0.108471	-0.627525	-0.411448	-0.354429	3.0435	0.00870774	-0.714324	-0.908609	-0.707301	-1.20182	-0.993214	0.0587432	-0.0365003	-0.842024	0.730069	0.193596	0.665345	-0.960351	-0.609147	-0.832136
ACOX3	0.220071	0.504432	0.580643	0.496426	0.169144	0.619106	-0.129668	-0.147292	-0.119868	-0.205997	0.0548924	-0.195524	1.14592	0.452476	-0.585864	-1.04821	-0.381928	-0.960222	0.767146	0.556737	-0.312556	0.483086	0.698016	1.16599	-0.120862	-0.42399	-0.291397	-0.63377
ACP1	-0.0838306	0.0490953	-0.0778465	0.237758	-0.185897	-0.2976	-0.134449	0.296595	-0.167064	0.15214	-0.126272	0.349654	-0.254764	-0.360203	-0.324581	0.14749	0.409319	0.279219	-0.0201387	-0.244475	-0.00369809	-0.204928	-0.39805	-0.13551	-0.147122	-0.118943	0.159086	0.140541
ACP2	0.510102	0.155199	0.330285	0.156829	0.225917	0.733279	0.196529	-0.0756255	0.125408	-0.550297	0.0292207	-0.183261	-0.12617	0.518175	-0.318424	-0.66081	-0.542583	-0.498547	0.0339295	-0.221179	-0.777597	0.0927599	0.00472982	0.58195	-0.115044	0.283219	-0.592268	-0.291316
ACSF2	0.247336	0.145704	-0.04275	0.47662	0.0429259	0.195726	-0.415488	0.546968	-0.176825	-0.288002	-0.144125	-0.258518	0.510842	-0.113757	1.13448	1.2967	-0.489189	-0.938833	-0.646299	-0.611871	-0.261038	-0.0898143	-0.23821	-0.235904	0.820688	0.101361	-0.532814	-0.764261
ACSF3	0.315109	-0.466068	-0.0108064	0.049597	-0.405382	0.225234	-0.558166	-0.419732	-0.328002	-0.726699	-0.390574	-0.202321	0.719969	0.185675	0.249142	0.963624	-0.112915	-0.571602	-0.280422	-0.0831008	0.0414101	0.0368157	0.212158	0.0776828	0.0607964	-0.545483	-0.502811	-0.391051
ACSL1	-0.662984	1.09688	-0.100622	0.992554	0.324227	-0.0447659	-0.088356	0.0102614	0.136185	-0.319609	-0.328861	-0.0406373	2.47454	-0.647592	-0.586276	-0.947582	-0.438208	-0.750105	-0.520757	0.18367	-0.666582	-1.12774	0.047739	-0.406601	-0.104239	-1.65933	-0.34172	-0.151729
ACSL3	0.0469084	0.191588	-0.16324	-0.362558	0.203287	-0.0417518	-0.253582	0.0332065	0.0787807	-0.20093	-0.360924	-0.238271	-0.0683615	-0.149187	0.371956	-0.423188	0.165871	-0.256178	0.172503	0.24503	-0.342837	0.145056	-0.0287004	1.08049	0.00644635	-0.458075	-0.0780529	-0.0458795
ACSL4	-0.133812	0.304334	-0.0210505	0.202904	0.604596	-0.0823798	0.290854	0.0144485	0.38227	0.365462	0.122271	0.590659	0.0462652	-0.0898754	0.468305	-0.456108	0.475624	-0.0327639	0.349592	0.617743	-0.00789882	0.142222	0.0909802	1.04514	-0.0410174	0.323673	1.0521	0.651113
ACSL5	-1.06079	1.93656	-0.174862	1.0892	0.478818	-0.217975	-0.0689909	-0.0711846	0.0468428	-0.00320259	-0.321986	-0.00467692	2.83153	-2.07712	-1.70148	-2.70378	-1.02341	-2.4121	-0.511303	-2.02891	-0.393943	-2.18015	-0.782912	0.637733	-0.404174	-1.28571	-0.818196	-1.51833
ACSM2A	-2.09276	0.746621	0.0422745	0.56364	-0.2569	0.747023	-2.49416	-0.130395	-1.39093	-2.31658	-2.16028	-1.44311	4.22251	0.197246	-2.16182	-2.56826	-1.30606	-2.37525	-1.98095	-2.31142	-0.112115	-1.62928	0.981107	-0.19131	0.645354	-2.58404	-1.46645	-3.17392
ACSS1	0.520143	0.452793	0.62896	0.190206	0.834473	0.301579	0.135444	0.371242	0.286542	-0.0917673	0.0613942	0.95536	-0.00256008	0.00486702	1.00796	-0.162873	0.565895	-0.917627	-0.925383	-0.180613	-1.24149	0.0944367	0.317739	1.00973	0.172881	-0.222102	0.470376	-0.262114
ACSS2	-0.34169	0.575056	-0.270969	1.02178	0.950673	-0.346088	0.240153	0.348355	0.588127	0.286041	0.469369	0.360443	0.17293	-0.576121	-0.102933	-0.0133062	-0.24468	-0.238508	0.223137	-1.03197	-0.970882	-0.541967	-0.514989	-0.00428627	-0.0229192	0.614533	-0.284183	0.0104956
ACSS3	-0.365566	0.439357	0.986967	0.927408	0.865137	1.25297	-0.586538	0.0406533	-0.14234	-0.733838	-0.178548	-0.205884	0.754212	0.449396	0.271304	-1.14593	-0.940821	-1.43714	-1.37136	-1.29018	-0.652362	-0.503086	1.03467	-0.367034	-0.0467056	0.583714	-0.595957	-1.71082
ACTA1	-0.203487	0.484658	-0.0246583	1.017	0.779429	-0.137436	0.493478	0.46765	1.29067	0.42752	0.833584	1.28854	-0.387767	-1.63151	0.0578878	-0.0607498	-0.0804271	-0.27887	-0.543372	0.340512	-1.11804	-1.72395	-1.40424	-0.822172	-0.307963	-0.476484	0.292954	-0.435483
ACTBL2	-0.922479	0.701558	-0.408294	0.52959	0.494253	-0.716121	-0.535486	1.12156	1.05117	0.364694	0.547658	0.791279	-0.556294	-0.852625	-0.0897268	-0.0161461	0.342335	-0.536717	-0.202286	-0.0392295	-0.81121	-0.886244	-0.725458	-0.546926	0.366889	-0.406908	0.3032	-0.534546
ACTL6A	-0.016182	-0.412255	-0.225229	-0.240891	0.171385	-0.0908791	-0.46178	0.269484	-0.385514	-0.175385	-0.00935999	0.172997	-0.0799221	-0.00274347	0.207038	0.170838	0.144936	0.115378	-0.283317	-0.283053	0.273093	-0.0972166	-0.031877	-0.0233282	0.3133	0.305582	0.115657	0.0346322
ACTN1	0.14029	1.05253	0.276602	1.17108	1.06406	0.148965	0.379277	0.430395	1.63724	0.981255	1.20112	1.63498	-0.0718398	-1.18676	-1.3442	-1.14094	-1.30773	-0.90715	-1.09924	-0.483943	-1.29289	-1.18726	-0.894973	-0.57358	-0.0575981	-1.51246	-1.0051	-0.465804
ACTN4	0.047463	0.903665	0.218521	0.819636	0.968411	0.209391	0.154159	0.0710555	0.955498	0.210832	0.592718	0.55176	0.0480869	-0.535488	0.14145	-0.366426	-0.942477	-0.628999	-0.687493	-0.345003	-0.327984	-0.534739	-0.363602	1.1036	-0.347758	-0.552659	-0.506301	-0.433484
ACTR10	0.382479	0.175607	0.0654249	0.617783	0.214517	0.39914	0.426598	0.338249	0.220016	-0.157926	-0.194271	0.259447	-0.241401	-0.160484	-0.286413	0.327351	0.157011	-0.720197	0.315866	0.0425003	-0.223245	-0.107715	-0.273354	-0.493805	-0.192015	0.050251	0.0109429	-0.653206
ACTR1A	-0.0331353	-0.200004	-0.219683	0.304989	0.0329702	-0.243176	0.254465	0.413162	0.149285	-0.09864	-0.109506	0.370008	-0.0639223	-0.257167	-0.12256	0.507684	0.221104	-0.313195	0.3595	0.233957	-0.0144003	-0.190731	-0.110719	-0.4234	0.279556	0.167357	0.325562	-0.25413
ACTR1B	0.525388	-0.0250365	0.311377	0.240194	0.394291	0.355404	0.105311	0.242182	0.233955	-0.586736	0.103855	0.22591	-0.142853	-0.0403341	0.232629	0.0436132	-0.0201381	-1.3342	0.159661	0.300705	-0.530665	0.164045	0.217444	-0.400985	-0.0875795	0.660937	0.0556643	-1.03125
ACTR2	-0.154812	0.297788	0.0389766	0.376016	0.338816	0.0876236	0.292094	0.16661	0.839186	0.187017	0.275161	0.654623	-0.21863	-0.262507	-0.414138	-0.520004	-0.0588733	-0.390739	0.309609	-0.0115318	-0.434689	-0.15797	-0.0346849	-0.271279	-0.317466	-0.32238	-0.0469061	-0.33173
ACTR3	0.227815	0.476629	0.0676502	0.624921	0.471031	0.206504	0.71873	0.0430557	0.848799	0.393559	0.375954	0.784341	-0.168568	-0.289318	-0.499701	-0.373605	-0.0213498	-0.417754	0.579235	0.0103885	-0.891979	-0.291986	-0.211379	-0.317115	-0.573243	-0.423325	-0.0639335	-0.308188
ACTR3B	0.588615	0.0311231	0.83846	0.263387	0.559573	0.524845	0.642	-0.266288	0.460196	-0.780266	-0.109986	-0.00184779	0.208855	0.047192	-0.167532	-0.27215	-0.299546	-0.378112	0.382203	0.115023	0.0134723	-0.128501	-0.0850607	-0.295688	-0.179141	-0.508451	-0.276195	-0.246877
ACY1	-0.546729	0.328272	1.68757	0.141632	0.989374	1.45131	-0.608572	0.4765	-0.17913	-0.659886	-0.128638	-0.238355	1.34144	0.283318	-0.351362	-1.78049	-1.2695	-1.27545	-1.47301	-1.25181	-0.127508	-1.08079	1.06465	-0.0272457	0.474441	-1.52144	-1.39047	-1.66171
ACYP1	0.937842	-0.604387	0.64914	0.289965	0.0251984	0.360201	-0.540699	-0.220022	-0.0709424	-0.338532	-0.539947	0.62892	-0.788596	0.2649	0.435443	0.421125	0.631097	-0.243977	-0.696914	-0.00370624	-0.341689	0.639926	0.350553	-0.698683	-0.556161	-0.842884	0.619011	-0.474462
ACYP2	-0.813958	0.527175	0.369741	0.371073	-0.0148905	0.0887821	0.564751	-0.26582	0.412476	-0.991158	0.0219222	0.885602	-0.264651	-0.557357	-0.553377	-0.943585	0.331433	-0.578282	0.874414	1.0307	-0.814558	-0.921763	-0.126394	-0.137989	-0.686705	0.531245	0.217864	-1.29305
ADAM10	0.30251	0.0865669	0.137467	0.0142848	-0.33871	0.0747277	0.142063	0.440704	0.155463	-0.195214	-0.170045	0.0213561	-0.0900164	0.0913154	-0.337306	0.501471	-0.561223	-0.338494	0.444693	0.646472	-0.0672941	0.238073	0.155593	0.435267	0.343514	-0.475718	-0.282864	-0.480296
ADAM17	-0.36282	0.35375	-0.571591	0.660585	0.385589	-0.293228	0.670453	-0.0189457	0.539875	0.334111	0.656527	0.386977	-0.149336	-0.318632	-0.376318	0.672579	-0.167877	-0.197429	0.158858	-0.150994	-0.679742	-0.34882	-0.579143	0.510205	-0.329981	-0.189393	-0.238663	0.123431
ADAMTS4	0.0700259	0.949437	0.196002	0.432244	1.37529	-0.19365	0.260052	-0.19739	0.497042	1.49487	0.644973	1.46591	0.199485	-0.993726	-0.858854	-1.62465	-0.759659	0.843238	-0.101793	-0.456454	-0.887903	-0.96424	-0.907043	-0.832735	-0.590278	-0.873128	-0.917461	1.97228
ADAMTSL2	0.575515	0.18692	0.24024	1.32719	0.333368	-0.298638	1.75792	-0.666776	1.93636	-0.184908	1.49928	1.48594	-0.184734	-1.11581	-0.958651	-1.10021	0.143711	-0.882829	1.0933	1.80015	-1.33399	-0.492929	-0.99048	-1.18952	-1.19082	-0.102559	-0.158058	-1.44171
ADAR	-0.847428	-0.374942	-0.529369	-0.640516	-0.163418	-0.736872	-0.0290881	-0.186906	-0.54937	-0.647665	-0.53603	-0.27472	-0.208094	-0.170738	0.560776	0.169028	-0.110957	-0.0702768	0.682292	0.293957	-0.141741	-0.511325	-0.333562	0.971764	0.0363094	0.425291	-0.244716	-0.0877104
ADD1	-0.372449	0.142813	-0.247406	0.450726	0.333179	-0.0325383	0.308368	0.27152	0.436509	-0.0558275	0.176794	0.416161	0.0713694	-0.524968	-0.999505	-0.461582	-0.210607	-0.0588287	0.26743	0.248079	-0.151124	-0.576576	-0.944698	-0.134172	-0.237264	0.185465	-0.495154	-0.245434
ADD2	-0.286535	-0.514611	-0.304314	-0.105376	-0.208843	-0.355967	-0.348046	-0.12541	-0.297171	0.0788274	-0.2402	0.133419	0.303739	-0.357655	-0.370075	0.0347829	0.105592	0.616426	-0.158108	0.137244	0.219827	-0.213532	-0.25721	-0.208499	-0.345388	0.436873	0.0606675	0.393282
ADD3	-0.314039	0.628555	0.190856	0.648082	0.5802	-0.0737613	0.630538	0.575675	0.682655	-0.0777781	0.608398	0.67976	0.367503	-0.580779	-0.940748	-1.18526	-0.609618	-0.917036	0.545721	0.104985	-0.111372	-0.234748	-0.208745	0.450342	0.514805	-0.0508311	-0.583352	-0.897962
ADH1B	-0.994371	0.489733	0.271061	1.14091	1.50166	0.0263104	-0.304979	0.483342	0.298395	-0.49615	-0.316764	0.985061	2.25904	-0.45261	-0.179032	-1.34539	-0.322275	-1.59246	-1.33436	-1.4357	0.525839	-1.68006	0.459609	0.145429	0.752234	-1.71645	-0.42737	-1.70982
ADH1C	-1.5106	0.728051	0.801113	0.730618	1.72566	0.26603	-1.00748	0.616705	-0.244101	-1.27135	-0.785126	0.762865	2.60821	0.0280825	-0.622677	-3.26016	-0.681401	-3.60303	-2.6779	-3.86568	0.316073	-2.43169	0.813179	0.0594921	1.11486	-3.2129	-0.966173	-4.16235
ADH4	-1.41684	1.16951	-0.346758	0.143528	1.82118	-0.0814546	-0.636305	-0.465908	-0.704488	-0.800395	-0.700306	0.962346	3.83544	-1.73691	-0.663206	-2.70458	0.209702	-2.15808	-2.21414	-2.3578	0.508483	-2.34697	-0.687639	1.06931	-1.77761	-2.78646	0.283905	-2.79252
ADH5	-0.253992	0.271625	0.586172	1.07073	0.417624	0.242811	-0.648719	0.119557	0.499342	0.186552	0.406067	0.118219	0.229941	0.0434402	-0.285197	0.298261	-0.418348	-0.21242	-0.856419	-0.140836	0.306168	-0.163043	0.432585	-0.353733	-0.110086	0.125234	-0.20614	-0.390306
ADHFE1	-0.581037	-0.0158916	1.144	0.340374	1.38118	0.421985	-0.083253	0.384636	0.0937272	-0.0220475	0.257191	0.0148428	1.14407	0.803328	0.29592	-1.06318	-1.05712	-1.77025	-0.879478	-0.851852	-0.0703173	-0.434089	1.38058	-0.00425471	0.540463	-1.32042	-1.30651	-1.7849
ADI1	0.110054	0.346767	0.296402	-0.118161	0.721392	-0.105377	-0.191438	0.560366	0.0507422	-0.116302	0.483014	-0.225484	0.00971419	-0.241994	0.17931	-1.04146	-0.951806	-0.255357	-0.315039	-0.585472	-0.460747	-0.125183	0.160467	0.809089	0.349111	0.0096908	-0.478811	-0.409311
ADIRF	1.07119	0.631792	0.544612	0.443198	0.571615	0.995639	-0.168916	9.06e-05	0.278407	-0.0946424	0.238677	0.0970526	0.203192	0.831873	-0.811899	-1.35318	-1.26608	-1.92937	-1.3292	-2.12939	-1.24722	0.799892	0.125703	-1.14043	-1.52177	-0.939005	-1.69605	-1.37289
ADK	-0.21703	-0.199087	0.531703	0.139745	0.100854	0.0966343	-0.711223	0.294696	-0.133881	0.235205	-0.0988198	-0.244973	0.152482	-0.011674	-0.0323426	-0.0114629	-0.430686	-0.355415	-0.352644	0.546396	-0.17027	-0.214419	0.255873	-0.346734	0.344923	-0.548968	-0.31165	-0.0258808
ADNP	-0.555305	-0.90792	-0.521909	-0.647365	-0.683277	0.075755	-0.604501	-0.488713	-0.658553	-0.631596	-0.752864	-0.358519	-0.465126	0.0700672	-0.320363	0.370702	-0.430053	0.464112	-0.106136	-0.773626	-0.136099	-0.386167	-0.685918	-0.223106	-0.457905	1.10804	-0.451162	0.349561
ADO	0.0467424	-0.276058	-0.269951	0.0968218	-0.366253	-0.23567	0.0328049	-0.522785	-0.0264234	-0.103013	-0.241964	-0.184572	0.110489	-0.0570023	-0.278816	0.347688	0.192901	0.131283	0.0434975	0.214785	0.352211	0.00451423	0.0824357	-0.0892818	-0.0408517	0.113376	-0.0199196	0.362408
ADPRH	0.428626	0.429517	0.633786	0.647067	0.428666	-0.0663981	0.38239	0.316313	0.576978	0.253707	0.717094	1.17123	1.0698	0.0446676	0.178391	-0.228599	0.213759	-0.128045	-0.46629	0.302441	0.162009	-0.120935	0.44319	0.476283	0.255826	0.0316086	0.184982	0.102367
ADPRS	0.616564	0.136827	0.36923	0.148342	0.105704	0.555405	0.257656	-0.056841	0.113019	0.290021	0.156383	0.198658	-0.626289	0.0755626	-0.308824	-0.251823	-0.176364	-0.40527	0.0935586	-0.321296	-0.560972	-0.0100162	-0.0854562	0.0633826	-0.224669	-0.521775	0.0477278	0.131795
ADRA2A	0.0774078	-0.692305	-0.59981	0.340315	-0.625761	-0.321264	-1.36565	2.54908	-0.981947	-2.15058	-0.646624	-1.56069	-2.25338	-0.0544688	-0.411792	1.25038	-0.607571	-1.23716	-0.457554	-0.796804	-1.12337	-0.106264	-0.251592	-0.315831	1.74317	-0.615273	-1.06738	-1.3039
ADRM1	-1.79805	0.453388	-1.65983	0.609408	-0.988121	-2.15711	0.410031	-1.51915	0.181363	0.167172	0.338274	-0.945207	0.426124	-0.806499	-0.842602	0.294032	-1.30787	0.352325	0.733738	0.496768	0.124993	-0.94023	-0.924031	1.17228	-0.811267	0.739939	-0.857941	0.524303
ADSL	-0.641476	0.0503078	-0.372579	0.462913	1.80759	-0.520991	0.331383	0.0707864	-0.133913	0.267573	0.024972	0.128205	0.0674396	-0.923854	-0.6487	0.220058	-0.626081	-0.0849195	0.38176	-0.950238	0.0705243	-1.17321	-0.845177	-0.682355	-0.916748	-0.649024	-0.523359	-0.286723
ADSS1	1.88936	-0.48748	1.73043	0.348917	-0.211775	1.4203	-0.955066	-0.878475	-0.456422	-1.10571	-0.597593	-0.703229	-0.408505	1.22036	0.712476	-0.231207	-0.511913	-0.999828	-0.551645	0.797381	-0.572504	1.20913	1.55095	-0.470088	-0.551795	-0.987782	-0.515917	-1.01005
ADSS2	-0.0167448	0.45768	-0.431956	0.114265	0.446961	-0.429196	-0.0306642	-0.0539938	0.115544	0.490297	0.0196907	0.724822	0.0781468	-0.376095	0.582958	-0.239614	0.344973	0.158637	-0.230398	-0.147302	0.105032	0.0297567	-0.352945	0.590393	0.209486	-0.160342	0.555114	0.229005
AEBP1	0.846138	1.18083	0.205369	1.54293	0.568321	-0.253996	1.12373	-0.454157	1.88253	1.09867	1.22553	2.67021	-0.704414	-2.06373	-2.51881	-2.59662	-1.64479	-0.41022	-0.793188	-1.42759	-2.72067	-1.50989	-1.58155	-1.6158	-2.7318	-2.25814	-1.73444	-0.908547
AFDN	-0.233939	-0.0944906	-0.382796	0.265287	-0.251499	-0.00885735	0.137307	-0.296785	-0.194283	-0.74174	-0.0613598	-0.0695267	-0.333184	-0.32469	-0.16388	0.54684	-0.204542	-0.698388	0.761339	0.305948	-0.837285	-0.420567	-0.677569	0.386123	-0.256965	0.629977	-0.203979	-0.3678
AFF4	-0.368624	-0.730116	-0.849224	-0.47497	-1.05362	0.0637579	-0.320516	-1.17659	-0.484495	-0.863956	-0.617274	-0.319171	-0.101219	0.0912241	-0.497988	0.326684	0.130257	0.251063	0.55271	0.38011	0.249029	-0.15539	-0.619409	0.248644	-0.876484	0.437282	-0.0242806	0.263839
AFG3L2	-0.0405131	-0.0866061	-0.0534445	-0.715057	-1.10056	-0.351154	-1.27044	-0.655796	-0.831676	-0.800256	-0.996845	-1.27418	0.0782653	0.182939	-0.485761	0.287479	-0.821119	0.189833	-0.92035	0.169129	0.431796	0.280403	0.239217	1.99029	-0.257238	0.34351	-1.12937	0.0531373
AFM	-0.432088	0.594085	-0.404274	0.700398	-0.0673596	-0.607829	1.11496	-0.22342	0.939175	1.20268	1.05622	-0.16192	-0.404432	-0.578277	-0.627357	-0.748059	-0.839652	-0.107516	-0.103694	-0.225172	-0.571402	-0.604411	-0.292398	0.109335	-0.38488	0.0485622	-0.530856	-0.154979
AGAP1	-0.0173274	-0.751983	-0.133589	-0.254264	-0.366954	-0.108814	0.155739	-0.193701	-0.366628	-0.256795	-0.566101	0.270056	-0.258388	0.272644	-0.16703	0.211605	0.680536	-0.0502219	0.524222	0.0360619	-0.571558	0.0963248	-0.113611	-0.735168	-0.203313	-0.50796	0.322872	-0.292316
AGAP3	-0.25566	-1.29064	-0.494458	-0.413432	-0.734187	-0.410553	-0.330882	-0.493343	-0.147494	-0.0645136	-0.280674	-0.030383	0.307366	-0.490344	-1.02422	0.346028	-0.445234	0.323213	0.219599	0.970262	0.163548	-1.13918	-0.959398	-0.748921	-0.771066	0.000512468	-0.63859	0.330439
AGFG1	-2.16422	0.228627	-2.28021	0.898497	-0.439654	-0.553795	0.948592	-0.0780214	0.940344	0.169639	0.323759	-0.604858	-0.341608	-0.22036	-0.259246	0.634566	-0.554445	-0.0589182	0.92319	0.197547	-0.591668	-0.563099	-0.792255	-0.11895	-0.0753033	-0.500899	-1.00979	-0.155015
AGK	0.215664	-0.870866	0.40549	-0.694092	-0.891722	0.28633	-0.952355	-0.47994	-0.803278	-0.64956	-0.62117	-0.908891	-0.188812	0.257961	-0.545791	-0.196532	-0.188432	0.619658	-0.661048	0.560869	-0.259015	0.189373	0.693632	0.182867	-0.159443	0.354066	-0.1878	0.869642
AGL	-0.612641	-0.0368458	0.468506	0.363488	0.292852	0.30054	-0.477729	0.679656	-0.486101	-0.310221	-0.385152	-0.0291581	1.05556	0.161882	-0.421939	-0.720748	-0.542544	-0.577065	-0.378384	-1.38134	-0.0246177	-0.646279	0.608959	-0.6802	0.707256	-0.71139	-0.429169	-0.472609
AGMAT	-0.759521	1.25317	2.35051	-0.37974	-0.256584	1.9672	-1.13753	-0.141341	-0.161618	-0.79681	-0.586385	-1.03881	3.54803	0.807634	-2.99114	-2.68402	-1.62984	-1.32404	-1.94551	-1.7089	-0.367101	-1.62939	2.41017	-0.301126	-0.0497986	-2.38115	-1.82234	-2.15099
AGO1	0.793736	-0.295364	0.327293	0.0585108	0.133663	0.45881	-0.060925	-0.0383423	0.0309346	-0.0566199	0.17299	0.457705	-0.256003	0.231497	-0.0842813	-0.0490776	0.140562	-0.117975	0.279935	0.313908	-0.172844	0.249927	0.272759	0.0181036	-0.179452	-0.0416811	-0.0340091	-0.179665
AGO2	0.406409	-0.0571642	0.233439	0.00884951	0.531486	0.178267	-0.0457489	-0.169995	0.179636	-0.0548888	0.164851	0.340828	-0.071159	0.147651	0.295685	-0.0314985	0.360209	-0.119581	-0.222276	-0.0117419	0.0704185	0.0302253	0.0246097	0.164644	-0.256669	0.274539	0.266146	0.0490562
AGO3	0.256611	-0.133282	0.10658	-0.395158	0.147472	-0.0102555	-0.398046	0.0106094	-0.0974031	-0.153598	-0.0604689	0.265658	-0.328458	-0.00882441	-0.281689	-0.549327	0.226514	0.149516	-0.289854	0.0458803	-0.370485	0.150236	0.110514	-0.0637037	0.0450678	0.0287246	0.236372	0.0678205
AGPAT1	-0.071883	-0.440478	-0.284194	-0.367349	-0.546607	-0.994305	0.689379	-0.470467	0.0325311	-0.320203	0.0119456	0.194049	-0.428032	0.0726088	-0.149777	0.101705	0.707626	-0.381194	1.37493	1.82796	-0.543307	0.0887609	-0.0180574	0.58858	-0.001064	0.278557	0.915357	-0.154485
AGPAT3	0.0312809	0.36245	0.0890595	-0.0441038	-0.00860313	-0.189128	0.323921	-0.0100932	0.024303	-0.0785131	-0.344019	-0.0767831	-0.612514	-0.263197	-0.0526176	-0.711339	0.223585	0.320155	0.472288	0.46808	-0.883771	-0.100182	-0.199037	0.512323	-0.153714	0.397448	0.21897	0.371598
AGPAT4	0.037682	0.0487106	-0.11217	0.160288	0.434428	-0.57828	0.839924	-0.485749	0.366999	0.0563758	0.214568	0.611868	-1.85187	-0.60856	0.113325	-0.430011	0.645447	1.22187	1.16197	-0.15972	-2.33737	-0.47111	-0.424881	-1.25324	-1.26511	0.767018	0.167678	-0.585173
AGPAT5	0.555289	-0.585224	0.26532	-0.621636	-0.457814	-0.0221427	-0.262365	-0.189868	-0.43107	-0.71751	-0.854619	-0.92467	-0.806965	0.358748	0.844452	-0.218315	-0.200521	-0.181566	0.094406	0.98545	-0.803168	0.441415	0.499167	-0.562657	0.143813	-0.619677	-0.368645	-0.405645
AGPS	0.498079	-0.228277	0.395309	-0.292021	-0.354543	0.406145	-0.0345247	0.171501	0.0105626	-0.363557	-0.188527	-0.169543	0.110884	0.153984	-0.915509	-0.506916	0.168341	0.0107253	0.267789	0.414346	0.182877	0.151634	0.588504	0.369931	0.553373	-0.435388	0.160992	-0.321644
AGR2	-0.687665	-0.57222	-0.827746	-1.02217	1.10317	-1.05364	-0.962058	-0.663774	-0.787357	1.61328	0.00897482	-0.818	-0.732399	-0.67178	1.21211	-0.701773	-0.617214	2.65379	-0.619188	-0.98979	-0.51909	-0.311958	-0.0917901	-0.617931	-0.399638	1.34936	-0.345192	3.03627
AGRN	-0.174522	1.1652	-0.506146	1.10927	0.823075	-0.856122	1.31054	-0.363666	0.972888	0.122998	1.69152	0.575742	0.279746	-1.13407	-1.2529	-1.61014	-1.16643	-0.115238	1.0763	-0.625208	-1.77008	-1.16923	-0.837308	0.755217	-0.427511	-1.22912	-1.16121	-1.03425
AGT	-0.634517	0.555777	-0.508583	-0.262166	1.78744	-0.944063	0.222701	-0.208847	1.12766	1.37099	0.926126	0.0405329	-0.445505	-0.859144	0.112936	-0.979097	-0.571037	0.43008	-0.53171	-0.105402	-0.909867	-0.916315	-0.555659	0.375682	-0.244234	-0.532945	-0.857791	0.36818
AGTPBP1	0.147951	-0.0821034	0.0454525	0.212211	0.116639	-0.0609921	0.227758	-0.12084	0.196355	0.151745	0.304265	0.296456	0.0970732	0.234961	0.399405	-0.130637	0.37062	0.116496	-0.0253273	0.00771645	-0.0674626	0.402281	0.176529	-0.425962	-0.520149	0.362267	0.450411	0.22957
AGTRAP	0.273803	0.516858	0.33077	0.412829	0.309986	0.157051	0.0448843	0.183459	0.621236	0.220554	0.296915	0.103409	0.0625659	0.0834782	-1.13405	-0.0193741	-1.25681	-0.831902	-0.385433	-0.171437	-0.834015	-0.323169	-0.125868	0.816616	-0.502389	-0.692798	-1.66403	-0.352489
AGXT	-1.1133	0.655657	0.393552	1.05986	0.68699	0.450676	-0.67231	0.152557	-0.434622	-0.78772	-0.482088	-0.598149	3.17034	0.276556	-0.84209	-1.88587	-1.52085	-1.86945	-1.57164	-1.734	0.511061	-1.12477	0.975702	-0.695454	0.425111	-1.69939	-1.51146	-1.97657
AGXT2	-0.171702	-0.19762	0.745401	-0.47276	0.293658	0.834802	-1.01726	0.0449243	-0.616282	-0.775159	0.0383763	-0.134036	0.58135	1.20855	1.29286	1.26631	-1.1461	-7.14417	-3.85264	-1.06662	-4.99988	1.22113	1.37532	0.601503	-1.96711	1.65404	-0.408058	-4.84679
AHCTF1	-0.109681	-0.613815	-0.240944	-0.307968	-0.314631	0.0429713	-0.375539	-0.397563	-0.380103	-0.41106	-0.446511	-0.612075	-0.49843	0.238019	-0.0714912	0.36306	-0.485225	0.394613	0.268256	0.315849	-0.104012	0.186628	-0.0636367	0.399848	-0.136796	0.267127	-0.58943	0.4792
AHCY	0.207197	0.0814017	0.321465	0.0701608	0.0595868	0.133404	0.178808	-0.00231218	-0.57354	0.0496835	-0.110727	-0.127935	0.0341966	-0.164284	0.0229809	0.0562457	-0.542016	-0.115276	0.619264	-0.844458	0.10352	-0.0268908	0.0795275	0.050064	-0.335847	0.218261	-0.31285	-0.172542
AHCYL1	-0.25397	-0.115056	-0.351174	0.22552	0.381892	-0.378252	0.337198	0.205891	-0.0128826	-0.0497714	-0.0828858	0.283498	-0.168444	-0.116557	0.210542	0.169923	-0.272599	-0.156541	0.505854	-0.732702	-0.104386	-0.238299	-0.0355574	-0.111798	-0.0205658	-0.248994	-0.0431936	-0.113753
AHCYL2	0.109046	-0.051831	0.501234	-0.00117021	0.114256	0.25483	0.340271	0.0415495	-0.416529	-0.252834	-0.463268	-0.165626	-0.0177982	-0.116575	0.239469	-0.209619	-0.477102	0.135867	0.854757	0.219881	0.424356	-0.149605	0.230464	0.132728	0.106739	-0.104055	-0.404647	0.343273
AHDC1	0.122752	0.105385	0.690306	0.42929	0.419646	0.608197	0.689757	-0.0386273	0.476466	-0.146399	0.594762	0.437912	0.592707	-0.556804	-0.568949	1.21324	-0.655236	0.0239375	0.871507	0.110442	0.302124	-0.504153	-1.10344	0.00112922	-0.477283	-0.230074	-0.69792	0.0750168
AHNAK	-0.463893	0.758101	-0.199615	1.7075	0.528254	-0.38057	0.763372	-0.335078	1.60567	1.2483	1.33646	0.752291	0.179801	-1.52371	-1.687	-1.0899	-1.31725	-0.552355	-0.351519	0.759145	-1.17567	-1.73793	-1.33347	-0.436258	-1.3754	-1.2205	-1.46614	0.186512
AHSA1	-0.624302	-0.407426	-0.532551	0.0739252	-0.236235	-0.285308	-0.259144	0.0336716	-0.356076	0.555392	-0.454035	0.260805	-0.450162	-0.165179	0.146447	0.286627	0.411744	0.457806	-0.0258778	0.00535045	-0.211753	-0.359002	-0.343045	-0.254204	0.208342	-0.388294	0.444192	0.486369
AHSG	-0.698599	-0.110264	-0.878987	0.0469546	-0.474993	-1.15895	1.16044	-1.15214	1.11611	1.95546	1.56126	-0.649849	-0.632792	-2.02997	-3.11207	-1.91344	-3.14201	1.65057	0.109383	0.15393	-1.34225	-1.15445	-1.58171	-1.96863	-2.84603	-0.158721	-3.36023	0.942664
AHSP	-0.0962751	-0.132943	1.13431	2.79489	0.812137	0.267764	-0.492742	1.23071	-0.169841	-1.02463	-0.555519	-0.274484	1.06124	0.133541	-2.32788	0.774999	-1.67651	-4.14948	-2.56689	-2.16323	-0.972125	-0.530946	0.583547	-1.6245	-0.0594542	-3.29592	-1.28962	-2.75773
AIDA	0.668453	-0.120771	0.0635515	0.298658	0.113868	-0.164586	0.595099	0.0365636	0.34036	-0.0698697	0.228735	0.274808	-0.568715	0.147703	-0.236355	-0.073609	-0.129366	-0.535093	1.06235	-0.00401673	-0.747105	0.254066	0.145665	0.541434	0.177215	-0.297298	-0.00736518	-0.40478
AIF1	-0.695291	0.70684	-0.336347	1.29673	0.432818	-0.504882	2.68315	-0.553821	2.30244	0.36118	1.27313	0.603934	0.469917	-0.874949	-0.672231	-0.645922	-0.977921	-0.783426	0.634242	-0.301518	-0.842194	-1.15405	-0.818035	-0.200329	-1.08272	-0.694556	-1.1117	-0.131308
AIFM1	-0.503489	0.292798	0.511987	0.0948219	0.568478	0.39116	-0.554263	0.00134443	-0.441813	-0.74833	-0.544727	0.0898207	1.16333	0.0805215	-0.0548834	-0.66531	0.277522	-0.37488	-0.415538	-0.251473	-0.451602	-0.347905	0.386039	0.0645913	-0.197583	-0.186085	0.283316	-0.148577
AIFM2	-1.30946	0.24971	-0.441593	0.0615077	-0.0551745	-1.37557	0.567868	-0.194287	-0.0270143	-0.332394	0.256601	0.087101	1.99892	-1.18175	-0.225628	-0.471826	-0.263187	-0.806351	1.63287	0.0976684	1.11818	-1.45234	-0.893615	0.745487	-0.283529	0.200231	-0.976404	-0.956154
AIMP1	-0.390848	0.0271793	-0.298069	0.0544108	-0.203031	-0.257544	0.40211	-0.123189	0.0382182	0.14725	-0.292749	-0.236327	0.167111	-0.345841	-0.505345	0.108795	-0.672226	0.296006	0.87026	0.330115	0.230198	-0.434579	-0.504886	0.393973	-0.414581	0.0878262	-0.585441	0.383528
AIMP2	-0.831613	0.161158	-0.482525	-0.0737166	-0.0488687	-0.683252	0.129406	-0.274253	-0.207738	0.0690355	-0.382529	0.00822076	0.173693	-0.388508	-0.321894	0.0237238	-0.416914	0.226417	0.546605	0.211039	0.15875	-0.422708	-0.340543	0.234208	-0.390708	0.20082	-0.397121	0.283351
AIP	-0.493682	-0.4645	-0.37742	-0.224282	-0.259077	-0.249109	0.245289	-0.106934	-0.0711947	-0.2274	0.0657044	-0.0843001	-0.0737567	-0.0264577	0.471839	0.0250561	0.0700343	0.277645	0.404671	0.153108	0.278641	-0.276331	-0.274586	0.468908	0.562305	-0.195216	0.152405	0.195777
AK1	-0.643052	0.13831	-0.780407	0.280646	-0.283271	-1.08276	-0.107995	-0.515142	-0.34984	-0.531943	-0.279578	-0.149674	0.502897	-0.333764	1.50444	0.648434	0.305595	-0.132288	0.345449	0.595278	0.418204	-0.381763	-0.165498	1.55737	-0.188164	0.194498	0.191079	0.0231879
AK2	0.0658205	0.219345	0.591982	-0.0123799	0.29565	0.527013	-0.520552	-0.0214685	-0.188915	0.186277	-0.260661	0.0304768	1.00788	0.19432	-0.435194	-0.519142	-0.170677	0.579349	-0.56137	0.103314	0.188686	-0.235877	0.516359	0.195223	-0.0313655	-0.682444	-0.258755	0.778416
AK3	0.193124	0.197603	0.932477	-0.157336	0.691679	0.769008	-0.838697	0.189298	-0.293368	-0.722023	-0.40509	-0.0165738	0.262913	0.611215	0.307991	-0.651129	-0.174932	-0.685665	-0.973784	0.621609	-0.78424	0.152062	0.994203	-0.476368	0.20997	-0.341485	0.00752918	-0.563249
AK4	-0.725772	0.427627	-0.0738055	0.158277	-0.362616	-0.338032	-0.481186	-0.147226	0.0028979	0.222459	-0.487879	-0.164391	2.65558	-0.792044	-1.26134	-1.68549	-1.37083	-0.11927	0.0477859	0.162177	-0.0444857	-0.593087	0.0260289	0.176892	-0.531016	-0.754771	-0.911112	0.565166
AK6	0.0777585	-0.0907667	-0.0603215	0.0838097	-0.0647268	-0.159647	-0.0114488	0.708391	0.12627	-0.088853	0.0388079	-0.296597	1.10897	-0.26252	-0.386313	-0.47825	-0.499795	-0.295444	-0.282966	-0.19652	0.550708	-0.310317	-0.465441	0.199765	0.955657	-0.476722	-0.646016	-0.203808
AKAP1	0.48808	-0.521375	0.0430341	-0.402525	-0.418085	0.367104	-0.8669	0.602318	-0.495109	0.24619	-0.222368	-0.421886	-0.423368	0.141089	-0.407526	0.0909675	-0.893761	0.266866	-0.819129	-0.262242	-0.527562	0.0094183	-0.0698219	0.156596	1.515	-0.559653	-0.750993	0.656887
AKAP11	-0.671353	0.252806	-0.205019	-0.404909	-0.167562	0.00330731	-0.598447	0.245693	-0.143079	-0.18976	0.179276	-0.867814	-0.0285361	0.731412	0.80019	1.15818	0.656761	1.02102	0.41984	0.800069	0.649139	1.67569	1.20016	0.748413	0.799102	0.9308	0.869754	1.42091
AKAP12	-1.05839	0.214479	-0.408385	1.64133	0.155918	-0.835337	0.907716	-0.669356	1.44907	1.53599	2.33604	0.305208	-0.391542	-1.78017	-2.23083	-0.385621	-1.67159	-0.648	0.504848	-0.953017	-1.25172	-1.8971	-1.59675	-1.36785	-1.67614	0.658735	-1.68595	0.462503
AKAP13	-0.0906661	0.106939	-0.259173	0.439627	-0.00670643	0.0448011	0.369282	-0.25236	0.509758	-0.345942	0.234194	0.524918	0.278106	-0.116575	-0.575279	-0.0364476	0.0625675	0.0976864	0.470506	-0.0925331	0.0955487	-0.149526	-0.400583	-0.337672	-0.507295	0.427229	0.0490228	-0.174243
AKAP17A	0.211446	-0.834814	-0.268688	-0.908093	-0.204545	0.014066	-0.729645	-0.019184	-1.08643	-1.51775	-1.17617	-0.206909	-0.676042	0.342339	0.932225	0.606773	0.781216	-0.344626	0.0452372	-0.341492	-0.586379	0.0669048	0.267879	-0.171038	0.353792	0.431049	0.326739	-0.304274
AKAP2	-0.124136	0.450036	-0.0718599	1.31762	1.028	0.105802	0.775554	0.749359	1.11194	0.530911	0.770431	0.563975	0.0579932	-0.871949	0.036974	0.0900468	-1.35912	-0.763106	-0.0382556	-0.882759	-1.53512	-0.821722	-0.829765	0.62769	0.0892554	-1.16479	-1.13887	-0.803626
AKAP5	-0.290221	-0.589713	-0.608963	-0.267842	0.207914	0.603635	-0.869566	-1.05344	0.0407879	-0.451319	-0.768428	-0.167739	-0.441259	0.299384	0.992827	-0.59435	0.279209	0.275351	-1.19508	-0.62776	-0.269854	0.161435	-0.498009	-1.19349	-1.22647	-0.971838	0.178529	0.293132
AKAP8	-0.511921	-0.884393	-0.60595	-0.577507	-0.405972	0.0376784	-0.900223	0.0986279	-0.66609	-0.383215	-1.18515	-0.916844	0.339682	0.205458	0.118784	0.404534	-0.0383848	1.03551	-0.4505	-0.0802614	0.706555	-0.107227	-0.121921	0.0896148	0.286101	-0.0977404	-0.243234	0.509382
AKAP8L	-0.256703	-0.763704	-0.109421	-0.129917	-0.0654931	-0.344807	-0.142735	-0.36476	-0.172467	-0.293397	-0.222149	-0.336968	0.30336	0.167213	0.530535	0.206794	0.407898	0.54668	0.43452	0.159601	0.576079	-0.0629469	-0.0672951	-0.228171	-0.260833	0.366863	0.306745	0.510605
AKAP9	-0.17844	-0.586635	-0.39876	-0.412372	-0.370417	-0.174438	0.172977	-0.241206	-0.351645	-0.576574	-0.421553	-0.267721	-0.15021	-0.133355	-0.0816533	0.111106	-0.18119	-0.244085	0.735844	0.694807	-0.00210951	-0.259885	-0.292563	-0.0017524	-0.0272874	0.452976	-0.118034	-0.161633
AKR1A1	0.149294	0.217074	0.14886	0.156726	-0.0251069	-0.0203973	0.247001	-0.16337	-0.179374	-0.42018	0.645248	-0.346057	-0.418352	0.0761258	0.54999	-0.302309	-0.653548	-0.654836	0.116051	-0.191357	-0.543674	0.0514613	0.264527	0.466245	0.105511	1.20405	-0.345225	-0.686354
AKR1B1	-0.978621	-0.0630621	-0.652974	0.478438	-0.0487824	-0.925153	0.703032	0.165444	0.0399733	0.273974	0.576701	0.359809	0.50885	-1.07056	-0.427059	0.140665	0.0565163	-0.00753526	0.753344	0.0271315	0.739589	-0.995381	-0.846664	-0.62544	-0.436757	0.740321	0.0981575	0.0800389
AKR1B10	-0.390607	1.47004	1.26412	0.364781	0.728771	1.40649	-0.909734	0.481985	-0.285367	-0.81219	-0.686481	-0.600608	1.95393	0.703968	0.671417	-0.978554	-0.798338	-0.932443	-0.990373	-1.07395	0.256585	-0.497043	1.01499	1.98901	0.481658	-1.06202	-1.00661	-1.13171
AKR1C2	-2.8808	0.71778	-1.23554	-0.227175	3.73222	-1.02864	-1.66813	-0.320396	-0.967555	-2.05973	-1.39582	-1.4563	0.566567	-0.723421	4.82891	-1.03921	-1.43211	-1.13775	-0.772498	-0.931621	-0.835669	-0.894703	-0.609551	-0.354184	-0.439564	-1.10377	-1.01702	-1.15324
AKR1C3	-1.74682	0.927949	-0.794455	0.395394	3.05532	-0.691572	-1.48638	0.430235	-0.281529	-1.38828	-1.24101	-0.350262	1.63079	-0.885389	5.12179	-1.68272	-2.22643	-1.58257	-1.70999	-1.50504	-1.44731	-1.54882	-1.04356	-0.542149	-0.40158	-1.71353	-1.47271	-1.78205
AKR1C4	-0.414714	0.818033	0.201339	0.766423	0.613216	-0.0516571	0.125782	0.100616	0.0469603	-0.0933052	0.200076	0.43319	2.61614	-0.654759	-1.03967	-1.05823	-0.387744	-0.834787	-0.459009	-0.638626	-0.356695	-0.922871	-0.247199	0.12644	0.172475	-1.2139	-0.126541	-1.10636
AKR7A2	0.109124	-0.190172	0.0970695	0.0961089	-0.0665601	0.0425256	-0.0970113	-0.0190411	-0.151379	-0.547045	-0.0564695	-0.0457175	-0.69062	-0.148546	0.0707971	-0.360676	-0.493359	-0.950742	0.281136	0.155217	-0.769902	-0.0856414	-0.0430084	-0.269317	-0.17563	-0.316293	-0.481921	-0.967196
AKR7A3	-1.01147	0.755175	0.908553	1.00073	1.62882	0.684683	-0.445336	0.664382	-0.45462	-0.910649	-0.669736	0.194658	1.26544	6.24e-05	-0.220998	-0.394474	-0.566568	-0.240241	-0.491389	-0.797728	0.364611	-0.304451	0.890643	0.149417	0.659873	-0.694267	-0.305959	-0.268172
AKT1	0.278458	-0.274823	0.110514	-0.00815609	-0.224889	0.301038	-0.302939	0.465308	0.0368613	-0.634437	-0.168933	0.460454	-1.10877	0.281698	-0.0702167	0.854448	1.00408	-0.902145	0.0928282	0.0402427	-2.50774	-0.0787136	0.0345527	-0.0206975	0.764885	0.0608869	0.883115	-0.866496
AKT2	-0.298473	0.120785	-0.234344	0.0280107	0.0712681	0.0175289	-0.126859	-0.194203	-0.173659	-0.262389	-0.132793	-0.065959	-0.000524499	0.135114	0.350072	0.162227	0.532839	-0.546155	-0.0993105	-0.044298	-0.367315	0.0711263	0.079291	1.61624	0.358313	0.176811	0.512145	-0.40691
AKT3	0.130952	-0.233411	-0.33132	0.178759	0.309597	-0.272267	0.0253754	-0.849259	0.0712333	-0.243044	0.139964	0.381398	-0.784909	-0.168594	0.410411	0.206493	-0.160678	-0.307071	0.164118	-0.720755	-0.405028	0.00109695	-0.176488	-0.0210503	-0.436377	0.472225	0.0193799	-0.168573
ALAD	0.275127	0.123595	1.35312	0.816297	0.56881	0.915435	-0.409339	0.413991	0.0785076	-0.459726	0.0581081	0.242576	0.795926	0.141906	-0.0624649	-0.485262	-0.573581	-0.999864	-0.518207	-0.243288	-0.271141	-0.20718	0.738463	-0.409765	0.177521	-0.403139	-0.325126	-0.420254
ALB	-0.951085	0.381737	-0.621623	0.924906	-0.192864	-1.30215	1.46482	-0.645437	1.47288	1.78183	1.983	-0.0780352	-0.782908	-2.06671	-2.4321	-0.648896	-1.96358	0.81067	0.163684	-0.419713	-1.38892	-1.95953	-1.55165	-0.410057	-1.62264	0.128982	-2.10537	0.433433
ALCAM	-3.93793	-0.0591664	-3.25783	-1.53031	-0.81491	-3.90139	-0.720299	-2.54143	-0.658588	0.666892	-0.294449	1.75808	-1.36078	-1.71616	-0.705031	-1.55569	2.20777	2.24441	-0.150342	1.03677	-0.64943	-2.00051	-1.63479	0.91061	-1.50217	1.73036	1.82638	1.52473
ALDH16A1	-0.00748434	0.114332	0.193763	0.159136	0.842962	0.21803	0.41629	0.325862	0.193672	-0.103754	0.232021	0.247381	-0.641249	-0.3819	0.516552	-0.145914	-0.531161	-0.524846	0.202313	0.411505	-0.601853	-0.349272	-0.0878985	-0.0054898	0.0369927	0.697155	-0.278899	-0.376819
ALDH18A1	-0.941048	-0.333117	-0.837753	-0.738529	-0.305393	-1.03603	-0.693198	0.899001	-0.600386	0.223547	-0.482464	-0.602503	-0.211707	-0.526114	-0.332668	0.424063	-0.826182	0.452414	-0.107303	-0.263873	-0.173442	-0.594926	-0.412195	1.0395	1.31862	0.0869168	-0.753869	0.851823
ALDH1A1	-0.565421	0.155131	0.722497	1.24272	1.35082	0.307638	-0.101391	0.144321	-0.0208486	1.07877	-0.0130516	0.328494	0.45638	-0.434628	-0.0940582	-1.97705	-0.601395	0.723168	-0.964639	-2.29489	-1.22649	-1.04894	0.374277	-0.691581	-0.0603637	-1.72079	-0.403357	1.29675
ALDH1A3	-1.22118	0.23065	-0.142883	-0.157512	0.137176	-0.971213	0.00413463	-0.564446	-0.0482368	3.33191	0.609533	-0.351204	-0.330954	-1.49918	-1.93539	-1.52958	-0.635374	-1.18514	-1.39972	-0.830863	-0.552329	-1.22883	-0.806606	-0.882426	-1.79651	-0.949079	-0.498351	2.70947
ALDH1B1	-0.119331	-0.974547	1.55859	0.135079	0.377173	1.41189	-0.810459	-0.0161875	-0.146825	-0.0266543	0.218803	-0.71295	0.454096	0.928255	-0.953171	-0.722346	-1.08206	0.0458307	-0.970597	-1.4615	-0.680924	-0.23992	1.75017	-1.73405	-0.0914351	0.146798	-1.31722	0.190313
ALDH1L1	-0.846442	1.11107	0.519117	0.710391	0.656361	0.173043	-0.64211	1.50357	-0.279543	-0.652816	-0.318952	0.720479	1.86243	-0.344354	-1.56498	-1.735	-0.586203	-1.89689	-1.44277	-1.65087	-0.518134	-1.34879	0.918796	0.0676681	2.2507	-1.85005	-0.617256	-2.126
ALDH1L2	-0.190048	0.651495	0.226492	0.521184	0.7895	-0.0665443	0.358459	0.259175	0.695202	0.942887	1.148	1.10006	-0.315251	-0.484853	-0.330737	-0.853258	-0.537903	-0.477748	-0.550883	-0.343369	-0.433549	-1.15121	-0.111895	0.240186	0.377842	-0.611451	-0.718615	-0.225243
ALDH2	-0.981599	0.651107	1.63592	0.87173	1.05011	1.23336	-0.455678	0.474078	0.345336	-0.354267	-0.339925	-0.274775	1.33366	0.4978	-0.578178	-1.80121	-0.872378	-1.39378	-1.25995	-1.81329	-0.832365	-1.29659	1.73985	-0.392955	0.390582	-1.85065	-0.903938	-1.22189
ALDH3A2	-0.643894	0.246482	0.0599862	0.313821	0.235396	-0.0899186	-0.113246	-0.123874	-0.300771	-0.997952	-0.586283	-0.470127	0.578611	-0.179667	1.48481	-0.517581	0.0449629	-0.716766	0.910741	1.07743	-1.05799	-0.358356	0.0448732	-0.0909613	0.214654	-0.04437	-0.0362781	-0.657298
ALDH4A1	-0.757908	0.687926	1.4862	0.463218	1.40124	1.16389	-0.751216	0.368624	-0.418106	-0.836499	-0.549486	-0.542367	1.86989	0.565012	-0.316238	-1.75551	-1.23527	-1.32066	-1.46998	-2.20845	-1.13446	-0.773445	1.39467	-0.191449	0.479423	-1.98522	-1.21766	-1.40524
ALDH5A1	-1.59082	0.106818	0.550644	-0.0807209	0.453063	-0.0506863	-0.292628	0.298529	-0.431024	-1.11327	-0.746644	-1.27321	1.52301	-0.503084	-0.998692	-1.03718	-1.59372	-0.968423	0.571974	3.4056	-0.194289	-1.52849	0.400994	-0.586006	0.031203	0.227242	-1.78023	-1.03766
ALDH6A1	-0.683201	0.779938	0.72746	0.933416	0.496611	0.103925	-0.609686	-0.0838424	-0.406442	-0.932965	-0.632163	-0.50687	1.84804	-0.0921606	-0.16956	0.147491	-0.916995	-1.18726	-0.597037	-0.257208	-0.979189	-0.607814	0.923386	0.154203	0.177048	-1.0747	-0.956119	-0.833531
ALDH7A1	-1.33807	0.598955	0.13235	0.266617	0.411027	-0.347651	0.298836	0.288691	0.0590282	-0.428041	-0.420328	0.106825	1.1043	-1.02635	-0.557304	-0.602257	-0.428747	-0.558038	0.537807	1.11248	0.696182	-1.72012	-0.235018	0.96611	-0.225012	-2.29951	-0.543101	-0.776934
ALDH8A1	-0.664521	0.876191	0.329467	1.00761	0.599617	0.817283	-0.220043	0.0670692	0.0779604	-0.118817	0.125277	0.330107	1.4895	-0.607874	-1.20333	-1.29617	-0.628011	-0.363541	-0.582794	-0.880487	-0.70312	-1.53181	-0.198437	-0.0928862	0.0586195	-0.65393	-0.326931	-0.745874
ALDH9A1	-0.180907	0.193121	0.499538	0.0839706	0.727756	0.0483728	0.477982	0.264219	0.0341492	-0.16	-0.0208357	-0.26929	0.0229043	-0.298279	0.0223472	-0.670353	-0.833133	-0.330672	0.793695	0.626397	-0.794807	-0.305664	0.261609	0.312614	-0.158717	-0.206401	-0.734065	-0.351259
ALDOA	0.580106	0.909837	0.38203	-0.181152	0.437227	-0.29543	0.526559	0.375286	0.124768	1.01711	0.0965732	0.0874937	-0.0933501	-0.807279	-0.817966	-1.33527	-0.870771	-0.116833	0.686318	0.439156	-0.114028	-0.0882174	-0.332956	0.819159	-0.314134	-1.0054	-0.625971	0.215183
ALDOB	-0.920204	0.612972	2.40784	0.260033	1.73631	2.01657	-1.09178	0.451196	-0.539284	-1.41766	-0.744267	-0.198652	1.22707	0.831707	-0.413263	-2.11085	-1.3868	-2.05677	-1.67611	-1.91599	-0.872227	-0.904099	1.92927	0.213893	0.525648	-2.42587	-1.67721	-2.32492
ALDOC	0.366267	0.0630091	0.423471	0.354919	0.739026	-0.231936	0.564328	0.1374	0.363947	0.750089	0.0770498	-0.124199	0.216125	-0.468208	-0.0139057	-0.518022	-0.553538	0.0856247	0.617627	0.761914	-0.119422	-0.216434	-0.107993	0.456603	-0.256295	-0.752266	-0.620163	0.339055
ALG1	0.202553	-0.0948977	0.550659	0.210787	-0.101116	0.589021	0.0723767	0.13979	0.141413	-0.61208	-0.219803	-0.191993	-0.511819	0.390997	-0.974529	-1.20147	-0.606545	-0.382048	0.907812	-0.460262	-0.773754	-0.0446512	0.210319	0.0845087	0.22926	-1.06202	-0.549846	-0.153854
ALG11	-0.406718	-0.200813	0.272983	-0.353136	0.0467582	-0.446067	0.328963	-0.307326	0.0243599	-0.495866	-0.420602	-0.323012	-1.02458	-0.0401642	0.611375	0.00234257	-0.468332	-0.103527	1.64303	-0.564331	-1.07046	-0.0372732	0.182827	0.637768	0.436279	-0.475806	-0.437536	-0.847197
ALG2	-0.360144	0.0147225	-0.0142527	-0.0709243	0.40387	-0.120334	0.314375	-0.284095	-0.142504	-0.295166	-0.284008	-0.0615803	-0.399229	-0.168686	0.37593	0.260936	0.162858	0.596109	0.8552	0.395202	-0.455437	-0.0638778	-0.067667	0.621319	-0.387467	0.143198	0.218433	0.413065
ALG5	0.0506567	0.4052	0.0812656	0.359788	-0.206127	-0.303489	0.73527	0.203887	0.172655	0.0910204	0.248799	0.0773662	1.21163	-0.223725	-0.162478	-0.41577	-0.447172	-0.0333302	0.82934	0.00129022	1.04162	-0.266525	0.056801	0.168978	-0.223865	-0.289037	-0.34774	0.244048
ALKBH2	0.678389	-1.04399	0.0246813	-0.760014	-0.495806	0.00458994	-0.85303	-0.614971	-0.503778	0.128069	-0.274684	-0.467466	-0.00393215	0.468145	-0.287052	-0.677459	-0.490195	2.14686	-1.47616	-0.383554	0.0167816	0.839594	0.64618	-0.963375	-0.532881	0.290645	-0.59641	2.02959
ALKBH3	0.807746	-0.218038	0.449233	0.233604	0.131642	0.324825	0.124358	0.415721	0.130972	0.281503	0.103647	0.253229	-0.192704	0.214261	-0.665519	-0.613557	-0.307033	0.161191	-0.307743	-1.50285	-0.506515	0.127687	-0.329631	-0.573514	0.591016	-0.215346	-0.385258	0.371094
ALKBH4	0.0580803	-0.235799	-0.259179	0.137585	-0.287235	0.132671	0.0302968	-0.262504	-0.0571897	-0.39199	-0.313545	0.105187	0.156207	-0.162993	-0.501958	-0.0118872	0.337688	0.35612	0.251381	0.404129	0.132536	-0.048816	0.0567154	-0.472734	-0.00778008	0.0906897	-0.0563993	0.0813193
ALKBH5	-0.0148935	-0.215482	-0.052897	-0.298217	0.392073	-0.223126	-0.35035	-0.685677	-0.189365	-0.478823	-0.184237	0.134957	-0.797789	-0.116575	1.22245	-0.289555	0.613926	0.777713	0.10313	0.295498	-0.0711542	0.185669	0.0587444	0.0799722	-0.19265	0.150047	0.779698	0.652185
ALOX15B	0.224081	0.118901	0.52641	0.724807	0.318022	0.168028	0.431041	0.42599	0.367838	0.717318	0.703432	0.62276	-0.0710485	-0.297544	-0.262124	0.138405	-0.586178	-0.236037	0.127589	-0.181049	-0.289631	-0.13756	0.246528	-0.314717	-0.0446793	-0.542273	0.305356	0.141126
ALOX5	0.50919	0.434757	0.431036	0.64584	0.861739	0.496632	0.260028	-0.252638	1.70936	-0.0222094	0.427101	0.381369	-0.214325	-0.0951338	0.616637	-0.391775	0.189472	-0.991318	-0.357212	1.96603	-1.1754	-0.102369	0.350723	0.197268	-0.690781	-0.401119	-0.100015	-0.522558
ALS2	0.0853659	-0.228277	0.0772557	0.396127	-0.0941657	0.0639139	0.18047	-0.275021	-0.00467111	0.0460462	0.593034	0.0371322	-0.0256666	0.138142	0.142917	0.205398	0.112966	0.0383816	0.208212	-0.185532	0.278087	-0.154385	0.304686	0.340662	0.378855	0.0824341	0.1162	0.13476
ALYREF	-0.482174	-0.407391	-0.665588	-0.284911	-0.403828	-0.413371	-0.21294	-0.453615	-0.379386	-0.249409	-0.274235	0.393392	-0.141709	-0.0927344	0.22142	0.50176	0.719036	0.446393	0.133951	-0.0884672	0.0339259	-0.254636	-0.518203	-0.0410906	-0.582461	0.249225	0.528319	0.436119
AMACR	2.20734	-0.279646	1.45728	-0.690319	-0.591407	1.45806	-0.699525	-1.00654	-0.461764	-0.914808	-0.813962	-1.05442	0.0892958	1.18734	-0.746655	-1.94391	-1.96023	-1.91106	-1.28119	-1.35614	-1.24604	2.17201	1.5225	-1.14222	-1.31034	-0.631417	-1.90117	-1.4625
AMBP	-0.0938641	0.957852	0.403747	0.322284	1.72231	-0.309558	0.584651	-0.225164	0.342187	0.808279	0.778231	0.685395	0.231569	-0.714426	-0.284625	-0.763475	-0.940103	-0.617335	-0.394624	-0.783047	-0.608602	-1.04784	-0.578237	0.755364	-0.504198	-0.256661	-0.886899	0.179922
AMBRA1	-1.26815	-1.03974	-0.915794	-0.512882	-0.74514	0.350116	-0.770056	-0.419283	-0.711604	-1.35682	-0.576551	-1.2025	0.0166338	0.0497335	-0.498102	-0.130863	-0.107027	-0.646167	-0.610549	-1.17343	-0.68132	-0.233607	-0.475473	-0.819796	-0.0726215	0.241875	-0.017651	-0.154963
AMDHD1	-1.62651	0.112243	0.68911	0.279028	1.75137	-0.101422	-1.31161	1.25641	-0.709378	-1.17663	-1.04362	-0.313471	1.95701	-0.149424	-0.387722	-1.74706	-1.13792	-1.50519	-1.6128	-1.94123	-0.282839	-1.34037	0.245564	-0.309591	1.43646	-2.14227	-1.63937	-2.37223
AMDHD2	0.0267087	0.0206566	0.322919	0.228759	0.194855	-0.0620923	0.339278	-0.197433	0.273402	0.513385	0.622159	0.430179	0.39446	-0.357894	-0.416989	-0.358848	-0.486404	-0.488495	0.506332	-0.982884	0.231403	-0.48266	-0.0482287	-0.1748	-0.192832	-0.163164	0.309251	-0.27934
AMFR	0.401392	0.363284	0.405227	0.619901	1.03363	-0.0034592	0.590015	0.190458	0.900758	0.404428	0.494445	0.104264	0.303867	0.0100913	-0.0902939	0.254148	-0.10175	0.237193	0.646192	0.151168	-0.196969	-0.293574	-0.536411	0.445557	-0.0641618	0.137021	-0.487595	0.489494
AMOT	0.545091	-0.503023	0.18061	-0.0871558	-0.406096	0.390522	0.0611266	0.593321	-0.0509572	-0.305544	-0.145208	0.201232	-1.22825	-0.464755	-0.924796	-0.0443204	-0.346235	-0.549526	0.0617746	-0.670822	-1.17631	-0.353815	-0.245838	-0.0341962	0.162854	-0.376989	0.318463	-0.237913
AMPD2	-0.0581472	0.217485	-0.0255131	0.35651	0.568699	-0.53358	0.0371221	0.1201	0.139911	0.783761	-0.105836	0.525342	0.0211886	-1.52178	-1.38835	-0.11434	0.297072	0.222282	-0.111474	-0.697684	-0.118469	-0.933424	-1.18486	-0.696654	-0.964337	-1.10864	0.27124	0.184513
AMPD3	0.262178	0.501351	0.358414	0.033396	0.659741	-0.0756189	0.315602	0.456037	0.229939	0.0270066	0.24263	-0.314622	-0.232336	-0.735512	-0.522624	0.457566	-0.648901	-0.813173	-0.0925146	-0.580889	-0.701295	-0.520888	-0.807637	1.61662	-0.557831	-0.541982	-1.27549	-0.523505
AMPH	-1.45217	0.44942	-1.07705	-0.0171192	0.318453	-1.92577	0.901966	-1.09599	-0.410736	-0.00975167	-0.400507	1.9648	-1.38478	-0.666391	0.48764	0.29575	1.19013	-0.148943	1.22345	-0.87145	-0.311653	-0.799883	-0.605601	2.25233	-0.8222	-0.603616	1.11612	0.16849
ANAPC1	0.0431983	-0.717509	-0.255548	-0.569712	-0.585964	-0.0291721	-0.646042	-0.486577	-0.482683	-0.371417	-0.465406	-0.521496	0.757293	-0.0316861	-0.235021	0.0299199	-0.187758	0.048716	-0.178264	-0.115154	0.37332	-0.0204659	0.0141552	-0.146085	-0.0719491	0.160486	-0.251366	0.244902
ANAPC2	0.134439	-0.712347	-0.262199	-0.483278	-0.558143	0.17919	-0.574165	-0.23272	-0.530239	-0.319991	-0.465667	-0.168286	0.820981	0.183575	-0.200781	0.126307	0.132943	0.0856212	-0.243118	-0.262533	0.736652	0.0110196	0.244537	-0.0564418	0.154535	0.114234	0.141372	0.421395
ANAPC5	0.0667117	-0.52584	-0.246164	-0.532952	-0.129017	0.168887	-0.417534	0.0202429	-0.445127	-0.0234534	-0.513137	-0.0622291	0.407024	0.141137	-0.109072	0.211066	0.210895	0.185235	-0.0296628	0.32931	0.586876	0.164364	0.118968	0.124091	0.315942	0.00156343	-0.0646202	0.222995
ANAPC7	0.387071	-0.235837	0.217659	-0.304109	-0.521527	0.281545	0.0635884	-0.157107	-0.221811	0.489968	-0.311888	0.0349287	0.304637	-0.0603022	-0.0775585	-0.15426	0.180309	0.338306	-0.20222	-0.330984	0.225085	-0.0145129	-0.0221087	0.15759	-0.031986	-0.358692	-0.197715	0.38107
ANGPT2	-0.29222	0.00946485	-0.332343	0.421255	0.301582	-0.241039	0.607855	0.0353627	0.501456	0.245687	0.731671	0.43655	-0.0365201	0.564449	0.967532	-0.0773556	1.86646	-0.568032	-1.03859	-0.559486	0.699819	0.762968	0.206458	-0.669192	-0.095336	0.0313665	1.67385	-0.68285
ANGPTL2	-0.0519256	0.76696	-0.362908	0.930459	0.854069	-0.515725	0.627736	-0.453987	0.841246	1.63184	1.1369	1.12574	-0.405861	-1.57936	-1.54839	-1.30243	-0.964556	-1.11117	-0.615127	-1.39427	-1.37113	-1.59908	-1.37971	-1.8889	-1.36119	-1.13293	-1.54376	1.38476
ANGPTL4	-0.120562	0.241427	-0.341953	-0.188379	0.0733536	-0.632478	-0.0477345	-0.157974	0.293507	3.37346	0.530236	-0.427624	-0.672089	-0.678471	-0.776691	-0.981964	-1.20864	1.16758	-0.626013	-0.628844	-0.733735	-0.756652	-0.607111	-1.14013	-0.788098	-0.674513	-1.21773	1.43422
ANK1	0.279369	-0.276058	0.455512	1.07369	0.674551	1.09505	-0.151543	1.79713	-0.430193	-0.857603	-0.178668	0.527172	0.474105	0.305861	-0.325696	-0.374392	-0.2826	-1.52647	-0.26899	0.0347213	-0.501732	0.162465	0.38225	-0.635608	1.00731	-0.958649	-0.121244	-1.37926
ANK2	-0.439441	0.351855	-0.565222	-0.54325	0.322459	-0.755668	-0.693233	-0.128764	-0.445692	-0.23594	-0.271294	-0.750887	1.81394	-0.505959	1.161	-0.115698	-0.551227	-1.22209	-0.610047	-1.13585	1.63792	-0.603102	-0.888668	2.0919	0.165999	-1.01681	-0.814047	-1.08816
ANK3	0.5198	-0.235675	0.487697	0.797889	0.817031	0.552424	0.898421	-0.178396	0.383164	-0.794955	-0.176572	-0.342261	-0.32304	0.30637	0.207001	-0.973066	-0.699619	-0.509449	1.15854	1.56491	-0.631722	0.235583	0.254123	-0.442311	-0.390216	-0.493415	-0.70477	-0.592365
ANKFY1	-0.176295	-0.0175456	-0.108929	0.350865	0.499086	0.0049944	0.19799	0.197435	0.325704	0.0499844	0.278323	0.402385	0.104977	-0.0468156	0.545505	-0.22937	-0.0127186	0.0280571	0.345261	0.195974	-0.235214	-0.103887	-0.243326	0.0290948	-0.0879473	-0.242339	0.0229241	0.197636
ANKHD1	0.108129	-0.251073	0.043516	0.0589878	0.0344462	-0.0095692	-0.0284582	0.270856	0.136985	-0.0702292	-0.0430004	-0.0234457	0.413366	-0.140878	0.00274405	-0.180327	-0.242811	-0.191452	-0.0221783	0.164321	0.357424	-0.364676	-0.228171	0.193774	0.489177	-0.0905559	-0.455879	-0.078614
ANKIB1	-0.107089	-0.0553267	0.440266	0.191465	0.488586	-0.0229435	0.320419	0.0240464	0.04483	0.274211	0.351665	0.220855	0.341237	-0.116853	0.106402	-0.204462	-0.393791	-0.260531	0.456713	0.310906	-0.106689	-0.322646	0.117149	0.0600948	0.182409	-0.198792	-0.122344	0.0214681
ANKLE2	0.347334	-0.233819	-0.00741292	-0.293919	0.0588002	0.367033	-0.212231	0.0848959	-0.22948	-0.210018	-0.187173	-0.0090319	-0.211247	0.413102	0.482341	-0.0729999	0.500796	-0.00112536	-0.0148419	0.0442915	-0.325905	0.198411	0.0123316	0.220394	0.299106	-0.640792	0.527692	-0.39674
ANKMY2	-0.17116	-0.128063	-0.303682	0.224933	0.247546	-0.0778409	0.354456	-1.06323	0.253326	0.0656136	0.0367175	-0.310131	0.120643	-0.193543	0.613581	-0.361361	-0.568538	0.176012	1.19173	-0.347515	0.0957008	-0.210941	-0.190907	0.242633	-2.22529	0.11256	-0.542082	0.389986
ANKRD12	0.425725	-0.579263	-0.00996623	0.350832	0.0727474	0.813825	-0.102661	-0.324372	-0.0862863	-0.573296	0.0105411	-0.82924	-0.443544	0.0855565	-0.157077	-0.000631933	-0.756262	-0.205229	0.0716022	-0.374774	-0.396962	-0.0428279	-0.419998	-0.0341173	-0.456818	-0.293878	-1.03311	-0.0988897
ANKRD13A	0.324836	-0.344317	0.0432927	-0.238508	0.678877	-0.418253	0.698857	0.0445325	0.655176	0.345499	0.399795	0.165564	0.186948	-0.0028025	0.321987	-0.452112	1.09008	-0.0657768	-0.292112	-0.071639	-0.18213	-0.205251	0.0741916	-0.58814	-0.00732709	-0.12781	0.889353	0.221036
ANKRD17	-0.0433522	-0.433462	-0.235844	-0.345159	-0.3424	0.276895	-0.45274	-0.376435	-0.519447	-0.506523	-0.590725	-0.314658	0.37082	0.463817	-0.47029	0.228475	-0.0789144	0.196956	-0.0524595	-0.15118	0.295053	0.0738017	-0.100386	0.192616	-0.175946	-0.187669	-0.16733	0.0294244
ANKRD27	0.0133049	0.0117169	0.374016	0.617114	0.385419	-0.214001	0.0266875	0.451789	0.455793	0.0320602	0.0899934	0.0731654	0.492226	-0.410189	-0.461906	-0.242716	-0.327768	0.129976	-0.404688	-0.528915	0.259686	-0.525176	-0.612555	0.692728	-0.0717274	-0.502499	-0.833942	0.399205
ANKRD28	-0.0219808	-0.11994	-0.414345	-0.505337	-0.311241	0.0174833	-0.0815085	-0.0535209	0.0624379	0.0864073	-0.382988	0.44277	0.280337	0.0541736	0.209701	-0.259912	-0.417295	-0.141024	-0.157561	0.832013	0.793916	-0.235878	0.02001	0.371371	0.22378	0.0923431	-0.185162	0.201302
ANKRD44	0.373216	-0.0663105	0.175326	0.309257	0.446704	0.384949	0.363393	-0.234936	0.756814	-0.258889	0.0509292	0.30651	-0.0777498	0.860182	0.260992	0.577286	0.201416	-0.437734	0.127095	1.16603	-0.224016	0.794611	0.841393	-0.455858	-0.745823	-0.195109	-0.11629	-0.0101816
ANKRD46	-0.350173	-0.576707	-0.601923	-0.372308	-0.962126	-0.518853	-0.136716	-0.623294	-0.360938	-0.472901	-0.456731	-0.165439	-0.0243835	0.326851	0.0639826	0.298535	0.725851	0.756598	0.494491	0.120646	0.248197	-0.0364288	-0.0171486	0.479027	-0.373015	-0.0238259	0.651858	0.692915
ANKRD54	-0.997575	-0.155187	-0.573399	0.0920352	-0.489771	-0.900324	-0.357155	-0.506285	-0.099808	0.0490587	-0.72825	-0.0183288	-0.700055	-0.309037	0.366754	-0.426848	0.174391	0.830945	0.203871	-0.1699	-0.388412	-0.899844	-0.741388	-0.592964	-0.693693	-0.727632	-0.0374645	0.463698
ANKS1A	0.0415415	-0.321804	-0.118003	-0.0649863	-0.338472	-0.0175915	-0.020107	-0.0991106	-0.16412	-0.266392	-0.156362	0.0139262	-0.189758	0.164281	-0.151403	0.368124	0.107799	-0.0632883	0.212394	0.387808	-0.119809	0.202908	0.136245	0.120962	0.129158	0.332046	0.117865	0.109996
ANKZF1	-0.00266637	-0.170841	-0.0126782	-0.5612	-0.115753	0.150463	-0.455792	0.0527666	-0.353101	-0.214994	-0.513171	-0.611705	0.0807297	0.182289	-0.365916	0.102401	-0.686306	0.164386	-0.194459	0.0836615	-0.289511	0.0315175	0.522731	0.516065	0.473217	-0.103329	-0.871166	0.488889
ANLN	-0.192689	-0.601266	-0.0302705	-0.218702	-0.0533951	0.358786	-0.518832	-0.814784	-0.258183	-0.0967683	0.0750354	0.00460847	0.381722	0.248611	-0.539355	-0.354589	-0.0600654	0.297414	-0.547061	-0.594125	0.0495988	0.387531	0.0750641	0.491974	-0.866469	0.149264	-0.231172	-0.0452458
ANO10	-0.189344	0.808251	-0.0587822	0.0150372	0.91888	0.533785	-0.196969	0.508929	0.626539	0.557539	0.597299	0.326907	0.278858	-0.316987	0.101213	0.015581	-0.00184317	-0.628957	0.928944	0.599704	-0.0840433	-0.170331	-0.238855	1.70675	0.811622	-0.197921	0.671347	0.375892
ANO6	0.260405	0.0520514	0.253173	0.105851	0.592631	0.218987	-0.542789	0.238698	0.370541	-0.340595	-0.0747169	0.884406	-0.7388	0.0644807	0.0451283	-0.969682	1.14316	-0.148044	-0.550159	-0.032828	-1.1083	0.112966	0.140501	-0.0567667	0.116855	0.350846	1.20888	-0.268654
ANO8	-0.566803	-0.385296	-0.61324	0.0751354	-0.314304	-0.929581	0.57096	-0.465167	-0.381561	-0.0711641	0.156535	0.770912	-1.27355	-0.0292952	0.0711302	-0.303849	0.354013	0.0591038	-0.0553466	-0.305533	-0.228887	-0.261511	0.517548	-8.69e-05	0.65313	-0.295106	0.279082	0.133846
ANP32A	0.824566	0.0338595	0.260522	-0.29042	-0.37447	0.12668	-0.126417	-0.231165	-0.253591	0.0209824	-0.0676429	-0.353222	0.212862	-0.197799	-0.33182	-0.862174	-0.613797	0.854402	0.0405104	-0.259076	0.375776	0.454834	-0.312452	-0.153151	-0.582417	-0.207177	-0.218472	0.303126
ANP32B	0.201584	-0.576197	-0.386282	-0.36623	-1.04898	-0.255225	-1.37808	-0.496542	-0.97063	-0.285457	-0.374463	-0.335634	-0.57157	-0.0452865	0.45669	0.029967	-0.0685593	0.537248	-0.552	-0.207267	0.212414	0.376826	-0.310834	-0.327588	-0.507985	0.0450279	0.0346559	0.172025
ANP32E	-0.527201	-0.558856	-0.281449	-0.66075	-0.43951	-0.68242	0.0284853	0.0386343	-0.645161	-0.437917	-0.452246	-0.418308	-0.819206	0.0156077	0.459327	0.2807	0.262787	0.310218	0.516122	0.986021	0.134067	0.0370513	0.293156	1.24629	0.542203	0.578302	0.288035	0.382618
ANPEP	0.0949802	0.451394	0.60406	1.26079	0.816247	0.50651	0.297622	0.845152	0.881169	0.110551	0.720889	0.147993	1.28801	-1.17825	-1.46461	-1.26278	-1.25052	-1.16343	-0.689845	-1.25499	-1.08906	-1.23761	-0.683025	-0.417688	-0.185513	-0.532488	-1.32043	-1.02612
ANTXR1	0.385679	0.537345	-0.170434	1.12381	0.403217	-0.0139689	0.484735	0.47601	1.13044	1.05501	1.57263	0.921762	-0.376894	-2.92974	-3.31166	1.94706	-1.6392	-0.871273	-0.987298	-0.784171	-2.49391	-2.46283	-2.9066	-1.56968	-0.508717	1.463	-1.93242	-0.387803
ANXA1	0.479941	0.939706	0.543441	1.41775	1.47263	-0.0752549	1.17638	-0.0577615	1.8834	0.882762	1.25129	1.18572	-0.296343	-1.34373	-1.64025	-1.38618	-1.10863	-0.78191	-0.510831	-0.575217	-1.67536	-0.617224	-0.620025	-0.991475	-1.40092	0.229988	-1.09289	-0.319661
ANXA11	0.379619	0.378786	0.316281	0.462751	0.547466	0.286916	0.159327	0.0960915	0.781477	-0.332597	0.546831	0.139608	0.0335993	-0.372906	-0.415095	-0.553609	-0.440715	-1.25837	-0.133399	0.596029	-0.740723	-0.287746	-0.0669476	0.660274	-0.0489901	0.850847	-0.416329	-0.975331
ANXA2	-0.066952	0.731878	0.368518	1.31397	0.930201	0.132495	0.2807	0.371866	1.11686	0.617963	0.903348	0.827524	0.254736	-0.588635	-0.322356	-0.850359	-1.08466	-0.362106	-0.768708	-1.04128	-0.657066	-0.732856	-0.308107	-0.443015	0.089274	-0.946053	-1.11188	-0.232911
ANXA3	-0.25072	1.40286	0.471458	1.73813	3.11816	-0.453266	-0.422682	0.060624	0.921588	-0.676176	0.163586	0.524167	0.858409	-0.955348	0.0216705	-0.907421	-0.987923	-1.81028	-1.20148	-0.39184	-0.966056	-0.700163	-0.433884	0.721	-0.400793	0.192576	-0.960312	-1.46856
ANXA4	0.463872	0.564372	1.34062	1.35163	1.01374	1.25705	-0.378454	0.789039	0.726404	-0.561259	0.0243214	0.444987	0.776851	-0.653662	-0.23818	-1.42111	-1.578	-1.51029	-0.937388	-0.666314	-1.49889	-0.487907	-0.00997553	0.225257	0.508136	-0.870244	-1.4412	-1.39611
ANXA5	0.448046	0.459959	0.410308	0.905836	0.99067	-0.0092006	0.946701	0.114788	1.10681	0.320839	0.449819	0.773783	-0.269686	-0.382054	-0.414457	-1.11965	-0.78647	-0.52218	0.349159	0.33891	-1.38242	-0.0741161	0.165472	0.267377	0.154287	-0.834122	-0.815128	-0.395219
ANXA6	-0.562682	0.655848	0.025884	1.14112	1.30081	-0.364752	0.754561	0.691779	1.5099	0.768873	0.888297	1.33248	0.327847	-1.65393	-0.593808	-1.06181	-0.42276	-0.556214	0.00721587	-0.727326	-1.74663	-1.63783	-1.30415	0.605927	0.532799	-1.46952	-0.225893	-0.671993
ANXA7	-0.104392	-0.0623382	0.197448	0.236034	0.131881	-0.206134	0.28064	-0.226629	0.259021	-0.678136	-0.0861782	0.0431729	0.303398	-0.326717	-0.108712	0.473189	-0.0522392	-0.809647	0.707306	0.655769	-0.530776	-0.215396	0.162713	0.0626123	-0.2804	0.271103	-0.113553	-0.44668
AOC1	-0.923923	1.13403	-0.73809	-0.479996	0.0288016	-1.28331	3.5429	-0.73808	-0.35323	-0.811958	-0.376187	-0.752079	-0.863361	-2.33502	-0.825289	-1.83422	-2.1866	-2.19247	3.36598	-1.97019	-2.10055	-2.42246	-2.17327	1.72489	-1.1463	-2.30722	-2.497	-2.23542
AOC3	-0.247541	0.0891489	0.54053	1.28821	1.40154	-0.0550625	0.726944	-0.177172	1.58634	1.0735	0.547431	0.886595	0.30277	-2.33915	-2.94003	-2.32779	-1.92994	-2.24449	-0.479879	0.368929	-1.49116	-2.59923	-1.85126	-2.01267	-1.43047	-2.24272	-1.54784	0.704119
AOX1	-1.09149	0.534884	1.22156	0.684219	1.59416	0.702328	-0.750766	1.39068	-0.454547	-0.945678	-0.606482	0.345631	1.83505	-0.0973164	-1.67794	-2.67987	-1.10082	-2.42636	-2.03149	-2.56887	-0.532285	-2.06087	1.15982	-0.831861	1.60816	-2.40003	-1.12672	-2.84193
AP1B1	-0.371047	-0.0273155	-0.414282	0.378004	0.212305	-0.319165	0.412231	-0.0857324	0.362637	0.243535	0.285968	0.367811	0.525631	-0.297652	0.0732827	0.142144	-0.101065	-0.0321518	0.403438	-0.10024	0.357328	-0.276156	-0.170694	0.0856458	-0.140213	-0.0379794	0.076757	0.203673
AP1G1	-0.245252	-0.104833	-0.269396	-0.114117	-0.066513	-0.314299	0.214607	-0.191276	-0.235729	-0.100362	-0.444289	-0.0803389	0.547324	-0.286344	0.342352	0.150123	-0.299713	-0.115156	0.647033	-0.238287	0.466932	-0.290314	-0.269722	0.112915	-0.135274	-0.497427	-0.301278	-0.0740211
AP1G2	-0.359712	-0.421569	-0.490241	-0.213808	0.411783	-0.374045	-0.586817	-0.136029	-0.376351	-0.356523	-0.746635	-0.0348289	-0.267319	-0.345403	1.42744	1.001	0.385189	-0.328229	-0.462557	0.617467	-0.355656	-0.441756	-0.336646	0.679386	-0.0535287	-0.44472	0.279059	-0.192914
AP1M1	-0.225448	-0.0669544	-0.112978	-0.0447892	0.215642	-0.0542089	0.132431	0.0913988	-0.0181386	-0.0774264	-0.186073	0.312835	0.32617	-0.119351	0.242583	-0.146357	0.0121281	-0.270232	0.447535	-0.162686	0.215075	-0.130271	-0.0975155	-0.388847	0.161609	-0.431537	0.0538228	-0.273164
AP1M2	-0.56176	-0.107415	-0.616528	-0.360828	-0.00994424	-0.521936	0.249351	-0.427307	-0.452456	-0.143193	-0.379799	0.0296311	0.373462	-0.230309	0.356716	0.168705	0.121047	-0.129257	0.667223	-0.875579	0.316556	-0.296799	-0.327624	0.77587	-0.485028	-0.339622	-0.0358457	-0.0253492
AP1S1	0.0974637	-0.173899	-0.12578	-0.0449552	-0.0040339	-0.200158	0.506925	-0.295667	-0.326758	-0.227456	-0.222116	-0.333723	0.64128	-0.219828	0.808156	0.12033	-0.737821	-0.28634	0.81718	0.492276	1.05257	-0.239836	-0.170826	0.560516	-0.0995677	-0.446947	-0.371362	0.0995105
AP1S2	-0.033197	0.0239483	-0.169007	0.501322	0.279081	-0.43309	-0.0431325	0.0383835	0.351918	0.52121	0.264574	0.700511	-0.0756515	0.196988	0.480005	1.08739	1.26176	1.13939	-0.731673	-0.23084	-0.438356	-0.0366726	0.136587	0.104431	0.141883	-0.0943269	1.31042	1.05802
AP2A1	-0.00462219	0.290848	-0.0986243	0.59829	0.792289	-0.0219579	0.127978	0.308022	0.505118	0.0449142	0.373936	0.611093	-0.0449251	-0.303075	0.357499	-0.0309589	-0.147366	-0.572113	-0.214284	-0.288141	-0.512323	-0.436413	-0.427102	-0.0788055	-0.0220837	-0.0409555	-0.261941	-0.448689
AP2A2	0.101455	-0.0467355	0.133344	0.440499	0.345466	-0.0476497	0.193765	-0.0163481	0.313885	0.232914	0.431696	0.37652	0.166817	-0.129735	0.0295917	0.0689968	-0.0432943	-0.311577	-0.0197569	0.469525	-0.302431	-0.162239	-0.0741279	0.0267549	-0.0180383	0.232383	-0.111093	-0.158616
AP2B1	-0.201141	0.257096	-0.238292	0.544235	0.525046	-0.225404	0.236961	0.182416	0.470095	0.0516698	0.198058	0.35021	-0.294492	-0.371731	0.00950133	0.346246	-0.0454128	-0.350729	0.113737	0.299632	-0.396871	-0.298715	-0.533506	0.0901765	-0.133416	0.0712803	-0.109299	-0.337897
AP2M1	0.175874	0.254559	0.33881	0.725957	0.967734	0.224277	0.093247	0.368329	0.584204	0.0622436	0.345773	0.528104	-0.00332852	-0.122787	-0.0852402	-0.000622366	-0.0623997	-0.774813	-0.360401	0.0631494	-0.922814	-0.212099	-0.0558094	-0.240834	0.276124	0.154578	-0.18195	-0.766896
AP2S1	-0.179944	0.192831	-0.28774	0.62579	0.748905	-0.342073	0.413695	0.0664911	0.427445	0.221536	0.32339	0.495532	-0.0468731	-0.4516	0.275923	0.174685	-0.0497583	-0.345561	-0.240256	0.18046	-0.453636	-0.435128	-0.124503	-0.153032	-0.0133162	0.256016	0.0736998	-0.157511
AP3B1	-0.518484	0.167542	-0.234192	0.115629	0.206753	-0.401585	0.0816829	0.349163	0.148686	0.0800233	0.226314	0.251802	-0.0436613	-0.245363	0.317904	-0.219053	-0.00838421	-0.0449118	0.409022	-0.0647498	0.199889	-0.277589	-0.245888	0.74123	0.494966	-0.00690748	0.0525083	-0.0762996
AP3B2	-1.08257	-0.707568	-0.918142	-0.12282	0.0235368	-1.14238	0.0799732	-0.704424	-0.132339	-0.519465	-0.587145	0.962457	-0.869472	-0.172378	0.652517	0.229224	1.24862	0.357361	0.599236	0.826219	-0.229805	-0.307913	-0.27496	-0.830452	-0.151746	-0.830909	0.94004	-0.0435007
AP3D1	-0.273632	-0.100744	-0.57693	0.153053	0.146274	-0.48613	0.344549	0.113137	0.211904	0.0186433	-0.0473073	0.509347	-0.208124	-0.188591	0.2539	-0.0613206	0.29706	0.173428	0.491305	0.236004	-0.0173627	-0.229122	-0.151596	0.210309	0.240909	-0.29776	0.333823	0.0700367
AP3M1	-0.327996	-0.542249	-0.122097	-0.493112	-0.114485	0.00295533	-0.101647	-0.0112709	-0.358052	-0.367052	-0.501823	0.00182211	0.27338	-0.0868048	0.0778624	-0.490314	0.113465	-0.158878	0.288919	-0.0819713	0.127053	0.0288501	-0.0309987	-0.126183	0.316821	-0.169817	0.239842	-0.439538
AP3M2	-0.0775572	-0.737088	-0.213035	-0.761494	0.0222109	0.114507	-0.334277	0.379704	-0.308426	-1.10462	-0.804664	0.321069	-1.27987	0.211038	0.184631	0.169885	0.325871	-0.582759	0.0824072	0.035566	-0.0708846	-0.187333	0.0226079	0.0196511	0.487128	-0.0755129	0.114458	-0.0685915
AP3S1	-1.10457	0.232688	-0.860995	-0.020317	0.128755	-1.151	-0.406506	0.472741	0.218273	-0.0768229	-0.0559984	0.472363	-0.134857	-0.366781	0.34798	-0.00991381	-0.0876842	-0.146584	0.0773743	0.0317572	-0.192335	-0.468195	-0.280005	0.490888	0.487914	-0.466597	-0.283203	-0.313531
AP4M1	-0.214867	-0.381547	-0.3169	-0.188869	-0.345005	0.222231	-0.0752148	-0.353362	0.0200596	-0.498056	-0.104652	-0.269744	0.0593826	0.275546	-0.378959	0.147762	-0.071006	0.187328	0.37075	0.162519	0.00692321	0.146747	0.936755	-0.0142687	0.327819	0.51886	0.0175534	-0.0678191
AP5B1	0.179269	-0.786049	0.237727	-0.031155	-0.335079	0.410664	0.0110876	-0.522041	0.0998368	-0.203979	0.0275322	0.0646828	0.013649	-0.120736	-0.259527	-0.889814	-0.947915	-0.889295	-0.199101	-0.107791	-0.312092	0.317621	-0.0059368	-0.356733	-0.420887	-0.79958	-0.448056	0.000816267
APAF1	-0.144495	-0.268311	-0.130572	-0.0165407	0.332947	-0.0320796	-0.214233	0.242216	0.0689283	-0.517593	-0.163762	0.442093	-0.365738	0.0273566	0.585979	0.191621	0.933426	-0.539707	-0.0355699	-0.0566582	-0.184082	0.199918	-0.196244	0.301089	0.094563	0.180322	0.839475	-0.598608
APBA1	0.258204	0.653503	0.176286	1.23342	0.812228	0.573874	0.67324	-0.154556	1.35828	-0.330041	0.56697	0.844474	0.532395	-0.440605	0.477092	-0.982474	-0.859679	-1.12516	0.530374	0.128109	-1.54337	-1.06984	-0.762231	2.48809	-2.07613	-1.67993	-1.09289	-1.42876
APBB1	-0.196572	-0.499999	-0.637385	0.234885	0.276269	-0.12886	-0.175792	-0.293939	-0.156237	-1.03053	-0.401155	-0.530374	-0.1511	-0.505778	-0.472681	1.33934	-0.621778	-0.779357	0.205898	0.631168	-0.337231	-1.30466	-1.19348	-0.621982	-0.314146	0.154217	-1.02109	-0.339864
APCS	-0.795238	2.79075	0.86985	1.08452	3.15296	-0.733154	-0.39445	-0.325208	-0.0305806	1.82132	-0.572452	2.7156	0.255504	-4.15215	-2.4934	-3.47085	-1.08418	-1.78697	-1.83662	-3.3853	-3.12241	-4.09373	-2.83991	-1.04572	-1.14669	-4.33578	-1.74474	2.00973
APEH	-0.0448799	0.449237	0.420786	0.554177	0.595778	0.220044	0.836466	0.146827	0.671655	0.140717	0.223788	0.0150506	0.24797	-0.46914	-0.830122	-1.05454	-0.773011	-0.80324	0.891713	1.30087	-0.532233	-0.535599	-0.167617	0.0922712	-0.549003	-0.610954	-0.80015	-0.744278
APEX1	0.73821	-0.53089	0.440162	-0.149475	-0.464201	0.478059	-0.506047	-0.597259	-0.305548	-0.323991	-0.272418	-0.422825	0.572657	0.41883	-0.114104	0.199824	-0.581771	-0.112312	-0.266145	-0.294072	0.732642	0.523124	0.413372	-0.58378	-0.349595	0.45659	-0.572306	0.115123
API5	0.0375767	-0.472937	-0.610985	-0.196472	-0.626516	-0.71329	-0.193815	-0.560618	-0.467653	-0.0403841	-0.0396068	-0.121398	-0.254688	0.170971	-0.00150618	0.486044	0.0266712	0.427181	0.243165	0.301089	0.199492	0.202603	-0.19055	0.0422848	-0.391244	0.839486	-0.0862559	0.463747
APIP	0.608123	0.20501	0.380326	0.647125	0.253522	0.158589	0.221068	0.206332	-0.0146719	-0.297646	0.358694	-0.718492	0.0525539	-0.138507	-0.334967	0.372444	-1.33099	-0.388806	0.424209	-0.257365	-0.0613843	0.11918	0.088367	-0.401648	0.0203478	0.129931	-1.88124	-0.594159
APLP2	0.0916838	-0.170476	-0.132624	-0.296826	-0.719323	-0.547863	-0.270748	0.957777	0.185727	-0.85967	-0.667243	-0.272669	0.0112134	-0.445312	-0.0785059	-0.387631	-0.322001	-0.175593	0.263783	-0.111726	-0.146617	-0.479446	-0.233443	0.94086	0.723678	-0.0757116	0.0551792	0.0273705
APMAP	0.202482	-0.14332	0.2602	-0.408907	0.0367081	-0.0350594	-0.571363	0.0860453	-0.208176	-0.527998	-0.318051	-0.381966	0.398633	0.0674822	0.94894	0.0471805	-0.0490195	-0.223675	-0.265325	-0.0387068	0.338202	0.175261	0.42841	0.54216	0.399702	-0.116475	-0.170558	-0.201222
APOA1	-1.28711	0.349506	-1.23292	0.101009	-0.432846	-1.56607	1.73215	-0.587092	1.53785	2.44044	1.52298	0.395496	-0.967322	-2.10033	-2.14823	-1.58584	-0.908892	1.29903	0.631078	-0.00456076	-0.976895	-1.48987	-1.56963	-0.618437	-0.959624	0.201613	-1.06673	0.799141
APOA2	-1.91871	0.799276	-1.575	0.335447	-0.146252	-2.70293	1.52125	-0.306839	1.10645	1.59608	1.09453	0.440748	-1.07839	-2.16552	-1.50587	-1.07864	-0.0660344	1.45385	0.885495	-0.0140911	-0.343687	-1.24108	-2.19677	-0.879929	-2.1928	0.756556	-0.983401	0.307857
APOA4	-0.206858	-0.401398	-0.469886	1.14739	1.28695	-0.352599	-0.329605	0.148202	0.101909	1.36166	1.0025	0.59599	-0.3588	-0.881014	-0.0579847	0.0819135	-0.827455	-0.37027	-0.556118	-0.540605	-0.16785	-0.219055	-0.383372	-1.62802	-0.291875	0.424096	-0.706214	0.237642
APOB	-0.680269	0.011233	0.033077	1.62436	0.41594	-0.428813	0.979902	-0.0600871	0.738706	0.780738	2.15437	0.0458636	0.0116036	-1.43969	-1.87771	-0.67356	-1.23332	-0.593861	-0.403289	-1.64163	-0.851712	-1.59691	-0.920214	-1.79025	-1.01971	-0.368393	-1.24319	-0.729049
APOBEC3B	-0.384808	-0.760632	-1.24141	-0.396129	0.471096	-1.03109	-0.560299	-0.255111	-0.443913	-0.434266	-0.171955	0.145524	-1.09151	-0.191625	1.57609	0.680083	1.51117	-0.33618	-0.3223	-0.369759	-0.384433	-0.32015	-0.243776	-0.636973	0.676975	-0.456563	1.09529	-0.262718
APOBEC3F	0.412375	-0.249509	-0.191047	-0.524257	0.267557	-0.727836	-0.532383	-0.00260274	-0.572777	-0.294993	-0.387598	-0.513973	-0.356026	0.130275	1.03364	0.196437	-0.0679014	-0.273006	0.234024	0.180426	-0.410058	0.195608	0.358389	0.68436	0.0301004	-0.227307	0.07355	0.0471706
APOBEC3G	-0.308494	0.442692	0.00115223	0.258112	1.37015	-0.627696	1.13676	0.502612	0.474186	0.00182451	0.152677	0.41942	-0.328188	-0.991047	0.713891	-0.550572	-0.452527	-1.27989	0.345902	-0.589064	-1.28858	-0.780602	-0.885241	-0.319336	0.341818	-1.01057	-0.747809	-0.917612
APOBR	-0.76583	1.19791	-0.264834	1.9153	0.526281	-0.999041	0.789885	-0.62729	2.92828	1.00506	0.706426	0.540416	0.676143	-2.11407	-2.40948	-0.534852	-0.993402	0.643608	-0.124207	0.005037	-1.01671	-2.81163	-1.96315	-0.0431864	-2.31801	-0.601457	-1.14378	1.27605
APOC1	-1.68772	0.672447	-0.0982453	1.41141	1.22002	-1.16746	1.52489	-0.229533	0.628952	0.752966	1.79376	-0.482635	-0.149221	-1.78172	-1.60754	-0.363921	-1.82399	0.255304	0.414224	-0.211569	-1.10276	-1.78328	-0.991787	-1.09917	-1.56526	0.803263	-1.88742	-0.471465
APOC2	-0.706451	0.4721	-0.488826	1.12542	-0.139164	-0.710647	0.621636	-0.414504	0.675721	0.799541	1.30732	-0.580731	0.378592	-1.38171	-1.83057	0.0529352	-1.38924	0.228285	0.629621	-0.628363	-0.704129	-1.45767	-1.28417	-1.19285	-1.1605	0.994367	-1.51978	0.252258
APOC3	-1.38569	0.456297	-0.648571	1.47025	-0.121787	-1.42628	1.217	-0.707523	0.904155	1.38717	1.69213	-0.0765977	-0.0847922	-1.17039	-0.903885	0.0922016	-0.842299	0.606882	0.28402	-0.0694611	-0.218186	-1.04962	-0.774482	-0.704753	-1.05607	0.502464	-0.92177	0.957615
APOD	-0.805608	0.81537	-0.24698	0.0534997	0.133998	-0.451825	0.382176	0.771843	1.0988	-0.652559	0.54824	-0.322968	-0.156432	-0.754142	-0.772107	-0.875642	-0.576791	-0.564059	1.33412	3.24225	-0.794036	-0.933217	-0.59992	0.482504	0.188823	-0.601747	-0.752883	-0.776418
APOE	-0.661347	0.6436	-0.148024	1.04769	0.455774	-0.58808	0.869616	-0.559306	0.561946	1.06409	2.24181	0.628232	0.0921348	-1.86732	-2.23672	-1.01904	-1.49451	-1.06631	0.275466	-1.37998	-0.598516	-1.63013	-1.37875	-2.10874	-1.52486	0.65274	-1.37712	-0.745256
APOL1	-0.372849	0.494761	0.359787	0.100603	0.643206	-0.508081	0.979638	0.149982	1.04004	1.25083	0.758094	0.354357	-0.487002	-1.40033	-1.60396	-1.38576	-1.18562	0.16975	0.424017	-0.878923	-0.859945	-0.810701	-0.808871	-0.400366	-0.262263	-0.566517	-1.70522	0.0602002
APOL2	-1.27731	0.654024	-0.935749	0.604724	0.324679	-1.00616	1.76087	-0.956246	0.270779	-0.342523	0.118923	0.325276	1.46502	-1.2666	-0.952065	-0.69778	-0.578104	-0.549694	1.94387	-1.87741	-1.03272	-1.96245	-1.21118	-0.380031	-1.71313	-2.00173	-0.97118	-0.454164
APOO	-0.200657	-0.605148	-0.337185	-0.354091	-0.427096	-1.38841	0.00996129	-0.519141	-0.477815	-0.447409	-0.603295	-0.0879289	-0.636933	-0.389573	0.470169	0.365803	0.620161	0.127659	0.687682	0.654931	-0.477956	-0.37274	-0.197894	-0.0852253	-0.269018	0.186415	0.765564	0.374145
APOOL	0.121217	0.122437	-0.245043	0.148343	-0.525568	-0.0770961	-0.0289364	-0.749488	0.15716	0.272571	-0.0769983	0.471921	0.197471	0.0717523	-0.947037	-0.0170431	-0.517817	-0.0148592	0.264199	0.743459	-0.676883	-0.110284	-0.376056	0.307016	-1.1194	-0.360474	0.288314	0.705619
APP	0.318227	0.387779	-0.467091	-0.0952878	0.399303	-1.22922	0.929029	-0.337835	0.11515	0.853517	0.0687319	2.91264	-1.59163	-0.667385	-0.607748	-0.708107	0.417193	-0.240137	0.553606	-0.478884	-1.19381	-0.566138	-0.729107	-0.042635	-0.650769	-0.604886	0.512936	-0.407666
APPL1	0.061808	0.0480998	0.0327943	0.597514	0.256759	-0.0166854	0.21128	-0.110082	0.474855	0.0492552	0.326137	0.218585	-0.598419	-0.174426	0.0307782	-0.24106	-0.131532	-0.302227	0.0329734	1.01486	-0.450492	-0.109173	-0.197769	-0.227205	-0.078365	-0.0728611	-0.214764	-0.177968
APPL2	-0.460623	-0.33386	-0.405414	0.14185	0.0492553	-0.757134	0.14497	0.068467	-0.0472959	0.0229939	0.144809	-0.016172	0.259325	-0.368827	0.32446	0.121239	-0.421656	0.231652	0.31151	-0.169661	0.0426717	-0.526256	-0.510708	0.0206005	-0.00667625	0.537657	-0.354826	0.346753
APRT	-0.0121903	-0.0070486	0.162	0.336735	0.292025	0.158669	-0.00854075	-0.0272664	-0.2519	-0.0168314	-0.119274	-0.473538	0.509352	0.256384	-0.207581	-0.399157	-0.739865	-0.426209	-0.177297	-0.89307	-0.12554	0.0815084	0.345058	-0.125055	0.13365	-0.831027	-0.709694	-0.191112
APTX	0.353045	-0.845879	-0.0303417	-0.716837	-0.667751	0.960237	-0.721947	0.177024	-0.816733	-0.472492	-0.947141	-0.420327	-0.52597	0.504987	0.077246	-0.429565	-0.329284	-0.313081	-0.47147	-0.325692	-0.607542	0.567852	0.393051	-0.336553	0.377834	-0.35463	0.00625118	0.136189
AQP1	0.00681148	0.941928	0.0754909	1.21495	1.06083	0.869418	-0.354963	0.764752	0.120545	-0.736018	0.33861	0.35172	0.303904	-1.31787	-0.872153	-0.133062	-1.51281	-2.19453	-1.60129	-1.56185	-1.87464	-2.16512	-1.9673	4.55195	-1.07158	-1.97623	-1.48406	-0.967672
AQR	0.225943	-0.622922	0.0547926	-0.670583	-0.49122	0.176323	-0.693695	-0.272443	-0.554518	-0.66251	-0.633847	-0.224584	-0.0623544	0.354837	0.128089	0.227384	0.610361	0.347609	-0.20005	-0.202602	0.317401	0.30425	0.413295	-0.10122	0.0403207	0.223859	0.435054	-0.0271323
ARAF	-0.379171	-0.228277	-0.00552114	0.017533	0.192789	-0.0115386	0.0569027	0.0188923	0.0897054	-0.422242	-0.256493	0.0788648	-0.152887	-0.218336	0.298576	0.293523	-0.111563	0.0786163	-0.0451508	0.115529	-0.887317	-0.824065	-0.299887	0.235878	0.317192	0.0217675	0.0999228	-0.0912336
ARAP1	0.203675	-0.197178	0.475431	0.0794418	0.323672	0.443406	-0.0614447	-0.270475	0.241703	-0.0516215	0.0682771	0.410651	0.157928	0.593701	0.342553	-0.397349	0.647669	0.479642	-0.730673	-0.242151	-0.200223	0.311166	0.505615	0.524429	-0.299069	-0.31298	0.483188	0.48948
ARCN1	-0.637904	0.340432	-0.746767	-0.117808	0.042864	-0.30107	0.0177289	0.149936	0.121954	0.0578795	-0.278629	0.291144	0.155373	-0.327762	-0.00663979	-0.501651	0.32319	0.075473	0.357762	-0.0218044	-0.103071	-0.517384	-0.533381	0.444431	0.0523601	-0.321777	0.122273	0.0189346
ARF4	-0.420586	0.192018	-0.196488	0.0471142	0.102763	-0.121861	0.0382591	0.292506	0.178535	0.438595	0.0706142	0.450347	-0.206444	-0.161537	-0.0270621	-0.406375	0.199781	-0.231758	0.156978	-0.0530043	-0.0968323	-0.170004	-0.0682084	0.299596	0.140644	0.0412046	0.123235	-0.108221
ARF5	-0.25818	-0.529188	-0.642893	-0.413269	-0.826092	-0.39097	-0.198427	-0.443729	-0.445933	-0.16942	-0.461184	0.0148933	-0.216324	0.129399	0.148383	0.221826	0.594363	-0.246909	0.629897	0.212189	-0.0912016	-0.167422	-0.130428	0.199436	-0.176126	0.0497634	0.428683	-0.122775
ARF6	0.0933955	0.167811	0.11435	0.429907	0.213896	0.188255	-0.580433	0.221492	0.101118	0.022313	-0.527208	0.135688	-0.176503	0.170662	0.623819	-0.0211601	-0.320374	-0.570841	-0.581349	0.0847297	-1.09219	0.462029	0.284791	-0.0589289	-0.690053	-0.862896	0.12594	-0.585091
ARFGAP1	-0.417941	-0.0541601	-0.449622	0.0342934	-0.155003	-0.0908701	0.699318	-0.010058	0.299519	0.0730399	0.0380489	0.0765871	0.454417	0.0240834	0.121164	0.0706332	-0.339208	-0.0710034	0.984351	0.0842051	0.0204564	-0.348234	-0.238277	0.574982	0.251518	0.154068	-0.275668	-0.246207
ARFGAP2	-0.515676	-0.270109	-0.483504	0.0539251	-0.194049	0.124793	0.422745	0.179077	0.272154	-0.338349	0.0805555	-0.425653	0.299449	-0.0795234	-0.499528	-0.502283	-0.544268	-0.117863	1.06664	0.286953	-0.269363	-0.397651	-0.519013	0.463155	0.236124	0.376497	-0.539665	-0.0967852
ARFGAP3	-0.702627	0.0548307	-0.679816	0.564407	0.871596	-0.604206	0.59424	0.580445	0.512435	-0.114015	-0.104762	0.0643931	0.0672115	-0.672941	0.747407	0.398534	-0.205805	-0.590849	0.76705	-0.0749117	-0.770448	-0.69487	-0.705386	0.195635	0.33208	-0.899045	-0.254735	-0.342596
ARFGEF1	0.4857	-0.248703	0.211501	-0.49991	-0.270409	0.426997	-0.174984	-0.600269	-0.276247	-0.34417	-0.428641	-0.0394204	-0.0367841	0.493198	0.160968	-0.907804	-0.14808	-0.440433	0.0688641	-0.444798	-0.0261723	0.4645	0.288563	0.529084	-0.408141	-0.0868668	-0.251196	-0.463119
ARFGEF2	0.103593	-0.00541126	0.0526994	0.0543716	0.265571	0.200255	0.701724	-0.183041	0.180452	-0.177223	0.0806603	0.301706	0.284605	0.298698	0.262527	-0.231894	0.233081	-0.163123	0.840541	-0.254239	-0.0341528	0.213456	0.205359	0.192401	-0.223886	-0.0773051	0.0796286	-0.229882
ARFGEF3	0.38463	-0.943649	-0.0736547	-0.379517	-0.0552531	-0.0351774	0.40196	-1.31572	-0.259472	-1.25882	0.0229415	0.197005	-1.53608	-0.0207183	0.555513	-0.576378	0.452829	-0.67798	1.71576	1.07042	-0.623096	-0.0804286	-0.113918	-0.566135	-0.708287	-0.62597	0.284482	-0.492988
ARFIP1	-0.115018	-0.0934715	-0.214156	-0.136668	-0.567661	0.0440459	0.10162	-0.470435	-0.108515	-0.193946	-0.415768	0.154123	0.159697	0.261295	0.185625	-0.71166	0.0760516	-0.189141	0.393703	-0.000662145	0.305716	0.150091	-0.083135	0.656691	-0.478131	-0.573458	0.0523438	-0.26163
ARFIP2	-0.00891365	-0.745074	-0.312658	-0.429172	-0.567661	0.0714262	-0.310875	-0.396535	-0.629736	-0.458569	-0.547644	-0.587181	0.309659	0.110712	0.0184519	0.209856	-0.329818	-0.147706	0.0724826	-0.361039	0.32199	0.264061	-0.127268	0.0569782	-0.0405475	-0.458947	-0.306241	-0.244388
ARG1	-1.17643	0.82277	1.77106	0.508169	1.2699	1.17317	-1.13266	1.60538	-0.615328	-1.21481	-0.674137	0.0481253	2.07643	0.384727	-0.513287	-2.12836	-1.01587	-2.10278	-1.75169	-1.79453	-0.0757389	-1.11958	1.37209	0.692536	1.54636	-2.06704	-1.15413	-2.59352
ARG2	0.388825	0.140014	0.160217	-0.289065	0.186109	-0.43967	-0.620542	0.945925	-0.45674	-0.25062	-0.215166	-0.175197	-0.854267	-0.593392	0.520332	1.31341	-0.841891	0.193359	-0.812077	-0.910318	-0.519029	-0.119197	0.113133	0.198487	0.930317	-0.679228	-1.04351	0.560618
ARGLU1	0.268373	-1.23791	-0.0214863	-0.785939	-0.654417	0.0627631	-1.22445	-0.0483651	-0.91549	-1.23158	-1.32507	-0.803763	-0.556913	0.480656	0.518605	0.854814	0.167894	0.0568297	-0.707732	-0.87068	-0.350365	0.158834	0.155341	-0.469449	-0.0375647	0.166972	-0.107346	0.147391
ARHGAP1	-0.121789	0.208662	-0.0839761	0.366519	0.432653	0.216832	0.619505	0.231053	1.09545	0.208916	1.0252	0.632007	-0.084406	-0.0357358	-0.421083	-0.894296	-0.46075	-0.785992	0.740389	0.915395	-0.718895	-0.320543	-0.0779464	-0.590096	-0.27307	-0.200989	-0.362033	-0.458642
ARHGAP10	0.0644506	0.356796	0.266178	1.11871	0.0229699	0.0967033	0.262917	0.289246	1.1684	0.226327	1.23903	1.01206	0.594401	0.341756	-0.136617	0.0187878	0.513291	0.209693	-0.299717	0.262565	0.402418	0.0993321	0.366254	0.546854	0.0555292	-0.366866	0.0996282	-0.539418
ARHGAP12	-0.243794	0.061937	-0.0683114	-0.030505	0.323956	0.00912613	0.0193842	0.0386754	-0.479259	-0.541285	-0.380544	0.043231	0.19748	-0.20897	0.699879	0.231739	-0.4508	-1.26705	0.450023	-0.253084	0.0326912	-0.322494	-0.572295	-0.191495	-0.0311495	-0.473447	-0.490243	-0.817026
ARHGAP17	-0.25886	-0.258827	-0.175847	0.415496	0.203471	0.0600916	0.470863	0.0561161	0.421609	0.00644427	0.25841	0.431113	-0.228376	-0.0519475	-0.0260449	0.436553	0.617522	-0.251746	0.107239	0.120241	-0.167041	-0.14632	-0.209623	-0.606866	0.155524	-0.453251	0.599761	-0.433397
ARHGAP18	0.294027	0.700865	0.131063	1.02713	1.08599	0.0100856	1.41435	0.147802	1.54269	0.613597	1.07988	0.716118	-0.0180657	-1.04673	0.281623	-0.622901	-0.731901	-0.393475	0.540724	-0.100473	-1.53039	-1.17647	-0.750805	-0.147954	-0.833179	-0.173229	-1.09685	-0.339827
ARHGAP21	-0.339474	-0.258147	-0.770329	0.170067	0.527708	-0.484897	0.454096	0.0840293	0.38118	-0.0695762	0.00597098	0.011664	0.348063	-0.444437	0.0981442	0.0137126	-0.108897	-0.773223	0.195876	0.101213	-0.0654533	-0.610166	-0.506766	-0.452866	0.392886	-0.65175	-0.240277	-0.667932
ARHGAP32	0.168437	-0.441607	0.476269	-0.122147	-0.374754	0.540418	-0.579587	0.246452	-0.533441	0.328506	-0.152795	0.367743	-0.399604	0.450445	0.135297	-0.54057	0.223955	0.197358	-0.212093	-0.442742	-0.208817	0.377237	0.229325	0.0830458	0.609611	-0.169615	0.398136	0.145858
ARHGAP35	0.0752793	-0.479765	-0.149584	-0.059885	-0.100966	0.158308	-0.645496	-0.211337	-0.530196	-0.409084	-0.0211693	-0.287615	-0.609625	0.3939	0.597355	0.178328	0.133983	-0.260346	-0.253397	-0.142921	-0.184251	0.0693849	0.130692	-0.594105	0.0926655	0.306147	0.263491	-0.102002
ARHGAP39	1.06098	-1.14021	0.191309	-0.783514	-0.671522	1.05689	-0.555986	-0.964498	-0.707789	-1.79571	-0.9779	-1.33367	-0.626501	0.930339	0.308228	-0.0631315	-0.561692	-1.03819	0.20675	0.547924	-0.833113	0.573536	0.674025	0.111927	-0.249189	0.777876	-0.819994	-1.01001
ARHGAP4	-0.148379	0.0074036	-0.496197	0.310989	0.267089	-0.673077	0.780484	-0.567387	0.677418	0.0823923	0.31571	0.856497	-0.175534	-0.783821	-1.19833	-0.0958852	1.25705	-0.14371	-0.00780587	2.32854	-0.673427	-0.533481	-0.563992	0.329437	-1.05022	0.220739	1.24246	0.33986
ARHGAP5	0.100838	-0.227872	-0.181062	-0.0660996	-0.408101	0.0624345	-0.210665	-0.402568	-0.263927	0.617092	-0.0427982	0.0206252	0.0871983	0.124495	0.0221533	-0.528605	-0.0388563	0.943859	0.136637	0.194928	-0.0221508	-0.0632611	0.0974671	0.153891	-0.454399	-0.352019	0.44057	0.616042
ARHGDIA	-0.952259	0.454603	-0.459568	0.624022	0.319336	-0.839991	0.308673	0.00308023	0.728247	1.19379	0.319808	0.336889	0.389645	-1.27821	-0.639219	-0.346049	-0.225878	1.19421	0.023379	0.195624	-0.116379	-1.15102	-0.871056	0.0775515	-0.402806	-0.949058	-0.107399	0.990714
ARHGDIB	-0.359449	1.08182	-0.0244371	1.23609	1.42487	-0.191675	1.83168	0.0720748	2.16065	0.349909	1.01601	0.698032	0.250479	-2.06522	-1.79394	-1.09441	-1.84544	-0.334635	0.544303	-0.0542671	-1.97328	-2.20408	-1.90569	-0.82346	-1.6172	-1.15119	-1.67303	-0.446585
ARHGEF1	-0.495413	-0.180564	-0.408293	-0.0272682	0.347306	-0.375322	0.156298	0.0402182	0.198574	0.108258	0.0803896	-0.10814	0.405883	-0.454731	0.255243	-0.0213925	-0.39517	0.599971	-0.00954729	-0.376709	0.109691	-0.673701	-0.524992	0.24792	0.340252	0.429644	-0.294318	0.801565
ARHGEF10	-0.270485	-0.109568	-0.553528	-0.0418431	0.402677	0.0726059	-0.0917164	1.3882	0.397145	0.315156	0.314576	0.359884	-0.093072	-1.26088	-0.555235	-2.48379	0.723923	0.975286	0.0283662	0.153255	-0.394669	-1.36993	-1.87432	-1.69536	1.31089	-0.746179	0.0466238	0.495252
ARHGEF10L	-0.507713	0.237368	-0.0780106	0.572826	0.195995	0.404285	-0.240593	0.0972656	0.2374	-0.43593	-0.169939	0.343799	1.76396	-0.315775	0.0320187	0.575774	1.0131	-1.56626	0.299496	0.16771	-0.334332	-0.574838	-0.615345	0.318191	0.293377	-0.216771	0.731781	-1.38464
ARHGEF11	-0.666311	-0.233406	-0.216299	-0.0132113	-0.00870885	-0.110875	0.660212	0.135399	-0.0566926	-0.185748	0.341978	0.179355	-0.192215	-0.38714	-0.299123	-0.197568	0.083744	-0.639032	1.09082	0.510795	-0.671806	-0.572573	-0.537854	0.903364	0.236441	-0.0658849	-0.108418	-0.648749
ARHGEF12	0.161568	0.0836792	0.0127807	0.271929	0.28797	0.242438	0.254812	0.175917	0.351438	-0.171978	0.208152	0.429848	-0.330329	0.0428771	0.417596	-0.317081	-0.00828473	-0.0322173	-0.0329956	-0.201549	-0.837335	-0.111077	-0.203729	0.226541	0.311066	-0.356507	-0.0711096	-0.121113
ARHGEF16	0.917394	0.101814	0.414315	-0.551832	-0.537714	0.602944	-0.0398653	0.309659	-0.678463	-0.829675	-0.518718	-0.418394	-0.650409	0.618497	0.172494	-0.55834	0.258272	-1.20295	0.347	-0.123557	-0.449478	0.86881	0.547161	1.40747	0.910523	-0.729168	0.00745541	-0.933612
ARHGEF17	-0.245022	0.316152	-0.264513	0.815306	0.547208	-0.242135	0.765002	0.439761	1.04428	0.629742	0.984565	0.788824	-0.0526063	-2.50079	-2.36918	-0.285927	-1.3219	0.236901	1.00714	-0.470005	-2.09633	-2.88567	-3.01009	-2.0075	-0.24281	-0.831523	-1.4812	0.0183553
ARHGEF18	0.193185	0.0180069	0.052998	0.189848	0.0780516	0.362978	0.0695399	0.332267	0.167519	-0.154401	0.186394	0.573985	0.0179397	-0.153793	0.0471411	-0.0114751	0.375025	-0.0529785	-0.22471	-0.568161	-0.28646	-0.364451	-0.283099	0.040232	0.104615	-0.107148	-0.0223965	0.0276891
ARHGEF2	-0.480888	-0.819554	-0.42456	-0.751172	-0.851837	-0.115613	-0.76925	-0.375948	-0.661628	-0.846603	-0.702825	0.404044	-1.1653	0.234425	-0.381088	0.467725	0.715148	-0.188053	-0.401059	-0.0619771	-0.783042	-0.187395	-0.085569	0.302896	0.147559	0.481909	0.583506	-0.210709
ARHGEF40	0.3267	-0.102352	0.0743886	0.266877	0.153231	0.558438	0.0265786	0.340844	0.0989864	-0.955674	-0.149949	0.406966	0.251196	0.322581	0.304928	-0.0988481	0.760094	-1.89637	0.0720103	0.25104	-0.73184	0.0691047	0.104865	0.637078	0.794302	0.163879	0.56123	-1.43238
ARHGEF5	-1.20497	-0.169504	-0.595235	0.0899199	-0.68552	-0.0776242	0.350611	0.481789	-0.17703	-0.775139	-0.147076	-0.598605	-0.217053	-1.34407	-1.56993	0.53577	-1.34928	-1.79842	1.85969	0.750248	-1.02692	-1.28198	-1.31338	1.38864	0.854721	0.91589	-1.62232	-2.1343
ARHGEF7	-0.0351402	0.0235571	-0.120081	-0.132386	-0.0103161	-0.0535693	-0.528635	0.36427	-0.0555171	-0.264463	-0.111702	-0.060231	-0.155601	0.0345862	0.62583	0.166635	-0.182796	-0.0513208	-0.512459	0.013255	-0.103229	-0.052051	-0.00333988	-0.245599	0.692211	0.134492	0.0739802	0.0540056
ARID1A	0.288973	-0.334508	0.0400363	-0.0557682	-0.0138042	0.357853	-0.187378	-0.356166	-0.122991	-0.192441	0.0124045	0.124788	0.163747	0.14747	-0.24819	0.164008	-0.0889964	0.415752	-0.460216	-0.157295	0.0423802	-0.111161	-0.153957	-0.138546	-0.212327	-0.066642	0.0543392	0.239143
ARID1B	-0.477568	-0.715096	-0.74993	-0.0919997	-0.196297	-0.475568	0.111534	0.034434	-0.371481	-0.481692	-0.153473	-0.0602336	-0.74657	0.035414	-0.186481	0.228077	-0.115302	-0.104854	0.517461	0.0800521	-0.631368	-0.118121	-0.296877	-0.105117	-0.177006	0.737368	-0.228243	-0.298211
ARID2	-0.191044	-1.14532	-0.751334	-0.935815	-0.167715	-0.160925	-0.80572	-0.839145	-0.854844	-0.948892	-0.75314	-0.510394	-0.154561	0.131573	0.484055	0.467196	-0.109183	0.409054	-0.228839	0.170278	0.0778227	-0.158334	-0.186154	-0.140918	-0.0418314	1.0346	-0.0913947	0.192652
ARID3A	-0.475804	-0.112247	-1.27825	-1.21907	-1.20313	-1.39349	-1.25665	-0.69855	-0.816486	0.546145	-1.25376	0.0390136	4.16368	-0.346568	-0.704367	-1.36936	-0.336541	0.943585	-0.703756	-0.683561	1.69776	-0.176449	-0.287331	-1.14529	-0.490017	-0.893665	-0.36808	1.28731
ARID4A	1.5947	-0.440447	0.895384	0.121242	0.344893	0.779886	-0.338686	0.00997775	-0.00243606	-0.916285	-0.19759	-0.386005	0.078415	0.150238	0.224739	-0.184767	-0.231658	-0.149822	0.0846882	-0.31814	0.299329	0.446979	0.541816	-0.102408	0.168623	-0.18918	-0.315098	-0.00817003
ARID4B	0.494578	-0.83528	-0.50692	-1.01416	-0.793519	0.314295	-0.493242	-0.772827	-0.917487	-0.944424	-0.776159	-0.439907	-0.88737	0.530556	-0.498131	0.491202	-0.162805	0.443842	0.502064	0.194885	-0.58396	0.366595	-0.0872545	0.0379667	-0.616826	0.740138	-0.300056	0.00943178
ARIH1	-0.121471	0.0358901	-0.317185	0.0431492	-0.396688	-0.336481	0.281464	-0.164191	0.117454	-0.334229	-0.279195	0.9415	0.600073	-0.603409	-0.92205	-0.575048	0.552725	-0.237456	0.445372	0.408299	0.454974	-0.653795	-0.860824	-0.757605	-0.715816	-0.0256777	0.45068	-0.926937
ARIH2	0.0226695	-0.585532	0.161724	-0.218324	-0.127066	0.337419	0.0561582	0.00971633	0.130067	-0.0647698	0.299786	0.579634	0.488058	0.223743	-0.0474159	-0.0847484	0.504825	0.293212	0.0257199	1.11027	0.0193737	0.299236	0.0664743	-0.213249	0.264186	0.294892	0.625669	0.282175
ARL1	0.374442	0.0768067	0.306863	-0.152669	0.212851	0.462985	-0.242656	0.0886921	-0.0867552	-0.159496	-0.212566	-0.146522	0.147633	0.208995	0.167712	-0.184578	-0.129223	-0.251898	0.509861	-0.443765	0.243678	0.289831	0.185951	0.218319	-0.0180222	-0.0707401	0.0222785	-0.246341
ARL15	0.759835	-0.177652	0.406742	-0.0633327	0.0631736	0.236447	-0.155273	0.462409	-0.261372	0.0696468	-0.304803	-0.0401874	-0.813543	0.0971479	-0.842307	-0.585234	-0.259019	-0.752727	-0.265518	-0.30559	-0.573012	0.616611	-0.142232	1.08554	0.551619	-0.875941	-0.567186	-0.270287
ARL2	0.438744	-0.474169	0.20972	-0.227321	-0.0376681	0.18333	0.145319	-0.345564	-0.355641	0.373642	-0.319547	-0.130289	0.386809	-0.125052	-0.156512	-0.495843	0.00209895	0.821367	0.356399	-0.172209	0.0666711	-0.0758428	-0.0808261	0.183813	-0.0774528	-0.971305	0.14984	0.608382
ARL2BP	-0.29106	-0.464026	-0.553942	0.47874	0.232439	-0.551358	-0.284677	0.146826	0.0863943	0.0174804	-0.0848007	-0.739554	-0.855533	-0.279443	0.0122181	0.462468	-0.857332	-0.0633608	-0.630602	0.573623	-0.561004	-0.261116	-0.108739	-1.38722	0.107893	-0.0566422	-0.659856	0.232492
ARL3	-0.0836406	-0.446864	-0.0378874	0.381315	-0.184386	-0.223898	-0.005139	0.311613	-0.14628	-0.185967	-0.259703	0.0178008	-0.725901	0.380939	0.365733	0.481499	0.247299	-0.48533	0.666009	0.0982689	-0.404089	0.105077	0.0024203	-0.226086	0.413145	-0.701817	0.189294	-0.839079
ARL6	-0.442736	-0.615254	-1.11002	-0.228618	-0.393831	-0.427669	-0.0868165	-0.0162704	-0.265443	0.348835	-0.251583	-0.496824	0.771504	-0.688486	-0.116504	0.189567	-0.554506	-0.42828	0.220582	-0.203957	1.55866	-0.997909	0.0768635	0.282743	-0.10665	-0.245161	-0.170733	-0.172447
ARL6IP4	0.451438	-0.627337	-0.129292	-0.230176	-0.0354073	0.574704	-0.31494	-0.403006	-0.373402	-0.389713	-0.437026	-0.771839	-0.451794	0.652064	-0.28879	0.431833	-0.765687	-0.160029	0.128854	-0.188495	-0.528263	0.371777	0.116221	0.307115	-0.00742093	0.0875847	-0.69248	0.272045
ARL6IP5	0.0447844	0.177803	0.00112266	0.778576	0.534964	-0.27161	1.07919	-0.0157365	0.96893	0.585369	0.683816	1.00548	0.120856	-0.502987	0.331742	-0.439364	0.311539	0.141801	0.197775	0.613003	-0.864183	-0.297179	-0.0726274	-0.248905	-0.243958	-0.0537786	0.0862277	0.52985
ARL8A	-0.354014	-0.438715	-0.385909	0.0461541	-0.357424	-0.70117	0.862378	-0.233898	0.102418	-0.378846	-0.147682	0.356966	-0.592218	-0.10068	-0.256863	-0.0155106	0.649343	0.0557378	1.49001	0.943418	-0.560507	-0.102393	-0.0353779	0.797136	-0.113992	0.355772	0.56097	0.0587105
ARL8B	-0.308117	-0.0414589	0.0401545	0.277241	-0.0244133	-0.437067	0.351775	-0.0865589	0.518127	-0.318013	-0.124398	0.374604	-0.279931	-0.0938743	-0.274091	-0.287746	0.127858	-0.331381	0.643783	0.379633	-0.423314	-0.124139	0.167291	-0.00854728	-0.249236	-0.0961658	0.0304439	-0.25251
ARMC1	-0.362156	-0.246026	0.0348348	-0.163115	0.105246	-0.242153	-0.111923	-0.0746528	0.137264	0.186394	0.14798	-0.300427	-0.354619	-0.123317	0.291756	-0.14548	-0.0454268	0.229279	0.133929	-0.0118054	0.0271989	0.0313484	0.0676977	0.3742	-0.149606	0.318901	0.075794	0.240126
ARMC10	0.861375	-0.52882	0.147397	-0.219558	-0.682767	0.252023	0.346014	-0.102841	-0.0987331	-0.493916	-0.141111	-0.549903	0.193915	0.249344	-0.393252	0.641395	-0.364149	0.0839015	0.952	0.774787	-0.48816	0.379644	0.609129	0.0213864	0.218931	0.653655	-0.333522	-0.0144849
ARMC6	-0.455532	-0.589598	-0.322548	-0.562707	-0.229734	-0.285931	-0.601453	-0.0126802	-0.549672	0.160089	-0.591803	-0.178804	0.828981	-0.0843402	-0.0547573	-0.189042	0.288313	0.725022	-0.397366	-0.679442	0.735658	-0.200975	-0.385656	-0.570193	0.370536	-0.0591553	0.241732	0.773364
ARMC8	0.221939	-0.451527	0.232875	-0.0548568	0.00241602	0.350065	-0.234715	0.236589	-0.124285	-0.504318	-0.130315	0.0828301	0.340727	0.353872	0.00597863	-0.112478	0.453624	-0.568366	-0.192689	0.56167	0.148916	0.210321	0.398125	0.428746	0.509724	0.0963343	0.486833	-0.35366
ARMC9	0.107304	0.253979	0.310163	1.1055	1.16778	0.000480591	0.789845	0.649013	1.29717	-0.0131251	0.86416	0.975819	-0.298228	0.0880534	-0.216298	0.204854	-0.00878042	-0.544984	-0.369115	0.0241321	-0.0678133	-0.099994	-0.064273	-0.13485	0.392132	-0.379661	-0.410757	-0.33308
ARMCX2	-1.19525	-0.039512	-1.12117	0.152882	-0.441131	-0.617732	-0.302214	-0.307451	-3.57e-05	-1.0983	0.0491562	0.781836	-0.307393	-0.372767	-0.112939	0.216146	0.604999	0.513252	0.758055	-0.0719042	-0.849036	-0.747499	-0.446495	1.68694	0.236673	2.20312	0.383689	-1.01539
ARMCX3	-0.447869	-0.0400803	-0.24899	0.132229	0.140407	-0.159638	-0.129542	0.0588718	-0.0291983	-0.410352	-0.225608	0.284913	0.968675	-0.183965	0.470755	-0.305996	0.0198796	-0.016158	-0.00832752	-0.380528	0.215471	-0.169077	-0.181971	0.387899	0.103983	0.00137436	-0.0548974	-0.845671
ARMH3	-0.330618	0.143201	-0.361902	0.433052	0.236056	-0.788406	1.33111	-0.136888	0.307131	-0.0638991	-0.255488	-0.176759	-0.497303	-0.284214	0.034859	0.31118	-0.28527	0.0124604	1.66306	0.610738	-0.256669	-0.469449	-0.511025	0.306306	-0.538533	-0.424246	-0.844902	-0.141026
ARMT1	-0.206495	0.312288	-0.0954664	0.288517	-0.517422	-0.187386	0.38194	0.195091	0.229446	0.20274	0.563937	-0.119317	-0.339396	-0.344307	-0.142307	-0.233016	-0.441836	-0.132982	0.492902	0.144429	-0.449213	-0.330194	-0.409092	0.0527372	0.053987	0.362636	-0.244248	0.15128
ARNT	0.451372	-0.422406	0.41948	0.980978	0.362156	0.0450165	0.629189	0.263463	0.392339	-0.507572	0.157389	-0.205288	-0.0765856	0.0166913	-0.47807	-0.0672471	-0.701469	-0.0449502	0.948916	0.0453012	-0.393922	-0.381558	-0.646559	0.364684	-0.332615	0.498598	-0.872827	-0.207831
ARPC1A	-0.0725669	-0.29732	0.0351705	0.160963	0.0103558	-0.186234	-0.166594	0.22542	-0.0122929	-0.020269	0.0049526	0.672683	-0.569564	-0.0557128	-0.173794	0.142818	0.403126	-0.455673	-0.139031	-0.0570169	-0.366495	-0.0380548	-0.223886	-1.21535	-0.15336	-0.048918	0.532642	-0.478205
ARPC1B	-0.0131403	0.970147	-0.0529178	0.858246	0.87534	0.0629113	0.906982	-0.268775	1.51632	0.775555	0.841099	1.06689	-0.305587	-1.00659	-0.928168	-1.38944	-1.15899	-1.00043	0.632375	-0.117493	-1.348	-0.664663	-0.907083	0.209203	-1.62329	-0.763076	-0.754705	-0.747637
ARPC2	-0.00565576	0.345447	0.12302	0.531937	0.412421	0.229319	0.603371	0.105074	1.0162	0.430698	0.443462	0.740181	-0.221116	-0.285723	-0.581413	-0.359512	0.0672013	-0.496062	0.464626	0.221926	-0.886931	-0.211569	-0.00844938	-0.186946	-0.365308	-0.529089	0.0293863	-0.356647
ARPC3	0.025108	0.732511	0.0736235	0.918658	0.57477	0.165535	1.03698	0.0913641	1.34637	0.498169	0.421894	0.716403	-0.66857	-0.291221	-0.508042	-0.218183	0.0826006	-0.378712	0.6936	0.25538	-0.863371	-0.197318	-0.235828	-0.304453	-0.500709	-0.786899	-0.132659	-0.534653
ARPC4	0.392966	0.154968	0.259066	0.424666	0.358793	0.31233	0.733966	-0.108932	0.682841	0.166869	0.337991	0.554282	-0.119721	0.0105784	-0.570415	-0.472939	0.214739	-0.728609	0.589939	0.0545608	-0.701562	0.100932	0.140352	-0.115797	-0.408941	-0.571152	-0.00199862	-0.600799
ARPC5	-0.0480076	0.66607	-0.0436524	0.787777	0.530051	0.0927172	1.06398	0.0699107	1.20337	0.348053	0.376426	0.760695	-0.198746	-0.83744	-0.924763	-0.671537	-0.148627	-0.544627	0.786418	-0.145163	-0.833621	-0.436425	-0.779183	-0.0557549	-0.538983	-0.796169	-0.396002	-0.743003
ARPC5L	0.543472	-0.170864	0.412147	0.240468	0.0983996	0.571017	0.260407	-0.247153	0.071252	-0.108684	-0.0345123	0.19842	-0.161374	0.460128	-0.110025	-0.0276574	0.415493	-0.352653	0.115782	0.175054	-0.471717	0.462145	0.396568	-0.727318	-0.857034	-0.102894	0.0825064	-0.445217
ARPIN	-0.234625	0.283243	-0.568789	0.604882	0.30862	-0.28382	1.04008	0.174446	1.13941	0.215023	1.22542	0.341437	0.110777	-0.358798	0.0943159	-1.40663	-0.288576	0.0109654	0.974605	1.09071	-1.00273	-0.270816	-0.881367	0.027296	-0.0252174	1.01407	-0.128344	-0.517203
ARPP19	-0.941627	-0.627251	-1.22904	-0.143412	-1.6367	-1.67117	0.0216031	-1.7661	-0.100944	0.367104	-0.00277486	0.568602	-1.14278	-1.1153	-0.827844	0.298177	0.577727	1.31217	0.4219	0.599426	-0.235759	-0.891076	-1.77264	-0.557951	-1.4491	0.383629	0.849313	0.554742
ARRB1	-0.522158	1.24406	-0.781019	1.18576	1.23225	-1.41129	0.682502	0.777355	0.804342	-0.253417	0.264304	0.152679	1.1104	-1.05034	0.420941	0.0468221	-0.632199	-1.48852	0.247938	0.0449194	0.361444	-0.532317	-0.510499	1.89748	0.31123	-1.51156	-0.80066	-0.769104
ARRB2	-1.25354	-0.0153034	-0.914059	0.250831	0.687748	-1.01848	-0.0396381	-0.187913	0.595415	0.0712114	-0.206429	-0.0503472	0.289682	-0.610829	0.676622	-0.0590045	0.319801	1.36523	-0.287502	0.175897	0.596772	-0.533553	-0.400339	-0.604845	-0.084538	-0.22238	0.250552	0.959903
ARSA	-0.14969	0.375539	0.437947	0.409684	0.944963	0.528974	0.43647	-0.0497478	-0.177096	-0.170748	0.373137	-0.276127	0.521125	-0.0131113	0.404155	0.354303	-1.04547	-1.15144	0.833509	-1.25671	-0.781115	-0.234092	0.282287	1.53518	-0.20363	-0.456477	-0.72804	-0.660468
ARSB	-0.00232488	0.489797	-0.130221	0.549926	0.373887	0.610721	-0.00199133	0.38597	0.154494	0.00530326	0.558794	0.162481	-0.176022	0.272509	-0.224611	-0.330499	-0.745177	-0.704262	0.343037	0.0503818	-0.916748	0.03824	0.184276	0.792725	0.301084	-0.345231	-0.908385	-0.606457
ARVCF	0.239914	-0.795663	0.0650128	0.4088	-0.343715	0.374509	-0.330162	-0.405117	-0.440935	-1.03813	-0.700487	-0.175319	-0.423263	0.814395	0.0433472	1.0788	0.204143	-1.14059	0.2061	-0.346093	-0.557688	0.595738	0.192166	-0.526314	-0.375649	-0.56232	0.288387	-1.15493
AS3MT	-0.417008	-0.220934	-0.494602	0.579099	0.527403	-0.970409	-0.846546	1.97734	-0.38897	-0.216976	-0.663455	0.634202	-0.0644111	-0.427671	0.515285	1.24739	0.715814	-1.26439	-1.00899	-0.494296	-0.708673	-0.538914	-0.311084	-0.721248	2.4574	-0.587129	0.567033	-1.33844
ASAH1	0.230579	0.425055	0.345741	1.09956	1.18423	0.378463	0.891964	0.282478	0.725925	0.233056	0.213276	0.379808	-0.511508	-0.783681	0.693108	0.137739	-1.00679	-0.382717	0.54735	-0.909478	-1.62082	-0.442925	-0.433669	-0.189061	-0.526066	-1.39551	-1.09605	-0.0630436
ASAP1	0.11349	0.161425	0.190885	0.796824	0.656463	0.0470417	0.432668	0.176348	0.797472	-0.267636	0.568629	0.808718	0.201837	-0.235207	-0.0509834	-0.058465	0.28932	-0.474083	0.00190696	0.0859381	-0.00524524	-0.484784	-0.0637986	-0.0634225	-0.150949	0.609838	0.0458268	-0.488279
ASAP2	0.426359	-0.126711	0.087959	0.637141	0.297419	0.217499	-0.0115102	0.350503	0.713065	-0.0739779	0.775784	0.901082	-0.51428	0.0940776	-0.22051	-0.114738	0.362898	-0.715856	-0.789643	-0.610627	-1.16435	-0.0889214	-0.513425	-0.800565	0.186435	0.678963	0.198321	-0.820501
ASCC1	0.107259	-0.379372	-0.0152787	-0.517192	-0.404124	-0.139435	0.0348008	-0.581489	-0.547074	-0.501914	-0.383183	0.35477	-0.0510354	0.0492874	-0.224301	-0.0945486	0.202847	-0.279983	0.342275	-0.447397	0.105199	0.129571	-0.0110221	-0.423821	0.0292832	0.00910442	0.271429	-0.404745
ASCC2	-0.448746	-0.253772	-0.283455	-0.124036	0.019178	-0.0204945	-0.60378	0.0169881	-0.33733	-0.480225	-0.178597	0.0243682	0.609051	-0.0949242	0.326131	0.243056	0.384073	-0.116996	-0.183095	-0.352119	0.491026	-0.116463	0.0446603	-0.180217	0.147735	-0.220989	0.347577	0.243338
ASCC3	0.0931205	-0.132736	0.0934143	-0.195542	0.195249	0.0493873	-0.161991	-0.0827335	-0.167695	-0.155502	-0.204821	0.353131	0.104938	0.14765	0.240267	-0.0480807	0.590797	0.0532878	-0.0434221	-0.170034	-0.0380361	0.0628357	0.210973	0.219979	0.132314	0.0139833	0.463692	-0.00539217
ASDURF	-0.218638	-0.0694021	-0.402188	0.0478355	-0.14715	-0.481969	-0.196813	-0.128975	0.114158	0.274177	0.145431	-0.324482	-0.214202	-0.332484	0.133621	-0.286361	-0.499288	0.75452	-0.0215113	0.302524	0.117841	-0.324595	-0.0556475	0.861763	0.0740525	0.227237	-0.151674	0.537414
ASF1A	0.556331	-0.524951	-0.0759193	-0.0304392	-0.280729	0.12564	-0.147062	0.202545	-0.300562	-0.364196	0.245745	-0.402967	-0.750114	0.274336	0.421531	0.311637	-0.149079	-0.299506	-0.570852	-0.181609	-0.278445	0.557669	0.20536	0.268086	0.586898	0.635793	-0.105346	-0.366644
ASH2L	-0.648425	-0.359283	-0.523607	-0.596229	0.0049229	-0.0546875	-0.766092	-0.24751	-0.766613	-0.61419	-0.554664	0.34824	-0.686129	0.206879	0.984481	0.241011	0.402301	-0.0254913	0.040433	-0.185114	-0.0652043	0.0296891	-0.134677	0.483193	-0.173394	-0.0101619	0.631573	-0.186713
ASL	-0.92781	0.280342	1.30759	0.930239	0.862492	1.09266	-0.594451	0.798378	-0.247058	-0.665233	-0.323713	0.203558	1.03271	0.121799	-0.830217	-1.57223	-1.08571	-1.2013	-0.908652	-1.39227	-0.560587	-0.998725	1.186	-0.321167	0.905238	-1.38597	-1.00592	-1.33046
ASMTL	-0.140578	-0.161613	-0.354331	-0.397928	1.42379	0.0202739	1.01052	-0.574518	0.143393	0.204494	0.273386	-0.12377	-0.337853	-0.307875	2.7915	-1.31795	-1.14222	-0.91788	1.35776	0.309986	-0.537173	-0.208266	-0.23201	-0.724336	-0.848566	0.152203	-0.795095	-0.330712
ASNS	-1.40708	-0.546686	-1.27999	0.0889833	0.127572	-1.43777	-1.37734	-0.744064	-1.06189	0.627282	-0.531084	-0.210511	0.179852	-0.734239	0.0645492	1.25446	0.215859	0.466161	-0.813763	-1.00991	0.825977	-0.826722	-0.885299	0.288095	-0.248831	0.384204	0.349092	0.867391
ASPDH	-1.77314	0.0170506	1.18706	-0.411428	0.742109	0.961532	-1.20786	0.880333	-0.785551	-1.22203	-0.974044	-0.341232	1.85028	0.921739	-1.91168	-2.6915	-1.30186	-2.50864	-2.31615	-2.7483	-0.360629	-2.10147	2.17528	-1.49039	1.73298	-2.99576	-1.42869	-3.00665
ASPH	0.184845	0.438167	-0.128493	0.35306	0.755733	-0.450026	0.0178927	0.872312	0.533836	0.292933	0.399313	0.334532	-0.772137	-0.624064	0.714151	-0.404467	-0.783325	-1.19533	-0.26972	0.216658	-2.00017	-0.296424	-0.348913	1.24875	0.741513	-0.0906478	-0.518774	-0.524926
ASPN	0.648267	1.43083	0.373349	2.07658	1.51074	0.432522	1.51013	-0.0824689	2.45788	-0.726762	0.155038	2.87947	-0.683398	-2.99424	-2.24724	-1.50338	-1.3187	-3.91912	0.22821	-0.525873	-3.58577	-2.56539	-2.93015	-2.29564	-3.0859	-3.49891	-1.63794	-3.52026
ASPSCR1	-0.950684	-0.106535	-0.888779	-0.0456815	-0.0348201	-0.725933	0.114663	0.148959	-0.330535	0.28016	-0.444403	-0.225169	0.107244	-0.608523	-0.113953	0.0234312	-0.0685528	0.326667	0.34257	0.087411	-0.248778	-1.04737	-0.837854	0.478483	0.0607754	-0.894095	-0.164267	0.45663
ASRGL1	-0.110273	0.248453	-0.0482263	0.0906213	-0.171945	0.0936496	-0.571699	-0.460222	-0.739572	-0.950394	-0.593784	0.235834	-0.179545	-0.0266335	1.07063	0.780777	0.00432027	-1.01835	-0.49848	0.0195288	-0.187652	-0.202437	-0.17772	0.928371	0.0291333	-0.771102	0.465022	-0.699061
ASS1	-1.11533	0.0269721	1.05114	1.46532	0.0740883	0.426005	-0.743351	1.16838	-0.467101	-1.01201	-0.588033	0.063432	1.45323	0.0476424	-1.34339	0.0651895	-1.21399	-1.95273	-1.34822	-1.85249	-0.648039	-1.08651	1.11327	-0.522884	1.6778	-1.48673	-1.11424	-1.94023
ASXL2	0.058471	0.465634	0.0543088	-0.0309802	0.0617003	-0.0445964	-0.28997	0.687123	-0.748606	-0.00205016	-0.619396	-0.333737	0.672251	0.0666875	-0.0916181	0.493407	-0.0763112	0.0655467	-0.264204	0.575153	-0.193338	0.166953	0.141423	-0.380637	0.45355	1.0532	0.0389481	0.455143
ATAD1	-0.0663641	-0.122401	0.232131	-0.182913	-0.570943	-0.29666	-0.276375	-0.275103	-0.222096	0.0161121	-0.309409	-0.831466	0.752166	0.259713	-0.158815	0.38813	-1.92807	0.00430098	0.777981	0.670309	0.236288	0.290442	0.620917	0.184758	-0.0617627	-0.199072	-1.75777	0.622548
ATAD2	0.318936	-1.20661	-0.191184	-1.0117	0.0124704	0.523498	-1.50178	-0.680185	-0.86201	-1.11522	-0.733178	0.375048	-1.40153	0.661514	0.925017	0.369907	1.24908	-0.157661	-0.673551	-0.732536	-0.590283	0.514467	0.322382	-0.593522	-0.440369	0.385627	1.0919	-0.303947
ATAD2B	0.258706	-1.23566	-0.400613	-0.966592	-0.837508	0.206901	-1.41498	-1.02072	-0.986909	-1.15021	-0.845223	-0.690059	-0.569742	0.258989	-0.101428	0.50545	0.331193	0.0804769	-0.834117	-0.687743	-0.298739	0.146665	-0.114416	-0.547374	-0.231038	1.5128	0.00992889	-0.325075
ATAD3A	0.22288	-0.367204	0.194037	-1.03793	-0.270828	-0.102756	-0.687823	-0.131392	-0.578308	0.0693946	-0.490911	-0.360233	0.284376	0.194023	0.11297	-0.582069	-0.532142	1.0762	-0.520238	-0.0624217	0.143272	0.29185	0.425783	0.465926	0.02962	-0.324549	-0.484817	1.19973
ATAD3B	-0.369114	-0.617013	-0.116409	-1.16002	-0.720371	-0.403236	-1.13017	-0.456414	-0.918568	-0.0825632	-0.971395	-1.2614	0.12884	-0.194603	-0.160584	-0.643867	-0.728958	1.51031	-0.503007	-0.189339	0.295062	-0.187686	-0.123612	0.0197516	-0.385005	-0.338873	-0.877339	1.68014
ATAT1	-0.316347	-0.575352	-0.200924	0.0745241	-0.180231	-0.391726	-0.0171209	-0.439496	-0.106552	-0.743833	-0.162439	-0.238954	-0.610978	0.0286264	-0.130604	0.685029	-0.376874	-1.11982	0.731208	0.5611	-0.790851	-0.303435	0.0188151	-0.104815	-0.489208	0.356906	-0.524907	-1.00706
ATE1	-0.665795	0.119072	-0.278338	0.84509	0.235866	-0.198581	0.805332	0.377934	0.734854	0.212468	0.443728	-0.222384	0.389435	-0.839478	-0.128341	-0.219271	-1.01007	-0.270878	1.18583	0.856942	-0.0754309	-0.800105	-1.315	-0.347998	0.115355	-0.744457	-1.16274	-0.259313
ATG101	0.111583	-0.0395697	0.262119	0.0992461	-0.138619	0.151613	-0.227623	0.224297	0.117569	-0.615684	-0.203743	-0.105452	0.300143	0.121528	0.089453	-0.0593795	-0.152139	-0.045225	0.199569	-0.155127	0.196375	0.120299	0.18537	0.260334	0.0768173	-0.117395	-0.181544	-0.353084
ATG13	0.217514	-0.0826577	0.109082	-0.207581	-0.156675	0.0279018	0.0410539	-0.0623128	-0.0485088	-0.0661556	0.299135	-0.206341	0.313188	0.200902	-0.232767	-0.388968	-0.262826	-0.104521	0.202683	-0.23414	0.206102	0.0727873	-0.0504608	-0.321084	0.0602928	0.382051	-0.0495465	0.110593
ATG16L1	0.191035	-0.236613	-0.235721	0.285021	0.124924	0.0459247	0.11807	-0.0335246	0.130445	0.168332	0.182102	0.232385	-0.0224091	0.0685181	-0.387341	-0.327537	0.013819	-0.543962	0.518364	0.0841617	-0.18812	-0.0621622	-0.0335067	-0.595276	0.138125	-0.392164	-0.199301	-0.375553
ATG2A	0.124571	-0.2491	0.0997209	-0.202548	-0.325485	-0.0979164	0.199984	0.0688677	-0.130163	-0.333375	-0.122428	-0.0809532	0.352478	0.298557	0.333677	-0.204554	0.664084	-0.36061	0.595041	0.510382	-0.124779	0.11191	0.443627	0.657899	0.641431	-0.44525	0.47034	-0.353526
ATG2B	0.0417084	-0.551025	-0.165845	-0.596235	-0.567395	0.177792	-0.544149	-0.156763	-0.656703	-0.528254	-0.639852	0.206448	-1.04406	0.152195	-0.053696	0.41493	0.754305	0.268212	0.0540291	0.210712	-0.41852	0.199325	0.137967	-0.27279	0.246283	0.136714	0.70014	0.436751
ATG3	-0.656555	-0.248703	-0.527104	0.0276323	0.449862	-0.485631	-0.011173	0.625455	0.0948794	-0.328781	0.226978	0.311734	0.0056026	-0.356012	0.31735	0.40925	0.124482	-0.350702	0.0386145	0.0331889	0.325791	-0.285731	-0.504927	-0.0119496	0.852669	0.141958	0.390595	-0.314397
ATG4B	0.818137	-1.13934	-0.0778689	-0.624397	-0.410848	0.307911	-0.373327	-0.113328	-0.603907	-0.351611	-0.575424	0.166354	-0.194185	0.818669	0.17817	0.0929924	0.609533	-0.474761	-0.283736	-0.40224	0.107044	0.673046	0.444795	-0.551139	1.11087	-0.596332	1.36342	0.134645
ATG5	0.0769345	-0.294546	0.0514191	-0.150555	-0.131132	-0.310488	0.323368	0.0144138	0.0128049	0.14451	-0.0882776	-0.112021	0.313894	0.0120105	-0.0829422	-0.299271	-0.520341	-0.420137	0.31236	0.183081	-0.0719719	0.0440219	-0.00954228	-0.191297	0.081036	0.191366	0.0566106	-0.0117555
ATG7	0.0750289	0.38771	-0.308732	0.41284	0.431534	0.091015	0.394725	0.0709579	0.717308	0.479807	0.413356	0.0923447	0.436747	-0.168591	-0.25813	-0.449948	-0.830376	-0.076078	-0.290961	0.355239	0.255455	-0.224639	-0.136447	-0.106856	-0.114389	0.146514	-0.382275	0.212943
ATG9A	-0.61209	-0.191591	-0.501927	-0.159324	-0.102151	-0.915951	-0.276296	0.162791	-0.21574	0.456309	-0.14783	-0.0810391	0.0190996	-0.118859	-0.67197	-0.573068	-0.24041	0.818485	-0.0962006	0.870399	-0.0878903	-0.427312	-0.238539	0.513335	0.31957	-0.117962	0.159512	0.918519
ATIC	0.26834	0.0650463	-0.193871	0.237365	-0.040718	-0.0298932	-0.033365	-0.0860231	-0.058882	0.0809328	0.00281386	-0.0907693	0.571799	-0.230452	-0.203116	-0.159187	-0.238084	0.0269008	0.002584	0.198534	0.594611	-0.0645978	0.0665334	0.195569	0.144777	-0.640287	-0.282389	-0.0172372
ATL1	0.0329452	-0.568079	0.215816	-0.942499	-0.208599	-0.249276	-0.0330527	-0.104437	-0.434146	-0.618263	-0.841643	0.0669659	-1.24505	0.343969	0.593446	-0.380482	0.716545	0.0324608	0.178848	0.495183	-0.440594	0.316881	0.526143	0.346041	0.425711	-0.679134	0.520451	-0.167265
ATL2	-0.581926	0.125415	-0.0299067	-0.224405	0.0902832	-0.436215	-0.266075	0.152191	-0.170948	0.00215188	-0.193551	0.245136	0.568386	-0.413399	-0.148201	-0.166372	0.28724	0.465562	0.0616119	0.455007	0.797347	-0.118506	-0.0962338	0.486051	-0.0118042	0.256246	-0.123393	0.193486
ATL3	0.078157	-0.00316688	-0.0983304	0.202104	0.00629018	0.00474687	0.309808	0.401681	0.633462	0.163874	0.390286	0.587763	0.0972376	0.0757519	-0.15776	-0.473702	0.127832	-0.78128	0.492629	0.815956	-0.38398	0.0205774	0.173825	0.677591	0.40373	-0.565148	0.480433	-0.225209
ATM	0.611176	-0.44942	0.612066	-0.258846	-0.260951	0.460177	-0.44586	0.0383645	-0.23894	-0.205739	-0.100258	0.355946	-0.386371	0.473901	0.0915162	-0.213839	1.04485	-0.2886	-0.476862	-0.137943	-0.185139	0.567725	0.528565	0.0372318	0.15257	0.104203	0.878066	-0.0800943
ATN1	-0.0707247	-0.582419	-0.405356	-0.0797033	1.0133	0.252581	-0.0542137	-0.509063	-0.227047	-0.465009	0.415272	1.15609	-0.0329633	-0.349443	-0.178095	0.0950885	-0.0905832	-0.491304	-0.053995	-0.397	-0.507002	-0.440922	-0.94025	-0.278933	-0.587597	0.235088	-0.303905	-0.222995
ATP11A	-0.0896428	0.0551898	-0.0956728	0.182907	0.193075	0.225932	0.011956	0.176925	0.0726617	-0.00985641	-0.0852316	0.0315734	0.398957	-0.140011	-0.0473008	-0.300867	0.375093	0.326698	0.0366492	0.0264011	0.0884266	-0.299404	-0.35238	-0.240567	0.114124	0.217025	0.197044	0.63736
ATP11C	0.0245397	-0.194692	-0.227122	0.0886809	0.0998616	-0.101733	-0.039209	0.192742	-0.0699914	0.164779	-0.0144541	0.0864609	0.261929	0.218685	0.112015	-0.116592	0.395683	0.42479	0.0451139	-0.0885853	-0.297709	-0.189425	-0.132067	-0.126825	-0.446914	0.29723	0.421333	0.635955
ATP13A1	0.233005	-0.177652	0.0992273	-0.10523	0.269494	0.0155983	0.388977	-0.180016	0.0387909	-0.23965	-0.0195454	-0.383847	-0.102512	0.182144	0.222146	-0.139934	-0.475797	0.346282	0.77758	0.326587	-0.471503	0.11173	0.280811	-0.146393	-0.00238208	0.140408	-0.499687	0.281798
ATP1A1	0.117443	-0.0710184	0.145749	-0.189875	0.0306913	-0.134594	-0.518863	0.271454	-0.320677	-0.238982	-0.330287	-0.19984	-0.33457	0.0337128	0.504007	-0.0352176	-0.236735	0.0489536	-0.174066	0.426991	-0.544766	0.145751	0.239892	0.673128	0.629816	-0.369541	-0.136887	0.0684839
ATP1A3	-1.27059	-0.642239	-0.90771	-0.457345	-0.376313	-1.33704	-0.451778	-0.718398	-0.366847	0.542054	-0.611871	0.689943	0.849561	-0.620495	0.248148	-0.589303	0.951563	1.1241	-0.400547	-0.120439	1.27698	-0.441552	-0.40517	0.187835	-0.634157	-0.967346	0.868255	1.65236
ATP1B1	0.0507076	-0.386821	0.251484	-0.107821	-0.0313184	-0.0770871	-0.318834	0.399583	-0.670571	-0.292268	-0.726863	-0.135818	-0.338838	-0.0574605	0.587805	-0.159917	0.0702503	-0.417878	0.132334	0.66708	-0.554125	0.0665189	0.0601175	0.994963	0.10331	-0.537656	-0.0323625	-0.159823
ATP1B3	-0.1069	0.0351228	-0.0164844	-0.196501	0.337655	-0.0454377	-0.475755	0.853996	-0.10285	0.25488	-0.392735	-0.140349	-0.267743	-0.245495	-0.34198	-0.157893	-0.695315	1.50249	-0.924025	0.0686094	-0.399912	-0.248102	-0.00994393	-0.170466	0.578905	-0.193015	-0.591156	1.39879
ATP2A2	-0.345045	-0.310155	-0.221902	-0.524998	-0.202018	-0.336038	0.0701996	-0.318408	-0.260058	-0.182388	-0.460373	0.0341919	-0.756651	-0.0760342	0.257293	-0.469337	0.365591	0.583466	0.768654	0.700298	-0.484402	-0.122136	-0.0597403	0.483984	-0.237716	-0.394013	0.31518	0.548967
ATP2A3	0.488531	-0.640088	0.601728	-0.814603	0.352665	0.56126	0.00922496	-1.03287	-0.423538	-0.914138	-0.736375	0.460909	-0.922129	0.586945	1.80248	-0.991094	0.959861	-1.55366	0.769107	-0.671807	-0.4765	0.518293	0.619976	1.12745	-0.963659	-1.1455	0.989592	-1.32177
ATP2B1	0.127022	-0.12064	0.0862458	-0.0335564	0.167636	0.0712144	-0.0200616	-0.26812	-0.0133128	0.044877	-0.0644293	-0.00854928	-0.322026	0.138093	0.0508729	-0.332097	-0.352254	0.430624	-0.0871075	0.638085	-0.317966	0.22595	0.154673	0.232193	-0.535591	-0.327913	-0.195218	0.364077
ATP2B3	0.695948	-0.901445	0.618491	-0.781397	-0.0299884	0.364087	-0.702744	-0.703115	-0.511567	-0.626309	-0.733451	-0.636005	-0.562051	-0.51183	-0.134556	-0.688789	-0.646402	-0.922006	-0.0255872	0.299799	-0.720304	-0.0834384	-0.31898	0.243132	-0.991245	-0.712276	-0.652272	-0.55434
ATP2B4	-0.915967	0.475449	-0.54125	-0.00384006	0.260663	-0.933995	0.630091	-0.239128	0.372747	-0.228746	-0.0515438	0.354173	-0.458823	-1.10246	-0.417456	0.0345184	-0.568331	-1.0679	1.36882	0.903885	-1.24524	-0.912683	-0.876501	2.12002	-0.728593	0.153747	-0.433254	-0.562819
ATP2C1	0.421491	-0.680054	0.151123	-0.226122	-0.490439	0.177922	-0.410625	-0.162781	-0.333923	-0.859912	-0.428864	0.228695	-0.710474	0.105308	0.747741	0.675511	0.103321	-0.80293	-0.208586	-0.131271	-0.830525	0.416187	0.0506472	-0.352756	-0.0376247	-0.147883	0.120926	-0.857519
ATP5F1A	-0.165622	-0.194791	-0.271157	-0.18769	-0.101801	-0.330921	-0.501086	-0.1561	-0.258968	-0.508196	-0.402509	-0.074551	0.70507	0.0757519	0.412606	0.074532	0.363787	-0.0689562	-0.19891	0.514176	-0.181635	-0.0290983	0.127631	-0.113083	0.0796415	0.026116	0.191057	0.121203
ATP5F1B	-0.057506	-0.175465	-0.0572044	-0.189315	0.0505087	-0.161432	-0.432748	0.0122035	-0.228785	-0.241367	-0.204337	0.077283	0.601969	0.0599277	0.534651	0.121655	0.209081	0.0257507	-0.152699	0.654789	-0.0834193	0.0603708	0.368845	0.101401	0.282604	0.159192	0.402274	0.284965
ATP5F1C	-0.598114	0.0964068	-0.544516	-0.108099	-0.11708	-1.08755	-0.831937	-0.181648	-0.200727	-0.995974	-0.951713	-0.251641	0.33208	-0.683692	0.452309	0.0695399	0.175933	0.00315886	-0.24861	0.892243	-0.759726	-0.631109	-0.595956	-0.406488	-0.580369	-0.187277	-0.262358	-0.183001
ATP5F1D	0.12924	-0.247656	-0.0144893	0.0980515	0.278902	-0.411623	-0.277008	-0.152363	0.0822697	-0.317291	-0.137402	0.0394833	0.940387	-0.241406	0.139516	-0.0292008	-0.0103173	-0.225397	-0.287749	0.22604	-0.300604	-0.353129	-0.0714553	-0.214078	-0.162142	-0.241965	-0.0236465	0.0278511
ATP5IF1	-1.21168	-0.84381	-1.81554	-0.196368	-1.84696	-1.25084	0.176286	-1.73339	-0.312056	-0.235096	-1.12564	-0.142765	0.491305	-0.607401	-1.16931	0.423701	0.419665	1.47946	0.989314	0.755071	0.489999	-0.639121	-0.736495	-1.07574	-1.43724	-1.45223	0.191735	1.57466
ATP5MG	0.089629	0.131608	0.00341286	0.314424	0.18264	-0.332458	-0.47332	0.424305	0.0158449	-0.401187	-0.303994	-0.0016583	0.20964	-0.293603	-0.0756216	-0.010823	-0.283542	-0.173373	-0.217752	0.450197	-0.468638	-0.107341	0.184025	-0.303202	-0.0466612	-0.204193	-0.0799401	-0.23959
ATP5PB	-0.0990109	0.22056	-0.312795	0.0460425	0.143136	-0.341988	-0.367826	0.220505	0.0372598	0.0255423	-0.0392186	0.360572	-0.0465136	-0.327705	-0.187327	-0.207637	-0.13471	0.00889652	-0.262195	0.423831	-0.589694	-0.425716	-0.347938	-0.391708	-0.121253	-0.110149	-0.135739	0.23471
ATP5PD	-0.0595976	-0.0570956	-0.229542	0.119038	0.068949	-0.0316336	-0.306823	0.168138	0.0452443	-0.167545	-0.433315	0.0744577	0.274103	-0.0772518	0.315715	0.188951	0.331653	0.42332	-0.362216	1.13203	-0.347768	0.159821	0.083692	-0.201318	0.114038	-0.103516	0.519781	0.582271
ATP5PF	-0.780555	-0.156984	-1.11539	0.138273	-0.546036	-1.55719	-0.278137	-0.292402	-0.053239	-0.223727	-0.616365	0.327123	-0.431248	-0.634079	0.091646	0.211764	0.318907	0.24605	-0.14043	0.786701	-0.700105	-0.887273	-0.795686	-0.454804	-0.416063	-0.370908	0.21225	0.161741
ATP5PO	-0.456975	0.119294	-0.390821	0.205502	0.0877659	-0.941192	-0.414537	-0.030605	-0.0598133	-0.0299497	-0.386333	0.342553	0.198075	-0.990163	0.357584	0.114459	0.40549	0.0130011	-0.227536	0.883508	-0.358031	-0.50521	-0.672706	-0.304913	-0.533448	-0.177522	0.157932	0.21702
ATP6AP1	0.326913	-0.453331	0.252522	-0.394556	-0.265762	0.359661	0.0230408	-0.126741	-0.191469	-0.788171	-0.524569	0.669224	-0.140268	0.187212	0.122065	-0.0295707	1.80532	-0.362927	0.776812	0.386081	-0.14039	0.392158	0.433936	0.233609	0.198973	-0.111318	1.38747	-0.0679394
ATP6AP2	0.675555	-0.111452	0.695558	0.0337568	-0.00923508	0.224263	0.0415822	-0.198543	-0.304178	-0.184957	-0.579871	0.885347	-0.817623	0.193013	-0.813565	-0.38152	1.81771	-0.408078	0.956817	0.659889	-0.711096	0.127944	-0.0902616	0.568547	-0.100098	0.108864	1.40117	-0.643181
ATP6V0A1	-0.488451	-0.354069	-0.550202	-0.354351	-0.176943	-0.58092	0.551555	-0.120748	-0.0592433	-0.51997	-0.396487	0.274791	-0.102725	-0.131896	0.271565	-0.384702	0.487124	-0.0732562	1.02896	0.686981	-0.10645	-0.30534	-0.13485	-0.408621	0.114796	-1.02673	0.632224	-0.0856677
ATP6V0A2	0.513148	-0.495044	-0.0940459	-0.760696	-0.0557579	0.26942	-0.231347	-0.530175	-0.399516	-0.62006	-0.50166	0.14587	0.32016	0.443319	0.256783	-0.142479	0.381005	-0.100704	0.0112255	-0.640769	-0.0167757	0.211375	0.0227565	0.395727	-0.339055	-0.870294	0.321718	0.0316537
ATP6V0D1	-0.220843	-0.189609	-0.360748	-0.212078	-0.0431464	-0.0990518	0.382338	-0.0828498	-0.0483812	-0.227719	-0.203482	0.179569	-0.226215	0.0990859	0.0545382	-0.126878	0.212361	9.16e-05	0.689455	0.937875	-0.00612954	-0.176529	-0.10266	-0.338618	-0.140583	-0.735254	0.382311	0.0705626
ATP6V1A	-0.610343	-0.277194	-0.481393	0.0272857	0.429109	-0.627721	-0.0296434	0.113001	0.247097	-0.175799	-0.0729302	1.02191	0.316287	-0.403981	0.357988	-0.0113654	1.09361	-0.199163	-0.0125707	0.796009	0.337642	-0.669161	-0.316325	-0.365524	0.336701	-0.538367	1.10232	0.0561081
ATP6V1B2	-0.615983	-0.346057	-0.390929	0.0272478	0.390458	-0.617571	-0.0390029	-0.00667389	0.0650533	-0.124999	-0.0355408	0.662315	0.27344	-0.350255	0.390067	-0.18349	0.781028	-0.304499	-0.10483	0.427004	0.0914084	-0.386114	-0.193182	-0.506999	0.17494	-0.751458	0.66463	-0.119376
ATP6V1C1	-0.392204	-0.28974	-0.0814836	-0.0983325	0.43491	-0.110437	0.0421078	-0.017142	0.0110235	-0.132865	-0.239985	0.0307595	0.593541	-0.244493	0.412252	-0.510674	-0.213618	-0.282884	0.130666	0.537706	0.786485	-0.319293	-0.220098	-0.227237	-0.10625	-0.429872	-0.364805	-0.127907
ATP6V1D	-0.904851	-0.585317	-0.857236	-0.116454	0.169762	-0.966286	-0.110464	-0.0679476	-0.111042	-0.178053	-0.46335	0.933616	-0.262117	-0.647838	0.631005	0.244268	1.35068	-0.197288	-0.0147738	0.876984	0.0498727	-0.753827	-0.408235	-0.613129	0.0427716	-0.641602	1.32291	0.0679662
ATP6V1E1	-0.922505	-0.520059	-0.514851	-0.158164	0.440964	-0.929401	-0.121155	-0.130304	0.056168	-0.242363	-0.387568	0.921939	0.0105797	-0.348413	0.491163	0.107138	1.1068	-0.325932	-0.0472496	0.716872	0.151421	-0.744508	-0.26464	-0.529641	0.0801869	-0.531387	1.08012	-0.109913
ATP6V1F	-1.22904	-0.746624	-1.02488	-0.0493756	-0.0492296	-1.03121	-0.193846	-0.147612	-0.183096	-0.446894	-0.520489	0.910807	-0.42322	-0.218336	0.60331	0.321643	1.54401	-0.159484	0.222988	0.767308	-0.0827898	-0.80587	-0.373457	-0.198166	0.292177	-0.413307	1.37042	0.0621404
ATP6V1G1	-0.943973	-0.0385665	-0.52237	0.292772	0.63313	-0.765427	0.352826	0.205662	0.596555	-0.40281	-0.322341	1.12172	-0.150939	-0.744924	0.2691	-0.336535	0.625357	-0.676193	0.162535	0.633864	-0.0182782	-0.584721	-0.755564	-1.05205	-0.0517343	-1.50393	0.798573	-0.269455
ATP6V1G2	-0.72707	-0.638279	-0.168514	0.309438	1.27879	-0.52273	-0.621468	-0.22568	-0.144864	-1.1909	-0.274769	2.09127	-0.964218	-0.908159	1.88933	0.714049	2.75983	-0.84025	-0.739606	-0.12105	-1.71218	-0.987764	-0.547238	-1.15213	-0.674354	-1.45748	2.46241	-0.726719
ATP6V1H	-0.968896	-0.385364	-0.77231	0.133245	0.380306	-0.98858	0.0700087	-0.197205	0.248718	-0.000413695	-0.0616178	1.05648	-0.332667	-0.597025	0.308639	0.244992	1.12027	-0.306953	-0.0173873	0.844843	-0.15829	-0.832871	-0.684077	-0.713953	-0.188737	-0.879888	1.09444	-0.158664
ATP8A1	0.0425114	-0.611187	0.800808	-0.210215	0.263429	0.47389	-0.350858	-0.578064	-0.120446	-0.69121	-0.772231	0.980488	-0.791429	0.36657	0.8779	0.56872	0.597933	-1.02626	0.530459	0.140939	-0.791714	0.0573338	0.134756	-0.0678493	-0.790241	-1.37269	1.09762	-0.603213
ATP8A2	-1.45944	-0.669724	-1.22358	-0.668048	0.543969	-2.10048	1.81132	0.0908489	-0.424197	-1.66822	-0.702498	0.142093	-1.31344	-0.359091	0.969998	-0.161716	0.389519	-0.750777	1.89888	1.02155	-0.733915	-0.566583	-0.377	-0.242803	0.288535	-0.712636	0.201828	-1.06067
ATP8B1	0.733935	-0.164128	-0.00503495	0.074571	0.585165	0.0181426	0.246921	0.533362	0.141895	-0.00316409	-0.0647918	0.150502	-0.0203238	-0.0152682	0.294	-0.517212	-0.139038	0.96743	0.784091	-0.175747	-0.393178	0.719893	0.756967	0.13274	0.49857	-0.143111	-0.329777	0.764534
ATP9A	-0.103041	-0.249318	-0.0523395	-0.00093581	0.248618	-0.309176	0.871162	-0.106418	-0.0468859	-0.325054	-0.0451781	0.0602583	-0.395992	-0.371836	-0.542919	-0.254784	0.389459	-0.666266	2.35828	0.24256	-0.684213	-0.3234	-0.236974	0.191028	0.106425	0.0375201	0.546122	-0.813057
ATPAF1	-0.596938	-0.282116	-0.431687	-0.366281	-0.225823	-0.332241	-0.0385972	-0.100179	-0.368151	-0.355162	-0.352071	-0.255735	0.205872	-0.258424	0.20221	-0.257709	-0.162974	-0.467448	-0.082413	0.400305	-0.420581	-0.572775	-0.547123	0.31538	0.0538033	0.417217	-0.215498	-0.204469
ATPAF2	0.321548	-0.295034	0.298559	-0.412099	-0.0283523	0.0321634	-0.133332	-0.273934	-0.282109	-0.326366	-0.35413	-0.192275	0.20327	0.105495	0.494025	-0.315352	-0.042049	0.073734	0.201747	0.370991	-0.385316	0.0934351	0.379077	-0.378939	-0.181499	-0.308076	-0.181037	0.0618896
ATRN	0.154791	0.293819	-0.119407	-0.102849	0.0161326	-0.252867	0.118411	-0.188741	-0.0730814	0.663041	0.414042	0.139295	-0.134874	-0.133783	-0.385583	-0.479881	-0.278307	-0.587534	0.19367	-0.288262	-0.665039	-0.0311667	-0.256698	0.692224	-0.0443893	-0.120757	-0.305515	-0.434453
ATRX	-0.0193465	-0.75287	-0.25101	-0.319377	-0.579085	0.0716484	-0.420711	-0.702594	-0.417777	-0.724679	-0.497761	0.0680451	-0.493841	-0.0401919	-0.593151	0.125202	0.57626	0.224152	-0.113157	-0.241733	-0.511118	-0.357858	-0.584456	0.285268	-0.681743	0.800293	0.219933	0.103205
ATXN10	-0.826515	-0.62976	-0.83116	-0.017054	0.217349	-0.944407	0.227831	-0.737716	-0.264975	0.0905394	-0.393482	-0.453538	0.227125	-0.4516	0.589316	0.390816	-0.303392	0.288052	0.63703	-0.356941	0.457595	-0.670283	-0.541218	0.0365228	-0.303132	0.0742939	-0.183001	0.71735
ATXN2	-0.794027	-0.0897448	-0.984817	0.159172	-0.11808	-0.081986	0.0585438	-0.67808	0.112267	0.641133	-0.103351	-0.0368145	0.277116	-0.084381	0.090877	0.0359608	-0.649941	0.898814	0.151457	-0.0122574	0.284964	-0.662271	-0.297007	0.238646	-0.408029	-0.365325	-0.167098	1.29456
ATXN2L	-0.922207	-0.0146219	-1.09602	-0.118104	-0.628632	-0.432417	-0.252007	-0.599375	-0.253786	0.0321568	-0.328468	-0.928864	0.369579	-0.452349	-0.89408	0.609684	-0.877628	0.811516	-0.0199657	0.193233	0.146558	-0.872345	-1.16238	0.840424	-0.509922	-0.148463	-1.00257	0.840271
ATXN3	0.0892072	-0.154919	0.135475	0.360885	-0.25584	0.783547	-0.206073	0.290313	-0.182744	-0.503864	0.0731224	-0.585946	-0.800332	0.269766	-0.215853	0.158483	-1.14588	-0.653366	-0.148703	-0.367851	-1.10208	-0.343905	0.117754	-0.0914929	0.573998	0.0811207	-0.962248	-0.578251
AUH	-0.0131312	-0.0828883	0.299011	-0.0741802	0.581104	0.20353	-0.24289	-0.599505	-0.337408	-0.759664	-0.463297	-0.579563	0.447051	0.0564591	0.567026	-0.399124	-0.666842	-0.413532	0.244612	0.472613	0.352854	0.166118	0.632674	-0.0682642	-0.589562	-0.27744	-0.803714	-0.810128
AUP1	-0.951615	-0.220152	-0.942858	-0.23637	-0.670499	-1.06257	0.484918	-0.199562	0.0749201	-0.109468	-0.404686	-0.171338	0.42104	-0.677094	-1.18774	-0.784473	0.0916857	0.815191	1.07466	0.259296	0.112963	-0.440068	-0.556497	-0.096879	0.0168005	0.269678	-0.0918325	0.351555
AURKA	0.278824	-0.329764	0.0734752	-0.586998	-0.242265	0.653234	-1.01232	-0.0806971	-0.631246	-0.065889	-0.589969	-0.705338	-0.548101	0.777244	-0.064245	-0.0627057	0.0504296	0.18122	-0.996567	-1.05663	-0.449821	0.167156	0.46504	0.738358	0.284948	-0.182529	0.150738	0.00430852
AVEN	-0.576364	0.142878	-1.50129	0.178163	0.0356843	-1.16343	0.781819	-0.357309	0.508409	0.625187	0.190651	-0.480152	0.138723	-1.23803	-1.18595	-0.390924	-1.12422	1.20095	1.54214	1.13741	0.458392	-1.40556	-2.16516	0.167509	-0.129521	0.232332	-1.0305	0.894912
AVL9	-0.337178	-0.4419	0.0262792	-0.275747	-0.370487	-0.580963	0.569421	-0.269596	-0.633964	-0.357592	-0.656682	-0.446614	-0.197627	0.097905	0.324395	-0.0688622	0.02465	0.281541	0.897201	-0.117331	0.0251375	0.239325	0.0202982	-0.053114	-0.194833	-0.107369	0.0898255	0.234475
AZGP1	-0.603393	2.37678	0.790714	0.884205	0.647782	-0.121606	0.42578	2.67563	0.810327	0.626196	1.13277	0.390965	-0.443572	-1.16352	-0.800335	-0.506239	0.540141	-0.241224	-0.306364	-0.204005	-0.743987	-0.421072	-1.29086	0.294441	-0.626286	0.00746296	-1.28365	-0.416996
B2M	-1.04848	-0.781633	-0.62268	-0.970184	-1.39092	-0.893398	1.81926	-0.789159	-0.692875	-0.0473301	1.39247	0.446611	-0.554918	-0.529158	-0.391479	-1.68439	-1.32195	0.253098	2.47638	1.3307	-0.828102	-0.887236	-0.537116	0.141313	-0.112756	0.599243	-1.18565	0.793086
B3GALT6	1.19753	0.0674071	0.550168	-0.57586	-0.415985	0.936836	-0.842533	-0.0942342	-0.624993	-0.154135	-0.47442	-0.279385	-1.27962	1.28427	-0.746493	-2.05838	-0.22675	0.0405671	-0.569345	-1.14582	-1.12152	1.28216	0.941748	0.321534	-0.274251	-0.722449	-0.713457	-0.198661
B3GAT3	0.152252	-0.58507	-0.0836532	-0.478709	0.206975	-0.247273	-0.0846995	0.248374	-0.313322	-0.194915	-0.271076	-0.173347	0.0376346	-0.271666	0.0268317	-0.75331	0.262802	-0.0132204	0.330279	0.259295	-0.177796	-0.235629	-0.389517	-0.842478	0.280959	-0.394307	0.109811	-0.0835176
B4GALT1	-0.14885	-0.0876388	0.110942	0.478958	0.892736	0.613492	0.0490028	0.495831	0.434346	0.530703	0.272618	0.647517	0.0315762	0.339033	0.424041	-0.153927	-0.0511198	-0.118521	-0.00765508	0.360012	0.177087	-0.0947615	0.229298	0.54306	0.36581	0.238766	0.242888	-0.0865402
B4GAT1	-0.160937	-1.4894	-0.547115	-0.400057	-0.470286	-0.360779	0.214976	0.175866	-0.369532	0.30494	-0.274565	-0.385006	0.753371	-1.69244	-0.708597	-0.624429	-0.545161	1.22076	0.915606	2.95371	0.258484	-2.01102	-1.43804	-0.540309	0.113463	-1.03485	-0.311762	1.13612
BAAT	-1.12203	0.181142	1.90936	1.20102	-1.9499	2.58453	-1.62499	-0.184166	-0.74496	-1.24385	-0.93634	-1.40796	3.73641	1.76042	-4.53165	-4.43413	-2.53789	-3.71063	-3.04573	-3.8287	-0.0357424	-1.21744	2.69997	-1.10775	0.0632502	-3.7068	-2.49513	-3.92622
BABAM1	0.00330563	-0.0498088	-0.176175	-0.0246742	-0.0400041	0.505802	0.126229	-0.258016	0.103795	0.136275	0.271874	-0.458462	0.14334	0.0876512	-0.139555	0.270425	-0.814584	0.186323	0.567303	0.164933	-0.169709	-0.379606	-0.553798	0.0617397	-0.543017	0.257017	-1.2005	0.373369
BABAM2	0.199586	-0.0564434	-0.0650887	0.0214157	0.0776224	0.23741	0.169306	0.016842	-0.0390734	0.0242964	-0.114747	0.0588787	0.364025	-0.299683	-0.292161	0.0813272	-0.586625	-0.27245	0.125056	0.495257	-0.0879626	-0.186683	-0.31888	-0.0951441	-0.206034	-0.124926	-0.758694	-0.0271365
BAG1	1.11316	-0.707462	0.484487	-0.296818	-0.728711	0.565982	-0.363922	-0.114523	-0.389705	-0.485776	-0.722016	-0.508162	-1.04807	0.222633	-0.100343	0.0402914	-0.32622	0.798768	0.20858	0.766606	-0.351548	0.535947	0.546279	-0.119689	-0.147246	-0.0353515	-0.357853	0.490174
BAG2	0.183655	0.049439	0.0713433	0.259254	0.37215	-0.208139	0.388344	-0.0582983	0.406687	0.409447	0.489527	0.477871	-0.341088	-0.757923	-0.532186	-0.738732	-0.683549	-0.019157	0.736956	0.0737596	-1.19131	-0.514039	-0.402532	-0.485481	-0.263012	0.66175	-0.682073	0.61742
BAG3	-0.0936978	0.679859	0.0700863	1.19206	0.936775	-0.238548	0.869146	0.101257	1.21832	0.523471	0.678652	0.712262	0.0801691	-1.25546	-0.663297	0.0648677	-1.12853	-0.681648	-0.291868	0.0490447	-0.907215	-1.30932	-1.26407	0.654497	-0.473277	-1.02275	-1.29543	-0.567724
BAG4	-0.899042	0.149637	-0.374682	0.33506	0.24207	-1.21823	-0.0341073	-0.421548	0.262686	0.291982	-0.0393228	-0.0404181	-0.30234	-0.590109	-0.0454393	0.460332	-0.263183	0.395295	0.115315	0.00428835	-0.110193	-0.996139	-0.445145	0.569799	-0.585666	0.0396945	-0.389054	0.612929
BAG5	0.172003	-0.172508	0.193735	-0.129917	-0.62631	0.234	-0.54219	0.289449	-0.255426	-0.494972	-0.449794	0.0907895	-0.740682	0.388943	0.27667	0.718477	0.705204	0.535734	-0.0194755	0.226854	-0.486529	0.153125	0.31788	-0.112296	0.489722	0.145554	0.668312	0.251985
BAG6	-0.122641	-0.423614	-0.211831	-0.0785747	-0.322017	-0.0016575	0.11054	-0.313597	-0.159201	-0.46626	-0.191537	0.282737	-0.0596815	0.228255	-0.1817	0.0613923	0.267797	0.0382811	0.504292	0.1628	-0.149874	-0.157752	-0.165132	0.0596913	-0.0672228	0.18618	0.116486	-0.0205008
BAIAP2	-0.729344	0.432773	-0.69456	0.813706	0.165468	-0.737006	-0.178316	0.242574	0.0861768	0.716779	0.154481	0.254275	0.0504638	-0.446549	0.155475	0.795442	-0.051855	0.888141	-0.136707	-0.517353	-0.394768	-0.788013	-0.791792	0.739078	0.217588	-0.377429	-0.201796	1.40145
BAIAP2L1	0.343775	-0.0598809	0.0280649	0.10519	-0.241504	-0.0669531	-0.292552	-0.341314	-0.0950204	0.457986	-0.0814719	0.102694	0.127147	-0.202119	-0.519346	-0.436811	0.442679	1.20301	-0.349115	0.702533	0.321618	-0.149812	-0.0966254	-0.414734	-0.581118	0.174049	0.177339	0.780111
BANF1	-0.181868	-0.664686	-0.102397	-0.804493	-0.882774	-0.236673	-0.57651	-0.0853504	-0.624058	-0.423745	-0.592865	-0.570921	-1.04107	0.277038	0.289762	0.159558	0.582411	0.658549	0.573016	0.436526	-0.00656969	0.275762	0.0929587	0.142301	0.249996	-0.0341784	0.165524	0.278016
BAP1	-0.589792	-0.461164	-0.500007	-0.277272	-0.338858	-0.240881	-0.18298	-0.700495	-0.21605	-0.0682831	-0.268119	-0.0851367	0.0390448	0.225529	-0.421492	0.492043	0.0304837	0.668509	-0.205285	0.361519	-0.108068	-0.173826	-0.187266	0.331341	-0.290717	0.633495	0.0543353	0.18195
BAP18	0.0960898	0.482228	-0.104938	0.277378	1.03808	-0.209349	-0.00758572	0.471708	0.377564	-0.313087	0.39883	0.0479086	-1.06721	-0.219068	0.536652	0.448195	-0.424999	-0.558276	-0.0410236	0.063807	-0.809816	-0.138982	-0.333684	0.300637	-0.216522	0.501709	-0.158449	-0.438209
BASP1	0.549775	-0.281782	0.393453	0.684435	-0.332686	0.644621	1.14177	-2.14186	0.325863	-0.971623	-0.227313	0.649379	-3.74326	0.159784	-0.607923	1.87391	0.572458	-4.16348	2.08788	-0.25852	-3.45077	-0.24878	-0.480602	0.127591	-3.04709	-2.79988	0.106096	-2.76063
BAX	0.324267	-0.36227	0.433464	0.0751566	0.127149	0.298661	-0.201925	-0.176751	0.0341619	-0.228093	0.106516	-0.339291	-0.185932	-0.0946397	0.341023	-0.415899	-0.578342	-0.759365	-0.266798	-0.536096	0.021527	-0.173471	0.118901	-0.800466	-0.557115	0.0141972	-0.430302	-0.369674
BAZ1A	0.27057	-0.79642	-0.157645	-0.930067	-0.350427	0.296094	-1.06416	-0.536197	-0.694567	0.205493	-0.881158	-0.672023	0.0604854	0.224162	-0.185305	-0.217956	-0.0788836	1.32765	-1.27503	-1.5653	0.3309	-0.0530661	-0.0909331	-0.434492	-0.679944	-0.718567	-0.101794	1.58085
BAZ1B	-0.0902115	-0.917755	-0.355753	-0.819894	-0.439225	-0.00668483	-0.911634	-0.325671	-0.872076	-0.481011	-0.709678	-0.162202	-0.531041	0.226421	-0.035155	0.476901	0.647033	0.359572	-0.253413	-0.548528	-0.217178	0.0912946	-0.0701841	-0.530201	-0.0511903	0.993883	0.463738	0.195323
BAZ2A	0.627557	-0.628604	0.0254967	-0.81882	-0.341898	0.302628	-0.6142	-0.100795	-0.693045	-0.482979	-0.85292	-0.131839	-0.17691	0.099748	-0.0379219	-0.186359	0.379389	-0.00322733	-0.365951	-0.23485	-0.0737645	0.040098	-0.0103218	0.341868	0.0281217	-0.0753934	0.283007	0.220462
BAZ2B	0.896009	-0.227823	0.459842	0.0956584	0.544108	0.836008	0.126148	-0.455042	0.685887	0.117019	0.446523	0.362294	-0.973449	0.354837	0.667834	-0.112424	0.406997	-0.0904712	0.165159	-0.266068	-0.149485	0.500772	0.333444	-0.18956	-0.0396626	-0.0625378	0.356634	-0.0387526
BBS1	0.0636212	-0.0780412	0.0695112	-0.246187	-0.384197	0.043683	0.24378	-0.143757	-0.117234	0.170694	0.0320187	-0.303736	-0.321406	0.394463	0.0204732	-0.012081	-0.789607	-0.630054	0.387914	0.375675	0.31842	0.577479	0.562006	0.135915	0.0813511	-0.296557	-0.76249	-0.630521
BBS2	0.2783	0.311116	0.336153	0.47892	0.358793	0.53116	0.321482	0.243153	0.562048	0.253982	-0.0547469	0.249374	0.528204	0.0740297	-0.00633446	-0.0650948	-1.46939	-1.42952	0.773412	0.203272	0.0381529	-0.19146	0.0222712	-0.388302	-0.10228	-0.175804	-0.845716	-0.784509
BBS9	0.225896	0.173944	0.295199	-0.286712	0.0483347	-0.109231	0.0971131	-0.0652469	-0.0110402	-0.576096	0.0138539	-0.1399	-0.131477	0.129826	0.0942115	0.116557	-0.663908	-0.614036	1.15858	0.3179	0.107881	0.108982	0.0855495	0.0636115	-0.139123	-0.121304	-0.947421	-0.440562
BCAM	-1.2208	0.230662	-0.733631	0.0353619	-0.0921297	-1.54192	2.67025	-0.980226	0.371157	-1.05677	0.695586	-0.219129	-0.0702256	-1.0707	-0.89022	-0.866161	-1.22487	-1.34478	3.03559	2.03704	-0.790426	-1.45331	-1.25363	-0.49389	-0.972991	-0.291632	-1.3527	-1.31219
BCAP29	-0.429329	-0.0561514	-0.446395	0.186433	-0.546837	-0.135016	0.87849	-0.853451	0.51378	0.457352	0.384485	0.473198	-0.432417	-0.558199	-1.09123	-0.822629	-0.0381229	-0.280047	1.30983	1.39307	-1.07694	-0.650245	-0.145902	-0.695302	-1.225	0.0730087	0.0453294	-0.475908
BCAP31	-0.0929748	0.098528	-0.236476	0.236061	-0.362927	-0.169056	0.678111	-0.608816	0.246632	-0.108024	-0.0312473	0.299746	-0.336132	-0.46429	-1.0047	-0.573914	0.3716	-0.0794607	1.61933	0.782335	-1.45803	-0.350266	-0.57586	0.443945	-1.18603	-0.150355	0.407767	-0.0659548
BCAR1	0.18327	0.536135	0.0960462	0.179685	0.830368	-0.277196	0.27935	0.186744	0.411466	0.479213	0.0241064	0.99566	0.0714704	-0.165463	-0.0843727	0.0310995	-0.494779	-0.347527	0.442049	-0.117442	-0.440327	-0.505718	-0.958956	0.361692	-0.657347	-0.604743	-0.300354	-0.204353
BCAR3	-0.106779	-0.0319543	0.194814	0.524151	1.13305	-0.111439	-0.201216	0.390959	0.289272	0.567222	0.136183	0.774426	1.34438	-0.792341	0.848809	-0.157506	-0.0730285	-1.1036	-1.17805	1.39976	0.0930451	-1.20849	-0.383982	-0.0798564	-0.181911	-0.808016	0.382173	-0.494914
BCAS2	-0.0826461	-0.36369	-0.455416	-0.522474	-0.565227	0.0632849	-0.553164	-0.0829211	-0.544455	-0.326754	-0.337278	-0.277456	-0.0566097	0.204282	0.280629	-0.1063	0.151176	0.581976	-0.127916	-0.328915	0.066375	-0.229143	-0.192467	-0.0228121	0.172989	0.526376	0.145443	0.454989
BCAS3	0.202506	-0.596711	0.0573665	0.176411	0.0205282	-0.0303138	-0.112022	-0.260348	-0.0548183	-0.353365	-0.432385	-0.393219	0.20071	-0.270238	0.36723	0.380292	-0.484255	-0.275275	0.209371	-0.186946	-0.312022	-0.339117	-0.334386	0.464924	0.334131	-1.13876	-0.982722	-0.186314
BCAT2	0.0397664	-0.100592	0.0350352	-0.209187	0.0347318	-0.321092	-0.372527	-0.513658	-0.307209	0.142983	-0.154719	-0.286215	-0.714653	-0.0190975	0.907329	-0.0282284	-0.112297	0.588701	-0.0489509	1.12759	0.12203	0.184656	0.347076	0.330358	-0.275138	-0.184318	-0.221693	0.947769
BCCIP	-0.0357314	-0.0175456	0.101366	0.135035	-0.282042	-0.014303	0.0978538	0.266941	-0.0335463	0.15686	0.0800119	-0.132454	0.393196	0.180885	0.60451	0.558937	-0.252348	0.163897	-0.112112	-0.4159	0.283554	0.122634	0.131154	0.247635	0.637082	-0.209912	-0.350487	0.168246
BCKDHA	0.163115	-0.25415	0.26831	-0.205055	-0.0939743	-0.023197	0.0770735	-0.808246	-0.531575	-0.785748	-0.600745	-0.263081	0.890759	-0.316232	0.576936	-0.125281	-0.260076	-0.329013	0.664068	-0.223077	-0.480954	-0.204066	0.225992	0.0200295	-0.462444	0.164028	-0.168719	-0.0272757
BCKDHB	0.424764	-0.23852	0.409168	0.0470888	-0.588718	-0.0366856	0.283569	-0.450392	-0.976953	-0.173144	-0.0236226	-0.297745	0.700622	-0.156748	0.804558	0.524094	0.0539772	-0.20395	0.567742	0.0545338	-0.0186407	0.0257131	0.0357581	0.286751	0.105924	0.413246	-0.00229559	0.582514
BCKDK	0.663208	0.241208	0.847499	-0.126126	-0.229773	0.719905	-0.764207	-0.211893	-0.349477	-0.410803	-0.16852	0.0238812	0.538619	0.622033	0.399765	-0.654097	-0.127513	-0.583585	-0.286589	-0.49475	-0.454932	0.518845	0.851232	-0.13336	-0.0426697	-0.252457	0.539253	-0.50961
BCL11B	1.56986	-0.529513	0.801122	-0.394224	-0.38815	1.58127	-0.220168	-0.828303	-0.52533	-0.551912	-0.324813	-0.453374	-1.25501	1.01545	-0.159319	0.163762	0.0381219	-0.272634	-0.290096	-0.483537	-0.643743	1.01114	0.355589	-0.141534	0.0167587	0.0502148	0.365246	-0.0654109
BCL2	1.45114	-1.89086	-0.0702684	-1.29487	-1.96646	0.334125	-2.43878	0.0527144	-1.54357	-2.8022	-0.873342	-2.60259	-4.07974	0.990114	-0.0867267	0.400802	-2.5965	-3.1475	-2.33165	-1.33051	-2.77554	1.22552	0.581839	-0.738269	0.895745	2.3074	-2.12085	-2.3948
BCL2L1	0.0899067	-0.827258	-0.0141297	-0.776246	-0.940759	0.092951	-0.994188	-0.470611	-0.728315	-0.828769	-1.00887	-1.04037	2.26464	0.219662	-0.672522	-0.818718	-0.571619	0.045412	-0.671603	-0.365	2.21023	0.0933136	-0.0998521	-0.598257	-0.254296	-0.123984	-0.517576	-0.145995
BCL2L13	-0.316332	0.0584583	-0.0979899	0.340878	-0.0883863	-0.234499	0.251248	-0.20057	0.358513	-0.104173	0.183755	-0.124212	0.961622	-0.425198	-0.0393839	0.167551	-0.122399	-0.0351089	0.571905	1.0513	0.0506768	-0.471009	-0.444542	0.00159123	-0.661744	0.0899456	-0.314175	0.0813475
BCL7A	-0.194963	-0.584153	-0.811737	-0.27579	-0.479994	-0.399905	-0.350192	-0.0873988	-0.543457	-0.236306	-0.308456	0.405949	-0.505991	-0.723854	-0.527232	0.84311	-1.0649	0.930221	-0.570354	0.21388	0.0466696	-0.765168	-0.933445	-0.541499	-1.41343	0.945904	-0.769325	0.632884
BCL9	-0.308191	-0.00670542	-0.476849	-0.252826	-0.409888	-0.467816	-0.0755192	-0.735728	-0.38098	-0.339524	-0.243692	-0.441717	0.0761636	-0.308645	-0.148072	-0.0253629	-0.241666	-0.0616267	0.664563	-0.038351	0.229381	-0.451695	-0.406756	0.899747	-0.411818	-0.0544673	-0.61355	-0.19038
BCLAF1	-0.761981	-0.715283	-1.32601	-0.772991	-0.790558	-0.685663	-0.383409	-0.71192	-0.659925	-0.473582	-0.663298	-0.122473	-0.368654	-0.377273	-0.022252	0.628809	0.00220178	0.580184	0.380874	0.168805	0.23703	-0.557971	-1.02713	0.0786801	-0.757783	0.825255	0.10403	0.533965
BCLAF3	-0.422611	-0.331649	-0.273279	-0.0782891	0.245337	-0.698201	-0.375392	0.14037	-0.125035	-0.916371	-0.224413	-0.583417	-0.691894	0.132973	0.0547262	0.297675	-0.434542	-0.721939	0.0564319	-0.723845	-1.02152	-0.958367	-0.902332	-0.27581	-0.235916	0.0106346	-0.54453	-0.706224
BCR	0.128379	-0.523238	-0.207821	-0.417862	-0.645281	0.0213558	-0.0794124	-0.554396	-0.283605	-0.651562	-0.613533	0.686205	0.223655	-0.104517	0.245903	0.045624	0.956186	-0.692485	0.269233	0.361035	0.183837	-0.307695	-0.130712	0.106831	-0.502056	-0.321686	0.777083	-0.726095
BCS1L	0.839833	-0.49455	0.441922	-0.381798	-0.438591	0.473567	-0.709281	-0.719637	-0.603323	-1.09194	-0.744378	-0.545406	0.119163	0.721162	-0.475034	0.113437	-0.10758	-0.615081	-0.0942111	0.2989	-0.410284	0.595716	0.619843	-0.203101	-0.314328	-0.636868	-0.0351356	-0.333946
BDH1	-0.397549	1.10173	0.405153	0.137895	0.208451	-0.0429431	-0.74479	-0.734579	-0.813631	-1.26264	-0.817378	-0.861243	2.79797	0.0251405	0.288954	-0.802594	-0.255953	-0.564222	0.0514933	0.879046	-0.328394	-0.120524	0.0852043	0.290047	-0.653303	-0.406083	-0.284216	-0.657359
BDH2	-1.0226	-0.0717766	-0.150576	1.14124	0.359345	-0.585573	1.12374	-0.110384	0.302545	-0.36118	0.177433	-0.587679	0.304269	-0.717185	-0.102451	0.800045	-1.4269	-1.64093	2.01047	-0.339661	0.365685	-1.1061	-0.193584	-0.768797	-0.164423	0.170371	-1.6694	-1.23732
BECN1	0.0326131	-0.400513	-0.0283716	-0.206996	0.00738646	-0.18734	-0.139628	0.00224519	-0.0755044	-0.0509586	-0.449546	0.273846	-0.0603278	0.0449755	0.10344	-0.301083	0.898852	0.433931	0.118976	-0.498309	-0.306305	-0.104829	-0.0200003	-0.148594	0.216354	-0.964659	0.423985	0.488985
BEND3	0.482729	-0.698644	-0.419904	-0.458678	-0.0675454	0.152294	-0.765497	0.159447	-0.590505	-0.828063	-0.379225	-0.201215	-0.452785	0.477336	0.307445	0.707018	-0.173649	-0.229509	-0.0578196	0.330681	0.00488791	0.261416	0.364155	0.053797	0.431887	0.925893	-0.144306	0.134106
BEND5	-1.20281	-1.56134	-0.824912	-0.710349	-0.314953	-1.62815	-1.47791	0.580009	-1.2231	-0.942771	-0.702751	0.0764645	-0.510359	-0.235696	0.272892	0.573244	1.03727	-0.0248659	-0.631164	-0.222504	0.284476	-0.479273	-0.53361	-1.20578	1.16637	1.42683	0.063796	-0.263065
BET1L	-0.271512	-0.401082	-0.385809	-0.0638326	-0.845395	-0.422034	0.45992	-0.667699	0.269696	-0.135109	-0.132077	-0.196885	0.103687	-0.132182	-0.881219	-0.291576	-0.279246	0.0473434	1.21945	0.0322945	0.0730885	-0.0904298	-0.433601	0.290772	-0.84816	-0.176487	-0.56122	-0.11848
BGN	0.494009	0.647283	0.46783	1.42845	1.19076	0.254557	0.764201	0.115608	1.49219	0.755165	1.42163	2.00197	-0.290911	-3.2036	-2.94419	-2.53474	-1.55024	-1.86975	-1.17496	-1.65674	-3.93319	-3.20162	-2.58335	-2.31932	-2.68684	-3.35255	-1.89916	-0.746018
BHMT	-1.4551	-0.0346459	1.10548	1.05461	0.68126	0.100196	-0.753087	1.22915	-0.287619	-0.75676	-0.559112	2.56227	2.47878	-0.342964	-1.39298	-2.2606	0.564493	-2.27833	-1.59815	-1.97305	0.410213	-1.64632	0.875844	-0.902954	1.22583	-2.25449	0.510108	-2.39906
BHMT2	-1.22557	-0.310258	1.00008	0.264934	0.29376	0.244522	-1.04149	0.819828	-0.83102	-1.22546	-0.689251	0.861875	1.91905	0.335892	-0.632439	-0.710647	-0.807371	-1.01489	-0.581279	-1.49491	-0.0770878	-0.451199	1.98243	-0.215247	1.63764	-0.705215	-0.17097	-1.04406
BICD2	0.373667	0.0216008	0.0816167	0.277573	0.258245	0.477845	0.218491	0.0745434	0.353857	0.0866844	0.33915	0.576991	0.0764556	0.119279	-0.245661	-0.249181	0.492782	-0.106962	-0.309509	-0.300844	-0.314823	-0.0330509	-0.132378	-0.195792	-0.0922259	-0.137752	0.433488	-0.143994
BICRA	0.082839	0.329106	-0.229634	-0.300432	0.250958	0.0601556	-0.237931	-0.112848	-0.127658	-0.116047	-0.0315911	0.646407	0.0678597	0.11902	0.267365	0.291765	0.0476978	0.0256919	-0.244524	-0.550857	0.124646	0.138618	0.249031	-0.194597	0.197077	0.190179	0.0237462	0.002542
BIN1	-0.393524	-0.0596685	0.0330088	0.569481	0.286174	-0.278108	1.02005	-0.0185943	0.495406	-0.231122	0.677917	0.0789524	0.53991	-0.922207	-0.375075	0.346252	-1.08073	-1.71918	0.533688	-1.36913	-0.728129	-1.44768	-0.878217	0.143091	-0.0934008	0.0952588	-1.0773	-1.33141
BIN3	0.21868	-0.0143492	0.139284	0.188902	0.34724	0.574608	0.272279	0.738856	0.089535	-0.602119	-0.230898	0.603901	-0.0168318	-0.0746625	0.233504	0.449801	-0.00124578	-0.292104	0.228188	0.59585	-0.163754	0.122086	0.226515	0.461564	0.88312	-0.230539	0.0234107	-0.595223
BIRC2	0.164683	-0.175529	-0.0794948	-0.281015	0.261988	1.07824	-0.0640708	0.253465	-0.274556	-0.0768502	-0.068946	-0.38082	0.746585	0.35368	0.37428	-0.208336	0.0666522	0.498015	0.0581632	0.0565515	0.138135	0.301494	0.248356	0.311986	-0.177734	0.121087	0.0623796	0.243431
BIRC6	0.0139958	-0.124299	-0.517436	-0.418813	-0.02475	-0.0661214	-0.389888	-0.0300382	-0.388813	-0.284355	-0.263513	0.193753	-0.495936	-0.0257242	0.259809	-0.000176526	0.50948	-0.207379	-0.0653757	0.175637	-0.427621	0.063489	-0.129032	0.29092	0.279527	0.678157	0.376943	-0.123528
BLMH	-0.371978	0.798326	0.134551	0.399898	0.454779	-0.23367	0.0101436	0.706608	0.270597	0.390472	0.284516	0.17362	-0.239515	-0.246828	0.0855698	0.0126339	-0.231144	-0.327043	0.0763918	0.152531	-0.0433249	-0.0815983	-0.190249	0.334427	-0.23121	-0.197864	-0.257102	-0.143462
BLOC1S1	0.0515967	-0.0245169	0.127703	-0.0431517	0.188142	-0.0102645	-0.0907844	0.250651	-0.0242735	-0.1344	-0.0880579	-0.0667093	-0.356454	-0.00275051	0.0879331	0.0651241	0.503405	0.531196	0.259032	0.240226	-0.0983584	0.0200888	0.0597966	0.32209	0.101972	0.0429132	0.307427	-0.0230347
BLOC1S2	0.183264	-0.37462	0.179807	0.11214	0.211689	0.17818	0.3313	-0.0601154	0.2466	0.19687	-0.144978	0.0335825	-0.131911	-0.325085	-0.411432	-0.446113	-0.606335	-0.422339	0.246738	-0.278711	-0.592377	-0.158498	-0.528694	-0.642924	0.0277703	-0.558963	-0.848836	-0.610151
BLOC1S3	0.628534	-0.0716014	0.500612	0.387034	0.353596	0.446269	0.277149	-0.124904	0.189421	-0.0449257	0.196934	0.0798113	0.105072	-0.374834	-0.255416	-0.524198	-0.518337	-0.608649	-0.0680162	-0.388362	-0.484698	-0.665943	-0.517869	-0.213788	-0.514459	-0.264454	-0.884078	-0.0504493
BLOC1S4	0.52205	-0.26111	0.349023	0.0274162	-0.087663	0.23572	-0.0399121	0.102878	0.102152	-0.0099863	0.00705261	0.114915	0.179456	0.0314809	0.00606619	-0.730159	-0.354735	-0.4017	-0.267608	-0.2692	-0.0563812	0.433044	0.178202	-0.383347	0.0773116	0.0535352	0.0302761	-0.0917013
BLOC1S5	0.302473	-0.037177	0.153612	-0.265564	1.02297	0.388291	-0.369293	0.494255	1.30229	0.197969	0.126705	-0.335571	-0.0874029	0.319519	0.319538	-0.139738	-0.0625389	0.181366	-0.0970489	0.524819	0.0126402	-0.141592	0.412488	-0.0418923	0.521921	0.0284045	-0.249386	-0.443787
BLVRA	0.288103	0.552469	-0.279343	0.120484	-0.407654	-0.205841	0.739312	-0.021993	0.511983	0.00967962	0.265392	0.433494	1.29816	-0.195081	-0.655931	-1.19124	-0.242434	0.119359	0.253653	-0.0893123	1.06873	0.168948	0.0149304	0.322321	-0.373399	0.0740547	-0.124492	-0.635644
BLVRB	-0.144948	0.410949	0.240887	0.684435	0.855588	0.176376	-0.118371	1.27895	-0.275838	-0.294997	0.0134888	0.307813	1.29781	0.000349592	-0.567002	-1.02951	-0.659244	-1.66725	-0.264285	-1.01286	-0.37712	-0.282876	0.32177	0.0191939	0.41923	-0.951475	-0.262395	-1.22237
BMI1	0.836057	-1.03393	0.257197	-0.357893	-0.477848	0.596979	-0.320374	-0.578267	-0.277289	-1.62225	-0.809712	-0.772964	-0.0442857	0.536492	-0.158782	0.862663	-0.0392801	-0.659152	0.126169	-0.321285	-0.0333964	0.168829	0.492966	-2.01421	0.312707	0.615781	-0.396055	-1.02624
BMP2K	-0.699945	-0.182113	-0.463979	0.648462	-0.459679	-0.0270717	0.607923	-0.288925	0.421362	0.00822309	0.615124	-0.347398	0.0266009	0.283942	-0.105245	0.0838763	-0.707997	-1.58426	-0.854136	-0.660674	-1.18247	-0.0233973	0.0216318	0.106879	0.53004	-0.230351	-0.533765	-1.11312
BMS1	-0.221918	-0.675157	-0.470617	0.0563717	-0.0322607	-0.301791	-0.401212	-0.48518	-0.14845	0.245573	-0.140827	-0.618966	0.0989416	-0.100914	-0.20918	0.393916	-0.204384	0.752339	-0.431182	-0.107178	-0.0337239	-0.338589	-0.360133	-0.185815	-0.22226	0.131468	-0.230683	1.14358
BNIP1	-0.610308	-0.324142	-0.332774	-0.38565	-0.427252	-0.279067	0.491007	0.0132401	-0.190075	0.0415892	-0.434823	-0.384173	0.655411	-0.213368	-0.519856	-0.388235	0.0693187	0.258952	0.75194	0.287756	0.260636	-0.477432	-0.243772	0.366409	0.266843	-0.578904	-0.105913	0.307039
BOD1L1	-0.177211	-0.148802	-0.298233	0.0372467	-0.361072	0.234209	-0.341547	-0.432431	-0.401698	-0.362971	-0.295532	-0.402531	-0.10897	0.133591	-0.557466	0.629527	-0.263917	0.371327	-0.194026	-0.117004	-0.259392	-0.0448801	-0.731029	0.262508	-0.782077	0.196104	-0.288823	0.39613
BOLA1	-0.0464542	-0.563735	-0.500308	-0.429341	-0.758365	-0.229769	-0.467941	0.427713	-0.5784	-0.830005	-0.695528	-0.878827	0.548513	0.563064	0.179286	0.929017	-0.849221	-0.0543637	0.457268	0.288214	0.0359561	0.363433	-0.0693224	0.560807	1.45999	-0.449108	-0.300179	-0.0548944
BOLA2	-0.245062	-0.571997	-0.208839	-0.161848	-0.434697	-0.242802	-0.255974	0.487752	-0.521866	-0.0803467	-0.346553	-0.122328	-0.020859	0.085039	0.28911	0.268697	-0.215664	-0.223773	0.0346744	-0.684554	0.368871	-0.192073	-0.240841	-0.338651	0.370296	-0.7439	-0.206328	-0.211017
BOP1	-0.338359	-0.705208	-0.361304	-0.370028	-0.397946	-0.361149	-0.648962	-0.410153	-0.512454	-0.0801262	-0.438016	-0.49153	0.758108	-0.162045	-0.384581	-0.225312	-0.209649	0.615194	-0.527058	-0.679442	0.774334	-0.150297	-0.0420652	-0.351857	-0.383634	0.0805916	-0.128769	0.768788
BORCS6	0.183712	0.123363	0.198872	0.79728	0.376856	0.290054	0.835835	-0.429705	0.732185	0.200527	0.554706	0.152424	0.145474	-0.180391	-0.443063	0.381281	-0.429113	-0.0830065	0.678039	-0.147118	-0.655947	-0.171572	-0.319735	-0.477565	-0.764821	0.0242624	-0.317554	0.481793
BPGM	0.469872	0.0931724	0.779092	0.915388	0.357381	0.63808	0.00664126	0.729487	0.0487722	-0.450579	0.56214	0.568034	0.790301	0.090525	-0.249378	-0.496258	-0.731508	-1.41966	0.301057	-0.301029	0.390881	-0.223618	0.178496	-0.525639	0.0990035	-0.353472	0.0456107	-0.977352
BPHL	0.688229	-0.035497	0.894686	-0.23932	-1.00415	0.772531	-1.34189	-0.904344	-1.24687	-1.94231	-1.46984	-0.958192	0.962003	0.215153	-0.0950838	0.716443	-0.523751	-1.18505	-0.653583	-0.18975	-0.468211	0.658002	1.23793	0.580651	-0.403781	-0.564229	-0.529975	-1.28568
BPNT1	0.206467	0.314039	0.0996569	-0.187199	-0.467579	-0.0915488	1.08375	-0.465705	-0.0160743	0.0650806	-0.114315	-0.609693	-0.100599	-0.255855	-0.277764	-0.494496	-0.816401	-0.036933	1.40085	0.595739	-0.18228	-0.110809	-0.130068	0.307364	-0.529479	-0.445999	-0.652182	-0.00286127
BPNT2	0.699753	0.0442241	0.36576	0.0889342	0.193788	-0.371266	0.376703	-0.0639106	0.209948	0.0262153	0.325206	0.510508	0.147096	-0.0945835	0.180507	-0.447746	0.616884	-0.159792	0.89213	-0.0706413	-0.161678	-0.216096	-0.0843391	1.09238	-0.0195846	0.468643	0.692779	0.0703578
BPTF	0.1179	-0.353107	-0.190724	-0.194764	0.00958725	-0.254836	-0.123984	-0.179313	-0.205516	-0.2884	-0.303749	-0.125794	0.672213	-0.0272772	0.025533	0.191263	0.0578729	0.641719	-0.0614042	0.0222013	0.0723942	-0.236751	-0.365813	0.128319	-0.338724	0.0913408	-0.376097	0.431814
BRAF	-0.775454	-0.875607	-0.478984	-1.00469	-0.635727	0.0137578	-0.390294	-0.505747	-0.755712	-1.32119	-1.08123	-1.3348	-0.262788	0.398158	-0.461661	-0.313204	-0.13095	-0.464914	0.37952	0.580331	-0.115261	0.0470678	-0.137842	-0.0409676	-0.728884	0.0510541	-0.335065	-0.672011
BRAP	0.128908	0.199255	0.272731	0.392846	0.325222	0.271233	0.181954	0.292363	0.17287	0.151552	0.375337	0.321914	0.417074	0.00157873	0.000974916	0.31449	0.197051	-0.0615148	-0.245013	-0.165562	0.0272826	-0.140736	0.0949626	-0.101629	0.058283	-0.0627852	0.19056	-0.0738732
BRAT1	0.0557667	-0.856046	-0.17874	-0.637329	0.059264	0.16082	-0.724921	-0.173891	-0.382434	-0.307023	-0.207707	-0.220474	-0.0373001	0.412832	0.160477	0.141671	0.112709	0.416719	-0.204248	-0.358406	0.355077	-0.111933	-0.209641	-0.455441	-0.105253	0.415052	0.326091	0.571558
BRCC3	0.354755	-0.102107	0.46354	0.497468	0.285101	0.074761	0.225232	-0.0359525	0.296607	-0.0640997	0.219737	-0.0119606	0.0614512	-0.546419	-0.241275	0.153066	-0.56864	-0.293307	0.242379	0.449969	-0.524096	-0.827462	-0.979201	-0.0277576	-0.870567	-0.0654871	-0.497813	-0.183888
BRD1	-0.259966	-0.551727	-0.205402	-0.182975	-0.0958793	-0.106959	-0.856988	-0.593608	-0.417367	-0.707682	-0.594908	-0.491936	-0.230522	-0.037147	0.112095	0.588438	-0.506592	-0.0557206	0.0248558	-0.625001	-0.463232	-0.212938	-0.606397	-0.429796	-0.757425	-0.00768589	-0.852619	-0.180975
BRD2	0.190256	-1.37655	-0.521675	-0.846795	-1.14193	-0.157483	-1.31667	-1.12037	-1.02454	-0.730672	-1.20088	-0.722076	-0.106311	0.0757519	-0.309195	0.476998	-0.0963831	0.78102	-0.860022	-0.00366232	0.132649	-0.177121	-0.571855	-0.348015	-0.331662	0.611811	0.00112232	0.822795
BRD3	1.01177	-0.87737	0.289288	-0.600742	-0.499592	0.632665	-0.578435	-1.07272	-0.625421	-1.07375	-0.411371	-0.0929055	-0.203375	0.309687	0.286343	0.671594	0.678292	-0.0330214	-0.233364	-0.200221	-0.0564127	0.346846	-0.176906	-0.637954	-1.31028	0.476154	0.421551	-0.201118
BRD4	0.0791285	-0.722733	-0.56716	-0.61822	-0.277093	0.271518	-0.606619	-0.293877	-0.456558	-0.527459	-0.304433	-0.108088	-0.447388	0.312743	0.364292	-0.241954	0.0721571	0.294884	-0.158993	0.0935862	-0.35205	0.00322779	-0.26678	-0.376776	-0.0719755	0.417743	-0.0565143	0.0740422
BRD7	-0.130171	-1.19128	-0.730309	-0.902445	-0.401612	0.264455	-0.800754	-0.75359	-0.897251	-1.40184	-0.969843	-1.12623	-0.0838016	0.316134	0.328161	0.469153	-0.521692	0.0651819	-0.149688	-0.0774163	-0.156211	-0.0676485	-0.065288	-0.436747	-0.267722	0.784955	-0.50287	-0.0629848
BRD8	0.0759828	-0.392425	-0.234065	-0.165154	-0.0904151	0.458191	-0.0099342	0.133077	0.0271747	-0.342642	-0.137308	-0.486622	0.200967	0.342383	0.186563	0.635994	-0.0674447	-0.0186507	0.155445	0.318702	0.0629749	0.0523449	-0.0918937	0.422759	0.461647	0.571567	-0.0864553	-0.0758258
BRD9	-0.0385294	-0.519946	-0.273626	-0.48873	-0.179732	0.252696	-0.324511	-0.253109	-0.455727	-0.400786	-0.315541	-0.398654	-0.327986	0.515057	0.224058	0.435452	0.0985686	0.00444071	-0.065737	0.235736	-0.13277	0.0859807	-0.101583	-0.112569	-0.143761	0.35204	-0.0639017	-0.17424
BRF1	0.56473	-0.506537	-0.256109	0.154646	0.0966903	0.353019	0.0946355	0.120657	-0.194665	-0.124386	-0.0552352	-0.115239	-0.55035	0.548412	-0.129424	0.868983	-0.019671	0.794072	-0.128152	-0.762235	-0.59514	0.124786	-0.0395303	-0.229347	0.273902	0.60393	0.0589623	0.58192
BRI3BP	1.8473	-1.31409	1.33019	-1.50627	-0.901949	1.37837	-1.78874	-1.22091	-0.981054	-1.60228	-1.24023	-0.775101	-1.80607	1.6903	0.760862	-1.07941	0.121866	-0.350119	-1.96534	0.034681	-0.841814	1.89952	1.59345	0.475351	-0.742106	-0.953428	-0.0357046	-0.62738
BRIX1	0.443679	-0.476275	0.221586	-0.21034	0.022632	0.17937	-0.519464	-0.26131	-0.112308	-0.0245654	-0.158688	-0.209728	0.383977	0.332322	0.0675429	0.168499	-0.22441	0.53966	-0.39518	-0.0682297	0.759733	0.259532	0.092255	0.170189	0.158155	0.329301	0.0932435	0.90746
BRK1	0.203281	-0.0904479	-0.00518689	-0.0338574	0.813198	-0.0502612	0.313748	0.202067	-0.0223199	-0.353305	-0.121995	0.260658	-0.360501	-0.274709	0.24796	-0.130874	0.335627	-0.277524	0.7291	0.616025	-0.356899	-0.275434	-0.210345	-0.277108	0.284466	-0.6801	0.238816	-0.382786
BRMS1	0.850478	-0.819593	0.275373	-0.5957	-0.411081	0.611442	-0.370656	-0.567345	-0.031644	-0.0380181	0.112542	-0.16877	-0.36468	0.692463	-0.64444	-0.337491	0.782956	0.000904495	0.157711	-0.164333	0.262201	0.572599	0.607719	-0.363288	0.107729	0.741422	0.513571	-0.32979
BROX	0.670567	0.0206641	0.304217	-0.152448	-0.723933	0.15451	0.773346	-0.230194	-0.15058	-0.791921	-0.455581	-0.377886	-1.19593	-0.0826091	-0.272493	0.0140956	-0.479616	-1.07354	1.40726	0.403381	-1.09871	0.449391	-0.287947	0.862348	-0.351665	-0.195574	-0.557008	-0.86731
BRPF1	0.184898	-0.70742	0.16253	-0.363546	-0.263467	0.283644	-0.235259	-0.929031	-0.164664	-0.898974	-0.333829	0.00536408	0.0222884	0.490352	0.010465	0.0910723	0.550754	-0.0886871	-0.271704	-0.297212	0.440908	0.424915	0.558841	-0.695241	-0.65078	-0.349284	0.198562	-0.204845
BRPF3	1.12691	-0.448492	0.485564	-0.0537184	-0.0320336	0.971714	0.506409	-0.099911	0.104357	0.0560441	0.351334	0.438626	0.304584	0.671885	0.186573	-0.121988	0.407888	-0.541084	-0.118328	0.515931	-0.902164	0.627607	0.270963	-0.223005	-0.160271	0.208431	-0.139907	-0.289452
BRWD1	0.478119	-0.494936	0.603307	-0.779514	-0.290777	0.718674	-0.390162	-0.086294	-0.624384	-0.785102	-0.575147	-0.466728	-1.28678	0.209629	-0.0223089	0.196642	-0.00954085	-1.21491	-0.947609	-1.22971	-1.10911	0.128104	0.0683405	-0.696695	0.0577481	0.0255773	-0.264623	-0.810175
BSDC1	0.381247	0.130275	-0.140132	-0.203494	-0.293069	0.42458	0.102462	-0.234275	-0.070189	0.180595	-0.173588	-0.10219	0.630311	-0.0407261	-0.290365	-0.254889	-0.279667	0.0691529	0.302428	-0.0824447	0.178096	-0.249219	-0.319382	0.430107	-0.216409	-0.236974	-0.0929687	0.227812
BSG	-0.711721	-0.298677	-0.741199	-0.0103165	-0.444404	-1.26401	-0.764117	0.141282	0.00361482	1.01141	-0.290244	-0.250956	-0.610461	-0.717198	-0.763752	-0.341369	-0.156922	1.63646	-1.09373	-0.598117	-0.322691	-0.433791	-0.576637	0.00327392	0.109815	-0.371761	-0.210484	1.80637
BSN	-0.658612	-1.87673	-0.714845	-0.990441	-0.344945	-0.0994797	0.276146	-0.167443	-1.01151	-1.43679	-2.00442	-1.83441	-2.44597	0.0607087	-0.0859695	0.590959	-1.12678	0.529561	2.10219	1.46138	-1.21273	-0.639544	-1.21205	-1.04294	0.126556	-1.32577	-1.50458	0.418337
BSPRY	0.0789281	-0.281866	0.0971535	-0.215485	0.255176	-0.130413	-0.0970391	0.0828882	-0.556295	-0.530734	-0.557821	-0.093212	-0.190547	0.152195	1.01941	0.0138271	0.189271	0.0317652	1.04625	1.04246	-0.167082	0.546166	0.185062	-0.117951	-0.523663	-0.287973	0.197764	-0.213398
BST1	0.545618	0.440224	0.677637	1.17921	1.09913	0.472332	0.408118	0.0984488	1.51121	-0.115528	1.79289	0.685315	0.115365	-0.961753	-1.48238	-1.2109	-1.72281	-2.39057	-0.940347	0.344787	-1.33285	-1.12021	-0.31963	-1.40443	-1.45434	-1.54227	-1.94638	-1.32916
BTAF1	-0.00128092	-0.463981	-0.0255754	0.0447793	-0.118715	-0.0732608	-0.231595	0.189129	-0.451082	-0.0396351	-0.360613	-0.213615	0.330115	0.104491	-0.407318	0.515248	-0.0409368	-0.0400411	0.0829964	0.255196	-0.148754	-0.177756	-0.12949	-0.620809	0.506994	-0.0734652	-0.299888	0.237893
BTBD1	-0.585475	-0.481814	0.182432	-0.222162	0.240676	0.166803	-0.30182	0.366117	-0.127868	-0.374123	-0.171182	0.256019	-0.133104	0.298557	0.337235	-0.0852988	0.61273	0.465029	0.598871	0.621711	-0.0701278	0.50431	0.290187	0.551965	0.569546	0.539456	0.987615	0.605901
BTBD17	2.26621	1.30496	0.935989	1.74434	0.379595	1.30876	-2.54494	0.727497	-0.536339	-2.12032	-1.08936	1.31641	-3.78353	0.189582	0.17161	0.356365	-0.599077	-1.76659	-1.77627	-1.38795	-1.39906	0.436755	-0.437957	1.87513	0.398608	-1.57992	-0.337663	-1.98514
BTF3	-0.337388	0.217265	-0.596621	-0.0308893	-0.25914	-0.43537	-0.469363	0.236467	-0.202562	-0.0447336	-0.754616	-0.830178	1.2173	-0.530755	-0.72839	0.22533	-0.534957	0.44755	-0.382904	-0.186411	0.48329	-0.625536	-1.08242	0.595666	0.359214	-0.209712	-0.702381	0.232111
BTF3L4	-0.173334	-0.250116	-0.484824	-0.454668	-0.618852	-0.320843	-0.20556	-0.731172	-0.361689	0.0553814	0.0795852	-0.329902	-0.209589	-0.150048	-0.396607	-0.0153982	0.0286552	0.221492	0.0898953	0.144585	-0.00885571	0.0233792	-0.651311	0.288198	-0.434646	1.00339	0.031561	0.38824
BUB1	0.933987	-0.99573	-0.326792	-0.322078	-0.958231	0.706365	-0.750794	-0.259945	-0.511045	-0.995046	-0.631074	-0.354279	-0.274274	1.08835	-0.788402	0.593629	0.807282	-0.0228158	-1.54324	-0.365849	-0.285195	0.959973	-0.00437813	0.7263	0.582006	0.207912	0.620086	-0.221441
BUB1B	0.465997	-0.812868	-0.149064	-0.601094	-0.66818	0.691194	-0.657259	-0.139517	-0.720149	-0.295789	-0.510955	-0.408318	-0.0283726	0.625315	-0.459055	-0.0360355	0.180401	0.245701	-0.475274	-0.422178	0.180951	0.259232	0.203124	0.0909499	0.280549	0.107769	0.0218326	0.0722169
BUB3	0.0796641	-0.0713743	-0.00925988	-0.265634	0.279777	-0.104934	-0.523951	0.224899	-0.508805	-0.0461133	-0.268282	0.263091	-0.500555	-0.16695	-0.152432	0.393561	0.0488966	0.247398	-0.3189	-0.337187	-0.49712	-0.113946	-0.200376	-0.122877	0.0281671	-0.144878	0.01796	0.0355117
BUD13	0.211212	-0.699752	-0.180626	-0.366467	-0.319958	0.427483	-0.401043	-0.625049	-0.373514	-0.0830092	-0.394738	-0.337124	-0.111989	0.450445	-0.0722054	0.0403152	0.162706	0.37881	-0.631999	-0.51154	-0.264412	0.136771	-0.0643817	0.106779	-0.362498	-0.000482892	-0.208673	0.284656
BUD23	-0.678765	-0.736014	-1.17996	-0.639619	-1.02509	-0.537916	0.105445	-0.631872	-0.749474	0.0284773	-0.672224	-0.645443	0.736822	-0.234084	-0.533718	0.0815103	-0.34334	0.397491	0.582333	0.36218	0.820274	-0.279819	-0.810239	-0.486894	-0.462206	0.282702	-0.579607	0.626664
BUD31	-0.45275	-0.725429	-0.549322	-0.492467	-0.37762	-0.232554	-0.602403	-0.0282616	-0.766494	0.317657	-0.256167	0.393843	-0.626115	-0.0444895	0.130579	0.943541	0.694395	0.508199	-0.424775	-0.00887415	0.21301	-0.0115149	0.00696403	-0.484703	0.18063	0.346438	0.900053	0.620782
BYSL	-0.639912	-0.52948	-0.719729	-0.336562	-0.76896	-0.393073	-1.14134	-0.41624	-0.661163	0.0363046	-0.555667	-0.723123	1.16686	0.00474685	-0.520465	0.321507	-0.387678	1.10165	-0.702932	-0.208585	1.13352	-0.396172	-0.287932	-0.00305496	-0.416546	1.2203	-0.660142	1.19689
BZW1	-0.360275	0.193353	-0.384642	0.184364	-0.486548	-0.352583	-0.317954	0.27827	-0.0315144	-0.00527314	-0.174959	0.0138286	-0.0437958	-0.16695	-0.348542	0.415266	0.0886483	-0.279186	-0.0735097	-0.142001	0.0627999	-0.0295453	-0.128605	0.562245	0.157897	0.0701028	0.0701337	-0.423387
BZW2	-0.774058	-0.182113	-0.656833	-0.23962	-0.376814	-0.842843	-0.260202	-0.605839	-0.36522	0.673609	-0.372253	-0.259456	0.0330061	-0.366399	0.372603	0.146651	-0.140234	1.10921	-0.111969	-0.508933	0.596032	-0.351577	-0.376294	0.878874	-0.394843	-0.239409	-0.0997977	1.04379
C11orf68	0.101808	0.00677369	-0.0436397	0.0627536	-0.204854	-0.171323	0.176818	-0.0411057	0.335463	0.282224	0.543965	0.530942	0.210794	-0.542176	-0.162282	-0.606065	0.138643	0.080115	0.291727	0.107734	-0.102995	-0.496017	-0.573147	-0.3528	0.0953711	-0.474548	0.0275155	0.213106
C11orf98	-0.434655	-0.237103	-0.851466	-0.253004	-0.426925	-0.836704	-0.288205	0.228531	-0.38237	-0.106058	-0.600249	0.101018	0.520985	-0.281919	0.415012	-0.109732	0.508365	0.772004	-0.0966787	-0.226455	0.914016	-0.269973	-0.421624	0.466975	0.448294	0.060104	0.315309	0.271702
C12orf4	-0.342857	-0.149621	-0.0337493	0.394738	-0.00337441	0.303796	0.255075	0.446561	0.165005	-0.665262	0.0420194	0.0741835	-0.28749	0.152643	0.155861	-0.218581	0.193639	-0.538518	0.507183	0.0969046	-0.0414925	-0.188	-0.194666	-0.0406724	0.28015	-0.206807	0.0130389	-0.686344
C17orf75	-0.266908	-0.426196	-0.109252	-0.446243	-0.00505678	-0.0872972	-0.146101	-0.334706	-0.331536	-0.0615657	-0.355307	-0.0453506	0.483705	-0.0450323	0.79753	0.212831	0.334853	0.174866	0.649482	0.385192	0.693989	-0.149698	0.106482	0.648309	-0.0985217	0.0805837	0.407367	-0.139913
C18orf25	0.0246314	-0.721835	-0.976991	0.344413	-0.759734	0.484593	-0.943393	-0.999689	-0.666474	-0.0108836	0.199008	-1.00827	0.568977	-1.00848	-1.4801	0.957843	-1.26797	0.949242	-0.842854	0.132463	-0.153858	-1.18892	-1.37912	-1.34567	-1.00641	0.965041	-1.33163	0.61113
C19orf25	-0.0202711	-0.198236	-0.220991	0.0892035	0.0883706	-0.374513	0.487703	-0.054503	0.0027048	0.182239	0.279782	0.118512	0.460599	-0.579304	0.0999627	0.0160799	0.591001	0.650118	0.77297	0.263719	-0.0182043	-0.00423827	-0.0912257	0.0410774	0.651779	0.0385116	-0.337861	0.899323
C19orf47	0.3712	-1.14209	-0.178608	-1.02975	-0.693529	1.18306	-0.986547	-0.589179	-0.729821	-0.709566	-1.38562	-0.916184	-0.0521118	0.467538	-0.0971567	0.280842	-0.339091	0.447928	-0.55045	-0.556836	-0.266043	-0.217485	-0.255721	-0.131726	-0.605934	-0.118373	-0.646445	0.238794
C19orf53	-0.168359	-0.522689	-0.947489	-0.198529	-0.706814	-0.828313	-0.626827	-0.853665	-0.518521	-0.240212	-0.661298	-0.0730506	-0.394112	-0.201093	0.0993767	0.407094	0.812785	0.47071	-0.482442	-1.16536	0.241822	0.240799	-0.897235	-0.119011	-0.94201	0.815646	0.676159	0.489
C1orf122	0.230265	-0.712347	-0.269141	-0.406621	-0.835131	0.340552	-0.390275	-0.209284	-0.295178	-0.0679471	-0.503237	-0.0806324	-0.374115	0.681058	-0.77337	0.582452	0.725124	0.983409	0.28028	0.816932	0.201949	-0.269738	0.221035	0.180078	0.422227	0.443656	0.159419	0.918754
C1orf198	0.150536	-0.180716	-0.143057	1.16723	0.613953	0.258065	0.632322	0.272472	1.01317	0.237792	1.04267	-0.0412538	-0.207107	-0.17857	-0.777242	-0.140099	-1.10931	-0.455998	0.236553	-0.089731	-0.773894	-0.575906	-0.487001	-0.240923	0.398055	-0.147513	-1.39903	-0.0708213
C1QB	-1.64059	0.246539	-0.775273	0.759413	1.06011	-1.58993	1.83738	-0.573297	0.943551	1.41985	2.58491	0.64861	-0.548856	-1.74311	-1.57319	-1.70612	-1.86564	-1.08947	0.57309	-1.2706	-1.47215	-1.65908	-1.50383	-1.73619	-1.39166	-0.902417	-2.0058	-0.73469
C1QBP	-0.495499	-0.321475	-0.21741	-0.649898	0.478308	-0.418412	-0.480943	-0.398365	-0.363728	0.516515	-0.418069	-0.669529	0.522936	-0.235696	0.774237	-0.717279	-0.953924	1.80343	-0.0367806	0.985385	-0.102999	-0.241027	0.225346	0.130585	-0.128985	0.0766338	-0.687223	2.04993
C1QC	-0.594205	0.0385485	-0.254138	0.391138	0.563159	-0.75078	1.06304	-0.407736	0.554276	0.697956	1.42784	0.137875	-0.599739	-2.29213	-2.07032	-2.48389	-2.35453	-0.833714	0.479842	-1.75254	-1.76289	-2.68195	-2.26606	-2.74172	-1.84268	-0.91101	-2.65267	-0.850825
C1R	-0.781327	0.76056	-0.123471	0.865825	1.03871	-0.473539	0.824831	0.0682105	1.12555	1.15417	0.783992	1.10832	0.135518	-1.90261	-1.18242	-2.22878	-0.936773	-1.40236	-0.284339	-1.74411	-1.18474	-1.89682	-1.40946	-1.09584	-0.624338	-0.538996	-1.18287	-0.938882
C1S	-0.84281	1.22187	-0.43034	1.35353	1.79054	-1.12602	1.39029	0.0237688	1.63654	1.11738	0.92481	1.38351	-0.0589641	-2.37691	-0.782204	-1.41637	-0.884027	-1.08117	-0.253257	-1.43405	-1.42908	-1.93108	-1.31494	-0.459356	-0.6754	-1.49799	-1.11695	-0.833365
C2	0.0073231	0.574947	0.0991175	0.712485	0.699879	-0.304835	0.923065	0.191784	1.23838	1.10761	0.826762	0.850078	-4.18e-05	-0.700945	-0.568297	-0.829446	-0.461052	0.211105	0.222873	-0.273704	-0.750839	-0.719582	-0.758507	0.0327896	-0.374809	-0.566005	-0.910459	-0.0101424
C2CD2L	0.569293	-0.31968	0.759167	-0.202373	-0.0849758	0.518276	0.568311	-0.0837128	-0.229338	-0.618998	0.00410463	0.148744	0.596986	-0.0139308	-0.53945	-1.1297	-0.323501	-0.554299	-0.030586	-0.420322	0.0447193	0.255879	0.452414	0.157931	-0.00991091	-0.636223	-0.337899	-0.261562
C2CD4C	-0.0309299	0.0375826	-0.136174	0.0268793	0.30406	0.01336	0.070265	0.0845948	-0.00613773	-0.850234	-0.340144	0.784244	-0.456599	-0.141052	1.16694	0.22878	2.08607	-0.471907	0.458728	-0.221752	-0.444355	-0.474975	-0.185895	0.166326	0.247452	-0.354708	1.97515	-0.725021
C2CD5	0.130814	-0.394728	-0.0556111	-0.184197	-0.336141	0.409949	-0.235433	-0.266307	-0.351714	-0.515159	-0.445714	-0.399412	0.254811	0.427792	0.272593	0.191103	0.216398	-0.416292	-0.193855	0.871536	0.457257	0.424444	0.377021	-0.70785	0.087328	0.461198	0.0731178	-0.18963
C2orf49	-0.0545613	-0.208374	-0.572657	-0.391319	-0.758437	-0.130343	-0.524844	-0.0232581	-0.34359	-1.01673	-0.628466	0.0368432	0.318121	-0.640673	-0.317738	0.0936881	-0.249225	-0.447854	0.125927	-0.167972	0.403728	-0.805632	-0.739739	0.03952	0.0273346	0.397364	-0.447597	-0.472848
C3	-0.359552	0.363611	-0.0891849	0.930747	0.9146	-0.585263	1.10564	0.300214	1.12128	0.866162	0.543376	1.44733	-0.0610306	-1.04248	-0.718232	-0.914096	-0.533374	-0.110312	0.273767	-0.95682	-0.755911	-1.09727	-0.637983	-0.671849	-0.0328688	-1.37467	-0.639444	-0.476719
C4A	-1.11334	0.791846	-0.534441	0.33503	0.400412	-1.03292	0.604415	-0.627023	0.406052	1.33106	0.271229	1.51954	-1.64998	-0.971459	-0.785717	-1.42518	-0.739701	-0.190967	-0.251684	-1.05827	-1.12367	-0.919644	-0.181071	0.479001	-0.457085	-1.83465	-0.890463	-0.737882
C4B	-0.249068	1.02042	0.115856	0.794514	0.89079	-0.343979	0.91079	-0.0792745	1.19947	0.924595	0.426137	1.40768	-0.0738252	-0.3789	-0.45962	-0.554565	-0.340544	0.0933433	0.0201883	-0.287406	-0.410373	-0.393636	0.00389865	0.706141	-0.0505125	-0.669365	-0.222215	-0.0204287
C4BPA	-0.92055	0.925981	-0.058095	0.74075	1.93183	-0.69669	1.63236	1.01363	0.91174	0.949766	0.898829	0.667232	0.199781	-1.8858	-0.962306	-1.71391	-1.38905	-0.136422	-0.0552382	-1.99521	-1.06069	-1.84604	-1.07767	-1.46111	-0.314882	-1.09405	-1.30084	-0.327558
C5	-0.596161	0.857823	-0.101685	1.17635	1.45847	-0.53124	1.42643	0.600272	1.38849	0.85985	0.526162	1.90406	-0.353266	-1.5931	-0.981891	-1.38667	-0.888415	-0.564406	0.114897	-1.25546	-1.01501	-1.1452	-0.831673	-0.852632	-0.146072	-1.09372	-0.999936	-1.03605
C5orf51	0.148806	-0.507143	0.043433	-0.297717	-0.749232	0.116714	-0.513558	-0.6498	-0.159928	-0.653941	0.192618	-0.343599	-0.47975	0.705446	-0.193436	0.49318	-0.268316	-0.0809691	-0.166972	0.1671	0.0499005	0.706261	0.720482	-0.0658564	0.240535	0.257943	0.0602743	-0.0827673
C6	-0.306505	0.877076	-0.0517074	0.970291	1.3443	-0.911432	1.26478	-0.446423	1.13682	0.921289	0.730405	2.0979	-0.086241	-1.41724	-0.854449	-1.16819	-0.506031	-0.184929	0.0362406	-1.3794	-0.750291	-1.0258	-0.974465	-0.798176	-0.646036	-0.712489	-0.746041	-0.279591
C7	-0.27264	0.5149	0.114461	1.32091	2.44513	-0.243675	1.30423	0.895666	2.00961	0.691439	0.946356	1.54832	-0.269065	-2.08362	-1.34643	-1.18952	-1.52286	-0.80579	0.0420769	-0.757244	-1.41136	-1.62139	-1.30242	-1.96983	-1.04511	-1.03535	-1.60934	-1.08751
C7orf25	0.128397	-0.0148709	-0.0381605	0.525194	0.0847824	0.0872654	0.0557617	-0.112154	0.0680549	-0.349676	-0.370663	-0.195617	-0.0917612	0.263815	0.301923	0.436443	0.567767	-0.410459	0.690076	-0.155451	0.454634	0.291605	0.157392	0.00335895	0.682537	0.317618	0.621902	0.301807
C7orf26	0.532171	-0.246033	-0.0252537	-0.281569	0.339542	0.432535	-0.158233	-0.00204144	-0.118768	0.266147	-0.135069	0.277021	-0.0555016	0.38252	0.36769	0.267214	0.39247	0.45674	0.180051	-0.175626	-0.219213	0.284798	-0.0668994	-0.168507	-0.212339	0.172382	0.161442	0.507354
C7orf50	-0.545656	-0.551264	-0.418626	-0.577931	-0.561694	-0.239879	-0.63738	-0.922961	-0.720077	-0.25647	-0.822713	-0.592257	0.328098	0.00711002	0.11968	0.738039	-0.146946	0.743214	-0.0449389	-0.574043	0.283608	-0.419056	-0.286863	-0.227317	-0.906949	-0.0181947	-0.249859	0.697197
C8A	-0.375417	0.724245	-0.135432	0.453201	0.897574	-0.250358	1.09732	-0.131128	0.845541	0.991179	0.83573	1.74727	-0.181033	-1.86209	-0.968263	-1.45866	-0.609885	0.0875831	0.5375	-1.39552	-1.21617	-1.47455	-1.38624	-0.792206	-1.33366	-0.455368	-0.723346	-0.335272
C8B	-0.429835	0.749045	-0.234384	0.801464	0.925052	-0.666118	1.19463	0.38584	0.846632	1.09385	0.986347	1.92976	-0.232715	-1.23677	-0.715447	-1.24749	-0.265476	0.133903	0.160333	-1.11625	-0.794015	-1.07856	-1.06323	-0.362403	-0.337948	-0.83722	-0.310483	-0.330211
C8G	-0.0873081	0.780913	0.318494	0.426738	0.853044	-0.239395	0.892147	-0.0669683	0.596526	0.703563	0.786393	1.18793	0.153981	-0.951599	-0.772585	-0.948815	-0.512325	-0.213255	0.102898	-0.778663	-0.846563	-0.598916	-0.482768	-0.264266	-0.190951	-0.21642	-0.445226	-0.1755
C8orf33	-0.7344	-0.675157	-0.509411	-0.337969	-0.222928	-0.477218	-1.01079	-1.05744	-0.271125	0.0637866	-0.152887	-0.121353	1.17322	-0.251263	0.512504	-0.200958	0.450798	1.45947	-0.843649	-1.44995	1.55699	-0.467073	-0.529538	-0.319347	-1.22586	1.14646	0.28957	1.39719
C8orf82	0.346033	0.0584866	0.574063	-0.129917	0.156676	0.601742	-0.052215	-0.34699	-0.344961	-0.0394343	0.0936108	0.416708	0.0436654	0.268164	0.713783	-0.503678	0.323426	-0.407761	0.23797	-0.239004	-0.342528	0.275223	0.585762	0.390932	-0.583595	0.885115	0.738102	-0.226663
C9	-0.991672	0.946788	-0.077334	0.822705	1.65799	-1.23558	1.54726	0.153337	0.742897	1.03281	0.855048	2.29264	0.144923	-2.62443	-1.21446	-2.00233	-0.802598	0.0492406	0.620768	-1.33165	-1.05652	-1.99885	-1.66247	-0.200268	-0.500056	-0.502271	-0.859224	-0.172405
C9orf40	1.17838	-0.7935	0.348643	-0.101046	-0.963299	2.05498	-0.531189	-1.10386	0.192238	0.159034	0.368476	-1.0542	0.106826	1.02669	-0.327004	-0.56336	-0.662543	0.511814	-0.931115	-0.838923	0.307392	0.406142	0.256147	-0.693873	-0.746056	-0.445384	-0.714134	0.120454
C9orf64	0.558908	0.00528366	0.404233	0.299174	-0.338557	0.155487	0.12702	-0.785999	0.128903	-0.109073	0.357935	0.228618	0.515203	-0.445605	-0.683731	-0.459609	-0.593875	-0.421447	-0.284481	0.163715	0.193435	0.0619614	-0.149765	-0.292169	-1.31245	0.0154432	-0.593017	-0.693308
C9orf78	-0.545845	-0.466874	-0.940518	0.275918	-0.563094	-0.32014	0.187575	-0.807723	0.0259858	-0.100518	0.0059188	-0.422811	-0.219322	0.00502515	-0.402155	0.815222	-0.378561	0.398042	0.396985	0.192462	-0.264424	-0.281654	-0.576458	-0.566829	-0.386519	0.690818	-0.0475743	0.0609352
CA1	-0.0867406	-0.00502646	0.634933	2.31879	1.02783	0.200863	0.0367997	0.37632	0.0589977	-0.477692	0.2719	0.868137	1.18695	-0.260209	-0.499139	0.430332	-0.677757	-1.73281	-1.04262	-0.481963	0.0446826	-0.521733	0.203934	-0.596959	-0.412663	-0.518806	-0.218334	-1.62642
CA2	-0.0363859	-0.0441787	1.50468	1.97637	0.622428	0.780083	-0.261121	1.47966	-0.161882	-0.664709	0.232326	-0.125931	1.18669	0.43357	-1.10804	-0.236701	-1.61603	-2.21656	-1.32947	-1.45638	-0.382556	-0.00189555	0.99844	-0.847228	0.759284	-1.17928	-1.35829	-1.84258
CA3	1.29584	-0.701476	1.91803	1.83071	0.990077	1.00987	-0.750982	1.5498	-0.325746	-0.384047	-0.0983903	-0.418596	-0.341567	0.114403	-0.790146	-1.04521	-0.182766	-1.04598	-0.907846	-1.03847	-0.459746	-0.213375	1.83811	-1.01779	0.375801	-0.728964	-0.732508	-0.0708367
CA8	0.599698	-0.653424	-0.0621111	0.0369408	0.468999	-0.00300636	0.541957	-0.438644	-0.106038	-0.0428171	0.0761104	0.431386	-0.0500867	-0.0595432	0.424663	-0.200769	0.371164	0.195176	0.409078	-0.109697	0.186577	0.113376	0.0928839	-0.145149	-0.421045	-0.141289	0.668876	-0.0430178
CA9	0.435979	-0.279289	-0.43519	-0.403678	-1.37176	-1.11465	-0.430034	-0.426257	0.0817157	-0.0441097	0.00602915	-0.637808	-0.685162	-0.256294	-0.906154	-0.613782	-0.331307	0.0297023	-0.124942	3.62295	-0.593269	0.0358722	0.434048	0.778405	0.657453	0.495712	-0.0591258	-0.0768759
CAAP1	-0.338213	-0.341816	-0.747975	-0.257766	-0.313706	-0.398367	-0.0293182	-0.442857	0.246975	0.192149	0.166888	-0.633621	-0.528677	0.221557	0.428855	0.661559	-0.42409	0.365641	0.41559	-0.0912334	-0.413672	-0.192239	-0.551806	0.282339	0.0515487	0.554041	-0.86756	0.328572
CAB39	-0.225678	0.0371266	-0.717724	0.538614	-0.262066	-0.742695	0.240191	-0.0218385	0.648294	0.265896	0.120618	0.863962	-0.236104	-0.652468	-0.412487	0.569325	0.59256	0.21471	0.0205574	0.127894	-0.374353	-0.397794	-0.754982	-0.396063	-0.296283	-0.243572	0.612685	0.20296
CABIN1	0.726689	-0.536298	0.390435	-0.111514	-0.254166	0.460173	-0.233203	-0.377688	-0.321972	-0.486886	-0.345575	-0.022217	0.582039	0.197475	-0.272363	0.400187	-0.221856	-0.330028	0.302906	0.34494	0.330724	-0.118946	-0.312454	-0.643439	-0.584613	0.111681	-0.64057	-0.30842
CABP7	-0.919758	0.616073	-0.373394	0.249851	0.452442	-1.58568	0.355611	0.141567	0.938187	2.00931	0.745553	1.58149	-1.32785	-2.63429	-2.42853	-1.13263	-0.325414	0.519976	-1.07473	-1.80705	-1.64512	-2.57221	-2.47431	0.0932373	-0.169458	0.357548	-0.454948	0.0996357
CACNA2D1	-0.454752	-0.255745	-0.406859	-0.196603	0.155159	-0.857303	0.351333	1.76842	0.061401	-0.581723	0.0169773	-0.0316458	0.918107	-0.761114	-0.631621	-0.706345	-0.325509	-0.932525	1.07852	0.317457	1.03017	-0.658757	-0.836001	-1.38823	1.6197	-0.756256	-0.312947	-1.18766
CACNB3	0.0831379	0.0074036	0.0750147	0.0697102	0.0357204	-0.0765548	-0.381016	-0.465019	-0.153428	-0.694347	-0.34647	-0.225994	-0.552225	0.153414	-0.0087778	0.500748	0.487805	-0.591571	-0.459132	-0.97207	-0.831996	0.115588	-0.521043	0.820693	-0.429884	0.245065	0.459985	-0.694119
CACTIN	0.286957	-0.732022	0.584541	0.174426	-0.255716	0.63615	-0.035881	-0.386148	-0.0920542	-0.708496	-0.507532	-0.358321	0.289696	0.33379	-0.340638	-0.0958905	0.0612837	0.573209	-0.276789	-1.01975	0.17043	-0.0930044	-0.282315	-0.228646	0.27724	-0.941878	-0.121419	0.391469
CACUL1	-0.30756	-0.420646	-0.0542028	-0.0264579	-0.0496063	0.116582	0.178664	0.141845	-0.204926	-0.293731	-0.275969	-0.143658	0.632819	0.280712	-0.246941	0.570317	-0.122994	-0.0502183	0.328598	0.59092	0.343876	0.101635	0.0799641	0.2412	0.457894	-0.0659574	-0.343904	0.29746
CACYBP	-0.0935686	0.132032	-0.363308	-0.0965441	-0.360505	-0.376811	0.271525	-0.306382	-0.0699798	0.40856	-0.0965246	-0.337064	-0.150665	-0.579304	-0.816185	-0.248362	-0.254821	0.778231	0.489533	0.863177	0.260916	-0.217904	-0.954304	0.00181157	-0.953647	0.120071	-0.191931	0.688715
CAD	-0.206421	-0.613048	-0.365914	-0.579194	-0.362773	-0.254747	-0.787067	0.20145	-0.525816	-0.326703	-0.471642	-0.341718	0.143573	-0.00304325	-0.39643	0.189266	-0.0136758	0.258847	-0.566603	-0.125716	0.449528	-0.14764	0.0828038	-0.112003	0.594408	1.09438	-0.0089598	0.316869
CADM1	-0.672112	0.579868	-0.303354	-0.362954	-1.27096	0.0445816	-0.423057	-0.66459	-0.808222	-0.465848	-0.137544	0.0365542	-0.0264014	-0.653419	-1.10323	0.950962	0.331074	0.339476	0.256553	0.302083	-0.701677	-0.734584	-0.770912	-0.37006	-0.120172	1.09125	0.997371	0.476119
CADPS	-0.152914	-0.177496	0.161837	-0.166083	0.176953	0.240676	0.147388	-0.392984	-0.106751	0.0444044	-0.189396	0.0462028	0.335946	0.0555044	0.860746	0.118099	-0.101149	0.13975	0.820811	-0.396777	0.55655	0.122691	-0.126962	0.868688	-0.934864	-1.30629	0.127624	0.280413
CADPS2	-0.0613218	-0.864247	-0.49676	-0.465968	-0.249545	0.129102	1.30122	-1.71378	-0.112584	-0.700257	-0.417523	0.691802	-0.940273	0.167338	0.749334	-1.50606	0.575462	0.248381	2.57649	0.676489	-0.697349	-0.341015	-0.528129	-0.904668	-1.61214	-1.62963	0.842436	-0.203324
CALB1	-1.45098	-0.827927	-0.958736	-0.763691	0.0370857	-1.63851	3.78709	-0.836428	-0.334423	-1.10895	-0.345648	-0.452158	-1.57459	-1.52925	-0.478118	-1.74401	-1.92617	-1.84991	4.24389	-0.834126	-1.6728	-1.91252	-1.57185	-2.10609	-1.47688	-1.60482	-1.53497	-2.07045
CALB2	-2.34824	-0.823676	-2.04716	1.0907	2.71055	-3.32513	-1.46413	-0.884951	-0.66725	0.126805	-0.854259	0.0140307	-2.51213	-2.0801	4.5211	1.47658	-1.26756	0.557566	-2.13427	-1.89163	-1.0697	-1.46339	-1.33025	-1.37774	-0.741918	-1.21565	-0.503596	-0.213796
CALCA	0.278771	1.82917	-0.931085	-2.75901	0.0439292	1.22501	-3.38214	-3.57194	-1.83519	-2.82378	-1.39146	-1.47851	-4.26619	-0.0106563	1.25446	-1.88775	-1.25913	-1.86209	-1.71108	-1.62949	-1.74915	-0.111784	-0.645571	5.74705	-1.92753	-2.92297	-1.62976	-1.6573
CALCOCO1	-0.231869	-0.514556	-0.383188	0.13209	-0.288088	-0.342223	0.296523	-0.178658	0.0590284	-0.368773	-0.0892517	-0.191874	0.460777	0.0979026	-0.114344	0.896077	-0.194554	0.137615	0.589238	-0.17866	0.33799	-0.258101	-0.14531	-0.228477	0.29475	0.218371	-0.0695444	0.279846
CALD1	-0.999246	0.771808	-0.54123	2.36706	0.632883	-0.579424	1.16169	-0.94427	2.4731	0.850287	2.05723	1.87941	-0.674505	-2.58622	-2.73178	-2.11672	-1.06334	-1.43526	-0.0273243	0.415327	-2.67734	-2.76381	-2.37084	-1.36259	-2.47338	-1.96553	-1.1816	-0.785249
CALM2	-0.254168	-0.182113	-0.417674	0.252588	-0.296204	-0.467955	-0.00599878	0.156693	0.156001	0.106474	0.0816814	0.193602	-0.732813	-0.410453	-0.0582097	0.423756	0.125762	0.439117	0.275527	0.107682	-0.604734	-0.583649	-0.646511	0.10088	0.225232	-0.0108458	0.188583	0.404136
CALML3	1.6263	0.796807	0.9218	-0.703993	0.646778	1.76389	-0.961743	1.38419	-0.617791	-1.45501	-0.668813	-1.39406	-2.00154	0.933715	2.01796	-1.61765	-2.45359	-2.68658	-1.79799	-2.19339	-2.06523	0.91384	0.505687	2.14712	1.1198	-1.96199	-2.54488	-2.11009
CALML5	0.0826839	3.99142	1.45578	0.334092	-0.00241663	0.207797	0.222156	3.42671	0.288148	0.188182	0.376032	0.206167	-0.283982	-0.882749	-0.827301	-0.536432	1.33824	1.24251	0.252782	-0.635502	1.38411	0.848051	-0.36157	-0.115429	-0.400751	-0.222794	-1.04856	-0.302765
CALR	-0.56737	0.236821	-0.281984	-0.34667	-0.166186	-0.612913	1.16442	0.513225	0.107397	0.219957	0.0273442	-0.898847	-0.753662	-0.675452	-0.195669	-0.56672	-1.40062	-0.328179	1.77008	0.996761	-1.30501	-0.799504	-0.813195	1.20532	0.599214	-0.672208	-1.14139	-0.49539
CALU	-0.455682	0.267337	-0.453952	-0.0869368	0.461426	-0.488001	0.101188	0.728326	0.521796	0.923	0.654251	0.183984	0.205295	-0.734219	-0.310915	-0.341004	-0.493609	-0.0280156	0.141383	0.325284	0.0570107	-0.666664	-0.593535	0.197884	0.632152	0.281301	-0.322604	-0.0896903
CAMK1	-0.50829	-0.0433757	-0.0284602	0.777028	0.527168	0.112814	0.426672	0.129332	0.74966	0.00947325	0.325505	0.248688	-0.00679649	-0.589777	0.102225	-0.28911	-0.594385	-0.585522	0.388503	0.909247	-0.848121	-0.62213	-0.107794	-0.565772	-0.683564	0.221504	-0.41636	-0.638035
CAMK1D	0.287678	-1.03248	0.188331	-0.473945	-0.313419	0.155247	-0.244951	0.11993	-0.440376	-0.884856	-0.903286	0.00541801	-1.17111	0.510502	0.839924	0.646959	1.10305	-0.0130459	0.671598	0.663071	-0.636109	0.613355	0.355134	-0.799957	0.481179	-1.05695	0.83762	-0.440932
CAMK2B	-0.703014	-1.77552	-0.521629	-0.86447	0.0736932	-0.547129	-0.588552	-1.46489	-0.373972	-1.73945	-0.986496	-0.423345	0.621034	-0.405035	1.35756	-0.413742	0.0638898	-1.97331	0.194418	2.90454	0.412159	-1.06544	-1.0392	-2.19709	-2.42895	-2.32342	-0.00265278	-1.527
CAMK2D	-0.791867	0.0148872	0.0610328	0.240791	0.899626	-0.342271	0.409456	-0.54603	0.504729	-0.196286	-0.0418994	-0.139075	0.461532	-0.432858	1.53541	-0.907985	-0.164868	-0.747419	1.35736	1.31984	0.513897	-0.683178	-0.25217	-0.794124	-1.62704	-0.957791	-0.150003	-0.308284
CAMK4	-1.08616	-0.920786	-0.96388	-0.119476	0.427134	-0.375391	-0.588438	-0.243243	-0.294969	-1.10597	0.105016	-0.224312	0.0630587	-0.327933	0.0072996	0.614086	-0.0591193	-0.610739	-0.899272	-1.32422	0.0631234	-0.622088	-0.396908	-0.740882	-0.0516359	3.06335	-0.0553113	-0.107881
CAMKK2	0.326981	-0.850104	0.06185	-0.216759	-0.0228126	0.449151	-0.584043	-1.07891	-0.18857	-0.532895	-0.674674	-0.12471	-0.149249	0.606471	0.419887	-0.00385403	0.413804	0.635936	-0.376552	-0.0990969	0.231063	0.435074	0.57134	0.117155	-0.178197	-0.212674	0.64065	0.631333
CAMLG	-1.08935	-0.382984	-1.07249	0.100922	-0.489505	-0.872294	1.27959	-0.946059	0.274499	-0.0989506	-0.327889	-0.926201	-0.144423	-0.36142	-0.297527	0.130984	-0.694531	0.310334	2.13042	1.02538	0.0670206	-0.615898	-0.769738	0.247786	-0.729539	0.19292	-0.768949	0.291611
CAMSAP1	-0.194638	-0.445004	-0.138906	-0.181243	-0.301527	0.0345832	0.00570799	-0.618357	0.00601764	-0.446538	-0.0662563	-0.32632	-0.325172	0.158065	-0.0678966	0.700674	-0.273064	-0.310915	0.247833	0.636116	-0.323828	-0.0771061	-0.0978363	0.242897	-0.034655	0.354822	-0.205979	-0.161305
CAMSAP2	-0.138296	0.402084	-0.510726	0.5251	0.257723	-0.40207	0.637718	-0.370695	0.584001	0.845915	0.48688	0.0391257	-0.31692	-0.606522	-0.337219	-0.139316	-0.547137	0.755878	0.810055	0.576918	-0.295931	-0.687736	-0.456992	0.870116	-0.415301	-0.273747	-0.130231	1.54145
CAMSAP3	-0.453222	-0.328251	-0.537018	-0.267849	-0.266284	-0.507781	-0.330308	0.186144	-0.265012	-0.259139	-0.387745	0.124425	0.595478	-0.533797	-0.0241028	-0.0186408	-0.234456	0.664337	-0.203271	-0.315217	0.325972	-0.528272	-0.386538	-0.0246987	0.328958	0.494164	-0.377762	0.836763
CAND1	-0.234625	0.00999408	-0.645107	0.0745074	-0.476671	-1.0093	0.128928	-0.623844	-0.186369	0.211338	0.0445212	0.740048	-0.512062	-0.678754	-0.000409433	0.0605512	0.445205	0.217189	0.420091	0.523464	-0.0090764	-0.398277	-0.638072	-0.0480118	-0.802235	0.367683	0.643554	0.274488
CAND2	-0.289728	-0.726804	-0.273357	-0.0595924	-0.220579	-0.0341394	0.023795	-0.0533272	-0.153594	-0.713581	-0.225901	0.0477336	-0.413018	0.241012	0.559501	0.0935309	0.0861806	-0.138538	0.393797	0.147453	-0.0434706	0.0979531	0.220345	-0.0622559	0.209527	0.16946	0.0982658	-0.123434
CANT1	0.245933	-0.338825	0.116666	-0.627103	-0.0994077	-0.198526	-0.232541	-0.490376	-0.473245	-0.0802891	-0.255796	-0.163838	0.00887832	0.0681709	0.523917	-0.241941	0.898885	-0.617851	0.612808	-0.0512669	-0.436079	0.10221	-0.194324	1.79895	0.344281	-0.376429	0.9207	-0.363511
CANX	-0.759871	-0.00942016	-0.565516	-0.257999	-0.241008	-1.08735	1.58784	-0.0877282	0.12183	-0.724597	-0.281469	-0.442621	-0.200271	-0.671101	-0.524233	-0.814402	-0.715364	-0.836091	2.38042	1.68909	-0.135843	-0.701699	-0.588021	1.10597	0.00906905	-0.412991	-0.70425	-0.629425
CAP1	-0.521782	0.496661	-0.412739	0.489781	0.143758	-0.623983	0.194799	-0.335492	1.25907	0.573463	0.571867	0.036334	0.264353	-1.01349	-0.985702	-0.709191	-0.980321	-0.607073	-0.235101	3.06226	0.129082	-0.959999	-0.833836	-0.557456	-0.835356	-0.151499	-0.936697	-0.503422
CAP2	0.326224	0.639748	0.368185	1.45365	1.2621	0.499847	0.969713	0.283082	1.64002	-0.366331	0.521513	0.710749	0.169255	-0.543749	-0.561704	-0.458979	-0.889304	-1.5267	0.730884	0.651689	-0.33418	-0.838118	-0.6605	-0.874759	-0.977642	-0.53392	-1.13832	-2.26751
CAPG	0.386794	0.546584	0.0322536	0.3576	-0.12349	0.100523	0.00704979	0.616408	0.977087	0.217135	0.817581	0.385089	0.00892564	-0.25633	-0.880485	-0.70177	0.104069	-0.795649	-0.552925	-0.704871	-0.693005	-0.105301	-0.0967087	0.186831	0.874721	0.956772	-0.0712008	-0.309281
CAPN1	-0.0441052	0.533271	-0.0369545	0.273894	0.442124	-0.224127	0.566204	0.323634	0.434829	0.158497	0.124082	0.720369	-0.0741431	-0.519601	0.318545	-0.863083	0.527434	-0.310479	0.762354	0.0510701	-0.370735	-0.402578	-0.306825	0.636656	-0.0598956	-0.654692	0.663559	-0.288753
CAPN2	0.357298	0.608138	0.264345	0.522438	0.563607	0.291253	0.676675	0.222077	0.869196	0.075624	0.34549	0.0444514	-0.730756	-0.167152	0.525826	-1.03027	-1.39871	-1.14921	0.898372	1.83254	-1.37144	0.0295353	-0.181012	1.22407	0.131228	-0.541595	-1.22693	-0.969975
CAPN7	0.236691	-0.417	0.0616458	-0.0562964	0.0464007	0.290051	0.464782	-0.0287213	0.187795	-0.228506	-0.11698	-0.280295	-0.17976	0.295429	-0.181209	-0.489421	-0.724331	-0.083299	1.02754	-0.549067	-0.368321	0.321717	0.0817081	-0.460292	0.122537	0.010557	-0.792595	0.161374
CAPNS1	0.285271	0.757381	-0.0453751	0.487647	0.584887	0.0224157	0.704132	0.36477	0.725145	0.026763	0.307067	0.585566	-0.526174	-0.546993	0.32102	-0.923358	0.0800303	-0.531959	0.658953	0.88332	-0.733951	-0.348558	-0.256492	0.997786	0.0887228	-0.517321	-0.0636969	-0.589143
CAPRIN1	-0.324812	0.00349071	-0.748486	-0.0625133	-0.434232	-0.108434	-0.3579	0.148391	-0.339891	0.044536	0.0152867	-0.715587	0.0452541	-0.186507	-0.0170194	0.59609	-0.688975	0.190023	-0.0676351	-0.172964	0.086514	-0.316147	-0.462756	-0.0366865	0.338474	0.251796	-0.51459	0.0361893
CAPS	3.65463	-0.882647	3.15328	-0.71606	-1.44927	3.4602	-1.21645	-1.35273	-0.593719	-1.70424	-0.842056	-1.56936	-2.44144	1.57248	-1.59789	-1.9279	-2.36965	-2.13872	-1.38424	-1.61985	-1.55031	2.10356	1.31191	-1.6891	-1.54253	-1.82813	-2.15359	-1.93991
CAPZA1	0.0813918	0.31067	0.354535	0.483987	0.5196	0.202218	0.417458	0.144047	0.717003	0.718325	0.501762	0.518177	-0.48242	-0.269903	-0.307614	0.0491959	-0.310384	-0.00375619	0.0361452	0.000527999	-0.636251	-0.380035	-0.151892	-0.129959	-0.0284562	-0.605486	-0.000882257	0.192406
CAPZA2	0.275569	-0.00849961	0.297889	0.22969	0.297588	0.153468	0.368466	-0.1459	0.237889	0.207652	0.227556	0.211265	-0.131661	-0.378148	0.0378336	-0.0222234	-0.551792	-0.354218	0.392285	0.500785	-0.345167	-0.319647	-0.228459	0.274824	-0.378035	-0.0878201	0.0908781	0.0555793
CAPZB	0.136494	0.321761	0.340997	0.51218	0.350394	0.162968	0.469599	0.120528	0.42355	0.23542	0.164685	0.337255	-0.437802	-0.460312	-0.310597	0.0334379	-0.380887	-0.254446	0.146768	0.140898	-0.791437	-0.429933	-0.358911	-0.289819	-0.396727	-0.755903	-0.465809	-0.261738
CARHSP1	-0.298944	0.0558103	-0.406643	0.496315	-0.245037	-0.318165	-0.546549	0.107559	-0.236202	-0.79634	-0.274868	0.243845	-0.724326	0.0287663	0.652576	1.30169	0.91915	-0.459966	-0.684089	0.0208155	-0.647544	-0.132243	-0.223353	0.781285	0.437311	-0.7287	0.896772	-0.784549
CARM1	-0.211635	-0.0678459	-0.285061	0.142035	0.127795	-0.678933	-0.0116652	0.443526	-0.173719	0.721446	0.223808	-0.371836	-0.0937509	-0.549469	-0.418374	0.00568444	-0.681307	0.32774	-0.232564	-0.513825	-0.186656	-0.706391	-0.471337	-0.622261	0.440755	0.848567	-0.778778	0.321618
CARMIL1	0.668704	0.0120675	0.23991	0.0971502	-0.318291	0.383969	-0.249231	-0.524557	-0.0753674	-0.124155	-0.0112431	-0.201248	-0.533107	0.229306	-0.228938	0.210653	-0.160042	-0.0985734	-0.191939	-0.254602	-0.244118	0.284984	0.136499	0.0717977	-0.196587	0.078977	-0.23189	-0.0500665
CARMIL2	-1.52774	-0.55908	-1.11272	-1.03116	-0.832286	-1.10483	-0.210731	-0.669058	-0.358152	1.04155	-0.749767	-0.372788	0.32211	-0.389742	-0.510504	-0.840391	-0.132095	0.450451	0.145969	1.17817	0.0539729	-0.442457	-0.227991	-0.348797	-0.604658	-0.379471	-0.305565	0.651824
CARS1	-0.392204	-0.0810414	-0.302893	0.466454	-0.0601638	-0.470173	-0.266668	-0.436545	-0.338219	0.117873	0.0916558	-0.387401	0.281962	-0.691303	-0.626821	1.16731	-0.85891	-0.267495	-0.27959	-0.115243	0.422769	-0.550939	-0.558878	-0.317391	-0.551626	0.308803	-0.650681	0.00365998
CARS2	-0.406963	-0.389161	-0.447755	-0.59748	0.887369	-0.696837	-1.39877	0.158911	-0.559347	0.0950074	-0.87811	-0.875828	-1.47207	-0.390944	0.750072	-0.0563529	-0.591021	0.935989	-0.608689	0.222984	-1.45477	-0.168392	-0.0259792	-0.475015	-0.203337	-0.0669161	-0.820206	0.761949
CASC3	0.0253269	-0.653332	-1.27154	-1.17596	-1.96434	-0.34656	-1.46535	-1.61267	-1.14967	-0.662423	-1.46695	-0.487306	-0.2042	0.477119	-0.574359	0.0669288	0.0840113	0.347265	-0.599837	-0.749603	0.333921	0.0415029	-0.388155	0.330352	-0.425277	-0.245476	0.0922241	0.0564268
CASK	-0.17101	0.0643767	0.169339	0.574432	0.0483347	-0.0370134	-0.0253758	0.239422	0.090868	-0.266476	-0.089807	0.34246	-0.284201	-0.136302	0.348608	-0.138354	-0.0346862	-0.396427	0.00398831	-0.00888724	-0.438101	-0.224039	-0.00169693	0.242589	0.302702	0.148578	-0.0546688	-0.381734
CASKIN2	-0.434693	0.147939	-0.162803	0.454892	0.178913	0.370957	0.0140405	0.433514	0.400055	-0.203251	0.416531	0.194851	0.158882	-0.156719	-0.653559	-0.206516	0.0687823	0.0243058	-0.28841	-0.164136	-0.438428	-0.528434	-0.558471	0.303253	0.263431	-0.700104	-0.192737	-0.022598
CASP1	-0.429049	0.851438	0.0622379	0.926027	1.23468	0.473782	1.2463	0.240981	1.36685	0.23298	0.482522	0.670996	0.634583	-1.47894	-1.68682	-0.83607	-1.13232	-1.29224	0.197162	-0.921044	-1.43161	-1.48743	-0.808624	0.190232	-1.36026	-1.25879	-1.61307	-0.421025
CASP14	-0.0104219	3.23028	1.9207	1.27158	-0.221307	1.5821	-0.0490616	3.52967	0.650255	0.0491851	0.154047	0.342245	-0.679143	-0.793127	-0.140706	-0.688845	1.27285	-0.404981	0.177144	-0.564845	-0.0598773	0.0933002	-0.583207	-0.594488	-0.580868	-0.36853	-0.465457	-0.975486
CASP3	-0.0323441	-0.360822	-0.171033	-0.603012	-0.707256	0.121109	-0.937517	-0.442271	-0.406251	-1.18636	-0.572356	0.443103	-0.435782	-0.320625	-0.380789	-0.486037	0.58021	-0.869297	-0.165123	-0.43186	-0.343662	-0.321813	-0.565441	-0.0702028	-0.471209	-0.134001	0.889226	-0.849146
CASP6	-0.511893	-0.0756429	0.0828787	0.390612	-0.290073	-0.012485	-0.365536	0.734759	-0.280953	-0.504262	-0.0615016	0.463641	0.316132	-0.156232	-0.444052	0.81427	0.415683	-0.561307	-0.769863	-0.993469	0.162447	-0.311921	-0.275302	0.397722	0.721264	0.236796	0.390799	-0.604077
CASP8	0.146566	0.302238	0.0684466	0.211195	0.0881597	0.169746	-0.115989	0.405493	0.0368622	-0.316632	-0.231928	0.251574	-0.407655	0.0782658	-0.490738	-0.135905	0.422444	-0.522419	-0.051393	0.166366	-0.698051	0.327905	0.327598	0.873982	0.883416	-0.512471	0.455073	-0.294791
CAST	-0.45741	1.39834	-0.320385	0.884918	0.523776	-0.341178	0.828736	-0.200213	0.908831	0.44629	0.672933	0.0116227	-0.042119	-0.897086	-0.472376	-1.18443	-1.05074	-0.770881	0.54549	-0.082526	-0.917543	-1.15468	-0.927246	1.94288	-0.690445	-0.913835	-1.27275	-0.475916
CASZ1	1.5565	-1.15418	0.771645	-1.45097	-1.72244	1.77432	-1.91512	-0.933928	-1.28576	-0.871697	-1.50726	-1.99848	-1.06605	1.13034	-0.653322	-0.391824	-0.679594	0.325896	-0.414362	-0.609264	-0.298618	0.686792	0.555698	-0.344171	-0.6859	-0.653177	-0.924083	0.326626
CAT	0.0979921	0.484658	1.17164	0.622227	0.803416	0.874061	-0.313645	0.709688	0.17597	-0.500753	0.0919751	-0.0222616	1.32805	0.322301	-0.594268	-0.958593	-1.07211	-1.61348	-1.14657	-0.711943	-0.71005	-0.198096	1.02305	-0.271583	0.203303	-0.461618	-1.0992	-1.17736
CAV1	-0.340543	0.657655	0.164017	1.88251	1.04073	0.238464	0.636851	0.205704	2.04085	2.09497	2.14621	1.29525	0.0416165	-2.15673	-2.57431	-0.69618	-1.61009	-1.02218	-0.815878	0.442857	-2.20534	-2.19374	-1.64331	-1.52189	-2.24641	-1.6227	-1.79692	0.109375
CAVIN1	-0.0921641	0.525002	0.508117	1.5688	1.66907	0.0996785	0.934057	0.865645	1.80158	0.936762	1.25	1.24708	0.105195	-1.83263	-1.57596	-0.908484	-1.24712	-0.750515	-0.187236	0.10295	-1.79858	-1.79909	-1.47242	-1.29416	-1.35772	-1.56953	-1.48405	-0.170785
CAVIN2	0.0783933	0.305354	0.179907	1.77081	1.89722	0.590021	0.346529	0.168508	1.19611	0.756555	1.32841	1.34387	0.311423	-1.9135	-1.60872	-0.213143	-1.5379	-2.33949	-1.06735	-0.777489	-1.88236	-1.60668	-2.10281	-1.76174	-2.47895	-1.08277	-0.970306	0.370652
CAVIN3	-0.142384	0.437928	0.134188	1.26223	0.77778	0.139042	0.614674	0.384231	1.55273	1.03159	1.06486	1.2438	0.0739065	-1.61687	-2.12811	-1.49531	-1.09858	-0.834514	0.118949	0.328468	-1.60947	-1.89097	-1.64686	-1.75183	-1.7274	-1.25742	-1.25016	-0.316285
CBFB	-0.380298	-0.523042	-0.836529	0.102048	-0.29138	-1.09793	0.245546	-0.414606	0.0502789	-0.142698	-0.244378	-0.883425	0.765431	-0.602394	-0.190408	0.668724	-0.794439	-0.2729	0.284292	-0.213402	0.728799	-0.56521	-0.831426	-0.326856	-0.0652115	-0.359929	-0.829793	-0.24485
CBL	0.419452	-0.0566087	-0.137342	0.338114	0.130073	0.09514	0.338216	0.633037	0.25052	0.39168	0.2037	0.542566	0.782159	-0.406372	-0.274549	-0.387301	0.613239	0.128625	-0.213954	-0.689404	0.233312	-0.139921	-0.21357	-0.0571895	0.83614	-0.00301979	0.793015	-0.114583
CBLB	0.109935	0.0538401	-0.157986	-0.0584792	0.0936231	-0.395401	0.0205024	0.637159	0.165005	-0.267966	0.0369648	0.439937	0.261029	-0.677613	-0.230254	0.58875	0.108623	-0.830168	-0.507328	-0.966893	0.0828244	-0.447104	-0.365757	0.402736	1.41253	0.342568	0.188249	-0.954164
CBLL1	0.00172062	-0.294047	-0.136164	-0.0593512	-0.225768	-0.0140015	0.0354081	-0.197219	-0.18541	-0.283124	-0.246036	-0.337125	0.46855	-0.325906	-0.284528	0.191293	-0.339549	0.182085	0.130138	-0.00792743	-0.115554	-0.465682	-0.317027	0.0386735	-0.187299	-0.190283	-0.474399	-0.0624574
CBLN1	-0.0486589	-0.542161	-0.402461	2.77177	-1.40418	-0.590877	-0.706465	-0.987627	-0.35312	-1.38932	-0.774125	-0.765346	-0.886274	-0.157829	-0.855888	3.24445	-0.98786	-2.28243	0.175865	2.83526	-0.823862	0.353358	-0.0756947	-0.828709	-1.05091	-1.27224	-0.367774	-1.95713
CBR1	-0.226002	0.303278	0.0523053	0.0725431	0.250367	0.0668709	-0.0478513	0.0164191	0.0803974	0.0213712	0.256124	-0.103969	0.636245	-0.0477611	0.288203	-0.695879	-0.361472	-0.163511	0.0645091	-0.166257	-0.150954	-0.216135	0.0569553	0.219058	-0.0188542	-0.250626	-0.3388	-0.186153
CBR3	0.846149	-0.132111	-0.0803916	0.0995156	0.182127	0.0634158	-0.394805	-0.843777	0.465771	-0.590264	0.888893	0.895766	-0.945086	-0.0618098	-0.164656	-0.901205	1.35614	-1.22733	-0.243302	0.173336	-1.12846	0.0912815	-0.129402	-1.56564	-1.36767	1.81072	1.24116	-0.690198
CBS	-4.13311	-0.176141	-0.864166	0.296722	-0.995895	-2.00026	-2.70952	-1.20483	-1.48858	0.201074	-1.81812	-1.78958	3.95107	-1.90772	-2.93982	-1.09977	-1.59391	2.18171	-3.07969	-3.51401	2.94286	-2.4284	-0.910969	-2.05464	-1.06735	-1.34438	-1.87867	1.3298
CBX1	0.0359927	-0.848122	-0.317756	-0.413398	-0.308009	-0.502527	-0.905374	-0.00168368	-0.861999	-0.542346	-1.02575	-0.584072	-1.04478	0.0340866	0.74131	0.643551	0.23551	0.645119	-0.319382	0.0638165	0.173497	0.236117	0.0560705	-0.117615	0.0175495	0.565054	0.140072	0.52653
CBX2	-0.29106	-0.638279	-0.768048	-0.242992	-0.355981	-0.628392	-0.412392	0.389123	-0.495012	-0.718125	-0.35263	-0.656801	0.103306	0.115874	-0.210055	1.43104	-0.274437	-0.403653	-0.968255	-0.895975	0.16179	-0.40324	-0.535078	-0.98922	0.479479	1.23302	-0.351905	-0.628829
CBX3	0.144391	-0.856385	-0.325692	-0.568882	-0.728069	-0.234575	-1.03188	-0.841774	-0.876354	-0.265692	-0.410212	-0.472818	-0.315784	0.171223	0.0974806	0.527649	-0.149188	0.806407	-0.791339	-0.771433	0.403557	0.305592	-0.033307	-0.646285	-0.971	1.27186	-0.196525	0.549848
CBX4	-0.00107351	-0.692048	-0.389695	-0.787294	-0.135023	-0.477724	-0.147811	-0.246329	-0.807848	-1.11171	-1.60257	-0.228554	-0.6042	-0.0922242	0.370667	-0.54557	-0.484702	0.193508	0.513534	-0.0810717	-0.507315	-0.192717	-1.21626	-0.580672	-1.05959	-1.82276	-0.902571	0.175516
CBX5	-0.153533	-0.651639	-0.48397	-0.226571	-0.117453	-0.371533	-0.763149	-0.893833	-0.750007	-0.978203	-0.554235	0.188094	-0.462403	0.043583	1.04361	0.803724	0.584162	-0.0713348	-0.178169	0.590923	0.211201	-0.0273123	-0.580632	-0.330155	-1.12248	0.695111	0.570633	-0.280578
CBX8	-0.411361	-0.970741	-0.838492	-0.793059	-1.30035	-0.643364	-0.122864	-0.629113	-0.539373	-0.55761	-0.932846	-0.863845	0.547404	-0.0592812	-0.147214	0.280024	-0.0534781	0.770332	0.502593	0.591034	0.628817	-0.0268714	-0.584331	0.0119791	-0.432126	-0.245109	-0.051243	0.668595
CC2D1A	0.0276139	-0.422022	-0.17543	-0.110601	0.304674	0.0370306	-0.300613	-0.112936	-0.140776	-0.375999	-0.165539	0.601494	-0.065107	0.198296	0.589279	0.0430709	0.799623	-0.302679	-0.150629	-0.270044	-0.198126	-0.0928975	-0.268698	0.122462	0.200474	0.0708444	0.474262	-0.211414
CC2D1B	0.304756	-0.266445	0.0849774	-0.246073	-0.378647	0.117444	0.0582602	-0.446238	-0.149688	-0.4754	-0.1814	-0.246275	-0.457642	0.111227	-0.071452	-0.0599167	-0.10824	-0.49431	0.355705	-0.0240469	-0.564606	0.0127312	0.168154	0.558738	0.162169	0.456293	-0.0945523	-0.512992
CCAR1	0.154331	-0.313149	0.259749	-0.269556	-0.0557016	0.0719813	-0.492297	-0.287369	-0.32318	-0.710608	-0.723333	-0.330574	0.302261	-0.214214	-0.0129973	0.347214	0.190467	-0.0784352	-0.210758	-0.110132	0.271219	-0.173978	-0.120092	0.0479396	-0.222457	0.162804	-0.174928	-0.186196
CCAR2	-0.416207	-0.827201	-0.494293	-0.554033	-0.113202	-0.429288	-0.389351	-0.32945	-0.610584	-0.635594	-0.629466	-0.00958741	-0.594368	-0.22435	0.591714	0.649312	0.31408	-0.0835264	0.304859	0.0951644	-0.235211	-0.357254	-0.507313	-0.385115	-0.335447	0.191918	0.200368	-0.144286
CCDC115	0.160204	0.0768067	-0.0225436	-0.0338644	-0.682677	0.0913179	-0.201846	0.140621	-0.337878	-0.0835081	0.0691178	-0.204288	0.523891	0.409204	0.123886	0.271	0.840709	-0.223032	0.734834	0.0960858	-0.0908219	0.705833	0.288907	0.480793	0.627055	-0.0169388	0.46967	0.37607
CCDC117	-0.860247	-1.16609	-0.889989	-0.0267149	-0.553512	-1.84986	-1.03393	-0.216399	-0.346445	-0.71977	-0.429669	-0.915782	3.6987	-2.04789	-1.25919	-0.110295	-1.32989	-1.92972	-1.58944	-1.99773	3.5146	-2.09552	-1.96531	-2.22599	-1.31106	-1.44318	-1.86194	-1.87934
CCDC12	-0.520927	-0.697866	-0.724924	-0.106399	-1.11975	0.117577	0.250742	-1.12948	-0.36572	0.034159	-0.776485	-0.919053	-0.0602182	0.0996293	-0.933028	0.933709	-0.393022	1.32567	0.428149	0.214654	0.107626	-0.425131	-0.486918	-0.0570818	-0.965322	-0.146332	-0.619049	0.998597
CCDC124	-0.596084	-0.473459	-1.42815	-0.0482793	-0.875131	-0.98942	-0.315354	-0.42056	-0.29506	0.270694	-0.388586	-0.575798	0.301878	-0.661155	-0.470722	0.784704	-0.431973	0.805868	-0.0816253	-0.434012	0.343677	-0.621002	-1.06615	0.0415261	-0.0122997	0.652196	-0.438233	0.936367
CCDC127	1.198	-0.941809	0.671799	-0.959145	-1.03151	0.432237	-0.968755	-1.31061	-0.742164	-1.75213	-0.94184	-1.29413	-0.0022724	0.899253	-0.311465	0.222536	-0.339687	-0.577669	-0.0704197	0.47926	0.488829	1.00364	1.25742	-0.48531	-0.677933	-0.200431	-0.415321	-0.91339
CCDC134	-0.192392	-0.642648	-0.399748	-0.825724	-0.786491	-0.628656	0.536337	-0.752137	-0.80031	0.298276	-0.455385	0.348093	-0.793064	-0.280719	-0.266973	-0.101396	0.328964	1.06059	0.300467	-0.259654	-0.204047	-0.315779	-0.150943	-0.015555	-0.360174	-0.0138394	0.527012	1.15985
CCDC186	0.236091	0.0768067	-0.0189316	0.026664	-0.091196	0.417701	0.139339	0.298691	0.0297202	-0.740725	-0.388447	-0.563747	-0.0611916	0.308671	0.0126447	0.06168	-0.211821	-0.549367	0.37889	0.0602521	-0.151242	0.174432	-0.00147809	0.448925	0.462548	-0.116984	-0.766031	-0.373305
CCDC22	-0.283712	-0.0791085	-0.230352	0.248517	0.153004	-0.205504	0.212448	-0.175188	0.198565	0.0366574	0.152269	0.131887	0.214988	-0.188257	0.317652	0.0927096	0.0385592	-0.094299	0.422758	0.126346	-0.202858	-0.378341	-0.269497	0.29237	-0.0873055	0.13533	-0.159615	0.350733
CCDC25	-0.218561	0.00619483	0.0184072	0.450934	0.44444	-0.175896	-0.272645	0.133694	0.0106812	0.390571	-0.118213	0.341768	-0.245635	0.394887	0.290061	0.469052	-0.075585	0.441775	-0.472161	-0.739209	-0.386854	0.198555	-0.128898	-0.73751	-0.386623	-0.564258	-0.382661	0.456863
CCDC43	-1.03947	-0.11102	-1.30174	0.239242	-0.00143193	-1.17697	-0.183203	0.346323	-0.112031	-0.57167	-0.183794	-0.804297	0.0373265	-0.595477	0.393998	0.440386	-0.213457	-0.991154	-0.0810903	-0.0771075	-0.157699	-0.669601	-1.11514	0.450464	0.407732	-0.365443	-0.171006	-0.657128
CCDC47	-0.212129	-0.17984	-0.202664	-0.242874	-0.318729	-0.152167	-0.0377554	-0.0195932	-0.281405	-0.273708	-0.533187	0.0802565	0.0251419	-0.145409	-0.29467	-0.422255	0.347733	0.589658	0.209493	0.188011	-0.191002	-0.314603	-0.32931	0.41798	0.314003	-0.364817	0.391451	0.303287
CCDC50	-0.486247	0.21869	-0.292229	0.720673	0.122999	-0.299862	0.348483	-0.116576	0.610407	0.22844	0.685611	-0.0679382	-0.286046	-0.933612	-0.478974	0.814706	-0.898607	-0.135259	-0.0127652	0.13001	-0.681387	-0.928686	-0.833265	-0.0517115	-0.56574	1.04356	-0.940338	-0.0805467
CCDC51	-0.195423	0.197936	-0.19825	-0.0706872	-0.207126	-0.843131	-0.498712	-0.35909	-0.67153	0.0348238	-0.811327	-0.141236	0.18026	-0.00984612	0.0067253	-0.42426	-0.593875	0.84884	-0.176439	0.986124	-0.226629	-0.0055224	0.283966	-0.656458	-0.586298	-1.09043	-0.525253	0.827166
CCDC59	-0.424992	0.111815	-0.433435	0.103413	-0.115564	-0.628263	-0.334572	-0.149856	-0.312538	0.426763	0.176784	-0.408296	0.599718	-0.442618	-0.117631	0.186752	-0.564473	1.02014	-0.981292	-0.783826	0.295788	-0.664818	-0.524911	-0.525496	-0.609016	0.224709	-0.708258	1.00729
CCDC6	-0.0712172	0.259858	-0.290346	0.159269	0.0690632	-0.230666	0.0891571	0.69112	0.39925	-0.090438	0.187417	0.185721	0.0590548	-0.541614	-0.217194	0.250594	-0.254093	-0.358305	0.130972	0.619237	-0.119957	-0.652852	-0.535378	0.986304	0.859447	-0.241223	-0.244795	-0.203246
CCDC61	0.839391	-0.837374	0.658246	-0.488081	-0.320677	0.712788	-0.998228	-0.451398	-0.671363	-0.792768	-0.488103	-0.843588	-0.0110986	0.381547	0.39325	0.124097	-1.40995	-1.36576	-0.754836	-0.342217	0.0942721	0.176018	0.00663478	0.0842773	0.61095	0.639337	-1.49163	-1.03351
CCDC71L	0.185018	-0.120216	-0.150396	-0.293445	0.858069	-0.0772322	-0.128546	-0.553597	0.191749	-0.440127	-0.128344	0.0688138	0.313078	-0.133312	0.77236	0.515458	0.108072	0.367613	-0.34755	0.266219	0.460087	-0.36809	-0.200949	-0.509672	-0.8331	0.441364	-0.21065	0.668653
CCDC8	-0.804696	0.161978	-0.366723	0.837244	0.286208	-0.716475	-0.114742	-0.136298	1.29224	0.293999	1.2765	0.164703	2.08492	-2.40726	-2.92206	-1.96904	-2.01201	-2.7149	-1.73887	-1.88496	3.27144	-2.68918	-2.61577	-3.6211	-1.01809	3.26516	-2.61708	-2.05102
CCDC80	-0.334793	0.524993	-0.489074	0.17193	0.0105846	-0.661208	0.526214	-0.476397	1.39617	2.48726	1.76311	0.184672	-0.869708	-0.852625	-0.929088	-0.494224	-0.481685	-0.450306	-0.27189	-0.301374	-0.385671	-0.208778	-0.264067	-0.440918	-0.136174	-0.260354	-0.705189	0.459575
CCDC86	-0.972242	-0.247128	-1.07158	0.0358538	-0.715157	-0.796026	-0.0246067	-0.979695	-0.189819	0.270336	-0.197956	-1.23255	1.40942	-0.928075	-1.19056	-0.199299	-1.25757	1.50014	-0.0119117	-0.38285	1.36503	-0.946295	-1.21409	-0.362067	-1.36926	-0.276498	-1.65667	1.36677
CCDC88A	0.10959	-0.380235	-0.135946	-0.173648	0.080203	0.0141679	-0.00139853	-0.291029	0.183514	0.0967509	-0.196605	0.466071	-0.101951	0.0129109	-0.184991	-0.68306	1.10476	0.590533	-0.0283222	-0.36669	-0.501724	-0.144153	-0.028196	-0.577806	-0.311622	-0.0927884	0.78776	0.626922
CCDC88C	0.628598	-0.627337	0.228656	-0.589263	-0.66919	0.646137	-0.782567	-0.353034	-0.650028	-0.93641	-0.642113	-0.765036	-1.21411	0.421621	-0.0897703	0.549307	-0.433746	-0.244836	-0.327669	-0.366596	-0.697901	0.360937	0.164971	0.67107	0.0258514	-0.110298	-0.425484	-0.167462
CCDC9	-0.412285	-0.169504	-0.995871	-0.0977812	0.187297	-0.307227	0.168406	-0.389049	-0.0377786	0.292623	-0.0399678	-0.359686	-0.506882	-0.123769	0.453699	0.310102	-0.543673	0.507974	-0.0464679	-0.664776	-0.799056	-0.384125	-0.860032	-0.176152	-0.468395	-0.265104	-0.66163	0.390937
CCDC90B	1.18582	-0.507908	0.827487	-0.744847	-0.635611	0.328851	-0.526841	-0.608752	-0.567021	-1.10766	-0.587754	-0.468857	0.0774022	0.702903	0.0831317	-0.507591	0.248369	-0.0894943	0.0732172	0.0322876	0.0106899	0.82492	1.06702	-0.00808234	-0.0557812	0.666174	0.337487	-0.505221
CCDC91	-0.062762	-0.0406565	0.25105	0.278594	-0.0839017	0.0235374	0.112667	0.108681	0.366466	0.0596161	0.0502601	-0.191167	0.889272	-0.262888	0.129305	0.102211	-0.402115	-0.307898	0.0922684	-0.236101	0.482726	-0.110447	-0.115034	-0.304647	-0.00976011	-0.0300742	-0.460375	-0.11056
CCDC92	0.16604	-0.134628	0.453361	-0.407526	0.182889	0.314407	-0.159155	0.365314	-0.501907	-0.329592	-0.286379	-0.0684317	0.0992451	0.73263	0.479604	0.433853	0.269041	-0.867198	0.474907	0.19109	0.13549	0.366122	0.725202	0.998456	0.819651	0.283487	0.490851	-0.344958
CCDC93	-0.299324	0.136998	-0.492885	0.284809	-0.0601638	-0.300826	0.182066	-0.149273	0.162809	0.122312	0.0249469	0.183875	0.143117	-0.3878	0.0932375	0.0805876	-0.240785	0.138316	0.583626	0.102506	-0.341471	-0.462137	-0.69801	0.189719	-0.588043	0.11105	-0.191311	0.144751
CCDC97	0.354512	-0.300815	0.133636	-0.0944751	0.109141	0.240961	-0.24569	-0.15579	-0.0794535	0.0989347	0.0685065	-0.0355746	0.231935	0.132924	0.327194	0.00723347	0.0838143	-0.0611609	-0.189775	0.0211732	0.203543	0.0474947	0.270208	0.147597	0.167824	0.164147	-0.14982	0.645034
CCM2	0.0940655	-0.380235	-0.317215	-0.0446514	-0.414472	0.117193	0.28593	-0.638847	0.0290859	-0.431107	-0.416153	-0.0494552	-0.2673	0.36547	0.00273552	-0.211748	0.129312	-0.428664	0.217033	0.124656	-0.480715	0.109687	0.2366	-0.702098	-0.230266	-0.722908	0.368176	-0.0919369
CCNA2	-0.0607246	-0.850104	0.0827742	0.344422	-0.0150911	0.548957	-0.368696	0.589178	-0.197544	0.567712	0.132079	-0.306183	0.491112	0.400541	-0.328615	-0.178659	0.121391	0.26072	0.13724	0.517335	0.268277	0.0664439	0.53074	0.411066	0.736959	0.0223936	0.497863	0.246243
CCNB1	0.33303	-0.414502	0.304649	-0.401049	-0.941673	0.0991036	-1.07367	0.213122	-0.742517	-0.843335	-0.596356	-0.985556	-1.05761	0.448282	0.0225544	0.229289	-0.283273	-0.277924	-0.664571	-0.0412649	-0.250028	0.287385	0.447017	0.978941	0.346563	-0.0260788	-0.570163	-0.396645
CCNC	-0.234104	-0.53804	-0.0631777	-0.384721	0.16828	-0.231692	-0.622173	0.47857	-0.610394	-0.54068	-0.843923	-0.16915	0.218453	-0.067873	0.306046	0.185623	0.0996005	0.0498515	-0.190775	0.225022	0.0781101	0.1541	-0.107994	0.385078	0.547852	0.378547	0.237598	0.104175
CCNH	-0.051831	-0.31837	-0.0130202	-0.0691342	-0.125864	0.0823232	-0.237029	0.175819	-0.267102	-0.504567	-0.289679	-0.594211	-0.127929	-0.124918	-0.0358505	0.283368	-0.431145	0.327449	-0.273703	0.0852392	0.11661	0.0476951	-0.0631049	0.129621	0.0146926	-0.0394739	-0.508918	0.507352
CCNK	0.0214551	-0.429659	-0.332548	-0.205718	-0.0701767	-0.219943	-0.410475	-0.355569	-0.284223	-0.345901	-0.120158	0.190728	0.22932	-0.183965	-0.474805	0.95223	-0.252544	0.392775	-0.000638347	-0.164916	0.107817	-0.0736777	-0.384104	0.52099	-0.643221	0.319005	-0.405704	0.265063
CCNL1	-0.437625	-0.461478	0.0489732	-0.105861	0.0681126	0.184562	-0.00201345	-0.695758	-0.301204	-0.217632	-0.162854	-0.51854	-0.179608	0.548412	0.0443558	-0.0828201	0.307801	0.116239	-0.339255	-0.472548	0.23258	0.617388	0.336547	-0.334854	-0.0385439	-0.192445	0.0289167	0.0804646
CCNT1	-0.294168	-0.794492	-1.40108	-0.71467	-0.905773	-0.352237	-0.598952	-0.940072	-0.844442	-0.777031	-0.847719	-0.533292	-0.220722	-0.00254195	-0.522048	0.222113	-0.424444	0.523469	0.131405	0.0145116	0.0362874	-0.194914	-0.789305	0.242091	-0.496288	1.05462	-0.649258	0.363246
CCNY	0.22976	0.155733	-0.4893	0.298137	-0.0598121	-0.377724	0.0427294	-0.144107	0.121534	0.000973932	0.351153	0.217064	-0.00142815	-0.202504	-0.271491	0.109488	-0.21477	-0.358514	0.28533	0.142061	-0.00376078	-0.340473	-0.248532	0.198906	0.554509	0.618021	-0.331274	0.0712584
CCP110	0.0610405	-0.667768	0.0854881	-0.366933	-0.364725	0.37781	-0.484081	-0.00254625	-0.338002	-0.725733	-0.137499	0.382023	-0.359717	0.434721	0.510469	0.433989	0.657609	-0.854768	-0.375929	0.00843059	-0.415663	0.246564	0.06659	-0.652621	0.385159	-0.0135108	0.679489	-0.972038
CCS	-0.00112201	0.28712	0.17209	-0.0223836	0.238488	-0.143247	0.0358994	0.407497	-0.162541	-0.397165	-0.0758156	-0.0948749	0.297298	-0.347407	0.0401112	-1.09108	-0.669921	-0.888287	0.565022	-0.386545	0.0204717	-0.314943	-0.276565	0.208082	0.564099	-0.0634793	-0.444889	-1.26621
CCT2	0.000729645	-0.531516	0.168762	-0.353258	0.128478	0.894259	-0.357402	-0.678021	-0.453759	-0.0731847	-0.18138	-0.0934254	0.576081	-0.523332	-0.243661	-0.237756	0.0440543	0.277515	0.0635595	0.45115	0.344523	-0.387673	-0.231672	-0.329928	-0.369419	0.353361	0.246455	0.314499
CCT3	0.0104702	-0.490554	0.25393	-0.416119	0.137613	1.06744	-0.284357	-0.562005	-0.658103	-0.0817208	-0.372853	-0.0892948	0.516462	-0.691813	-0.454147	-0.238899	0.0598253	0.272506	0.126037	0.448721	0.244693	-0.474586	-0.372871	-0.450821	-0.491245	0.264431	0.250198	0.0749516
CCT4	0.168012	-0.44906	0.373397	-0.275022	0.248105	1.12135	-0.166718	-0.62431	-0.461846	-0.185917	-0.344549	-0.178013	0.653268	-0.605799	-0.415364	-0.234385	0.0590981	0.0610187	0.049077	0.320121	0.0885484	-0.416081	-0.269327	-0.404644	-0.543668	0.108386	0.0312526	-0.0604787
CCT5	-0.0427612	-0.369743	0.268701	-0.319061	0.299804	0.918709	-0.230142	-0.379476	-0.430761	-0.033077	-0.193858	0.00814067	0.431075	-0.491546	-0.204891	-0.107821	0.094025	0.304866	0.00625538	0.499676	0.284248	-0.310131	-0.177508	-0.217866	-0.214528	0.311185	0.185832	0.238433
CCT6A	-0.230074	-0.431321	0.214247	-0.351566	0.152872	0.961617	-0.283595	-0.62478	-0.528183	-0.0201474	-0.419391	-0.103173	0.531437	-0.647592	-0.332868	-0.208691	0.0264505	0.402554	0.170176	0.566953	0.295243	-0.524114	-0.374012	-0.406623	-0.502783	0.288044	0.336	0.272116
CCT7	-0.191429	-0.487939	0.201244	-0.282882	0.156045	0.81065	-0.408468	-0.70947	-0.481568	-0.0369289	-0.242461	-0.127125	0.196567	-0.725625	-0.41956	-0.20914	-0.0324747	0.365636	-0.0419542	0.55308	0.251465	-0.61404	-0.357876	-0.436516	-0.526909	0.305236	0.190639	0.200676
CCT8	-0.0333928	-0.428085	0.361957	-0.339354	0.286566	1.06654	-0.278792	-0.392408	-0.450064	-0.132643	-0.303865	-0.133902	0.439345	-0.775616	-0.458996	-0.230715	-0.000833639	0.326331	0.088636	0.499342	0.223731	-0.492327	-0.37145	-0.39331	-0.335195	0.249979	0.118013	0.100172
CCZ1	0.0343587	-0.386597	-0.0405072	0.310535	-0.362913	0.320711	0.00694427	-0.323532	-0.255311	-0.18392	-0.386497	-0.166277	0.0971482	-0.081237	-0.520786	0.378672	0.116251	0.128944	0.347417	-0.343362	0.0625585	-0.204893	-0.404684	-0.409414	-0.49303	-0.0750432	-0.0160261	0.165569
CD109	-0.179512	0.0798818	0.00539117	0.0779286	-0.0289505	0.0970129	0.0463202	0.0855406	0.924632	0.797726	1.46395	0.44423	-0.231403	-0.031074	0.27817	-0.657945	-1.01472	-0.538565	-0.10704	-0.340373	-0.604582	-0.333222	0.0104415	0.560883	-0.366574	1.72874	-1.00952	-0.285328
CD14	-0.454489	0.264524	0.0905533	0.813815	0.70521	-0.637502	1.53173	-0.188235	0.493032	0.70849	1.11184	0.238494	0.210781	-1.03896	-0.928584	-0.670373	-0.600228	-0.189886	-0.150667	-0.517075	-0.609145	-0.657433	-0.719121	-0.658272	-0.849531	-0.454224	-1.64351	-0.0143129
CD163	-0.312077	0.329803	0.162972	1.42178	1.85484	0.205969	1.76982	1.20455	1.06091	-0.145354	1.44048	0.784972	0.157564	-1.93239	-2.15784	-1.12895	-1.9652	-2.32644	-0.623776	-1.54119	-2.36744	-2.14182	-1.79529	-1.9278	-1.10682	-1.12725	-1.97722	-1.00934
CD248	-0.149451	0.988623	0.173305	0.608901	-0.270758	-0.381682	0.532937	0.174092	0.716695	1.82511	1.533	0.148895	-0.707072	-2.88623	-2.55131	-2.89395	-2.00679	2.84104	0.466985	-2.22996	-2.85358	-2.26587	-2.62895	-2.05022	-1.34159	-0.753443	-1.9452	1.38286
CD276	-0.194618	0.152652	-0.142176	-0.0728524	0.077438	-0.231298	-0.127007	-0.219967	0.225576	0.365532	0.435255	0.801712	0.0948475	-0.0119241	-0.442001	-0.181604	1.0136	0.290423	-0.0982677	0.161638	0.196696	-0.177151	-0.454093	0.233282	-0.00177707	1.01196	0.235583	-0.135856
CD2AP	-0.171063	0.385148	-0.408494	-0.107457	-0.561643	0.0430097	0.318958	-0.885209	0.0943501	0.00257398	-0.198123	-0.54879	-0.509841	-0.151734	-0.258608	-0.380058	-0.542771	0.253707	0.383252	1.17079	-0.698494	0.134014	-0.403128	0.557906	-0.727821	-0.252184	-0.297118	0.231902
CD2BP2	0.0981575	-0.477683	-0.385747	-0.145894	-0.350227	0.152398	-0.1914	-0.24905	-0.147859	-0.315489	-0.149888	0.208518	0.292181	0.241017	0.174075	-0.00927211	0.689731	0.0203688	0.014009	-0.324865	0.501439	0.0160847	-0.453856	-0.211595	-0.300173	0.1682	0.77395	0.0272625
CD44	-1.04191	0.318932	-0.691234	0.530419	0.133101	-0.848688	0.269577	-0.645888	1.20312	2.14414	1.13432	0.128702	-0.664655	-1.03811	-1.14967	-1.24472	-1.16385	1.46684	-0.258813	-1.02831	-0.996824	-1.03643	-1.37295	-1.03313	-1.31049	-0.19704	-0.834654	2.35102
CD47	-2.53939	-0.529222	-1.68297	-0.5286	-0.837246	-2.26612	-0.0906047	-1.04476	-0.221248	0.000947792	-0.706766	1.80337	-0.876446	-1.5692	-1.16775	-0.341238	2.72278	1.42067	0.505961	0.606972	-0.474425	-1.87873	-1.50031	0.340225	-1.7706	0.223815	2.38019	1.06477
CD63	-0.679584	0.201165	-0.315465	0.34345	0.441321	-0.270389	0.367714	0.0432417	0.502145	-0.23276	0.20454	0.182251	-0.069273	-2.27786	-1.34084	-2.0473	-0.590549	-1.19454	1.86701	1.66996	-2.26348	-1.5763	-1.98081	1.51034	-0.868239	-0.609585	-0.364766	-0.994295
CD74	-0.785475	0.33719	-0.948937	1.06625	0.447721	-1.29154	1.39949	-0.47006	1.2953	0.908739	0.839414	0.526356	-0.609728	-1.30344	-0.982405	-0.945977	-1.38091	-0.871796	0.612762	-0.583001	-1.22649	-1.03318	-0.818249	0.317746	-0.930064	-0.70883	-0.893769	0.0347055
CD82	1.36138	0.113501	1.1445	0.130745	0.14596	1.06234	-0.145586	1.09953	0.541432	-0.194699	-0.0262066	0.0281049	0.0644604	0.901531	-0.632694	-0.778553	-0.98987	-1.52054	-0.886776	-0.421983	-1.64761	1.13482	0.763844	0.120297	1.36512	-1.10481	-0.693647	-1.45935
CD9	-0.536913	0.119771	-0.657858	0.378211	0.707324	-1.48855	0.286397	0.987654	0.905944	0.560894	0.474	-0.617605	-2.25269	-0.903522	0.472854	-0.379716	-2.17446	-1.39679	0.656736	3.14913	-2.3393	-0.239036	-0.666302	0.751992	1.18244	1.0106	-1.85142	-0.953802
CD99	-1.30258	1.23402	-0.909578	1.65006	0.861126	-1.72778	0.910008	-0.0695284	1.85112	0.711994	1.33812	0.434347	0.204477	-2.61755	-0.304195	-2.34819	-1.56144	-1.73615	-0.484313	-1.17367	-1.24724	-3.16217	-3.48137	-2.22223	-0.262332	1.86866	-2.04771	-0.925361
CDC123	-0.360736	-0.350428	-0.457101	-0.342611	0.0679416	-0.260786	-0.120905	0.579294	-0.0246904	-0.197182	-0.391103	-0.42298	0.88681	0.121891	-0.495797	0.65161	-0.330465	0.0266421	0.133772	-0.211397	0.658633	0.243148	-0.34927	0.190394	0.372191	0.0833426	-0.409862	0.198935
CDC16	-0.180586	-0.183069	-0.133274	-0.222859	0.0177375	0.0416238	-0.123197	0.118495	-0.0721167	-0.330565	-0.337765	-0.523224	0.370803	-0.0787415	0.30252	0.548496	-0.335724	0.479693	0.0206514	0.0765268	0.553975	-0.218779	-0.317035	-0.141457	0.356329	0.383419	-0.470621	0.29398
CDC20	0.689127	-1.47419	-0.0422728	-1.16429	-1.64745	0.895038	-2.05394	-0.0113522	-1.62402	-1.05186	-0.799224	-0.788001	0.0096039	0.422833	-0.840105	0.250506	-0.269194	-0.449398	-0.687314	-0.524913	0.00414582	-0.0627999	-0.181583	0.480037	0.386517	0.301744	-0.416227	-0.319801
CDC23	-0.0727403	-0.484307	-0.303664	-0.238508	-0.251699	-0.552593	-0.227191	-0.00284186	-0.306096	-0.226174	-0.442401	-0.374023	0.558572	-0.161196	0.0549017	0.0449696	0.119021	0.546385	0.209466	0.204624	0.81728	-0.0189925	-0.159023	0.191491	0.277306	0.243611	-0.0348537	0.405437
CDC27	-0.0275674	-0.399258	-0.273756	-0.0140889	-0.265342	-0.0661947	-0.128814	-0.16582	-0.340266	0.215458	-0.395696	-0.101402	0.316638	-0.0928539	-0.492524	0.400412	-0.169593	0.869922	0.273052	0.0905814	0.307074	-0.344474	-0.0356599	0.13534	-0.245371	-0.332204	-0.196542	0.731773
CDC34	-0.151907	-0.629778	-0.399734	-0.602295	-0.493717	-0.245745	-0.718919	0.491364	-0.660204	-0.165129	-0.713126	0.443765	-0.0764704	-0.0759142	-0.583466	0.0124587	1.16228	1.26408	-0.276297	-0.298015	-0.0228361	-0.0347788	-0.44194	-0.530008	0.814688	-0.435317	0.928912	0.688622
CDC37	-0.17714	-0.134262	-0.215813	-0.0180512	0.00649754	-0.173938	-0.285907	0.343087	0.0046442	0.56212	0.0174814	-0.19442	-0.25213	-0.46891	0.0931765	0.0059329	-0.285384	0.710278	-0.370198	-0.219343	-0.108766	-0.34237	-0.455871	-0.441817	0.230568	0.301364	-0.435229	0.383495
CDC37L1	-1.00895	-0.073174	-0.835125	0.294969	-0.16258	-0.699976	-0.160294	0.191488	0.164218	0.240841	0.0678341	-0.666911	-0.610264	-0.368882	-0.0740187	-0.035272	-0.287246	0.639473	0.38673	0.491048	-0.583271	-0.554209	-0.416802	0.308661	0.53963	0.144669	-0.191011	0.460434
CDC40	0.100727	-0.76648	-0.136848	-0.385868	-0.397981	0.373711	-0.529397	-0.218088	-0.581976	-0.596295	-0.749423	-0.435688	-0.623631	0.182144	-0.0220382	0.328108	-0.0661517	-0.0130329	0.13642	-0.16914	-0.242007	0.0324271	0.0232855	-0.394144	-0.0314426	0.202762	-0.209148	-0.178449
CDC42	-0.442162	0.413284	-0.766525	0.389991	-0.363707	-1.28707	0.0820854	-0.211527	0.550812	0.604868	0.171726	0.338221	-0.473295	-1.22667	-0.871626	-0.586855	0.209795	0.392761	0.31795	0.00777227	-0.488799	-0.604243	-1.14538	0.241328	-0.847172	0.118996	0.133281	0.300995
CDC42BPA	0.14502	-0.0015216	0.169431	-0.0135279	0.1611	0.34351	-0.11033	0.197576	0.237017	0.0535528	0.143858	0.0625871	-0.144168	-0.18277	0.0220604	-0.138957	-0.191789	-0.160466	0.498367	0.384744	-0.502984	-0.207129	0.0115749	0.32316	0.117982	-0.438653	-0.127337	-0.176451
CDC42BPB	-0.189162	-0.151379	-0.141264	0.295632	0.147404	-0.0458297	-0.259474	0.300279	0.145759	-0.169977	0.0315767	0.170558	-0.647893	0.0437346	0.280001	0.499234	0.204772	-0.102157	0.0345945	0.0982758	-0.770321	-0.0629495	0.0734954	0.260545	0.45749	0.101192	0.224309	0.0273296
CDC42BPG	0.673445	-0.971575	0.260898	-1.01134	-1.05644	0.745768	-0.593134	-0.895059	-0.740647	-0.66417	-1.20134	0.142963	-0.174406	0.800736	-0.411174	-0.734965	0.771752	0.729096	0.0205261	0.479604	-0.0138521	0.477532	0.339531	-0.974857	-0.773649	-0.860453	0.284163	0.542671
CDC42EP4	-0.788756	-0.350882	-0.563728	0.549511	0.289031	-0.913591	0.162856	-0.0447301	0.272292	-0.17701	-0.151175	-0.224363	0.123433	-0.950997	0.397666	0.979613	-0.462386	0.0809995	-0.539248	-0.16198	-0.943504	-1.38653	-1.36078	1.23799	0.0820133	-0.606727	-0.484064	-0.149334
CDC45	0.386906	-0.262802	-0.0148213	-0.26852	0.213156	0.0493895	-0.459912	-0.062763	-0.356836	-0.400667	-0.337356	-0.118451	1.11073	0.0755626	-0.0424012	0.433418	0.71852	-0.126774	-0.830144	-0.74711	1.22759	0.0643075	-0.0143437	-0.509349	-0.213853	-0.166492	0.606353	-0.354171
CDC5L	-0.44712	-0.596587	-0.77704	-0.447141	-0.649533	-0.117151	-0.498068	-0.38654	-0.561076	-0.470953	-0.507103	-0.518138	-0.167652	-0.0509144	-0.0485475	0.529284	-0.149238	0.786105	0.052461	-0.128303	-0.0267259	-0.31968	-0.607585	0.123764	-0.342248	0.571779	0.0769538	0.680749
CDC73	0.126975	-0.583119	-0.054215	-0.660868	-0.489076	0.360036	-0.276366	-0.21586	-0.564035	-0.610564	-0.717406	-0.625294	-0.438717	0.607376	-0.0813291	0.237203	0.0247844	0.499473	0.132468	-0.0982017	-0.204378	0.322271	0.0186274	0.192085	0.109238	0.0908649	-0.131843	0.334823
CDCA2	-1.12141	0.0657627	-0.61529	-0.320332	-0.223816	-0.786052	0.92847	-0.685338	0.110754	-0.259264	-0.113908	-0.25844	-0.859227	-0.0575068	0.379159	0.588893	0.0986506	-0.791986	-0.726401	-0.204241	-0.992209	-0.490733	-0.151385	-0.0869944	-0.249858	-0.392166	-0.187328	-0.578232
CDCA3	0.196986	-0.082999	-0.687	0.799286	-0.560138	0.409438	-0.494116	-0.640317	-0.0551176	-0.31976	0.689638	-0.190216	-0.614611	0.0802972	-0.512932	0.46417	-0.641669	-0.846633	-1.00093	-0.611002	-0.515398	-0.313578	-0.577857	-0.183368	-0.592521	0.68191	-0.406058	-1.18032
CDCA7L	0.721742	-0.888778	0.114982	-0.384689	-0.426566	0.967675	-1.01974	-0.344911	-0.776288	-0.117511	-0.25881	0.0793833	-1.45137	0.254284	-0.692424	0.111735	0.603393	0.764667	-1.04659	-1.12971	-0.67479	0.281438	-0.0794787	-1.03652	-0.139083	0.520921	0.219692	0.751956
CDCA8	-0.0971314	-1.03838	-0.504873	-0.735021	-0.587869	-0.000646026	-0.856214	-0.101931	-0.725498	-0.223496	-0.589344	-0.504039	-0.381284	0.693281	0.0675177	0.424671	0.307171	0.90677	-0.694473	-0.525778	-0.416929	0.158866	0.102392	-0.277126	0.417745	0.180435	0.168007	0.609686
CDCP1	0.524143	0.188595	0.247596	-0.707594	-0.399564	-0.107904	-0.513149	-0.289509	0.0468436	0.0296047	-0.030175	-0.232166	-0.619054	0.352022	-0.2185	-0.451281	-0.0698325	0.280115	-0.391692	1.11125	-0.280664	0.608415	0.503383	0.0984353	0.0921045	-0.374312	-0.170815	0.0209543
CDH1	0.293556	0.601196	0.0586061	0.241149	-0.144813	-0.0169014	0.0395446	0.0927697	0.0289957	-0.610639	0.0747276	0.449462	0.4314	-0.237263	-0.363766	0.105423	-0.51698	-1.1459	0.164684	0.520788	-0.292421	0.0268462	-0.285408	1.04592	0.24269	-0.424831	-0.582762	-0.86592
CDH13	-0.268554	0.204976	0.0377476	1.37019	0.81415	-0.622001	0.949666	-0.0979879	1.70404	1.87152	1.49554	0.107894	-0.854417	-1.37797	-1.40581	-0.487272	-1.62223	0.600995	-0.316598	0.604544	-1.42066	-1.24237	-0.800274	-1.00279	-1.06147	-1.0502	-1.59495	0.539908
CDH2	-0.618971	-0.700299	-0.785424	0.276864	-1.04519	-1.05627	0.127806	-0.822164	-0.415422	0.540651	-0.369368	0.267541	0.0287736	-0.450079	-0.549566	0.310571	-0.498344	1.63916	0.60961	-0.631336	-0.541983	-0.66965	-0.846065	-1.06238	-0.777927	-0.0890161	-0.433341	1.10341
CDH5	-0.154379	0.309408	0.0983145	0.945885	0.705405	-0.106289	0.821332	0.409638	0.744564	0.792094	1.05806	0.600846	0.5285	-1.08494	-1.10446	-0.324987	-0.94095	-0.659264	-0.576671	-0.599521	-0.884949	-1.29663	-0.934941	-0.618216	-0.693313	-0.656759	-0.955272	-0.343561
CDIPT	-0.0290649	-0.816498	0.0843381	-0.467257	-0.756098	-0.903168	0.253085	-1.46747	-0.493643	-1.8286	-0.633764	-0.404688	-0.427238	-0.193086	0.508282	0.66585	0.215211	-1.10923	1.08499	1.69744	-0.134267	-0.201812	0.169164	-0.768019	-0.840513	-0.0391319	0.280987	-1.0032
CDK1	0.122414	-1.04034	-0.145989	-0.803544	-0.890104	0.357649	-1.4171	-0.0154068	-1.12883	-0.783375	-0.894125	-0.305712	-0.294118	0.717553	-0.209855	1.03049	1.18758	-0.0678131	-1.56614	-0.581217	0.519483	0.461323	0.449434	0.296974	0.481818	0.295386	0.867338	-0.339969
CDK11B	0.307388	-0.628649	0.0763794	-1.01407	-0.321727	0.453945	-0.803744	-0.209497	-0.798455	-0.710024	-0.746529	-0.641092	-0.335296	0.595862	0.197515	-0.124702	-0.00812342	0.248469	-0.317549	-0.462832	-0.0938984	0.41741	0.230683	0.505148	0.0891707	-0.204292	-0.18886	0.226382
CDK12	-0.688205	-0.197637	-1.1499	0.0259404	-0.00314756	-0.520721	-0.213423	-0.348214	-0.252531	-0.665275	-0.289763	-0.821472	0.45034	-0.378252	-0.651119	0.282841	-0.494628	0.100268	-0.160194	-0.577308	-0.0262874	-0.781713	-1.01974	0.0997976	-0.716263	-0.0610053	-1.00741	0.371331
CDK13	0.24592	-0.317419	-0.39197	-0.852705	-0.521237	-0.243279	-0.427556	-0.573046	-0.723411	-0.76723	-0.853965	-0.489421	0.139079	-0.192467	-0.249959	0.163225	0.014253	-0.072128	0.064622	-0.161774	0.225608	-0.106998	-0.801173	0.394936	-1.02849	0.524472	0.0405456	-0.259403
CDK14	0.0122188	-0.0653911	-0.132008	-0.0541178	0.0392796	-0.16712	0.522307	-0.132939	0.0979728	-0.121786	0.0685002	0.33016	-0.167859	-0.521212	-0.353019	-0.0981711	0.122906	-0.620264	3.01455	2.14409	-0.676657	-0.893604	-0.497438	-0.620339	0.212525	-0.198873	-0.241329	-0.752581
CDK17	-0.250413	0.511829	0.215141	0.0165455	-0.0712955	-0.0122562	-0.411928	0.707102	0.0340198	-0.34602	-0.274159	0.130105	-0.0981725	-0.0574909	0.409108	0.0975191	-0.29762	-0.068161	-0.0216282	-0.0632385	-0.424788	0.0923747	-0.03312	0.0861432	0.311255	-0.342752	-0.476549	0.143959
CDK18	0.0369905	-0.450471	-0.184825	-0.291227	0.0946034	-0.143959	1.10864	-0.327886	-0.0862987	-0.726777	-0.233674	0.0788066	-0.535722	0.118535	0.120321	-0.514627	0.0780173	-0.546846	2.55794	1.44345	-0.868325	0.0522704	0.0835771	0.430182	-0.268497	-0.321963	0.110373	-1.03658
CDK2	0.346546	-0.839166	0.0561674	-0.137815	-0.290034	0.218507	-0.822129	0.0212159	-0.492557	-0.687964	-0.168337	0.00822958	-0.024611	0.340882	0.135913	0.376399	0.756876	-0.121472	-0.967454	-0.441566	0.320221	0.288861	0.040273	-0.483142	0.458897	0.479669	0.472568	-0.494898
CDK4	-0.254919	-0.661973	-0.383963	-0.472153	-0.223553	-0.0990909	-1.171	0.330634	-0.61952	0.20548	0.264889	0.331367	-0.456989	0.137087	0.381675	0.28055	0.846585	1.13351	-0.82267	-0.241719	0.115582	-0.26032	-0.134867	-0.958375	0.727088	1.07649	0.863848	0.900486
CDK5	0.530359	-0.512102	0.422981	0.200076	-0.334772	0.176202	0.53204	0.0098388	0.141857	-0.278291	0.0171354	0.0300082	-0.357041	-0.00766332	-0.597172	-0.441425	0.0109678	-0.710874	0.984232	0.232699	-0.0957516	0.226691	0.120514	-0.636957	0.329498	0.196324	-0.318879	-0.485709
CDK5RAP2	0.220104	-0.559295	-0.104229	-0.0491279	-0.427475	0.0758792	-0.648106	-0.206979	-0.406307	-0.509784	-0.437224	-0.39978	-0.120413	0.232532	-0.00709782	0.67402	-0.177544	-0.5089	-0.497585	-0.298677	0.0440526	0.0194506	-0.0241182	-0.0832666	-0.347099	0.461108	-0.372236	-0.119798
CDK5RAP3	-0.193068	-0.293755	-0.196798	-0.209609	-0.0387332	-0.358742	0.406497	-0.108173	-0.188023	-0.321701	-0.330093	-0.256828	-0.127781	-0.107886	0.382766	-0.131659	-0.14904	-0.141516	1.16019	0.668354	-0.602883	-0.160558	-0.013698	0.290215	0.103715	0.380087	-0.0142569	-0.123344
CDK6	0.486396	0.860648	0.307289	1.70233	0.372409	0.746075	0.673377	0.644938	0.543663	-0.15116	0.430469	1.03972	0.835904	-0.449722	-0.948265	0.00770785	-0.868395	-1.08604	0.607526	-1.45112	0.39536	-0.583712	-0.459545	-0.713126	-1.02101	-0.880278	-0.706897	-1.23787
CDK7	0.108097	-0.334602	0.0328344	-0.458924	-0.761253	-0.112571	-0.334556	0.0194194	-0.596887	-0.530007	-0.508291	-0.708445	0.156768	0.201424	-0.140524	0.390114	-0.932967	0.0524045	-0.0194848	0.0182397	0.509116	0.0396479	0.146562	0.1671	0.590489	0.209766	-0.670094	0.0397956
CDK9	0.180928	-0.604767	-0.0665789	-0.603621	-0.495493	-0.0527016	-0.496454	-0.581621	-0.658607	-0.771865	-0.618667	-0.0241784	-0.319969	0.356951	-0.0863114	0.24487	0.666887	0.24041	0.023155	-0.0548843	-0.0139451	0.454938	0.0637593	0.0228376	-0.459464	0.524472	0.557028	-0.258478
CDKAL1	-0.394022	-0.596782	-0.463575	-0.575271	-0.510652	-0.378568	-0.428509	-0.222198	-0.443784	-0.957576	-0.540506	-0.695144	2.04786	-0.0471119	-0.143725	0.388712	-0.221059	-0.45217	-0.077218	0.302211	2.00039	-0.211049	-0.336544	-0.242277	0.130187	0.378433	-0.359745	-0.368535
CDKN1B	0.649479	-0.0582784	-0.868934	0.609391	-0.34706	1.30815	-0.831932	-1.51604	-0.0923887	-0.43863	0.87116	-0.409295	-0.472585	0.0626166	-0.143053	1.28626	-1.2973	-0.427146	-1.05895	-1.46099	-0.481541	0.105131	-0.781841	-0.741921	-1.18653	1.90035	-1.43041	-0.408758
CDKN2A	0.0998406	-0.7055	-0.0154863	-0.529879	-0.569546	0.0116938	-1.06025	0.425492	-0.612108	0.00916613	-0.308742	0.0817993	0.0350098	0.409906	-0.284972	-0.340226	0.302694	0.693974	-0.629152	-0.338537	0.316755	0.136603	0.420772	-0.378772	1.07742	-3.88e-06	0.543827	0.639268
CDKN2AIP	-0.240868	-0.323626	-0.511817	0.01352	-0.69506	-0.0591638	0.0145076	-0.839736	-0.19474	-0.621088	-0.41817	0.194562	-0.0157674	0.0131049	-0.404411	0.253412	0.195677	-0.198926	0.488817	0.479873	0.0272269	-0.144451	-0.326862	0.0572139	-0.977068	0.207087	-0.00397066	-0.0119255
CDKN2AIPNL	0.374251	0.0810323	0.273406	-0.0558827	0.122716	0.172796	0.23347	0.132891	-0.145608	0.0694052	0.264352	-0.254125	0.53348	-0.0278299	-1.14608	-0.103387	-1.05671	-0.512218	0.262509	-1.74044	0.661019	0.0518283	-0.161879	-0.849547	-0.349058	0.176875	-1.23791	-0.273883
CDKN2C	-0.393984	-1.34106	-0.37762	-0.243777	0.163512	0.0075947	-1.04594	0.374874	-0.703913	-0.232171	0.20523	0.151713	-2.10117	0.516615	1.88381	0.611729	1.4356	0.372548	-1.21196	-0.736433	-1.88886	-0.0535019	0.0872124	-2.57513	1.19427	1.93451	1.38039	0.491169
CDR2L	0.337915	0.0208196	0.169942	0.0554484	0.647491	-0.274691	0.119404	0.606083	0.279662	0.231221	0.182517	0.514306	0.337255	-0.0973558	-0.0266112	-0.443796	-0.200496	-0.707608	-0.454727	-0.392257	-0.355955	-0.0251254	-0.0790612	0.0709794	0.45194	-0.487805	-0.025251	0.0845109
CDS2	-1.04916	-0.382839	-0.807059	-0.231632	-0.68552	-0.902522	0.951104	-0.73802	-0.0176151	-1.28085	-0.37803	-0.613012	-0.388867	-0.237817	-1.72248	-0.564658	-0.438887	-0.648601	2.21109	0.828627	0.0355147	-0.951115	-1.03562	0.428201	-0.551046	0.672426	-0.715406	-0.392684
CDSN	-0.266189	2.37811	1.40458	0.453322	0.120803	0.772473	-0.337383	2.9246	0.153429	0.204806	-0.0202021	0.261118	0.200289	-1.39897	-0.80265	-0.547314	1.74313	0.0170222	0.308085	-0.689659	-0.538807	0.926515	-0.74833	-0.495719	-0.919023	-0.683007	-0.801803	-0.322982
CDV3	-1.59165	0.494157	-1.43267	0.90705	-0.910596	-1.4791	0.372039	-0.626564	0.723367	0.734851	0.632823	0.0468263	0.219187	-2.28964	-1.62995	1.22568	-1.77152	1.17805	0.0862221	0.391997	-0.24868	-2.26163	-2.20279	0.563796	-2.25395	1.18717	-1.75109	0.956461
CDYL	0.176905	-0.751357	-1.12526	-1.07222	-0.70887	0.0409761	-0.905932	-0.932697	-0.705117	-1.32343	-0.866635	-1.56607	-0.0528163	-0.106705	-0.0683355	-0.0918731	-0.977708	-0.826107	-0.556895	0.0734602	-0.190611	-0.183246	-0.462926	-0.283712	-1.05213	-0.0492763	-1.00423	-0.959632
CEACAM5	2.66996	0.093316	0.487455	-0.634686	0.0194908	0.834182	-0.556593	-0.524496	-0.459658	-0.498722	-0.443305	-0.658819	-0.707688	0.482406	-0.0397622	-0.634483	-0.410926	-0.798006	-0.407759	-0.298774	-0.631541	1.43418	0.296702	1.2539	-0.675713	-0.711526	-0.61797	-0.652743
CEACAM6	-0.40321	1.39859	-1.0784	0.249358	0.722005	-0.278466	0.00769009	-0.117448	-0.0729144	0.236265	0.0299446	-0.169439	-1.0312	-0.225847	0.751728	-0.513491	-0.364913	-0.374266	0.0420439	-0.176335	-0.341367	-0.0904495	-0.0842609	2.35652	0.0946504	-0.013851	-0.321665	-0.0505878
CEBPZ	-0.561858	-0.498284	-0.627785	-0.553342	-0.529508	-0.619859	-0.650367	-0.135234	-0.404078	0.0576194	-0.330364	-0.499995	0.018366	-0.214665	-0.422398	0.497647	0.325197	1.78843	-0.667096	-0.126621	0.36241	-0.341464	-0.226964	-0.153253	-0.0163771	0.549261	0.0485711	1.62888
CECR2	-0.436433	-0.181055	-0.431205	-0.0891996	-0.116318	-0.176212	-0.0565969	-0.829381	-0.648706	-0.570113	0.245478	-0.152462	0.291216	-0.282145	-0.127076	1.02776	0.344668	-1.28279	-0.957262	0.205663	0.57302	0.0871581	0.225663	0.0562239	-0.289273	-0.0353549	0.587087	-1.20462
CEL	1.80785	0.0734006	0.733142	-0.880285	-1.30502	1.14943	-0.546284	-0.622115	-0.242521	-1.00052	-0.562685	-1.17682	-0.886214	0.691457	-1.13906	-1.24821	-1.19665	-1.39442	-0.00758983	2.14092	-1.00368	1.25985	0.757228	1.04626	-0.679154	-1.23606	-1.25064	-1.41086
CELF1	0.309855	-0.94601	-0.101472	-0.663565	-0.522378	0.173831	-0.692897	-0.287727	-0.611147	-0.326157	-0.32951	0.0257641	-0.127424	0.450445	0.248287	0.0434467	0.686506	0.166358	-0.0355398	0.153362	0.184429	0.352057	0.34055	-0.0696581	0.202183	0.52728	0.561386	0.0926986
CELSR2	-0.141969	-0.674952	0.172254	-0.0493108	-0.18239	-0.113048	0.0475439	-0.0748653	0.120357	0.748006	0.225678	0.801104	-1.14746	-0.108836	-0.504312	0.151634	0.585801	0.898357	0.631487	0.557405	-0.942882	-0.0389716	-0.0384145	-0.846863	-0.435664	-0.325495	0.669247	1.10708
CELSR3	0.370747	-0.183065	-0.0570578	1.27155	0.276441	-0.161984	1.05615	-0.92297	-0.288185	0.424104	-0.539548	1.4971	-1.84012	-0.128884	-0.308036	0.175312	0.0879716	-0.065002	0.636763	0.0112752	-1.45671	-0.39885	-0.599568	-0.259682	-0.183747	-0.768077	0.0539867	-0.134832
CEMIP2	-0.1556	0.173578	0.309445	0.0954373	0.532945	0.13758	-0.506697	0.417209	-0.0255135	-0.368933	0.264964	-0.183169	0.474415	0.0569791	0.437979	-0.323597	-0.294927	-0.819698	-1.00623	-0.563875	-0.885168	0.125707	-0.00670169	0.934452	0.455678	0.959823	-0.0406181	-0.94562
CENPB	0.753548	-1.24087	0.493844	-0.9716	-0.801751	0.537059	-0.879315	-0.629111	-0.754804	-0.963649	-0.913244	-0.372328	0.715015	0.856972	0.277786	0.0981946	0.476043	-0.29831	-0.329592	-0.233192	0.748201	0.769749	0.665524	-0.83824	-0.748388	-0.550259	0.199975	-0.418602
CENPC	0.0485724	-0.834696	-0.0151691	-0.494537	-0.0592746	0.500995	-0.370275	-0.461571	-0.350897	-0.522726	-0.544336	-0.326101	-0.0479637	0.235035	0.421561	0.192182	-0.154174	-0.0416143	0.0974828	0.398023	-0.0610028	0.199301	0.157192	0.222758	-0.319407	0.02388	-0.109701	-0.073575
CENPE	0.228362	-0.67928	-0.209434	-0.789697	-0.520438	0.272173	-0.830402	-0.377626	-0.593533	-0.727235	-0.554461	-0.280999	-0.599507	0.054206	-0.834204	0.256105	0.499659	-0.0526394	-0.935385	-0.765211	-0.403275	-0.401533	-0.63622	0.697301	0.734973	-0.138145	0.383467	0.293299
CENPF	0.485594	-0.783713	0.106391	-0.544773	-0.865052	0.575335	-0.958309	-0.254598	-0.611553	-0.817631	-0.494922	-0.273451	-0.791519	0.568872	-0.474359	0.374021	0.314767	-0.357737	-1.01842	-0.689724	-0.556198	0.32596	0.237103	0.478756	0.178469	0.332827	0.268389	-0.228715
CENPV	-1.08479	-1.04252	-0.751547	-0.85457	0.137029	-1.09075	-0.546601	-0.66041	-0.966092	-0.761405	-0.835802	-1.15235	-0.329455	-0.407919	0.936006	0.305418	-0.779753	0.54747	0.233908	0.823144	0.0756302	-0.652277	-0.636356	-0.447837	-0.444748	1.23817	-1.09785	0.338287
CEP112	-0.300208	-0.228175	0.10494	0.132035	0.696429	-0.398403	0.223227	0.0856384	0.414082	-0.0580419	0.175269	-0.198723	-0.17294	-0.156708	0.331152	-0.110066	-0.0978973	-0.470378	-0.300126	0.0483207	-0.112134	0.356428	0.707881	0.0769499	0.330919	0.292489	0.206282	-0.343106
CEP128	-0.549324	-1.1931	-0.15157	-0.575519	0.326681	-0.497063	-0.650873	-0.0144729	-0.569964	-0.765829	-0.476668	-0.961073	-0.106454	-0.0158308	0.152969	0.779305	-0.363637	-0.141555	-0.272747	-1.02789	-0.459244	-0.0846245	-0.305625	-0.303071	0.762912	0.294911	-0.253963	0.157078
CEP131	-0.0730166	-0.516905	-0.549461	-0.610447	-0.0382496	0.0375087	-0.869356	-0.0589898	-0.719677	-1.17249	-0.681345	-0.440375	-1.6151	0.0678741	0.257207	0.554499	0.102809	-0.0526261	-0.447208	-0.324269	-1.0926	-0.145276	-0.164959	1.36498	0.165408	-0.252218	0.306422	-0.455749
CEP135	1.09752	-0.804639	0.768181	-0.234799	-0.101978	0.668843	-0.48434	-0.217479	-0.35724	-1.03085	-0.534389	-0.291765	-0.0980591	0.373201	-0.0380894	-0.028758	-0.0434632	-0.459411	-0.607673	-0.444835	-0.297283	0.113024	0.26118	-0.0728543	0.175241	0.173736	0.0852276	-0.230154
CEP170	-0.868125	-0.253937	-0.651593	-0.231371	-0.324685	-0.659179	0.137099	-0.248356	-0.112026	0.0293008	-0.14819	-0.403163	-0.0531341	-0.583899	-0.453815	0.441117	-0.432032	0.4202	0.908691	0.30864	-0.0943208	-0.795243	-0.686542	0.464127	-0.33827	0.247847	-0.453228	0.716362
CEP170B	0.129004	-0.514	-0.0404589	-0.051562	-0.540492	0.414609	0.422078	0.290703	-0.135922	-0.663258	-0.219236	0.0520482	-0.762982	0.259395	-0.40555	0.286325	-0.0319228	-0.281256	0.68327	0.10389	-1.13924	-0.0528847	-0.252555	-0.156017	0.557433	-0.204374	-0.134332	0.000808829
CEP192	0.00415306	-0.0428967	-0.00121382	0.0832765	-0.66072	0.0361837	-0.0296604	0.103321	0.0101051	-0.38028	0.105155	-0.472632	0.432361	0.14211	0.0483836	0.513103	-0.583231	-0.390371	0.000921437	-0.157744	0.18373	0.021529	0.235254	0.315115	0.291535	0.82246	-0.679428	-0.227439
CEP250	0.860923	-0.652819	0.61237	-0.502292	-0.326911	1.10058	-0.292679	-0.33593	-0.385619	-0.712034	-0.535861	-0.72018	-0.483698	0.873155	0.0989959	-0.3607	-0.493743	-0.372889	-0.42888	-0.681502	-0.563651	0.594044	0.443398	0.0823732	0.0909495	-0.349091	-0.46821	-0.36257
CEP290	-0.794062	-0.339582	-0.622999	-0.288711	-0.571607	-0.403211	-0.65396	0.209357	-0.296118	-0.255406	-0.808949	-0.299814	0.725208	0.137087	-0.244791	-0.0433857	0.0822663	0.0754237	-0.324143	-0.124485	0.395998	-0.138523	-0.193591	0.175857	0.240323	-0.171967	-0.26105	0.0435482
CEP350	-0.144495	-0.293267	-0.795478	-0.43488	-0.162335	-0.78807	-0.470719	0.41579	-0.118068	-0.771359	-0.830003	-0.44906	-0.219439	-0.731827	-0.468887	-0.524309	-0.46679	-0.730274	-0.159755	0.10866	0.0650568	-0.455747	-1.24555	0.0386758	0.540328	0.418688	-0.652468	-1.05533
CEP41	-1.16014	-0.530438	-1.09009	1.02035	0.0358074	-1.08425	0.746732	-0.787192	-0.0962663	-0.442407	-0.0263162	0.199547	-0.182293	-0.696599	-0.0558899	1.06258	-0.377842	-0.302444	0.706509	0.273943	-0.106309	-0.981012	-0.869569	-0.427721	-0.596833	-0.138178	-0.30908	-0.152917
CEP43	-0.639121	-0.637181	-0.719077	-0.447261	-0.695547	-0.557799	0.00874581	0.00120027	-0.546673	-0.925541	-0.565785	-0.924503	0.18528	0.273472	-0.0241501	0.533116	-0.290539	-0.944213	0.573447	0.73298	0.206699	0.160441	0.0899035	0.54432	0.784603	0.791336	-0.084882	-0.597634
CEP44	-0.199033	-0.598822	-0.0334774	-0.470027	-0.378246	0.337911	-0.639718	-0.626657	-0.181778	-0.196315	-0.404109	-0.347653	0.112711	0.423492	-0.314951	-0.128513	0.960784	0.771919	0.168841	0.27996	0.166184	0.343064	0.452792	0.324238	-0.287786	-0.634485	1.07626	0.797762
CEP55	0.148959	-1.84865	-0.890301	-0.321171	-1.06786	-0.0328775	-1.67746	1.16613	-0.790434	-1.10837	-0.901163	-1.01423	-1.48626	0.140893	-0.519106	1.38021	-0.222822	-1.03906	-2.59032	-0.739156	-1.51411	0.0227177	-0.490383	-0.446771	0.979305	-0.427156	-0.600211	-1.41133
CEP76	0.269567	-0.546686	0.00526708	-1.12221	-0.860194	0.345636	-2.0435	-0.0540261	-0.727973	-1.28651	-0.937618	-1.74863	0.100813	0.242495	-0.209054	-0.0839744	-0.775786	-0.846546	-0.944289	-0.641422	0.405424	0.169377	0.0838982	0.893938	0.532734	0.297171	-0.806398	-0.571985
CEP78	-0.195159	-1.12703	-0.787461	-0.550175	-0.749741	-0.453465	-1.0365	-0.756304	-0.546584	-0.718252	-0.560603	-1.17722	0.455466	-0.119025	-0.307011	0.786108	-0.467683	0.0103806	0.178482	-0.54745	0.481286	-0.531922	-0.121788	-0.177673	-0.0560567	0.468258	-0.660927	-0.0711614
CEP85	0.344658	-0.656084	0.114835	-0.298398	-0.126707	0.179894	0.0447029	-0.115658	-0.058571	-0.18235	-0.0125518	-0.213094	0.00240149	0.209259	-0.46938	0.253525	0.196216	-0.181105	0.0392129	-0.16458	0.0992203	-0.151681	-0.028114	-0.290835	0.510942	-0.0231623	-0.303797	0.0767551
CEP89	0.205422	-0.450044	0.143339	-0.224019	-0.392524	0.147662	-0.330264	-0.225273	-0.256378	-0.17761	-0.235159	0.0570949	0.286875	0.581118	0.0842228	-0.130951	0.270487	-0.0958429	0.275808	0.257436	0.340829	0.190931	0.327863	0.752775	0.36363	0.727394	-0.00935159	0.513734
CEP97	-0.384808	-0.712347	-0.313496	-0.422356	-0.229215	-0.688136	-0.405598	0.0701442	-0.239523	-0.66794	-0.171553	0.237789	0.0241582	-0.26757	0.352261	0.68106	0.0843714	-0.511418	0.106558	0.0838132	-0.0377831	-0.477282	-0.407127	0.257899	0.381935	0.223617	0.185771	-0.710091
CERS2	-0.953305	-0.176215	-0.877106	-0.493785	-0.772521	-1.1461	0.0442239	-0.135087	-0.471082	-0.774211	-0.434081	-0.645556	-0.236263	-0.0477646	0.0165218	-0.362339	-0.0484543	0.144257	0.889811	0.702463	-0.492432	-0.330891	-0.11279	0.951489	0.200411	0.42569	-0.0822362	-0.262588
CERT1	-0.320749	0.022842	-0.211176	0.0506504	0.38749	-0.190741	0.193752	0.495454	0.0460109	0.0464891	0.0500476	0.0104818	0.510961	-1.05664	-0.0536889	-0.696716	-1.10764	-0.226245	0.654505	0.129402	0.287352	-1.40828	-1.33481	0.483435	0.641405	-0.802911	-1.12013	0.0624059
CES1	-0.993392	1.13548	1.30208	-0.177434	1.87447	0.796051	-0.923805	0.705558	-0.254967	-0.350789	-0.513807	-0.485599	2.56208	0.152357	-0.0291894	-2.19639	-1.18863	-2.2207	-1.76742	-1.88698	0.027683	-1.31027	1.02921	-0.124862	1.01977	-2.19916	-1.17431	-1.89101
CES2	-0.399293	0.819083	0.971779	0.460451	0.935693	1.11213	-0.315845	-0.0869191	-0.404847	-0.366144	-0.00521874	-0.2278	2.13946	0.440965	-0.561985	-2.1619	-1.52966	-1.95604	-1.82142	-1.46185	0.28915	-1.20238	1.11886	0.205313	0.0812593	-2.36265	-1.72435	-2.59736
CETN2	0.661163	-0.353518	0.0700254	0.311433	-0.171405	0.441367	0.320803	-0.258196	0.0683263	-0.493504	-0.0074509	-0.121303	-0.288606	0.477119	0.30088	0.943947	0.0176739	-1.02769	0.434579	0.630599	-0.608604	0.406109	-0.013581	0.120261	-0.0815537	0.450508	0.0108146	-1.00921
CETN3	0.903779	-0.381547	0.561658	-0.367514	0.735453	0.793588	-0.0307669	-0.470397	0.102327	-0.559819	-0.144967	-0.154284	1.70892	0.159181	0.316366	-0.525836	-0.248676	-1.25122	-0.236563	-0.50632	0.959088	0.236447	0.0483625	-0.846097	-1.2291	-1.37675	-0.252972	-0.881954
CFAP20	0.177159	-0.580371	0.0856655	-0.00503626	0.0893891	-0.088825	-0.302536	-0.0463284	-0.141621	-0.12505	-0.373728	-0.0298061	-0.329684	0.0287663	0.494539	0.720646	0.196109	0.707282	-0.00123203	0.740725	-0.0375006	0.0175404	-0.146813	-0.711508	0.113812	0.207726	0.000826113	0.419606
CFAP298	0.0773544	-0.534773	0.0726898	-0.0966311	-0.00498418	-0.168061	0.0292237	-0.0830688	-0.315151	0.00239739	0.0970927	-0.233002	0.222801	-0.202	0.0866969	0.631339	-0.012786	0.253624	-0.0201225	-0.196558	0.431102	0.0410941	-0.173085	0.038994	0.381207	0.278888	-0.030309	0.505928
CFAP410	0.0309915	-0.276756	-0.0462069	0.372482	0.180972	0.384392	0.418191	-0.0600834	0.0185652	-0.103605	0.135027	0.717962	0.0393059	0.211578	-0.249568	0.325513	-0.0364083	-0.431827	0.508419	0.0834558	-0.372724	-0.577498	-0.285827	-0.470542	-0.325899	-0.530342	0.0473833	-0.0503392
CFB	-1.06087	0.698942	-0.816438	0.961338	0.888886	-1.52969	1.38495	-0.116734	1.26955	2.03288	0.549052	1.85705	-0.49356	-2.0554	-1.03343	-1.0492	-0.425406	0.835793	0.36635	-1.30719	-1.27958	-1.79145	-1.4544	-0.311945	-1.0892	-1.88195	-0.566976	0.387971
CFDP1	-1.21143	-0.623615	-1.36202	0.488919	-1.06118	-0.809466	0.116501	-0.464938	-0.235821	0.318281	-0.483361	-1.74203	0.120471	-0.772682	-0.469229	1.47215	-1.40154	0.940767	0.288899	-0.453233	0.424906	-1.01569	-1.17592	-0.898667	-0.328548	-0.422586	-1.52036	0.813115
CFH	-0.537181	0.880067	-0.248742	0.944463	1.2216	-0.828949	0.819374	-0.058738	1.3285	1.40506	1.11203	1.59999	-0.00361217	-1.88802	-1.10946	-1.72057	-1.14761	-0.275796	-0.423439	-1.28214	-1.05146	-1.79369	-1.3337	-1.28294	-0.966247	-1.30262	-1.16842	-0.546938
CFI	-0.599297	0.402744	-0.586452	0.641158	1.01466	-1.21317	1.03768	-0.0562898	0.842187	1.13553	0.652335	1.56476	0.281254	-1.44539	-0.174016	-0.826117	-0.15187	0.20734	-0.189738	-0.879252	-0.461439	-0.934909	-0.930464	-0.31904	-0.132151	-0.350576	-0.238988	0.482975
CFL1	-0.622582	0.650593	-0.677599	0.322266	-0.273806	-1.01819	0.101925	0.295295	0.50018	0.776774	0.0379504	0.601456	-0.500845	-0.949156	-0.467744	-0.261229	0.395054	0.955506	-0.130404	-0.125206	-0.0510197	-0.530724	-0.937183	-0.253348	-0.0169509	-0.661656	0.555891	0.578868
CGGBP1	-1.68565	-0.387884	-1.34503	-0.125033	-1.00486	-1.06657	-0.157358	-0.276745	-0.200891	-0.60659	-0.140136	-0.907828	-0.0707489	-0.423949	-0.175313	0.490082	-0.621178	-0.141221	-0.207696	0.626363	0.311072	-0.835868	-0.896271	0.341832	0.0935393	0.679079	-0.560155	-0.156354
CGN	0.172021	0.074641	0.315284	0.759111	-0.176935	1.27196	-1.3149	0.138683	-0.476759	-1.22834	-0.732266	-0.542035	2.1829	-0.468959	0.0286285	-0.00791953	-0.856948	-1.03444	-1.36503	-1.82508	0.654059	-0.582566	-0.442864	0.761228	0.398087	-1.07124	-0.699486	-1.28111
CGNL1	-0.378646	-0.0471569	-0.00907602	0.514312	0.396737	-0.389549	1.29339	0.0223895	0.40083	-0.453207	0.487166	0.0132924	0.707864	-0.808851	-0.821176	-1.29278	-1.16524	-1.55267	1.93753	2.4319	-1.0796	-0.696288	-0.784907	-0.94462	-1.10183	-0.705715	-1.26643	-0.900924
CGREF1	-1.01056	0.177273	-0.0879805	0.228762	-0.0573967	-0.176836	-0.195388	-1.36082	0.840841	1.43109	0.473385	0.764749	1.0973	-1.78668	-2.00687	-1.88439	-1.22471	1.82522	-0.711378	0.126273	0.263575	-2.75543	-2.07751	-1.82781	-2.21464	-1.08419	-2.20121	2.29657
CHAF1A	-0.556061	-1.21728	-0.624757	-0.967167	-0.413918	-0.291394	-2.03452	0.193415	-1.13915	-0.202416	-0.600452	0.0849499	-0.0538962	0.490352	1.15178	0.102195	1.43292	0.554072	-1.85884	-1.10094	0.335627	0.0869572	0.155991	-0.772634	0.696779	0.644472	1.38927	0.454929
CHAMP1	-0.785622	-0.420079	-0.844474	-0.413694	-0.158612	-0.439099	-0.668519	0.276621	-0.619264	-0.526034	-0.265398	-0.803468	-0.653081	-0.271868	0.354677	0.932431	-0.559397	0.397358	-0.317487	-0.066024	-0.271967	-0.581994	-0.823172	0.324809	0.0869873	1.57976	-0.408832	0.37495
CHCHD3	-0.356119	-0.407617	-0.495958	-0.206121	-0.70381	-0.284131	-0.0847075	-0.842015	-0.174685	-0.715465	-0.366921	-0.196365	-0.38275	0.178789	-0.390454	0.337548	0.163672	0.114235	0.474881	0.608074	-0.540162	-0.0359712	-0.129786	-0.0912446	-0.594841	-0.00275613	-0.00803164	0.163137
CHCHD6	-0.470571	-0.263356	-1.32088	-0.259539	-0.305576	-0.610877	-0.194384	-0.504449	0.0473421	-0.395993	-0.246975	-0.0121176	0.788984	-0.0441044	-0.451987	0.362425	-0.0599439	0.230887	-0.314292	-0.886759	0.447605	-0.46124	-0.310577	-0.305869	-0.535532	0.322089	-0.248066	0.534491
CHD1	-0.329678	-0.488392	-0.0527934	-0.00264998	-0.340135	-0.0335861	-0.145329	-0.306465	-0.209091	-0.128712	-0.310168	-0.504037	0.548506	-0.256442	0.0674383	-0.156927	-0.294885	0.0675922	-0.435644	0.206381	0.96361	-0.441904	-0.325046	0.794453	0.150492	-0.15895	-0.0324768	0.470688
CHD1L	0.0335553	-0.838098	-0.320704	-1.04247	-0.550829	0.162203	-0.527643	-0.0897486	-0.740095	-0.912748	-0.723221	-0.859426	0.628691	0.247705	0.271758	-0.554128	-0.700653	-0.194866	0.605313	0.38804	0.476476	0.06091	0.126261	0.225233	0.169409	0.0613102	-0.668091	-0.0973018
CHD2	0.586742	-0.617714	0.32925	-0.418572	-0.417961	0.349757	-0.538993	-0.622105	-0.473787	-0.607612	-0.613624	-0.343902	-0.374928	0.311696	-0.32014	-0.184872	0.307848	0.363244	-0.115867	-0.330228	0.0363126	0.448747	0.427027	-0.116089	-0.255161	0.478733	0.132318	0.186194
CHD3	0.102797	-0.586835	-0.0879091	-0.291369	-0.0714099	0.119384	-0.186681	-0.563911	-0.227051	-0.474302	-0.293653	-0.22654	-0.713443	0.262301	0.938694	-0.250483	0.0716176	0.561252	0.049149	-0.112161	-0.366616	0.112418	0.15297	-0.469968	-0.799352	0.210931	-0.082954	0.34666
CHD4	0.0151595	-0.908444	-0.214654	-0.712187	-0.552684	0.185329	-0.701633	-0.259614	-0.734605	-0.606218	-0.591913	-0.236425	-0.458217	0.225369	0.0561824	0.310841	0.243541	0.389256	-0.419461	-0.36858	-0.0642439	0.07792	-0.0641892	-0.29117	-0.100848	0.579232	0.127958	0.250855
CHD6	0.710396	-0.649706	0.22821	-0.519652	-0.473879	0.672276	-0.472089	-0.251772	-0.63927	-0.178225	-0.324841	-0.582213	-0.0311816	0.638354	-0.0431456	0.0491085	-0.146698	0.172296	0.0349269	-0.623983	-0.0842972	0.338347	0.168664	-0.0419485	-0.327517	0.138275	-0.163747	0.202608
CHD7	0.402956	-1.15143	-0.339496	-0.675402	-0.31619	0.205014	-0.652824	-0.102749	-0.623547	-0.900754	-0.692633	-0.413135	-0.118238	0.298557	-0.235256	0.112598	0.259782	0.227373	-0.277672	-0.537071	0.00868289	0.0838398	-0.0764145	-1.1882	0.322068	0.421917	0.192973	-0.0840633
CHD8	0.187331	-0.671483	-0.0288655	-0.39918	-0.473	0.325024	-0.5205	-0.337893	-0.218171	-0.681356	-0.275292	-0.661369	0.355607	0.39625	-0.155111	0.0235135	-0.106331	0.54042	-0.439463	-0.42003	0.261497	0.0775035	-0.0746271	0.0748856	-0.138367	0.381014	-0.278346	0.330768
CHDH	-0.237536	0.13453	0.029313	0.477581	-0.682008	-0.154622	-0.266853	-0.244465	-0.427009	-1.62682	-1.3202	-0.704536	1.72998	0.050535	-0.174261	-0.436381	-0.498285	-1.44257	0.531385	2.54559	-0.597117	-0.158411	0.327298	0.315136	0.373974	-0.737865	-0.68219	-1.14302
CHEK2	-0.0741949	-0.638245	0.202289	-0.415203	0.165649	0.0129244	-0.520882	-0.10072	-0.345663	-0.332148	-0.590396	-0.348959	0.446439	0.334172	0.481247	0.441036	0.162474	0.0451941	-0.0320014	-0.300888	0.557533	0.266271	0.314536	-0.322787	-0.0540312	0.229557	-0.0200743	0.469312
CHERP	-0.147457	-0.936387	-0.168998	-0.702243	-0.599439	0.0832692	-0.781156	0.0016877	-0.723886	-0.732279	-0.821436	-0.385884	0.0709165	0.368161	0.338575	0.536122	0.221185	0.218284	-0.276741	0.156696	0.193689	0.0668498	0.149162	-0.240243	0.225566	0.181315	0.0964738	0.013582
CHGA	-3.54694	-2.12029	-3.11302	-1.58995	-2.64923	-3.83441	3.15658	-2.01954	-0.428142	-0.681085	-1.82327	-2.47903	-2.81018	-2.15452	-2.26873	-1.59908	-2.44913	-0.333251	4.71407	3.00795	-2.07936	-2.78395	-2.38806	-2.48791	-2.29883	-1.91522	-2.12419	-0.0391812
CHGB	-3.3972	-1.85405	-2.88358	-1.63904	-2.25029	-3.68787	2.51657	-1.87998	-0.101688	-1.99624	-1.64973	-2.53905	-2.55911	-1.82001	-2.21399	-1.81894	-1.93424	-1.52615	4.30607	4.06311	-1.73285	-1.98555	-1.65139	-2.23803	-1.90859	-2.01313	-2.12107	-1.3416
CHI3L1	-1.34768	0.806735	-0.693386	0.0742974	3.24675	-1.09106	-0.673735	0.445052	0.0216527	-0.103481	0.929097	-0.521607	0.16207	-2.96898	3.63945	-3.3021	-3.31383	-2.48928	-3.77468	-2.62778	-1.39391	-3.35998	-2.59528	1.11847	0.737064	-1.37712	-3.36362	-1.88975
CHID1	-1.17086	-0.390052	-0.768577	-0.624489	-0.191712	-1.07405	0.726093	-0.427605	-0.502658	-0.968116	-0.371757	-1.01753	0.0343314	-0.565467	0.250543	-0.0313474	-0.907482	-1.31286	2.12614	2.26996	0.114675	-0.462776	-0.229159	0.121474	-0.15401	0.94697	-0.638621	-0.574687
CHKB	-0.0942907	0.185661	0.222676	0.637967	0.280065	-0.0676899	0.885164	-0.384977	0.413272	0.100467	0.0736044	0.317016	0.0128617	-0.303545	-0.754346	-0.268582	-0.776895	-0.0042586	1.20986	-0.451581	-0.514146	-0.393111	-0.431679	-0.501809	-1.32125	-0.143532	-1.13959	0.654999
CHM	0.773358	-0.323452	0.572748	-0.1042	-0.373384	0.40141	0.339326	-0.539583	-0.206813	-0.422667	-0.649203	0.14847	0.693555	0.0284399	-0.0579443	-0.0722357	0.443066	0.0327399	0.121138	0.0749746	-0.0912498	0.0555406	0.134811	-0.539794	-0.467037	-0.694305	0.468568	-0.304577
CHMP1A	-0.187585	-0.311636	-0.566353	0.111255	-0.348612	-0.550628	0.264279	-0.425927	0.19712	-0.358693	-0.142396	-0.207292	-0.286505	-0.676055	-0.23592	0.59589	-0.56298	-0.149907	0.673458	-1.15876	-0.584616	-0.946286	-0.719915	-0.363125	-1.0225	-0.17017	-0.776674	-0.283685
CHMP1B	0.0841043	0.364876	-0.255221	-0.397457	-0.845361	-0.596782	-1.61301	-0.751822	-0.914664	-1.7403	-0.251741	-1.61437	-0.0990244	-0.405329	0.0204169	0.598094	-1.50403	-1.53739	-1.49448	-1.04783	0.590214	0.0722312	-0.256216	2.03277	-0.988439	1.63781	-1.72621	-2.33477
CHMP2A	0.042995	-0.193798	0.278958	0.0566001	0.124301	0.302928	0.0107984	0.0348865	0.0581845	-0.381032	-0.139706	-0.0949622	-0.61268	0.291193	0.139132	-0.345434	-0.19051	-0.174269	0.152241	-0.0968452	-0.334566	0.0673371	0.287619	0.208112	0.217403	-0.293039	-0.150987	-0.375383
CHMP2B	-0.47547	0.136652	-0.529339	0.422813	0.167577	-0.134463	0.0862185	0.156299	0.328776	-0.385639	0.173095	-0.312706	0.365172	-0.489075	-0.380756	-0.204108	-1.00261	-0.495145	0.0622287	-1.13079	-0.150391	-0.975775	-1.05548	1.21794	0.415573	-0.38732	-1.12449	-0.425643
CHMP3	0.428111	-0.378646	0.0927032	-0.269576	-0.360734	0.489113	-0.439274	0.227736	-0.191326	-1.00695	-0.420307	-0.36938	-1.08656	0.0129109	-0.138727	0.00349087	0.00518405	-0.464276	0.113013	-0.024152	-1.0113	-0.0245598	-0.0252397	0.101625	0.158489	-0.242683	0.0572456	-0.648463
CHMP4A	0.186962	-0.231783	0.341497	0.204337	0.0916969	0.373667	0.0144416	-0.268346	0.0590552	-0.0185894	-0.0849295	-0.335604	0.27818	-0.000596868	-0.196046	0.00293402	-0.698871	-0.0135699	-0.183789	-0.476595	-0.122289	-0.165687	-0.0214035	0.281682	-0.440196	-0.447201	-0.630259	0.12407
CHMP4B	0.952972	-0.469993	0.600178	-0.127747	-0.0807136	0.636366	-0.316814	-0.199003	-0.180541	-0.832063	-0.401205	-0.0821607	-0.55562	0.509478	0.720772	0.0341323	0.40585	-0.574319	-0.337488	-1.23891	-0.51187	0.732061	0.590495	0.11509	-0.440789	0.0275656	0.144823	-0.76386
CHMP4C	0.522262	-0.140634	0.52539	-0.221501	0.00303821	0.605033	-0.615934	-0.511205	-0.167751	-0.585511	-0.184456	-0.0900239	-0.102136	0.542612	0.544616	-0.30177	0.12218	-0.417647	-0.390789	0.154678	-0.224879	0.482193	0.374963	0.116291	-0.924578	-0.0542799	0.133524	-0.581787
CHMP5	-0.343848	-0.240796	-0.159938	-0.0244936	-0.390785	-0.208978	0.286239	0.349575	-0.119775	-0.428144	-0.188384	0.131948	-0.8754	-0.158705	0.0407211	0.217902	0.256335	0.00873934	0.670829	-0.00647957	-0.504187	0.02131	-0.238535	0.0809116	0.0952447	-0.259511	0.196896	-0.174828
CHMP6	-0.842715	-0.021479	-0.646539	0.322743	-0.0422167	-0.890805	0.424374	-0.183799	0.497989	-0.02948	-0.090084	-0.400321	-1.08654	-0.332479	0.339841	0.46654	-0.0729411	0.645424	0.842242	0.13403	-1.22848	-0.521117	-0.323755	0.299741	0.309296	0.343035	-0.172665	0.52492
CHMP7	-0.833864	-0.647075	-0.743508	-0.0275929	-0.157733	-0.74429	-0.0760316	0.432511	-0.473775	-0.436557	-0.39912	-0.207174	-0.3035	-0.242785	0.587294	0.752711	0.131075	0.0421967	0.397492	0.269522	-0.302729	-0.534991	-0.362752	0.0887077	1.00408	-0.290213	-0.00893712	0.189311
CHN1	-0.0505275	-0.271767	-0.570823	-0.00577621	-0.106441	-0.822675	0.0275308	0.143584	0.0344209	-0.145442	0.242702	0.176229	-0.148735	-0.53744	0.491171	0.120132	0.116101	-0.328507	0.0184501	0.505105	-0.403236	-0.336762	-0.555484	-0.449194	0.551523	-0.132126	0.139202	-0.452219
CHN2	0.193677	-0.815897	0.18802	-0.454792	-0.527339	0.0640022	0.738099	-0.65156	-0.367872	-0.207229	-0.408055	0.36558	-1.20711	0.781221	0.334615	-0.340223	1.03065	0.356931	1.41032	-0.279116	-0.968401	0.622557	0.687311	-0.543345	-0.121892	-0.561089	0.711915	0.301182
CHORDC1	-0.193396	0.0224774	-0.452435	-0.0811988	0.272175	-0.185216	-0.130872	-0.260887	-0.0196607	1.16489	-0.260616	0.0837293	0.66708	-1.0433	-0.371638	-0.962403	-0.40545	1.0151	-0.476934	-0.892936	0.386107	-0.590696	-0.891791	-0.0479771	-0.881463	-1.13574	-0.322242	0.644588
CHP1	0.673786	-0.083774	0.464675	-0.146502	0.480706	0.54471	-0.249523	0.0153758	0.0770764	0.0559435	-0.0676395	0.2061	0.460772	0.311753	0.0520149	-0.4959	0.189599	0.240411	-0.0956179	-0.0618206	0.0595668	0.418061	0.369434	0.32313	0.011089	-0.42585	0.235795	0.106756
CHPF	0.342869	-0.113455	-0.321934	0.0558985	-0.0715574	-0.106119	0.281462	0.281961	0.139803	0.181985	0.342481	0.239029	0.0558454	-0.0196366	-0.0397614	-0.28365	0.501231	0.223905	0.769142	-0.270738	-0.107056	0.539207	0.277854	0.342197	1.73965	1.36083	0.628155	0.0299714
CHPF2	-0.186815	-0.167684	0.048388	-0.390247	-0.0151736	-0.178984	-0.421621	0.165286	-0.200036	0.138074	0.0588988	-0.104017	0.0291424	-0.104932	-0.420391	-0.117714	0.388477	0.0232886	0.545436	0.51973	0.469401	-0.297376	-0.118799	-0.225644	0.541759	0.440919	0.123785	-0.0493109
CHRD	-1.4187	-0.586016	-1.40592	-0.565939	-0.730425	-2.26791	3.54856	-1.79441	-0.0271878	-0.0137298	0.642268	0.834435	-1.68804	-0.9868	-2.00721	-1.74502	-1.21322	-1.76334	4.19233	-0.858515	-1.67979	-0.982538	-1.42487	-1.09314	-1.4347	-1.15894	-0.864503	-1.63811
CHST14	0.534381	0.7727	-0.0709833	0.0505896	0.215153	0.017504	-0.204606	-0.114552	0.0566612	0.537147	0.75775	0.897866	-0.399792	-0.253689	-1.20872	-1.08821	-0.250064	-0.162441	-0.0686396	0.926101	-0.668205	0.025821	-0.485817	-0.440932	0.364825	0.42861	-0.187846	0.387031
CHTF18	0.578877	-0.529222	0.410606	0.380697	0.143713	0.324478	0.0317472	-0.405304	0.0314205	-0.713464	-0.0688429	-0.75751	-0.252343	0.150036	0.193078	0.3834	-0.325856	-0.27508	-0.769864	-0.928761	-0.111254	0.0401326	0.0135265	-0.332783	-0.0711195	0.001584	-0.521902	-0.128214
CHTOP	-0.55773	-0.804344	-0.88886	0.223822	-0.674466	-0.420575	0.211375	-0.819596	0.0165026	-0.402786	-0.295459	-0.441473	-0.235985	-0.234089	-0.170449	0.640098	-0.41892	0.657052	0.644964	0.330944	-0.188778	-0.674816	-0.857417	-0.210719	-0.84617	0.71695	-0.495084	0.41778
CHUK	-0.0164634	-0.444051	-0.208566	-0.00247565	-0.163023	-0.0649716	0.0539938	0.017278	-0.0663356	-0.206705	-0.121545	-0.187693	-0.215723	-0.326923	-0.446548	-0.239685	0.0713089	-0.808728	0.24896	0.0204243	-0.368977	-0.125914	-0.182726	-0.376344	0.324084	-0.517847	-0.248417	-0.873418
CIAO2A	-0.0698315	-0.533353	-0.167177	-0.061695	-0.248776	-0.020613	0.185679	-0.613645	-0.224574	-1.13079	-0.0909578	-0.0261999	1.44851	0.0607543	-0.24933	-1.10827	0.0172302	-0.788544	0.545271	0.079693	0.216319	-0.853377	-0.705892	-0.14219	-0.228953	-0.0882131	0.0888849	-1.2724
CIAO2B	-0.140597	-0.199582	-0.211496	-0.00240125	-0.206384	-0.159877	-0.0241371	0.303581	0.00960763	0.310069	-0.14334	-0.350898	0.348504	-0.035253	-0.610513	0.59075	-1.04195	0.428265	0.547733	0.385994	0.310325	-0.0119234	0.179243	0.282588	1.38094	-0.910805	-1.03031	0.673541
CIAPIN1	-0.506471	-0.295791	-0.38046	0.0187734	-0.105579	-0.486371	-0.378364	-0.0113837	-0.20209	-0.245579	-0.252146	-0.5261	0.335032	-0.39474	-0.0309972	0.542632	-0.59446	-0.0144165	0.18739	0.310415	0.336832	-0.784538	-0.739481	-0.534066	0.183513	-0.137305	-0.723154	0.00489919
CIC	1.06424	0.161425	-0.399966	0.209982	-0.349114	0.835234	0.550532	-0.175772	0.517095	-0.336643	0.39476	0.05624	0.528478	-0.168088	-0.755145	0.803997	-1.00465	0.0389564	0.421703	0.224943	-0.368762	-0.558393	-0.769682	0.361092	-0.928525	0.260255	-0.992914	0.172575
CIP2A	-1.26033	-0.769073	-1.05725	-0.540242	0.140407	-1.25253	-0.945939	1.35366	-0.452331	-0.828885	-0.496007	0.0495037	-0.437891	-0.55259	0.299434	1.03537	0.716647	-0.645151	-1.63942	-0.809451	-0.0388583	-0.95541	-0.649902	0.0575912	1.78916	0.677761	0.853446	-0.370118
CIRBP	0.1741	-0.943591	-0.223781	-0.618761	-0.980802	0.0478515	0.263979	-0.0487289	-0.705132	-0.631739	-0.512146	0.941594	-2.08653	0.0129109	0.595077	0.629477	1.62805	0.333929	1.13041	-0.418902	-1.68946	0.132573	-0.372858	-0.372298	-0.0760007	0.570232	1.53565	0.216419
CISD2	-0.63801	-0.45973	-0.387786	-0.477496	-0.714254	-1.01048	0.301241	-0.66131	-0.37523	-0.588641	-0.564317	-0.0425401	-0.0344946	-0.1176	0.0202013	0.108846	0.854903	0.0331842	1.1268	0.846882	0.19409	-0.176581	-0.0479368	0.731572	-0.305649	-0.399798	0.927795	-0.286364
CIT	0.0752793	-0.654575	0.00317066	-0.0681139	0.214009	0.316827	-1.23327	-0.172494	-0.560933	-0.868416	-0.731906	0.0188157	-0.89473	0.0174475	0.836355	1.51494	0.329266	-0.474226	-0.857961	-0.713721	-0.613192	-0.00410037	0.076415	0.318502	0.235546	-0.31055	0.365723	-0.801099
CIZ1	-1.00893	-0.136069	-0.398244	0.0659025	0.16598	-0.870601	0.0274025	-0.229412	0.160907	-0.212236	0.28242	-0.471675	-0.634216	-0.551471	-0.220781	0.32446	-0.432945	-0.284282	0.0799957	-0.319717	-0.676737	-0.712258	-0.764986	-0.42666	-0.876433	0.181378	-1.02629	-0.617077
CKAP2	-0.053213	-1.33979	-0.416085	-0.711452	-0.259653	0.691578	-2.12363	-1.0215	-1.15987	-2.00868	-1.52012	-1.16042	-2.64727	0.583452	1.28088	0.954203	-0.221238	-0.576736	-1.12649	-0.987149	-1.03195	0.205257	0.295516	-0.199676	-0.0158868	0.178671	-0.413134	-0.427875
CKAP2L	0.638427	-1.73956	-0.638769	-2.26362	-3.01615	-2.06899	-3.41947	-1.75579	-2.664	-3.09134	-2.33032	-2.87502	-3.24835	0.496199	-0.391627	0.518195	0.780863	-0.640584	-0.609343	-0.253624	-0.519238	0.658323	0.87202	-0.335892	0.52633	0.518188	0.417179	-0.652508
CKAP4	-0.846073	0.280998	-0.629729	-0.0420337	0.274192	-0.999929	0.496946	0.293368	0.528107	0.906213	0.503083	0.927495	-0.311871	-1.30344	-0.362281	-0.892903	-0.124601	-0.403263	1.25702	0.97993	-0.717156	-1.50593	-1.18843	-0.0941597	0.0798339	0.871822	-0.272724	-0.0927641
CKAP5	-0.49222	-0.321901	-0.485413	-0.290026	-0.276686	-0.461197	-0.109104	-0.122774	-0.144743	-0.00112959	-0.101588	-0.0552538	0.00545278	-0.0917681	0.055016	-0.19403	-0.0569288	0.257147	0.130111	0.330223	0.330052	-0.211343	-0.184318	0.165755	-0.0393558	0.664366	-0.0584076	0.291867
CKB	-0.0177501	-0.521737	-0.0357711	-0.248455	-0.556774	-0.136577	-0.497912	0.0751244	-0.787414	-0.0687029	-0.65495	-0.0303071	-0.570081	0.275138	0.360494	0.429521	0.490713	0.0563627	0.332073	-0.268641	0.0633338	0.0204115	0.181058	0.18623	0.887399	-0.750229	0.469117	0.0840241
CKM	0.548085	0.094271	1.07123	0.342126	0.576353	3.17894	0.15952	0.345185	0.325648	-0.444788	0.61224	0.064464	-0.018666	0.0965638	-0.352455	-0.908136	-0.279534	-0.771832	-0.875724	-1.1112	-0.537652	0.217888	0.784153	-1.61082	0.419846	-1.12315	-0.737298	-1.2018
CKMT1A	0.950966	-0.293806	0.553779	-0.838131	0.538146	0.641156	-1.02751	-0.389993	-0.187116	0.676426	-0.660591	-0.320817	-0.0200492	0.0629617	0.273413	-0.636732	-0.418212	0.883927	-1.01011	1.39358	0.282516	0.312939	0.356033	0.091706	-0.573607	-1.13363	-0.307556	0.888037
CKS1B	-1.15347	-0.532364	-0.634569	0.70171	-0.10509	-0.189022	-0.701423	1.9377	-0.243791	-0.526924	0.248708	0.690212	-1.4068	-0.339607	-0.508542	1.4177	1.44248	-0.124776	-1.37183	-0.443485	-0.567531	-0.776568	-0.889862	-1.14179	1.1049	-0.0467346	1.57876	-0.78241
CLASP1	-0.834509	-0.606931	-0.768752	-0.0722599	-0.771227	-0.78301	-0.142373	-0.556746	-0.205211	-0.364814	-0.0727667	0.163484	0.454047	-0.346774	-0.736671	0.509139	0.0832684	-0.155389	0.181818	0.344626	0.721551	-0.673892	-0.640092	-0.192522	-0.217437	0.867093	0.116146	0.0524331
CLASP2	-0.747962	-0.232038	-0.24747	0.140362	-0.259063	-0.48874	0.486134	-0.130952	0.205532	-0.00175159	-0.0659857	0.256529	-0.377806	-0.409966	-0.545816	-0.528167	0.247805	0.230895	1.06896	0.85137	-0.178441	-0.697501	-0.416151	-0.0410013	-0.427194	0.0181078	0.0342697	0.336619
CLASRP	1.56774	-0.821044	1.22427	-4.27175	-0.1091	1.85994	-0.972389	0.0573742	-3.23986	-2.38404	-0.447696	-0.687145	0.820643	0.510009	0.72459	0.103189	0.44995	-0.703007	-0.548886	-0.281653	0.587171	0.440794	-0.243517	0.332291	0.50552	-0.0016398	0.0280166	-0.380834
CLCC1	0.218068	-0.00502646	0.261949	0.244479	0.218946	0.0849661	0.0812991	-0.112236	0.37764	-0.391048	-0.0594218	0.589875	0.393576	-0.242131	-0.471425	-0.0193643	-0.0243456	0.106659	-0.226145	0.153535	-0.212707	-0.244896	-0.0608248	-0.232365	-0.635447	-0.440501	0.0234985	-0.101153
CLCN3	-0.723428	-0.379816	-0.605302	-0.48892	-0.616872	-0.794954	-0.219206	-0.507138	-0.411144	-0.266782	-0.752775	0.586459	0.247521	0.189281	0.077881	0.077261	0.888654	0.478705	0.0795641	-0.200668	0.306962	0.417618	0.345507	0.00827872	0.0475985	-0.215998	0.514326	0.515168
CLCN7	0.10334	-0.168631	0.0299385	-0.0293261	0.3082	0.213241	-0.345927	0.133428	0.295303	-0.162523	0.168312	0.209681	-0.351422	0.0930167	-0.112491	-0.453978	-0.0807713	-0.885802	0.618731	0.130896	-0.376365	-0.148121	-0.0386564	-0.0540392	-0.126609	-0.241947	-0.234432	-0.547141
CLDN3	-0.330873	-0.908185	-0.953534	-0.461998	-2.11554	-0.846983	0.41784	-0.951078	-0.9756	-0.854078	-0.774569	-0.710479	-2.20731	0.298577	-0.266706	0.943617	-0.429009	-0.622216	0.884872	0.479289	-0.626595	0.448082	0.329852	0.325179	-0.0121411	-0.364729	-0.20394	-0.567698
CLEC11A	0.451738	0.741775	-0.495808	1.86593	0.439116	-1.15686	2.20014	-0.619723	1.51618	1.14498	1.01185	1.39481	-1.27402	-2.14786	-1.52337	-2.39145	-1.86671	0.430051	1.04853	-1.16759	-2.44843	-1.53967	-2.36998	-1.88213	-2.02928	-2.1272	-2.36814	-0.201159
CLEC16A	-0.339242	0.0816089	-0.388931	0.316112	0.0395018	-0.277371	0.0864986	-0.00340338	0.0663116	0.191053	-0.0651652	0.56262	-0.379795	-1.09462	-0.323664	-0.0980341	0.0432028	-0.0952643	0.767452	0.0496268	-0.312378	-0.782629	-1.03417	0.312592	-0.903912	-0.286313	-0.107199	-0.0983449
CLEC3B	0.274753	0.412285	0.233756	1.43785	0.853881	-0.370035	0.806033	-0.0986345	2.92721	0.456517	0.719633	1.68094	0.0912919	-0.963706	-0.391055	-0.848077	-0.56995	-1.24072	-0.0893783	0.279618	-1.14332	-0.378681	-1.18289	-0.24585	-0.805409	-1.38706	-0.669449	-1.03731
CLGN	-0.103041	-0.688539	-0.207813	-0.628571	0.651478	-0.414956	0.131675	-0.353491	-0.568475	-0.53595	-0.210051	-0.179898	1.94113	-0.160725	1.2733	-0.451462	-0.656084	-0.0673714	0.0929063	0.126739	2.23185	-0.284792	0.0564578	-1.04397	-0.146542	0.402147	-0.943193	0.184496
CLIC1	0.514684	0.394626	0.117706	0.435453	0.118793	0.147386	0.261192	0.0110607	0.479121	0.19352	0.158901	0.0723953	-0.252717	0.106216	0.355773	0.0184885	-0.286088	-0.580408	0.242168	0.442202	-0.427855	0.37407	0.032086	0.863028	0.0341859	-0.500382	-0.139137	-0.747573
CLIC4	-0.175187	0.459085	-0.433176	0.839708	0.222071	-0.492874	0.230625	0.910525	0.77225	0.882719	0.533201	0.697627	-0.697404	-0.455175	-0.451947	0.829738	0.150705	-0.24471	-0.800942	-1.11611	-0.650951	-0.296587	-0.566424	-0.109835	0.469214	-0.866903	0.56008	0.0380477
CLIC6	-4.77711	3.08021	-3.16615	-1.26682	0.885259	-3.71638	0.649119	-2.18498	-1.05705	-2.87293	-1.4044	-2.43082	-2.44609	-2.34553	1.42227	-2.04146	-2.05741	-2.47508	0.904406	-2.03862	-2.05486	-2.14664	-2.09863	6.37526	-1.31888	-2.14783	-2.63074	-2.01334
CLINT1	-0.58731	0.155121	-0.736603	0.0785255	-0.051235	-0.728945	0.53157	-0.0766724	0.256217	-0.240233	-0.219573	0.0552116	0.132804	-0.644655	0.557014	-0.191226	-0.220385	0.0512131	0.461341	0.2107	0.0298841	-0.397703	-0.389113	0.483518	-0.018246	-0.298952	-0.244558	0.146881
CLIP1	0.290204	0.211685	0.290138	0.365211	0.408678	0.209403	0.319336	0.169177	0.343952	0.0265536	0.15311	0.408384	0.268299	-0.125792	0.134469	0.0719665	-0.0620479	-0.443258	0.255551	0.0396725	0.0385795	-0.100726	-0.131784	0.447428	0.0120019	-0.704225	0.00558321	-0.477188
CLIP2	-0.162772	0.0110022	-0.399743	0.257753	0.236205	-0.186174	0.616928	0.179444	0.410396	-0.00497281	0.175993	0.232641	-0.282886	-0.518675	-0.0919857	0.119501	-0.0147523	-0.720187	1.06814	-0.356324	-0.968994	-0.498427	-0.641515	-0.0814934	0.0758496	0.466958	-0.0133657	-0.589214
CLK3	0.432328	-0.301704	0.254184	0.121258	0.343044	-0.0450058	0.29034	0.0128634	0.219527	0.259721	0.110255	0.330079	0.304353	0.130578	-0.183061	-0.573719	0.139645	-0.408767	-0.557119	-0.104786	0.755573	0.351904	0.0623386	0.393691	0.166859	0.764945	0.122082	-0.374116
CLMN	0.694071	-0.314759	0.0521555	0.400846	-0.521956	0.22579	-0.44283	-0.0209959	-0.241195	-1.15188	-0.618652	-0.639288	0.454814	-0.0951782	-0.374515	0.308808	-0.629252	-1.91074	-0.232725	0.68967	-1.31584	0.185604	0.210657	-0.174262	0.193184	-0.385068	-0.949445	-1.93423
CLNS1A	0.262394	-0.332984	-0.0246162	-0.0863216	-0.229292	0.274386	-0.129009	0.418961	0.0383881	-0.0410115	0.202043	-0.461258	0.0676496	0.161597	-0.54092	-0.422154	-0.632628	0.445765	-0.316423	-0.655734	-0.0368644	0.0344736	-0.106249	-0.429278	0.748664	0.0581832	-0.781283	0.173898
CLP1	0.179938	-0.199818	-0.182405	-0.389678	-0.130442	0.0889637	-0.495132	0.0348937	0.0547012	0.220696	0.0364476	-0.148735	0.229766	-0.0453622	0.195194	0.140796	-0.229152	0.462918	-0.498533	0.0836384	0.215267	0.227673	-0.37356	-0.0788488	0.390039	0.180089	-0.39419	0.145563
CLPB	-0.301228	-0.398752	-0.688775	-0.385188	-0.607013	-0.550243	-0.740934	-0.317991	-0.53245	-0.191045	-0.332594	0.120914	-0.067199	-0.159802	-0.192877	-0.285139	0.676461	0.445313	-0.474209	-0.681929	-0.157822	-0.152821	-0.143723	0.118214	0.0144909	0.458346	0.329057	0.512923
CLPP	-0.0557379	-0.213024	0.204611	-0.461364	0.564811	-0.365624	-0.475829	-0.0916072	-0.478454	-0.11663	-0.22847	-0.0701761	0.352393	-0.297402	0.318444	-0.0861583	-0.216409	0.410199	-0.397243	0.51415	0.127098	-0.0495074	0.26504	0.281768	-0.171836	-0.0229251	0.178234	0.532688
CLPTM1	0.249504	-0.181339	0.135896	0.31542	0.0881778	0.413784	0.443714	-0.0019419	0.221383	0.0805408	0.0448728	0.392514	0.130574	-0.202616	-0.466176	-0.809766	0.406407	-0.145712	0.161745	-0.489127	-0.724285	-0.12285	-0.728448	-0.0116838	-0.189465	-0.243862	0.150101	-0.267515
CLPTM1L	0.20513	-0.315859	0.289416	0.302121	-0.30503	-0.205391	0.70191	-0.580624	0.161373	-0.396568	0.0964211	0.122827	-0.437511	-0.0129753	-0.143403	0.198813	0.251751	-0.393908	1.2123	0.8342	-0.259928	-0.00909742	-0.0262738	0.416664	-0.95666	-0.223942	-0.0568907	-0.369186
CLPX	-0.196163	-0.129347	-0.514419	-0.21647	-0.405962	-0.109956	-0.552136	-0.0574314	-0.437277	-0.411789	-0.354099	0.0280787	1.20063	-0.0444147	0.0690449	0.0632165	0.497582	0.432842	-0.388893	0.0583756	0.382355	-0.108307	0.0632721	0.264151	0.503508	0.275506	0.498106	0.53159
CLSTN1	1.58177	0.244603	-0.253198	1.178	-0.523075	-0.0202336	0.233757	-0.182979	0.981384	1.96035	0.488878	1.85702	-1.29991	-0.98331	-1.93115	-0.43641	-1.26463	0.174033	-0.568689	-0.239687	-1.6908	0.627636	-1.46175	-1.12563	-0.721404	-1.10442	-0.971147	0.619403
CLSTN3	0.395084	0.295279	-0.0187803	0.468372	0.619829	-0.50546	0.339614	0.242071	0.657305	0.844877	0.770139	0.825029	0.0861674	-0.0658476	0.531064	-0.80213	0.201764	0.0975417	-0.0788926	0.104237	0.332523	0.0260569	0.269274	-0.212989	0.648783	0.0747151	0.553182	0.5469
CLTA	-0.151612	-0.355481	-0.125338	-0.418543	-0.147497	-0.024019	-0.198802	-0.384914	-0.319522	-0.575803	-0.556092	-0.280578	-0.393144	0.10129	0.221745	-0.114383	0.0145886	-0.00692514	0.273276	-0.313451	-0.742286	-0.0615678	-0.0947465	0.76271	-0.0866747	-0.977891	-0.12508	-0.142268
CLTB	-0.756351	0.331768	-0.322699	0.571519	0.619871	-0.380539	0.250854	0.681738	0.704688	-0.12431	0.0775045	1.06389	-0.134827	-0.822136	-0.349795	-0.958894	0.84027	-0.197917	0.633462	0.269828	-0.694902	-0.634233	-0.767904	-0.537464	0.326581	-0.983051	0.3865	-0.224035
CLTC	-0.0223709	-0.0314791	0.0216233	0.00376629	0.211144	-0.0776849	0.168689	0.101084	0.146811	0.0603794	0.0411944	0.268651	-0.0454661	-0.0773898	0.286577	-0.228135	0.210273	0.225079	0.46938	0.242793	-0.311384	-0.0612995	0.0393478	0.593458	0.0812842	-0.460213	0.202943	0.115094
CLU	-0.138973	1.7758	0.0228332	1.14267	2.1239	-0.645761	0.437019	-0.0334661	0.455653	0.672003	0.960538	1.57038	0.2513	-1.94185	-1.30217	-1.62603	-0.939194	-0.64003	1.17042	-0.337312	-0.425919	-1.14839	-1.28292	-0.444497	-0.573712	-0.204126	-0.804161	-0.536536
CLUH	-0.13943	0.118603	-0.112305	-0.0163354	-0.0947167	0.075347	-0.356565	-0.374029	-0.370519	0.535459	-0.213988	-0.279955	1.13022	-0.0809554	-0.294478	-0.442479	-0.429198	0.536195	-0.397111	-0.210141	0.37446	-0.292624	0.0848789	-0.0193282	-0.080822	-0.517852	-0.279656	0.947724
CLYBL	-0.770484	0.367123	0.286686	0.416245	0.463754	-0.0523993	-0.5757	0.658158	-0.372523	-0.554616	-0.402495	-0.608196	1.63289	-0.118587	-0.418368	-1.03935	-0.981061	-0.47087	-0.943435	-1.21051	-0.344775	-0.578621	0.920759	0.166146	1.0561	-1.02608	-1.36778	-0.439213
CMAS	0.52205	-0.497863	0.369009	-0.246946	0.00137553	0.41532	-0.0819077	-0.149711	-0.322828	-0.335366	-0.39542	-0.271762	0.69979	0.226421	0.423544	-0.762567	-0.0473023	-0.228747	0.29789	-0.477866	0.450785	0.4777	0.393817	-0.770917	-0.300588	0.163357	-0.286846	-0.0929392
CMBL	0.0107973	-0.66868	0.594359	0.133535	0.28496	0.36547	-0.0296336	0.910424	-0.829592	-0.170678	-0.81237	0.595955	0.00536302	-0.0406364	0.0362098	0.298734	0.212005	-0.190181	-0.00636952	-0.354123	-0.258939	-0.235629	0.644731	-1.81927	0.846067	-0.91701	0.350421	-0.6455
CMIP	-0.273807	-1.05922	-0.799763	-0.999951	-0.414868	-0.147213	0.15987	-0.801627	-0.97178	-0.200104	-0.86986	-0.0782074	-1.0019	0.226421	0.384331	0.608249	0.300245	0.0231852	0.706895	-0.422177	-0.379922	0.0770183	-0.661457	-0.740399	-0.209016	-0.434822	-0.2315	0.0312905
CMPK1	0.545347	0.10315	0.187058	-0.066982	-0.251996	0.398198	-0.481359	-0.184757	-0.170439	-0.749865	-0.209942	0.441483	0.0428369	0.428371	0.196411	-0.547389	0.285749	-0.771908	0.42461	-0.138031	-1.16346	0.735665	0.397264	0.495116	-0.431484	0.698459	0.19334	-0.979693
CMPK2	0.147309	-0.0483972	0.0857876	-0.0755698	0.0579806	0.227021	0.250525	0.244516	0.326098	-0.938686	0.758076	0.7451	-0.292768	0.318835	-0.0397423	-0.826993	1.44259	-1.6763	-0.0554669	-0.568862	-1.47265	0.124786	0.235181	0.106093	-0.100705	1.06197	1.13473	-1.64282
CMTM4	-0.767721	-0.599922	-1.63526	-0.467544	-1.7242	-1.59076	0.682882	-2.3991	-0.697684	-1.48152	-0.8844	-0.961619	-1.50148	-0.60099	-0.110734	1.07266	-1.14305	-0.617733	2.45078	1.46051	-0.789326	-0.848563	-1.41534	-0.0141508	-2.63762	0.789749	-1.26908	-0.422542
CMTR1	-0.107829	-0.611649	-0.178346	-0.105446	-0.34779	0.0108522	-0.370258	-0.183476	-0.336775	-0.902224	-0.39575	-0.61966	-0.671697	0.397414	0.0665177	0.286992	-0.20502	-0.101558	0.00161623	0.34299	-0.457689	0.154373	0.169426	-0.146222	0.156465	0.263204	-0.134236	-0.133831
CNDP2	-0.0789372	0.425541	0.354055	0.534372	0.0860946	0.216399	0.420557	0.0305713	0.107839	0.0925639	0.255674	-0.0752614	-0.137662	-0.0105496	0.181159	-0.00642039	-0.599341	-0.671086	0.360215	-0.110848	-1.05869	-0.188702	0.352442	0.158905	0.100985	-0.109308	-0.399297	-0.254767
CNKSR3	1.548	-0.385663	0.757784	-0.304392	-0.0217509	0.942978	0.0194985	-0.306491	-0.26679	-0.268457	0.0589331	-0.531898	-0.300901	0.788442	0.0148311	-0.155728	-0.0665468	-0.406239	0.183676	0.344809	-0.415174	0.989796	1.0018	-0.371235	0.0512024	-0.49502	-0.162704	-0.124011
CNN1	-0.792862	0.766868	-0.28861	1.94638	0.11813	-0.863393	0.932903	-0.170247	2.44995	1.01351	1.96977	1.80856	-0.800508	-3.13717	-3.3492	-2.48633	-1.19126	-2.44016	-1.33664	0.371541	-3.10908	-3.13562	-3.96111	-2.39206	-2.48305	-2.30937	-1.63069	-0.257597
CNN3	-0.547013	0.408542	-0.487625	1.37884	0.0254861	-0.650204	0.581965	0.0145588	1.56334	0.739487	1.54828	1.08605	-0.543395	-1.62953	-0.972149	0.00645646	-0.719499	-0.141664	-0.234333	-0.304198	-1.14669	-1.56231	-1.52908	-0.0477802	-0.404001	-0.739539	-0.747736	0.0170725
CNNM2	-0.504411	-0.632734	-0.0179503	-0.480902	-0.412074	-0.0169945	0.414324	-0.731258	0.627876	-0.775043	-0.256745	0.0427006	-0.837877	-0.577825	-0.845583	-0.294079	-0.807489	-0.0958016	-0.280441	0.0594735	-0.74756	-0.974115	0.0775317	-1.12135	-0.683255	-0.525079	-1.04336	-0.85243
CNNM3	0.805677	-0.709061	0.0816867	-0.276999	-0.782504	0.0671868	-0.458436	-0.256272	-0.551716	-0.863275	-0.774002	0.16038	-1.42298	0.675004	-0.516558	0.141548	0.224578	-0.267958	0.0784864	0.489666	-1.11471	0.524519	0.557217	-0.513913	0.244518	0.321413	0.121792	-0.322367
CNOT1	-0.0514294	-0.52045	-0.185261	-0.389337	-0.156478	-0.119816	-0.562272	-0.324323	-0.34052	-0.303318	-0.409853	0.00155435	0.369015	0.143202	0.234468	0.175453	0.25857	0.107267	-0.250985	0.119923	0.505413	-0.020521	0.0602769	0.0791319	0.0306881	0.24993	0.202848	0.0499043
CNOT10	-0.186599	-0.186311	-0.0732865	-0.341658	-0.148538	-0.115254	-0.275861	-0.380348	-0.371386	-0.181423	-0.377489	-0.0641311	0.173923	-0.0693324	-0.0471787	0.116901	-0.101906	-0.0627127	-0.267148	0.179291	0.287063	-0.110436	-0.165868	-0.00155826	-0.586502	0.287955	-0.185804	-0.386009
CNOT11	-0.134091	-0.280617	-0.394356	-0.0816016	-0.101098	-0.0141674	-0.25146	-0.374422	-0.240437	-0.154845	-0.140317	0.0292864	0.289235	0.18169	0.278863	0.492949	0.181625	0.372781	0.0712913	0.566233	0.48966	0.068415	-0.142405	0.445153	-0.490299	0.4743	0.203838	0.651679
CNOT2	-0.129955	-0.347014	-0.170682	-0.359703	0.0398934	-0.111035	-0.413352	-0.660823	-0.164163	-0.48667	-0.389315	-0.224715	0.317069	-0.419411	-0.0804707	0.02627	-0.0295235	0.0364878	-0.256035	-0.0764368	0.244376	-0.594891	-0.231933	-0.164865	-0.528193	0.20314	-0.0486509	-0.0395184
CNOT3	-0.240799	-0.258901	-0.42278	0.112489	0.003278	-0.241085	-0.0760435	-0.375391	-0.118273	0.139943	-0.162172	0.302933	0.222787	-0.218336	-0.0366466	0.425062	0.212827	0.361719	-0.215376	0.162361	0.283757	-0.204143	-0.487197	0.115792	-0.407378	0.325335	0.201098	0.219277
CNOT4	-0.763492	-0.2281	-1.33114	-0.0561429	-0.663224	-0.866008	0.300269	-0.042937	0.0150357	0.221151	-0.216652	0.128639	0.489843	-0.391694	-0.175991	0.600172	-0.560023	0.314252	0.572939	0.833177	0.191246	-0.443148	-0.301223	0.0840548	0.0530682	0.558065	-0.482106	0.550089
CNOT6L	0.376988	-0.581901	0.312284	-0.539969	-0.299584	0.461284	-0.461404	0.0149397	-0.391292	-0.304608	-0.323996	-0.0911791	-0.114386	1.08801	0.321313	-0.00658158	0.500643	0.048258	-0.101813	0.446112	0.105627	0.82651	0.732676	-0.336893	-0.562793	-0.48065	0.733219	-0.181576
CNOT7	0.00305032	-0.808204	-0.0390975	-0.516708	0.0383923	0.226945	-0.467307	-0.468684	-0.374122	-0.194219	-0.153419	-0.0762164	-0.233817	0.21214	0.456567	0.414545	-0.115533	0.138594	0.11587	0.441055	0.335483	-0.110362	0.472068	0.0623725	0.212268	0.0546981	0.0598286	0.537768
CNOT8	0.192473	-0.127287	-0.517374	-0.295431	-0.0338447	0.228761	-0.390659	-0.0212496	-0.0262349	0.293151	-0.148446	0.26182	0.688831	0.299504	-0.137347	-0.326418	-0.477177	0.0386462	-0.693595	0.230896	0.572494	-0.468495	0.191066	0.944281	0.225064	0.243474	-0.0737782	0.538115
CNOT9	0.243552	-0.340711	0.0247662	-0.272727	0.116647	-0.0667805	-0.430506	-0.098701	-0.462092	-0.447976	-0.420242	0.530556	0.446405	-0.151289	0.0316131	0.135731	0.356222	0.136009	-0.0614922	-0.149728	0.391733	-0.113521	0.0583165	-0.0569969	-0.228001	0.0744731	-0.159952	-0.206162
CNP	-0.666601	-0.165499	-0.311441	0.0603718	0.254557	-0.555632	-0.154483	0.149986	0.0474712	-0.414637	-0.231988	0.224695	0.177429	-0.392733	0.82429	0.202173	0.574394	0.0486037	0.216671	0.368486	-0.147528	-0.502636	-0.282213	0.331339	0.130639	-0.486371	0.320563	-0.0620301
CNPY2	-0.419684	-0.161198	-0.178457	-0.504011	0.00853252	-0.375545	0.468078	-0.116907	-0.199181	-0.353023	0.213473	-0.099372	-0.30527	-0.169693	0.34935	-0.442204	-0.192037	-0.182299	1.38182	0.0582503	-0.225	-0.323253	-0.211811	0.695463	0.478048	0.451364	-0.214532	-0.179569
CNPY3	-0.312893	-0.13548	-0.725844	-0.521137	-0.799706	-0.650526	0.307823	-0.22524	0.260115	-0.497542	0.00235084	0.0817849	-0.976122	-0.235222	-0.37043	-0.372552	0.0741957	-0.461229	0.810764	2.00785	-0.794158	-0.246444	-0.247605	1.03825	-0.145694	0.367794	0.108266	-0.510693
CNPY4	-0.218923	-0.347397	-0.248319	0.186671	0.432488	-0.611113	0.912777	0.240138	0.246901	0.169001	0.2561	-0.167961	0.000370439	-0.871745	0.920223	-0.806104	-1.53623	-0.246114	1.85113	0.532622	-0.150788	-1.03329	-0.594087	0.669108	-0.28888	-0.98672	-1.27949	-0.621772
CNRIP1	-1.61551	-0.138692	-1.02326	0.122578	0.635658	-1.38709	0.737663	-0.719345	1.2959	0.919438	0.109531	0.0302955	-0.538562	-0.90259	-0.286413	-1.10313	-0.896732	0.300651	0.660569	2.80482	-0.0634703	-0.885286	-0.834955	-0.688941	-0.876957	-0.847203	-0.8334	0.231049
CNTN1	-1.30859	-0.829813	-1.17877	-0.082973	0.643534	-1.14846	1.62103	-0.660202	-0.421473	-1.10703	-0.034818	1.72991	-0.221608	-0.910314	-0.572848	-1.1838	1.42737	-1.16517	2.46031	-0.555448	-0.0419264	-1.05597	-0.498275	-0.729112	-0.541892	0.448334	1.35094	-1.13113
CNTRL	-0.880853	2.19029	-0.542233	-0.29506	-0.451052	-1.29452	0.209718	0.465258	-0.0229912	-1.78046	0.289474	-0.125816	1.42742	0.9972	0.0940195	-0.343044	-0.42522	-0.330903	-0.553367	-0.818874	-0.524587	0.551344	0.848442	-0.096085	0.39614	0.259649	-0.59542	-0.415592
COA3	-1.49206	-0.432265	-1.91675	-0.10883	-0.927054	-2.24032	-0.24936	-1.1812	-0.497658	-0.670191	-0.887944	0.169003	-0.0895885	-1.22788	0.715172	0.944086	0.628075	0.096822	0.352433	0.0655714	0.561885	-1.14953	-1.18651	0.317793	-1.0501	-0.0270338	0.90234	0.398091
COASY	-0.321064	-0.482749	-0.371523	-0.256249	-0.183687	-0.300844	-0.29917	-0.841318	-0.270969	0.173188	-0.255741	0.319293	0.261489	0.0287663	0.563371	0.303061	0.782161	0.279232	0.179672	-0.25299	-0.0956281	-0.0181546	0.0486909	0.381571	-1.01906	-0.328227	0.897485	0.749999
COBL	0.391649	0.119376	0.367225	0.778797	0.557837	0.491165	0.594209	0.368389	0.804697	-0.0666895	0.206543	0.511745	-0.407551	-0.263054	0.091654	-0.223665	-0.509218	0.108113	0.27367	-0.194425	-0.285896	-0.0936903	-0.0245093	0.104929	0.148944	-0.866923	-0.503501	0.251825
COCH	0.581746	-0.698644	-0.596156	1.27375	0.727494	-0.950322	-0.88768	-1.15294	0.521584	3.18299	0.247716	0.873412	-0.746064	-1.62102	-1.71202	-1.50396	-1.8703	0.872683	-1.84016	-0.49072	-1.56482	-0.727333	-1.69481	-3.12128	-2.15925	-2.29922	-2.17594	1.89473
COG1	-0.260264	-0.118419	-0.108777	-0.0415355	0.153297	-0.129501	0.27425	-0.174568	0.119521	-0.0367876	-0.0955879	0.141628	0.431576	-0.0424118	0.417677	-0.326584	-0.0252777	-0.101525	0.897532	-0.218152	0.308179	0.019323	-0.060064	0.453645	0.138523	-0.340075	0.118294	-0.0809712
COG2	0.119618	-0.262977	-0.149897	-0.364365	0.168578	-0.0419636	0.207412	-0.333358	-0.632575	-0.876854	-0.761723	-0.00677014	0.316276	0.0113636	0.628951	-0.173425	0.024487	-0.0358579	0.607776	-0.0881699	0.287319	-0.149485	0.12224	0.346113	-0.0187909	-0.290847	-0.13364	-0.250146
COG3	0.015497	-0.398252	-0.199396	-0.438298	0.103373	-0.231913	0.280419	-0.212955	-0.310947	-0.410889	-0.177554	0.171864	0.300693	0.110724	0.40779	-0.462615	0.0322028	-0.186861	0.848229	-0.0670343	0.137099	-0.039777	0.111049	0.55904	0.284104	-0.16599	0.109718	-0.0541118
COG4	-0.152081	-0.237085	-0.152475	-0.197309	0.0779274	-0.180989	0.335394	-0.205096	-0.123637	-0.200658	-0.207679	-0.0472341	0.291151	-0.0835345	0.354487	-0.211664	0.0508755	-0.161174	0.748032	-0.337817	0.147708	-0.112992	-0.0981883	0.228813	-0.136239	-0.682342	-0.107575	-0.197404
COG5	-0.103309	-0.360941	-0.342441	-0.262549	-0.163347	-0.197666	0.406217	-0.368618	-0.18663	-0.434492	-0.381078	-0.361536	0.446958	-0.124219	0.295149	-0.428337	-0.344786	-0.496194	1.35705	-0.572412	0.288086	-0.112458	-0.43829	-0.0176709	-0.0989828	-0.685286	-0.503728	-0.171652
COG6	-0.244252	-0.129822	-0.250827	-0.357361	0.208113	-0.485707	0.25656	-0.0142911	-0.16804	-0.106382	-0.195096	0.092718	0.0922577	-0.0423508	0.583816	-0.481852	-0.00192367	-0.30685	1.05858	-0.205288	0.413045	0.116121	-0.0170444	0.407045	0.0405752	-0.685441	-0.173998	-0.217493
COG7	-0.0530589	-0.647937	-0.470011	-0.545419	-0.324043	-0.366431	0.198963	-0.556583	-0.549815	-0.471883	-0.693696	-0.408897	0.391511	0.0227237	0.329667	-0.315165	-0.066314	-0.197161	1.14827	-0.0800751	0.416106	0.129792	0.12204	0.134578	-0.0258768	-0.318983	0.0104674	0.135099
COG8	-0.193853	-0.402564	-0.312118	-0.364447	0.0263533	-0.325333	0.324091	-0.286093	-0.208619	-0.357561	-0.281405	-0.127527	0.427914	-0.0219464	0.346023	-0.400639	0.0395016	-0.135982	1.03781	-0.163693	0.593134	-0.0327948	-0.0677585	0.238378	-0.143219	-0.615769	0.0845693	0.067098
COIL	0.179792	-0.0546122	-0.0742019	-0.456577	-0.00427857	0.206635	-0.340533	-0.142564	-0.35132	-0.242344	-0.204161	-0.218621	0.337447	0.354837	0.363474	0.38105	0.0166572	0.138926	-0.22569	0.0488491	0.584293	0.360632	0.108792	0.360594	-0.237087	-0.0368229	0.0232125	0.252218
COL11A1	1.30054	0.265474	0.515419	1.36647	-1.08913	0.107336	1.3456	-0.230558	1.37694	2.00018	2.25703	1.64606	-0.914523	-4.22796	-4.14563	-2.05212	-1.4995	-2.24161	-1.22073	-2.02817	-4.44943	-3.56804	-3.97628	-2.73188	-3.79338	-3.92587	-2.87103	-1.38162
COL12A1	0.82369	0.746621	-0.0402787	0.568482	0.543371	-0.226325	0.575833	-0.584904	1.02155	1.65467	2.251	0.924107	-0.836847	-1.84026	-1.67105	-2.35882	-2.09225	0.381612	-1.0918	-1.69166	-2.39136	-1.19931	-1.99707	-1.4841	-1.95738	-2.06523	-1.96083	-0.0215145
COL14A1	-0.184045	0.800771	-0.356764	1.98221	1.37174	-0.884503	1.81351	-0.629627	2.20782	0.0628714	0.457337	3.13958	-0.393144	-2.24217	-2.14202	-1.78067	-0.229097	-2.75884	0.207457	-0.971612	-2.67106	-2.3287	-2.05669	-1.94637	-2.14266	-2.92032	-0.560925	-1.49852
COL16A1	0.24902	0.467006	0.843052	2.01396	1.09278	0.154774	1.02729	-0.4282	1.50851	1.24219	2.85939	1.73361	-0.820031	-2.87829	-2.95253	-2.70352	-1.5296	-2.12589	-1.27939	-2.66425	-2.73205	-2.7428	-2.90326	-2.32917	-2.84522	-2.26263	-2.41562	-0.887174
COL18A1	-0.656505	0.459697	-0.533622	0.892313	0.959271	-0.895766	1.33101	-0.677798	1.03961	1.41909	1.08046	1.40134	-0.476405	-1.54636	-1.03031	-1.61085	-1.00993	1.48157	0.00767957	-0.940947	-1.86296	-1.57271	-1.00123	-0.982564	-1.33163	-1.61671	-1.28182	0.186522
COL1A1	0.986038	1.09562	1.23979	3.00144	1.84511	0.477158	1.97204	0.481464	2.61392	0.545079	2.10026	2.3208	-0.913843	-5.16586	-4.12986	-2.24701	-1.93802	-4.01147	-1.51108	-1.95397	-5.50121	-4.00873	-4.14202	-3.41369	-5.156	-4.2901	-3.20782	-1.26434
COL1A2	1.299	0.909818	1.31858	2.74397	1.90923	0.643368	1.60101	0.535422	2.20368	0.618821	1.8746	2.54846	-0.516492	-4.37872	-3.31087	-2.0667	-1.71803	-3.27769	-1.66482	-1.95932	-4.47879	-3.37881	-3.50819	-3.00263	-4.19043	-3.9263	-2.68197	-1.05659
COL21A1	1.30906	1.10071	0.856083	1.55337	0.290582	0.916362	-0.750447	1.56682	0.274515	-0.830791	0.790078	0.438002	-1.08306	-0.642412	0.717081	0.580107	-1.47672	-2.97661	-2.44426	-0.312295	-2.47304	0.136623	-0.862153	2.46833	1.59338	-1.20619	-1.82072	-2.75428
COL2A1	-0.76547	-0.385541	-0.728242	0.72662	0.187063	-1.28784	-0.102199	-0.149173	-0.0173377	-0.858438	4.02228	-0.958863	-0.656931	-1.58741	-1.81664	-1.64533	-1.59439	-1.9242	-1.50174	-1.87112	-1.77342	-1.62609	-1.66547	-1.95803	-1.74971	0.397949	-1.76454	-2.06323
COL3A1	0.817126	0.979661	1.19022	2.49022	1.83896	0.530127	1.98831	0.532938	2.1237	0.664176	1.64865	1.69713	-0.553744	-4.29028	-3.87469	-2.13227	-1.62175	-4.36194	-0.894898	-2.22206	-4.7367	-3.53697	-3.55118	-3.21309	-4.59537	-3.51542	-3.18919	-0.629035
COL4A1	0.325517	0.835357	0.928889	1.61739	1.63654	0.312247	1.15107	0.394615	1.44304	0.727298	1.9775	2.04406	-0.657846	-2.88255	-2.49522	-2.28076	-1.57817	-0.239063	-0.193612	-1.10586	-3.11177	-2.38867	-2.40429	-1.70411	-3.20921	-2.98168	-1.67988	-1.16107
COL4A2	0.765352	0.834785	0.833351	2.33645	1.60581	0.672197	1.81465	-0.0165822	1.78098	0.312937	1.39271	1.91302	-0.334494	-2.30177	-2.13825	-1.98513	-1.37059	-0.16517	-0.0316231	-0.93406	-2.46068	-2.22776	-1.96683	-1.8669	-2.30782	-2.40998	-1.64504	-1.28784
COL5A1	0.982078	0.719149	0.943601	1.58211	1.22859	0.670189	1.11257	0.197902	1.46656	0.875607	1.10615	1.68062	-0.230937	-2.46797	-2.56612	-2.23681	-1.29343	-2.17628	-1.01855	-1.70647	-3.13814	-1.74929	-2.03343	-1.74022	-2.5765	-3.38385	-2.51096	-1.73641
COL5A2	1.6318	1.13738	1.41225	2.63976	1.76427	0.854435	1.57254	0.329539	2.13191	0.288206	1.62741	2.3043	-0.762781	-3.29161	-2.98883	-2.43077	-1.59164	-2.51148	-1.167	-1.95646	-4.00722	-2.41627	-2.76018	-2.00303	-3.42295	-3.6927	-2.90589	-2.15012
COL6A1	-0.117562	0.248953	0.152048	1.5249	1.78818	-0.126134	1.29596	0.836378	1.55183	0.303207	2.3967	1.4435	-0.322045	-4.06751	-3.71723	-2.81235	-2.14396	-1.17419	-0.93729	-1.57953	-3.56319	-4.12029	-3.36352	-3.79123	-3.30047	-2.46826	-2.61243	-1.58532
COL6A2	-0.238686	0.238952	0.117442	1.04332	1.51611	-0.111221	0.974444	0.742508	1.09996	0.37377	1.86801	1.21029	-0.185815	-3.41017	-3.32734	-2.30374	-2.066	-1.11598	-0.873896	-1.65516	-2.91956	-3.39055	-2.9623	-3.24807	-2.59724	-2.18961	-2.32607	-1.48529
COL6A3	-0.0642264	0.110415	0.142605	1.20274	1.34678	-0.135801	1.18536	0.645272	1.22898	0.374981	1.90623	1.12335	-0.114234	-2.86175	-2.89612	-2.23224	-1.80134	-0.877799	-0.785857	-1.4373	-2.70748	-3.04252	-2.5498	-2.96906	-2.31751	-2.12595	-2.13238	-1.35925
COLGALT1	-0.200513	-0.145842	-0.291387	-0.114098	0.462865	-0.416558	0.0667504	0.877707	0.5012	0.379041	0.165493	0.228825	-0.5921	-0.406407	0.112387	-0.822218	-0.277485	0.484544	-0.610396	0.313172	-0.810506	-0.368008	-0.270191	-0.527628	1.28413	-0.800889	-0.323707	0.236219
COMMD1	0.418051	0.785194	0.443082	0.10257	0.110123	0.0159723	1.00441	0.402125	0.456528	0.454565	0.751151	1.01379	-0.00172453	-0.811339	-0.162672	-1.1255	0.121738	0.0294868	-0.171191	-0.985616	-0.1771	-0.564113	-0.773733	0.0305226	-0.923504	-0.302098	0.170527	-0.510617
COMMD10	0.114719	0.263473	0.15149	-0.0252471	0.284895	0.397139	0.371814	0.10766	0.430287	0.313331	0.251174	0.514355	0.231263	-0.110468	0.0682088	-0.0501503	-0.134739	0.137481	0.314566	0.181291	-0.106347	-0.134391	0.0137603	0.266327	-0.20473	0.0695925	0.103954	0.206947
COMMD2	-0.259402	-0.598055	-0.796134	-0.179336	-0.432221	-0.391147	-0.810769	-0.00166008	-0.463661	-0.716688	-0.803605	-0.39179	0.108288	0.182144	0.281648	0.549131	0.117579	-0.309652	-0.130446	-0.369822	-0.0498658	0.0762227	-0.154833	-0.0694539	0.372199	-0.317192	0.0919604	-0.311957
COMMD3	-0.0132156	-0.385079	-0.287703	-0.330807	0.0449041	0.143004	-0.233389	-0.24889	0.0378859	-0.2162	0.142373	-0.318795	0.265009	-0.125377	0.129186	0.685515	0.129931	0.11492	-0.072103	0.055635	0.325593	-0.053603	0.233828	0.0673863	0.0184123	0.157076	0.336495	0.66885
COMMD4	0.28776	0.00475799	0.200508	0.0578123	0.34299	0.289763	0.18881	-0.0412631	0.304426	0.313044	0.293244	0.36072	0.230209	-0.0943641	0.0396652	-0.495402	-0.146918	-0.10701	0.330127	-0.371873	-0.429925	0.249017	-0.212356	-0.227329	-0.330034	-0.269522	-0.0632527	-0.223759
COMMD5	0.143246	-0.0897448	0.147721	0.129842	0.0372787	0.154676	0.469631	-0.221979	0.354697	-0.015525	0.119312	0.236578	0.154647	-0.220324	0.0399968	0.0310356	0.0397989	0.0990746	0.516457	0.11129	-0.345049	-0.214753	0.0428585	0.135753	-0.55295	-0.221713	-0.287881	0.129732
COMMD8	-0.449109	-0.13247	-0.294929	0.236731	0.138225	-0.130504	0.0293146	-0.11735	0.187638	0.117466	0.165222	0.462897	-0.259047	-0.133257	0.0962168	-0.00520235	0.050395	0.129822	0.380874	0.285081	-0.342774	-0.248442	-0.256393	0.19096	-0.249958	0.0454278	0.198025	0.354762
COMMD9	0.306046	-0.134696	0.245274	0.338853	-0.0513409	0.180527	0.278789	-0.141006	0.28072	0.0764671	-0.0427076	0.163018	0.237367	0.152195	0.221435	0.656897	-0.166084	0.147576	0.515089	0.180206	-0.00612403	-0.0114702	-0.104757	0.224942	-0.0496735	0.204956	-0.0973569	0.438198
COMP	0.491442	0.391987	-0.0276764	0.684435	0.553315	-0.43844	0.739244	-0.200914	0.657569	0.0753183	1.81299	0.476058	0.0541102	-1.29229	-0.757122	-0.66188	-0.740193	-1.04601	-0.506184	-0.573456	-1.11881	-0.347562	-0.621834	0.676087	-1.01256	-0.663584	-1.05923	-0.984089
COMT	-0.00367947	0.357858	-0.090835	0.729774	0.788341	0.418781	0.439063	-0.412237	0.671475	0.424072	0.41842	0.603851	0.756621	0.176541	0.0107893	-0.910307	-0.0923995	-0.321961	0.0552631	0.556077	-0.129922	-0.0281046	0.0423502	-0.731014	-0.313315	-1.21676	0.014075	-0.228833
COPA	-0.500804	0.187112	-0.603193	-0.0912903	0.0756557	-0.436169	0.214262	0.276488	0.194864	-0.0487111	-0.105992	0.455521	0.182692	-0.352362	0.0578526	-0.392996	0.218277	-0.164781	0.510112	0.122677	0.0318381	-0.406172	-0.321958	0.546317	0.354333	-0.161553	0.239212	-0.140315
COPB1	-0.486821	0.228957	-0.506985	0.0832435	0.111804	-0.537587	-0.0106828	0.219578	0.159769	0.304473	-0.067505	0.406024	0.215976	-0.368987	-0.0672435	-0.3366	0.302394	0.136979	0.523155	0.218306	0.116548	-0.382823	-0.467495	0.639814	0.119685	-0.134773	0.203197	0.168176
COPB2	-0.388769	0.151338	-0.461247	-0.0496644	-0.159614	-0.266449	0.00866173	0.296208	0.179739	-0.0759176	-0.105349	0.353023	0.0332263	0.0150912	-0.0145072	-0.299362	0.246746	-0.15296	0.36496	0.182128	0.0727236	-0.109441	-0.156833	0.523302	0.412269	-0.129386	0.219834	-0.158541
COPE	-0.0674129	0.130742	-0.514539	-0.200715	0.0500449	-0.185373	-0.0113284	0.367099	-0.0135779	-0.0872629	-0.0664861	0.346214	0.176628	-0.174066	-0.0136419	-0.448798	0.126329	-0.302562	0.204156	0.0523419	0.0358661	-0.136271	-0.247623	0.595864	0.409234	-0.0984877	0.233238	-0.199091
COPG1	-0.61138	0.305721	-0.502317	0.100216	0.194344	-0.412658	0.0353965	0.25931	0.269119	0.211711	0.0256338	0.388342	0.436748	-0.559243	-0.0274569	-0.627653	0.398491	0.16085	0.359641	-0.0516681	0.244859	-0.685071	-0.712812	0.759443	0.256844	-0.206875	0.199821	0.102188
COPG2	0.137461	-0.222345	0.20632	-0.124626	-0.281893	0.0879972	0.177519	-0.0112578	-0.175212	-0.334055	-0.383817	-0.288862	-0.545396	0.172132	-0.170934	-0.0896855	0.0371936	-0.293327	0.727757	0.220557	-0.288278	0.102764	0.0565098	0.258122	0.0897948	-0.143751	-0.0753803	-0.372314
COPS2	-0.445361	-0.147736	-0.433112	0.0798797	-0.386484	-0.562877	0.182807	-0.144419	0.00280951	0.0634689	-0.0429457	0.196484	0.474331	-0.447383	-0.478886	-0.31077	-0.316143	0.387549	0.526859	1.04274	0.356944	-0.402258	-0.496306	-0.594024	-0.0896243	-0.0372818	-0.017944	-0.232216
COPS3	-0.000356475	-0.0555213	0.0147955	-0.093817	-0.198257	0.029254	-0.02325	-0.217247	-0.065346	0.0146952	-0.0916759	0.0609186	0.324293	-0.281083	-0.360123	-0.386064	-0.386071	-0.036817	0.292071	0.398974	0.212471	-0.514522	-0.268712	-0.355903	-0.0243848	-0.0216668	-0.0270442	-0.285462
COPS4	0.016278	-0.411237	-0.188037	0.00865102	-0.30853	-0.136479	0.348228	-0.00659408	-0.0832402	-0.108907	-0.193876	0.12904	0.559361	-0.243889	-0.364177	-0.148843	-0.0291965	0.0911628	0.649506	0.798001	0.332778	-0.319386	-0.340126	-0.263804	-0.0202689	-0.180314	-0.0397122	-0.193278
COPS5	-0.331209	-0.421418	-0.0190426	0.114899	-0.377712	0.162939	0.348897	-0.157024	-0.110084	-0.17625	-0.058763	-0.279961	0.0357149	-0.2259	-0.272661	-0.323334	-0.273538	-0.0628682	0.325819	0.316855	-0.0550464	-0.206131	-0.141282	-0.390601	-0.202933	-0.196764	-0.497323	-0.295071
COPS6	0.18851	0.20501	0.335571	0.247039	0.157847	-0.344718	0.288164	0.322075	0.268974	0.145587	0.237185	0.365837	0.571228	-0.189108	-0.263012	-0.224582	-0.128614	0.242595	0.242684	0.703092	0.28127	-0.108816	0.00220769	-0.428509	0.0836507	0.0801869	-0.0750812	0.0480129
COPS7A	-0.036975	-0.167349	0.428109	0.00466998	-0.0846966	0.534994	0.910205	-0.166177	0.119661	-0.425655	-0.0698523	-0.330903	0.402423	0.150159	-0.154425	-0.429936	-0.961822	-0.358444	1.42663	0.530438	-0.0810294	-0.331699	0.160575	0.272212	-0.270414	-0.101679	-0.870341	-0.530793
COPS7B	0.386501	-0.057598	0.283529	0.743732	0.370912	0.133995	0.580716	0.325253	0.363247	0.268179	0.225328	0.505422	0.41961	-0.877732	-0.837645	-0.310759	-0.324019	-0.280481	-0.259549	0.0187591	-0.774194	-1.02929	-1.19559	-1.42482	-0.732317	-1.04144	-0.511395	-0.138387
COPS8	0.123906	-0.212328	0.272404	0.104976	-0.0789316	0.215802	0.310512	0.0559917	0.0511787	0.132266	-0.0454399	0.291588	0.173619	0.0726368	-0.0161992	-0.0633801	0.0469986	-0.0154174	0.370937	0.258578	0.184081	0.219217	0.207145	-0.0552695	0.325643	-0.0192604	0.173751	0.102045
COPZ1	-0.283001	0.0117864	-0.368962	0.127218	0.0247258	-0.394463	0.532652	0.284144	0.256706	0.270105	0.0401227	0.169286	0.381126	0.103178	0.141577	-0.0240856	-0.178976	0.269947	0.440494	0.242546	0.175388	-0.206427	0.179472	0.777826	0.314559	-0.136166	0.186228	0.431205
COQ5	0.824032	-0.083774	0.219188	-0.0319249	-0.00671338	0.795574	-0.590592	-0.0201108	-0.190608	-0.0896465	0.0115821	0.146585	0.758655	0.529201	-0.521011	-0.0740847	-0.279395	0.132196	-0.393959	0.0407703	0.0521834	0.665664	0.102188	0.0141696	-0.278129	-0.233322	-0.127028	0.424851
COQ6	0.227364	-0.431231	0.239429	-0.538097	-0.475605	0.148439	-0.524498	-0.171505	-0.336777	-0.644527	-0.503367	-0.304374	-0.109936	0.270827	-0.6379	-0.238733	-0.632028	-0.520572	-0.631576	-0.302767	-0.729974	0.0730465	0.208062	-0.561633	-0.479984	-0.55091	-1.03012	-0.438991
COQ7	0.642941	-0.6634	0.207612	-0.512929	-0.459059	0.503652	-0.623697	-0.4519	-0.429671	-0.620463	-0.387477	-0.177795	0.238281	0.260402	-0.324545	-0.397511	-0.465728	-0.616281	-0.495964	0.208435	-0.474247	0.526565	0.462651	-0.65494	-0.479792	0.174868	-0.734459	-0.0645505
COQ8A	0.751463	-0.63685	0.191867	-0.723252	-0.757827	0.261413	-0.84758	-0.815621	-0.644836	-0.587822	-0.529133	-0.531868	0.485492	0.536313	-0.491217	-0.223295	-0.609861	0.25852	-0.158369	1.2158	0.0848167	0.360519	-0.014723	-0.580662	-0.664993	-0.173029	-0.636565	0.576646
COQ8B	0.34677	-0.302791	-0.15929	-0.223101	-0.222421	0.476654	-0.153606	-0.28277	-0.131597	-0.333749	-0.333908	0.463356	0.563664	0.102421	0.0776075	0.285283	0.156471	0.0215043	0.00602897	-0.133228	0.376604	-0.0667599	-0.0222024	0.51309	-0.224037	0.125181	0.515	0.148629
COQ9	0.361787	-0.0804554	0.174073	-0.334341	0.0171762	0.285216	-0.665691	-0.550854	-0.315887	-1.03651	-0.636012	-0.755713	0.685029	-0.0750873	0.154943	0.247914	-0.69422	-0.329394	-0.150022	0.997054	-0.45738	-0.278348	0.148755	-0.432494	-0.30039	0.193374	-0.575311	0.0085738
CORO1A	-0.18526	0.627252	0.0150549	0.923474	1.60747	0.165841	1.47999	-0.189221	1.23535	-0.315407	0.277973	0.508763	-0.394039	-0.482484	-0.618025	0.47232	-0.392631	-1.41379	-0.312761	-0.396908	-1.74469	-0.778223	-0.652278	-0.0103314	-0.312965	-1.41367	-0.285402	-0.81359
CORO1B	0.00516955	0.306252	-0.185131	0.581211	0.20031	0.00301884	0.724441	0.085368	0.611945	0.0174237	0.35682	0.240623	0.435505	-0.165449	0.233839	-0.491943	-0.143846	-0.75934	0.697917	0.0681053	-0.131605	-0.144403	-0.122686	0.43924	0.0939813	-0.324626	-0.0593313	-0.577459
CORO1C	0.884499	0.00310452	0.417561	0.298211	0.596782	0.66366	-0.44421	0.1178	0.421613	-0.0188573	0.157882	0.947595	-0.667086	0.378595	1.27173	-0.0300043	0.767816	-0.674377	-1.27977	-0.671979	-0.841506	0.569769	0.413164	-0.633448	0.141842	-1.18379	0.839079	-0.399819
CORO2A	0.727512	-0.498955	0.642095	-0.394773	0.61287	1.31565	-0.930879	-0.79036	-0.505904	-1.07018	-0.845379	-0.305984	-0.912745	0.767573	1.47061	0.303747	0.0736213	-0.902986	-0.925349	-1.06908	-0.783476	0.70209	0.323053	-0.15649	-0.634004	-1.05414	0.187739	-1.00239
CORO2B	-0.36043	-0.0578854	-0.0959458	-0.146339	-0.0996615	0.117831	0.0451741	0.662366	0.653872	-0.0416401	0.983769	1.50121	-1.22345	0.0993862	-0.386181	0.12974	1.52869	0.368664	-0.338167	0.130172	-0.546115	0.0330025	0.0453162	0.170268	0.578186	-0.449337	1.70039	0.0324109
CORO7	-0.29106	-0.377312	-0.436432	-0.345865	-0.486758	-0.37532	0.306169	-0.175945	0.0395323	-0.297565	-0.259032	0.92149	0.380748	-0.134341	-0.170446	-0.366602	1.98373	-0.29985	0.615925	-0.453034	0.173762	-0.232683	0.0113061	-1.0109	-0.0930924	-0.619051	1.5037	0.134044
COTL1	0.328273	0.223581	-0.447697	1.13704	1.32354	-0.689072	-1.44077	-0.971263	-0.506175	-0.941908	-0.54457	-0.681264	-2.33884	-0.525301	2.86269	1.86627	-1.00303	-1.40992	-2.09023	-2.8124	-2.20629	-0.00377359	-0.607205	0.519585	-1.37306	-1.45397	-0.738111	-1.51548
COX15	-0.0310807	0.1108	0.135863	-0.278309	-0.703443	-0.292189	0.396201	-0.206727	-0.149912	-0.614973	-0.743519	-0.929837	0.110112	-0.202826	-0.660385	-0.129405	-0.55438	-0.255374	0.766746	1.64651	-0.281783	0.028921	0.104283	-0.923546	-0.232309	-0.242296	-0.704303	-0.0521905
COX4I1	0.556884	0.318752	0.0328967	0.000350689	-0.0973775	-0.309456	-0.341721	-0.170866	-0.094464	-0.581203	-0.257492	-0.451446	0.252831	-0.270141	0.247105	-0.206697	-0.716818	-0.36896	0.074212	0.489253	-0.543811	0.226213	0.396367	0.503707	-0.700517	0.10355	-0.456613	-0.288369
COX5A	0.716858	-0.165222	-0.0412558	-0.263628	-0.354365	-0.246476	-0.216089	-0.241768	-0.33584	-0.92859	-0.813605	-0.571096	0.464403	0.166526	0.538694	0.156168	-0.402673	-0.292702	0.262684	0.551215	-0.354819	0.791501	0.569045	0.59288	-0.184201	-0.0459026	-0.301681	-0.228808
COX5B	0.37848	0.0216954	-0.492809	-0.124078	-0.368868	-0.631907	-0.174123	-0.291706	-0.266673	-0.502034	-0.666203	-0.207614	0.0496264	0.273369	0.887634	0.41738	-0.449734	-0.152554	0.319118	0.776172	-0.751355	0.52743	0.456065	0.76087	-0.577102	0.0307596	-0.197941	0.209794
COX6C	0.0537673	0.357431	-0.740419	0.176919	-0.36117	-0.902615	0.275227	-0.86985	0.00770783	-0.492296	-0.439198	-0.144184	0.748855	-0.65179	0.595436	0.316306	-0.581081	-0.386376	0.341197	1.01624	-0.91642	0.212056	0.114735	0.644291	-0.897972	-0.0115781	-0.578134	-0.0151881
COX7A2	1.1462	0.113607	0.314312	-0.149264	-0.17282	0.212795	-0.0630894	-0.70552	-0.175316	-0.951952	-0.614717	-0.694287	-0.0125893	0.601137	0.595089	0.0799762	-0.590289	-0.58969	0.162923	0.777948	-0.770562	1.13181	0.782657	1.35742	-0.34955	-0.189296	-0.544041	-0.2566
CP	-0.423799	0.375539	-0.171171	0.742654	0.735921	-0.793402	0.91223	-0.397539	1.33474	1.57158	1.62542	0.575792	-0.431156	-1.29261	-1.4017	-0.978279	-1.08205	0.52322	-0.273951	-0.667173	-1.10869	-1.14512	-0.704965	-0.476928	-0.998957	-0.0643963	-1.05335	0.261175
CPB1	-4.54413	-2.24141	-3.94531	-2.3923	-3.75394	-4.67819	-2.75603	-3.03712	2.34188	-3.14305	-2.30515	-3.38092	-4.17477	-1.4983	-1.72481	-1.65222	-1.73054	-2.16289	-0.78796	6.3525	-1.53433	-1.46725	-1.27066	-1.72248	-1.13713	-1.71629	-1.60863	-1.80946
CPB2	-0.346726	1.17264	0.112457	0.866717	1.54561	-0.163331	0.461275	-0.096845	0.465235	0.576527	0.517364	1.35515	0.163562	-1.06486	-0.793916	-0.872026	-1.14308	-0.120697	0.587256	-0.337528	-0.536093	-0.568492	-0.687964	-0.371403	-0.46859	-1.04178	-0.849186	-0.61477
CPD	0.924805	-0.540616	0.265569	-0.586298	-0.288055	0.481186	-0.679798	-0.497852	-0.767801	-0.812816	-0.877309	-0.399048	0.15737	0.542082	1.15173	-0.604771	-0.126417	-0.326394	0.0657726	0.358052	-0.103792	0.539672	0.273466	0.839675	-0.207678	-0.572304	-0.0981243	-0.207626
CPE	-1.56306	-1.42454	-1.64324	-1.46685	-1.75354	-1.77461	2.79494	-1.57477	-0.703503	-1.5875	-1.28759	-0.320411	-1.86231	-0.793265	-1.31398	-1.11107	-0.671505	-1.03458	4.1532	1.98672	-1.08114	-1.03084	-0.987807	-1.72364	-1.11595	-1.40347	-0.421302	-1.14266
CPLX2	-3.04168	-1.52401	-1.5409	-0.168542	-0.688644	-2.38066	1.22046	-1.22521	-0.107886	0.384164	-1.33631	-1.23353	-0.4226	-1.40177	0.630238	0.448369	-0.287701	0.479968	2.11223	2.19205	0.158289	-1.90369	-1.65359	-1.89627	-1.73823	-0.429771	-0.0961595	1.16123
CPM	0.0541706	0.812105	0.803463	0.774394	0.286345	0.23725	1.46875	0.517868	0.648237	-0.185336	1.01471	0.843358	0.381757	-0.21103	-0.178356	-0.68004	-0.574913	-0.545076	1.49786	-0.604189	-0.564832	-0.127102	-0.177073	1.53734	-0.437177	-0.606853	-0.717198	-0.518008
CPN1	-0.29149	0.976668	0.697022	0.374554	0.756173	-0.0687004	0.301813	0.308608	0.648318	1.02411	0.773848	0.245853	0.0139317	-0.232456	-1.42815	-1.90326	-1.50465	-0.554471	-0.909538	-1.89738	-0.681858	-0.73673	0.330807	-1.03528	0.340325	-1.14946	-1.68685	-0.665068
CPNE1	0.229964	-0.611616	0.185364	0.0605174	0.268272	-0.105769	-0.642845	0.369315	-0.347312	-0.447084	-0.00999834	-0.521307	-0.381733	0.148918	0.51058	-0.154109	-0.493829	-0.40934	-0.387145	-1.37717	-0.271262	0.17046	0.0495015	-0.565783	0.545119	1.20033	-0.439487	-0.528414
CPNE2	-0.0467034	-0.675687	-0.0895526	0.127781	0.00736445	-0.00524367	-0.240574	0.177555	-0.0214022	-0.392163	-0.368523	-0.240844	-1.36376	0.162957	-0.641738	0.78899	-0.571094	0.442053	0.488872	2.07833	-0.843518	-0.302978	-0.297714	-0.591578	0.334116	-0.437031	-0.338195	-0.0450966
CPNE3	-0.663768	-0.435412	-0.379347	-0.487436	0.113011	-0.675407	-0.269179	0.200096	-0.369534	-0.480266	-0.608547	-0.135695	-0.239523	-0.312598	0.856895	-0.199643	0.221764	-0.189538	0.554147	0.342021	-0.145805	-0.578772	-0.25746	0.0432919	0.581209	-0.281638	0.0840733	-0.0228889
CPOX	-0.602589	0.277691	-0.139642	0.0706743	0.0301524	-0.562159	-0.121783	0.0243714	-0.0879908	-0.237995	-0.133225	-0.248509	1.03223	-0.365347	0.238184	0.557663	-0.538794	-0.837099	-0.036041	0.296372	0.985512	-0.683224	0.0356663	0.597669	0.459864	-0.5756	-0.248943	-0.56115
CPPED1	1.22967	0.0926839	1.17489	0.575844	0.222771	1.30733	-0.055689	0.290104	0.436696	-0.576007	-0.206954	-0.149116	-0.302166	0.61933	-0.258116	-0.472933	-1.02485	-1.11552	-0.407145	-0.513901	-0.943768	0.701131	0.783061	-0.652228	-0.0782579	-1.52015	-0.880669	-1.31925
CPQ	-0.356731	-0.131301	-0.0820779	0.650536	-0.144434	-0.0270319	0.76012	0.168823	0.135429	-0.183772	0.554151	-0.443044	-0.477774	-0.53744	-1.44036	-0.369246	-1.25195	-1.58645	2.14834	0.513551	-1.25702	-1.13562	-0.489103	0.954522	-0.0756166	0.974087	-1.34299	-1.64454
CPS1	-1.42508	0.731589	1.28626	1.39753	1.88276	0.789329	-1.09729	0.607145	-0.573649	-1.16883	-0.709678	-0.832824	2.29046	0.265144	-0.695682	-2.60687	-1.76286	-2.42709	-2.17015	-2.4015	-0.275973	-1.69351	1.59898	-0.000690939	0.882037	-2.40377	-1.66021	-2.8397
CPSF1	0.270363	-0.761853	0.00526803	-0.377075	-0.330893	0.190746	-0.696059	-0.503577	-0.4795	-0.685466	-0.5939	-0.10656	0.379729	0.254036	0.129273	0.166934	0.344714	0.330765	-0.137794	-0.492146	0.50275	0.11002	0.0926335	-0.0423598	-0.0185732	0.602483	0.230455	0.253497
CPSF2	0.0072134	-0.798672	-0.2998	-0.547349	-0.377836	0.00662555	-0.368759	-0.112061	-0.66246	-0.58093	-0.608806	-0.252008	-0.0772112	0.121891	0.149669	0.17685	0.209059	0.195973	-0.109436	-0.615981	0.256922	0.0163084	0.10526	-0.0395019	0.163237	0.0409811	-0.0384121	0.194556
CPSF3	0.0703288	-0.835459	-0.112779	-0.816852	-0.64979	-0.0487779	-0.716854	-0.106073	-0.80997	-0.62491	-0.915484	-0.366624	0.298623	0.112121	0.0757337	0.211488	0.231109	-0.0914235	-0.104806	-0.534075	0.124785	-0.131008	-0.145766	-0.110794	0.225155	0.271069	0.00653984	-0.175177
CPSF6	-0.28542	-0.546686	-0.494408	-0.556301	-0.331364	-0.430495	-0.424872	-0.260622	-0.562876	-0.381019	-0.697096	-0.0425332	-0.14749	-0.400633	0.38321	0.583135	0.325663	0.541664	0.202452	-0.00923606	0.213152	-0.414731	-0.812948	0.0432389	-0.374661	0.702701	0.206651	0.271195
CPSF7	-0.120807	-0.804532	-0.653945	-0.76655	-0.618175	-0.234013	-0.545025	-0.219368	-0.744026	-0.797964	-0.908373	0.628935	-0.0839385	-0.0623539	0.0681788	0.0877511	1.06443	0.302632	-0.0631357	0.267343	0.194052	-0.327674	-0.775947	-0.298546	-0.303817	0.0428632	0.874069	0.0204165
CPT1A	1.16411	0.271336	0.903031	0.155007	0.032922	1.10807	-0.182889	0.282854	0.208278	-0.999801	-0.0913773	-0.688299	0.710229	0.578663	-0.396219	-0.569181	-1.0943	-1.57962	-0.0740993	0.640772	-0.680116	0.587043	0.960441	-0.174685	0.290596	-0.845444	-1.31168	-1.66377
CPT2	0.00408456	0.551126	0.612864	-0.177739	-0.208314	0.558157	-0.42298	-0.185184	-0.407755	-0.822	-0.494837	-0.331951	0.690227	0.233734	-0.258763	-0.906591	-0.424853	-0.868993	0.13196	0.423376	-1.20971	0.107547	0.786905	0.163418	-0.0540006	0.440861	-0.224053	-0.591768
CPVL	-0.445547	0.492214	0.405766	1.15509	-0.0786673	0.0460603	0.471313	-0.0559326	1.84151	0.21887	0.942566	-0.377443	-0.546845	-0.948014	-0.913556	-0.484529	-1.01134	0.169664	-0.454002	-0.83386	-1.00839	-0.76503	-0.310862	0.0801511	-0.371387	1.31325	-0.762231	0.958166
CPXM1	-0.805722	-0.236021	-1.11141	-0.314809	0.105191	-1.4576	-0.742997	-0.902115	-0.287805	0.671388	0.980802	3.84845	-0.669057	-1.72438	-1.1308	-1.90158	0.517229	-0.687171	-0.69068	-1.40823	-1.43671	-1.29886	-0.928704	-1.02953	-1.27478	-0.481409	0.660734	-0.682661
CRABP1	-3.4847	0.94088	-2.74459	0.203059	-2.32065	-3.74009	-1.18871	-2.10176	-1.10626	0.283508	-1.22743	3.25645	-2.1167	-1.74941	-1.40967	0.849307	3.12391	0.347126	-0.938651	-1.42311	-0.911441	-1.5995	-1.51356	1.95109	-1.30789	-1.53575	2.9628	0.278877
CRABP2	-2.07055	2.52026	-0.951042	0.759699	-0.854284	-2.12052	-0.867312	0.0832992	-0.782423	-1.0845	-0.707405	-0.634746	-0.359266	-1.3727	-0.777143	1.60304	-0.846636	-1.94234	-0.462738	-0.584379	0.193122	-1.4167	-1.4337	4.58364	0.19832	-1.10468	-1.06528	-2.15447
CRACD	-0.0926409	0.118218	0.303411	0.605555	0.146853	0.314924	0.455029	-0.196645	0.525448	-0.15549	0.506095	1.17297	0.384424	-0.885858	-1.46398	0.5685	0.172352	-0.151301	-0.84959	-1.40335	-0.0425005	-1.10274	-1.38667	-1.01194	-1.30337	1.26561	-0.489255	0.0318055
CRACDL	-0.127799	-1.05946	-0.595844	0.35908	-1.33761	0.0363554	0.658324	-1.05557	-0.735173	-2.93389	-0.822216	-0.910597	-3.29699	0.12189	-0.863956	2.39158	-0.407292	-2.37654	0.953548	0.888256	-2.47597	-0.229049	-0.528706	-0.0662913	-0.739942	0.10986	-0.259494	-2.03246
CRAT	-0.264087	0.71658	0.662632	0.335336	0.601828	0.94257	-0.221882	0.380717	-0.264903	-0.720338	-0.27146	-0.159054	1.26548	0.70862	-0.211539	-0.761712	-0.707617	-1.41856	0.641929	-1.28712	-0.784062	-0.66441	1.39135	0.732015	0.394712	-0.65573	-0.668374	-1.21722
CRBN	-0.837915	0.483652	0.0441576	0.372434	-0.535831	-0.189016	0.473	0.404436	0.178214	0.423067	0.52352	-0.243057	0.0599043	0.159133	0.348179	-0.0459764	-0.150991	0.0986576	0.303334	0.726034	0.650534	0.0629501	0.14756	-0.763945	-0.336773	0.29075	0.457424	0.0193155
CREB1	-0.477471	-0.0717766	-0.588969	0.354951	-0.014846	-0.0850429	0.175784	-0.260929	0.174571	0.0868762	0.254641	-0.485039	-0.320488	0.0813819	-0.301645	0.58125	-0.301475	0.252341	0.0681593	0.301604	-0.610813	0.0322696	-0.233071	-0.0885441	-0.0216972	0.55852	-0.491852	0.151863
CREBBP	0.630663	-0.522069	0.185952	0.161358	-0.0399754	0.411425	-0.0885555	-0.288566	-0.19353	-0.853197	-0.187679	0.534665	-0.663593	-0.152835	-0.504006	0.468172	0.0442846	-0.420676	-0.0590606	-0.250275	-0.501046	-0.213868	-0.0740646	-0.251381	-0.310216	0.412022	-0.23866	-0.163975
CRELD1	0.082345	0.651997	0.0987517	0.145606	0.389526	-0.458823	0.602322	-0.0124074	0.366063	-0.144862	-0.101313	0.364071	-0.0246568	-0.145618	-0.297695	-0.556729	-0.316275	-0.0389741	0.821227	1.31092	-0.683974	0.0683525	-0.185165	1.5722	-0.00944963	-0.242678	-0.184092	0.0166841
CRIP1	1.29106	0.900191	0.713372	0.211666	-1.99236	0.309074	1.10206	-2.48193	1.98009	-0.714531	0.326671	2.27912	-2.06532	0.024857	-1.20202	0.172429	1.05642	-1.04668	-0.00605473	-0.173247	-1.45235	0.801352	-0.224193	0.389129	-1.36544	-0.536799	0.527878	-1.15877
CRIP2	-1.29862	1.36591	-1.23661	1.94247	-0.383691	-1.64836	0.568308	0.538769	1.34049	0.0882622	0.582644	0.612954	-1.61109	-1.7707	-0.381929	2.12363	-0.311922	-1.00967	0.270349	1.5222	-1.17278	-1.2177	-1.79117	1.23056	-0.0346357	0.118601	-0.350507	-1.12707
CRK	-0.228232	0.211326	-0.172633	0.462807	0.236458	-0.153928	0.267384	-0.0441	0.312287	0.0982191	0.459629	0.391512	-0.284387	-0.520962	0.362499	-0.286685	-0.362398	-0.113206	0.535971	0.258951	-0.699578	-0.430383	-0.67892	-0.0343881	-0.489917	-0.0175372	0.0338508	-0.237974
CRKL	-0.760985	-0.24313	-0.591934	0.262599	0.110219	-0.565167	-0.124709	-0.0441789	0.143381	0.0845276	0.235453	1.12271	0.381962	-0.353333	0.141846	0.245737	0.412009	-0.284459	0.0261594	0.204427	0.418218	-0.492899	-0.412129	-0.317202	-0.265396	0.0208095	0.660656	-0.382888
CRLF3	-0.321476	0.237102	-0.258954	0.224569	0.660799	-0.334394	0.265993	0.390202	0.43341	0.0690901	0.0519864	0.250921	0.496102	-0.699827	-0.104709	-0.600104	0.251694	-0.145331	-0.480158	-0.790274	0.325414	-0.719395	-0.635129	-0.192008	-0.0636165	-0.370795	0.0199335	-0.0597908
CRMP1	0.176998	-0.656009	-0.296913	-0.66999	-0.845075	-0.263072	0.510614	-0.893512	-0.631563	0.339802	-0.484117	1.45751	-0.402026	-0.104967	-0.270281	-0.244589	1.31367	0.627381	0.661176	-0.0179817	0.136782	-0.029817	-0.0427731	-0.180506	-0.447554	-0.301618	1.57076	0.563784
CRNKL1	-0.00389696	-0.850104	-0.0311709	-0.628925	-0.700996	0.239778	-0.519485	-0.391405	-0.89846	-0.595303	-0.822347	-0.668175	-0.0247991	0.36854	-0.185311	0.277704	0.31879	0.531346	0.230554	-0.371583	0.46401	0.17649	0.217999	-0.237324	-0.0835601	0.145698	0.0531092	0.437478
CRNN	-0.112506	3.00358	2.89076	-0.433023	-0.181161	-0.21519	-0.886278	1.85129	-0.176556	-1.09448	-0.454205	0.690381	-0.619614	-3.12698	-1.85807	-2.40385	1.4092	-1.58867	-1.26888	-0.563942	0.557915	-0.206215	0.415753	-3.61644	-2.39233	0.0128168	-1.07825	-0.473268
CROCC	0.297726	-0.489197	0.15214	0.016505	-0.113826	0.132495	0.104962	-0.0790739	-0.212376	-0.597347	-0.136358	-0.161834	-0.243759	0.142399	-0.24309	0.511602	0.181677	-0.279236	0.850875	-0.289396	-0.258332	-0.0189932	-0.0621372	-0.445424	-0.0654402	-0.276685	0.0137251	-0.159557
CROT	0.873106	0.308181	1.1685	0.0648208	0.371212	0.436025	0.297096	1.03522	0.0565043	0.166549	0.370662	0.703294	0.712355	0.336477	-0.731854	-1.57364	-1.34242	-2.12428	0.329432	-1.29998	-0.890153	0.306191	-0.0990122	0.674024	0.856167	0.473445	-1.79319	-2.51603
CRP	-1.12706	0.308581	-0.501839	-0.471088	2.07373	-0.945538	0.658581	0.269149	0.0944454	1.51732	0.534831	2.27329	-0.298004	-1.074	0.447671	-1.83828	0.381897	0.709301	-0.217433	-1.25609	-0.364582	-0.996695	-0.388618	-0.451235	-0.0962403	-1.14012	0.529458	0.0739672
CRTAC1	-0.618339	0.81779	-0.0435974	0.647983	-0.283096	-0.763031	0.81664	0.0310896	1.25511	-0.011189	0.121379	-0.139724	-0.583182	-0.938963	-1.16947	-1.04651	-0.952479	-2.03017	0.714301	2.71348	-0.35441	-1.29019	-0.366783	2.57868	0.0412592	-0.705982	-1.48286	-0.864421
CRTAP	-0.203194	0.596886	-0.42113	0.274398	1.00281	-0.39205	0.488972	0.999495	0.650723	1.1584	0.547587	1.27416	-0.200344	-0.828396	-0.318893	-0.912208	-0.281666	-0.201307	0.336268	0.786967	-1.24027	-0.776584	-0.431878	0.51596	0.653206	-0.429982	-0.415121	-0.319469
CRYAB	0.228175	0.446834	0.620184	1.13657	1.22865	0.493125	0.569431	0.223408	1.27418	0.51548	1.03526	1.6129	0.452685	-0.7223	-1.41131	-1.15531	-0.549893	-1.268	-1.05622	-0.399593	-1.31037	-0.319862	0.0617784	-1.36181	-0.7038	0.36385	-0.513104	-0.866754
CRYBG3	-3.1584	-0.0889828	-1.78318	0.555374	0.634562	-3.62642	0.177913	-0.410032	0.73598	-0.320693	0.209116	0.222156	0.845381	-5.58101	-0.829686	2.48068	-3.73384	-0.595891	-1.15291	-2.2451	0.677869	-3.25272	0.05657	-1.23841	0.792146	-1.05667	-2.45811	-0.225977
CRYL1	-0.644761	0.0274875	1.2663	0.57334	0.560309	1.24974	-0.0081298	0.840225	-0.158388	-0.780015	-0.378014	-0.231429	0.849585	0.586616	-0.0795277	-1.24677	-1.09698	-1.65264	0.118225	-0.566849	-0.835367	-0.664407	1.42084	-0.605158	0.884757	-1.42755	-1.03771	-1.37788
CRYM	0.510847	-0.35244	0.759597	0.466558	0.21504	0.893273	-0.26265	-0.30607	-0.217828	-0.56585	-0.138742	-0.495719	-0.128237	0.509527	-0.0903271	0.338926	-0.990324	-0.889632	-0.328079	-0.658474	-0.217527	0.571254	0.802605	-0.751615	-0.0353702	-0.0520706	-0.739942	-1.01911
CRYZ	-0.206134	0.354953	1.31387	0.782427	1.04747	1.09175	-0.468753	0.0926492	-0.204349	-0.277831	-0.548643	-0.266297	0.974239	0.398882	-0.911615	-1.26521	-1.41207	0.0233079	-0.673059	-1.11382	-0.641353	-0.507161	1.38368	-0.361135	-0.0941239	-1.48255	-1.17723	-0.00738439
CS	0.225396	-0.181644	0.0816273	-0.808755	1.09306	-0.0275326	-0.937041	-0.243352	-0.570533	-0.361253	-0.572283	0.169257	-0.476995	0.139667	0.405574	0.130242	0.421775	0.685066	-0.453068	0.441101	0.0568115	0.229722	0.35629	-0.0406659	-0.634076	0.446155	0.483201	0.742795
CSDE1	-0.0662924	-0.510859	-0.394121	-0.415935	-0.456348	0.18904	-0.486383	0.194997	-0.363815	-0.207886	-0.362922	0.222116	-0.328086	0.181327	-0.52283	0.21661	0.687741	0.27469	-0.413334	-0.697226	-0.3844	-0.0237332	-0.211025	-0.394375	0.571069	-0.273246	0.703446	0.19269
CSE1L	-0.455407	-0.730689	-0.373228	-0.161199	-0.381447	-0.354489	-0.433449	-0.197124	-0.527757	0.165596	-0.147635	-0.394265	0.0646541	0.0584147	0.0687346	0.113578	0.000354251	0.247164	-0.0583694	-0.665449	0.611312	-0.122864	-0.0690394	-0.174212	0.0695731	0.529974	-0.104368	0.408511
CSK	-0.0954469	0.0854816	0.086798	0.451794	0.300473	0.332435	0.741164	-0.226998	0.692342	-0.00312609	0.433879	0.313697	0.365628	-0.0243001	-0.912309	-0.740442	0.088364	0.540338	0.346348	0.320911	0.0953792	-0.127427	-0.0617309	-0.595771	-0.537808	0.391456	-0.169769	-0.241122
CSNK1A1	0.21704	-0.224572	0.033319	-0.410409	-0.0281307	0.105618	-0.416823	0.379708	-0.13254	-0.368135	-0.0208927	0.0853799	-0.344059	0.202373	0.151227	-0.191781	0.0956962	-0.113873	-0.21938	-0.126845	-0.218386	0.211552	0.0488916	-0.0841565	0.292063	0.201991	0.372025	-0.238368
CSNK1D	0.0185447	-0.178455	0.0606458	-0.135389	0.139655	0.141581	0.051039	-0.700175	-0.179697	-0.599986	-0.271792	0.133055	0.51903	-0.251263	-0.294705	0.474717	0.964813	0.919273	0.437968	0.474741	-0.0844545	-0.174245	-0.209741	0.358134	0.000159011	-0.168938	0.782214	0.241972
CSNK1E	-0.519872	-0.399258	-0.416812	-0.00845073	-0.00221722	-0.376996	-0.200811	-0.219245	-0.263748	-0.344476	-0.312569	0.0773769	-1.36889	-0.902685	-0.899217	1.81217	-0.920469	0.156233	0.0655731	-0.598699	-1.17156	-1.40719	-1.82555	-0.419149	-1.44409	0.909499	-0.757539	0.397805
CSNK1G2	-0.407016	-0.0970101	-0.436547	0.0098288	0.0972304	-0.293939	0.222557	0.399232	0.185177	-0.326208	-0.126367	0.731545	-0.671204	-0.470804	0.0566424	0.341224	1.09867	0.49881	0.226193	0.528171	-0.140716	0.0124406	-0.660528	-0.222419	0.260694	-0.0435509	0.806122	0.382811
CSNK2A1	-0.00744621	-0.621114	-0.14732	-0.739311	-0.385856	-0.0554453	-0.5909	-0.119603	-0.641976	-0.0487635	-0.454403	-0.350121	0.712119	-0.15812	-0.040003	-0.201547	0.115828	0.74262	-0.272738	0.209332	1.01343	-0.266654	-0.0870471	-0.269643	-0.0721109	0.374197	0.181357	0.611539
CSNK2A2	-0.387043	-0.331795	-0.438897	0.127965	0.272774	-0.182538	-0.0295472	0.13839	-0.332969	0.102347	-0.273593	-0.312864	-0.0853223	-0.27208	0.108694	0.362335	-0.205715	0.415178	0.290007	0.355766	-0.0122494	-0.106166	0.117111	-0.0661053	0.122109	0.26606	-0.0886434	0.588634
CSNK2B	0.0406556	-0.980603	0.101143	-0.619622	-0.540873	-0.113979	-0.508482	-0.131473	-0.819281	-0.39985	-0.625975	-0.44688	0.524994	0.0439859	-0.0350891	0.200354	0.107549	0.534087	0.109817	0.268328	0.620116	-0.137766	0.190353	-0.318309	0.158349	0.199359	0.032831	0.0942457
CSPG4	-0.778315	-0.364289	-0.499077	0.0677939	-0.325113	-1.22064	0.786683	0.0227933	0.394616	1.97245	1.00637	-0.131944	-0.525375	-1.6059	-2.33442	-1.4226	-1.59116	2.90056	1.45606	-0.685915	-1.39718	-1.50237	-1.4855	-1.7248	-0.370311	-1.1153	-1.67627	0.898995
CSRP1	-0.033023	0.934225	-0.266502	1.42596	0.125842	0.0401543	1.0388	-0.303021	1.83766	0.590063	1.2482	1.46277	-0.673231	-0.861125	-0.190762	-0.549489	0.0576195	-0.875527	0.376488	0.752394	-1.06756	-0.540201	-1.174	0.453531	-0.876396	-1.20652	0.283581	-0.5033
CSRP2	-0.379673	0.606261	-0.120877	1.6832	0.464482	-0.736424	0.909645	0.078869	2.15163	0.508062	1.62791	1.75126	-0.668382	-3.39915	-1.48768	-0.457571	-1.01399	-0.960772	-0.214323	-0.216569	-1.34344	-2.61865	-3.03931	-1.00194	-2.00145	-0.16924	-0.687503	-0.255325
CST2	-0.0961761	1.9838	1.33628	0.714699	-0.0971636	0.659472	-0.00260141	2.40299	0.614042	1.07259	0.31966	-0.31343	-0.99283	-0.269019	-0.240009	-0.806906	0.809853	0.83034	-0.471972	-0.64228	-0.144602	0.68573	-0.107041	-0.426782	-0.882882	-0.625444	-0.789012	1.76242
CST3	-1.15004	0.160935	-0.834311	-0.0747884	0.099428	-1.17296	2.01281	-0.77309	1.025	0.484984	0.638046	-0.0998744	-0.783111	-1.41198	-0.758918	-1.33893	-1.24325	-0.382869	2.98337	1.45657	-1.05968	-1.52128	-1.16848	0.154244	-1.25699	-0.780968	-1.09181	-0.166118
CSTA	-0.271398	2.92583	1.4893	1.12932	-0.104837	1.72804	0.147971	3.68739	1.20697	0.0609966	0.0380843	0.526255	-0.757931	-1.36465	-0.61388	-0.655563	1.49646	-0.858085	-0.610183	-0.634213	-0.183065	-0.186585	-0.60161	-0.049545	-0.476196	-0.839635	-1.03379	-1.00217
CSTB	-0.923958	-0.368272	-0.236896	-0.338298	-0.532082	-0.67631	0.382631	-0.835075	0.058503	0.530372	1.0582	0.0469021	-0.649778	-0.705526	0.23695	-0.828225	-1.21791	-0.701551	0.765905	0.491545	-0.387776	-0.598361	-0.471617	-0.175727	-0.753189	0.497821	-1.10748	-0.123384
CSTF1	0.0427323	-0.425264	0.0574246	-0.725668	-0.121722	0.288368	-0.713088	0.168041	-0.877446	-0.940831	-0.867585	0.0110495	0.0707667	-0.0687834	0.204561	0.250519	0.137954	-0.0433022	-0.142918	-0.644765	0.291575	0.147478	0.048421	0.0820818	-0.306651	0.421909	0.0909733	-0.485412
CSTF2	-0.216936	-0.505295	-0.602198	-0.466315	-0.268531	-0.175326	-0.533893	-0.5594	-0.598836	-0.318954	-0.370769	-0.526523	0.117143	-0.316389	-0.0815191	0.606785	-0.543713	0.379326	0.0827818	-0.134841	0.282651	-0.355152	-0.522929	0.501206	-0.473855	0.650644	-0.382047	0.166624
CSTF2T	-0.59243	-0.29252	-0.740778	-0.149279	-0.422482	-0.779006	0.0187186	-0.863224	-0.396689	-0.683216	-0.364042	-0.218135	0.920958	-0.200572	0.359024	1.4059	0.251196	-1.64355	0.716837	-1.63437	0.825075	-0.538203	-0.657786	0.780549	-0.662023	0.300665	0.121683	-1.23482
CSTF3	-0.0555435	-0.381934	-0.124547	-0.457304	0.0822099	0.292651	-0.450427	-0.12866	-0.534904	-0.470999	-0.588246	0.0243444	0.128225	-0.103926	0.138118	0.521639	0.223905	0.142128	0.17517	-0.100515	0.437493	-0.125313	-0.352868	0.0694955	-0.338238	0.427142	-0.0149066	-0.115686
CTBP1	0.197047	-0.81783	0.0951655	-0.792996	-0.836891	-0.0864465	-0.433147	-0.755164	-0.677038	-1.14461	-0.811032	0.602612	-0.725152	0.463817	0.0437628	-0.0445565	1.20903	-0.125343	0.260339	0.431946	-0.142996	0.372095	0.354852	0.0204066	-0.283187	0.0319887	1.06146	-0.29826
CTBP2	-0.301304	-0.641781	-0.483253	-0.482102	-0.726555	-0.364166	-0.565299	0.0888712	-0.583894	-0.908848	-0.575851	0.0149146	0.291993	0.270063	0.011746	0.939565	0.884886	-0.206021	-0.168341	0.251471	0.386937	-0.10803	-0.344099	-0.176279	0.218448	-0.0559141	0.492491	-0.665988
CTCF	-0.195325	-0.794492	-0.016064	-0.223634	-0.118478	-0.0201874	-0.456017	0.0303015	-0.448791	-0.342694	-0.209831	-0.0415302	-0.313778	0.0308255	0.243479	0.22481	0.000411639	0.116159	-0.419629	0.13539	0.102029	-0.00148466	-0.332574	-0.868527	-0.574292	0.438228	0.0126521	0.0842696
CTDP1	-0.0624298	-0.419618	0.029922	0.126643	0.093656	-0.13887	-0.308229	0.194673	0.0194849	-0.681228	0.0459315	0.12395	-1.30104	-0.235778	-0.0796289	0.864454	-0.393597	-0.545795	-0.12146	-0.644319	-1.41741	-0.252431	-0.488724	-0.0472181	0.381599	-0.206178	-0.372484	-0.269363
CTDSPL2	-0.157946	-0.970093	-0.408709	-0.383725	-0.84586	0.0902504	-0.845677	-0.297515	-0.15399	-0.689504	-0.248294	-0.0665631	-0.182877	0.319596	-0.155654	0.770271	0.583682	0.492405	-0.934458	0.590242	0.168402	-0.0331111	0.217738	0.215965	0.109314	0.685356	0.312347	0.562964
CTH	-0.551801	0.359344	0.105145	1.13689	1.25015	-0.204285	-0.480365	0.852454	-0.354013	-0.191902	-0.283849	0.341645	1.53379	-0.619818	-0.27657	-1.25098	-0.675072	-0.663482	-0.971495	-1.31541	-0.166718	-0.884712	-0.0658512	-0.0231689	1.0375	-1.15364	-0.847457	-0.764633
CTHRC1	-0.15892	0.694238	-0.406856	0.601652	0.126642	-0.8652	0.33363	-0.122937	1.16787	1.74522	1.69411	1.43661	-0.708857	-2.34791	-1.21058	-3.26484	-0.494405	-1.52795	-1.51655	-1.90531	-1.87986	-1.47403	-2.15974	0.0871826	0.336403	-2.00597	-0.994298	0.585567
CTIF	-0.232169	0.00485751	-0.157083	0.784585	0.296877	-0.308419	0.0622118	-0.267791	0.886921	-0.0066939	0.530741	0.499387	1.10535	-0.594992	-0.522571	0.337672	-0.0869022	0.183437	-0.250691	-0.218183	0.320052	-0.908626	-0.771421	-0.74678	-0.563489	0.203563	-0.298541	0.560375
CTNNA1	0.303843	0.149083	-0.099475	0.115793	-0.273788	-0.170902	-0.200582	0.295549	-0.12301	-0.326264	-0.0931275	-0.0215423	0.256919	-0.276005	-0.0364962	0.0229917	-0.437885	-0.278485	0.0850643	-0.100814	0.111145	0.00278074	-0.13456	0.55177	0.52641	-0.162391	-0.19705	-0.140869
CTNNA2	-1.06397	-0.0702277	-0.844083	-0.0933988	0.0409313	-0.97202	-0.643293	-0.664882	-0.0587529	0.41223	-0.15116	0.669785	-0.570872	-0.321293	0.628287	-0.0638681	1.78911	1.70915	-0.117764	-0.588529	-0.624016	-0.442112	-0.184989	0.719761	-0.676595	-1.01718	1.60522	1.51251
CTNNB1	0.386795	0.27606	0.0692393	0.196161	-0.0317093	0.0470929	-0.22715	0.268983	0.0245263	-0.424296	0.00938203	0.210676	0.0395183	-0.233385	0.0964575	-0.143398	-0.129649	-0.222933	0.325753	0.0770603	-0.238921	-0.0472236	-0.0874468	0.529613	0.50086	-0.0707613	-0.0360048	-0.242729
CTNNBL1	-0.149087	-0.807115	-0.240803	-0.454341	-0.388926	-0.149735	-0.435479	-0.0480953	-0.721913	-0.552496	-0.494354	-0.321796	-0.395973	0.0567127	0.0775424	0.0750531	0.334907	0.452662	-0.116854	-0.627968	-0.251796	-0.0033152	-0.127015	-0.0287921	-0.0132677	0.386954	0.00805926	0.237656
CTNND1	-0.549971	-0.175465	-0.656547	-0.044768	-0.283416	-0.603296	-0.369152	0.000685175	-0.15031	-0.305354	-0.23278	-0.109524	0.587359	-0.361717	0.321835	-0.00839278	-0.0267989	0.226031	0.0611251	0.167107	0.332226	-0.302221	-0.303264	0.899411	0.508276	0.0128266	-0.00564257	0.348124
CTPS1	-1.34632	-0.861024	-1.18635	-0.800759	-0.945184	-1.46591	-1.56995	-0.402937	-0.117785	-0.0915405	-0.212055	-0.566924	1.21818	-0.422336	-0.614723	-0.585785	0.111665	0.244146	-1.48698	2.79987	1.75609	-0.699294	-0.422406	-0.823927	-0.131843	0.713253	0.0729501	0.28747
CTPS2	-0.276935	-0.341658	-0.228504	-0.166093	-0.189549	-0.470089	-0.195599	0.710078	-0.310688	-0.266087	0.0629717	-0.215246	0.0137887	-0.283746	-0.131494	-0.119124	0.0917501	-0.239679	-0.0734133	0.160964	-0.090936	-0.276387	-0.135713	-0.047739	0.804304	0.540861	0.0828823	-0.219293
CTR9	0.502917	-0.563977	0.329463	-0.602884	-0.521424	0.587912	-0.666453	-0.397217	-0.772743	-1.03028	-0.947345	-0.422051	-0.1032	0.563177	-0.0497056	-0.125061	0.0529958	0.121824	-0.0120017	-0.211065	-0.134411	0.507063	0.195893	0.138936	-0.131856	0.0367956	-0.197007	-0.321387
CTSA	-0.125598	0.217403	0.177091	0.374262	0.0770801	0.580491	0.744447	0.524284	0.397216	-0.175272	0.343753	-0.0561461	-0.638821	-0.431099	-0.488908	0.0422444	-0.985122	-0.785346	0.725358	-0.824095	-0.954247	-0.047959	-0.310903	-0.0879884	0.108704	-0.480342	-0.70337	-0.818958
CTSB	-0.828886	0.187976	0.14354	1.37643	0.778393	-0.112045	-0.0808057	0.468511	0.250446	1.54769	1.36767	-0.0793138	0.32612	-0.853525	-0.582053	-1.0818	-1.45841	-0.0359036	-0.9576	-1.18585	-1.18514	-1.1799	0.149173	-0.869935	0.270203	-0.076842	-1.29081	0.621146
CTSD	0.0423037	0.440915	0.852881	1.07948	0.0233625	0.916184	-0.409091	0.167601	0.0248335	-0.141753	-0.0329383	0.0273602	0.265188	-0.0293202	-0.891097	-0.214371	-0.973596	-0.947109	-0.75641	-1.47936	-1.44376	-0.323018	0.474123	0.0666685	-0.221538	-0.92404	-1.19372	-0.820428
CTSF	-0.298916	0.301615	-0.587321	-0.230133	-0.105465	-0.971833	0.979844	-0.511747	0.251654	0.608645	0.570952	0.781319	-0.746294	-0.580793	-0.352862	-0.749367	0.261085	-0.183681	1.78072	0.667546	-0.487891	-0.373401	-0.385105	0.149952	-0.188071	-0.163901	-0.0939065	-0.125301
CTSG	-0.583931	1.94079	0.562353	0.386871	3.0463	0.297596	-0.706665	-0.269485	0.202093	-0.306273	0.256388	0.0198038	0.594927	-1.93896	-2.21959	-2.44309	-2.27133	-2.9235	-2.43963	-1.67381	-1.82645	-1.6339	-0.627796	1.4886	-2.33512	-1.81791	-2.56629	-0.918938
CTSZ	-0.664064	0.243303	1.0283	1.14788	0.709626	0.76162	0.609713	-0.245335	0.978867	-0.346844	0.634083	0.410719	-0.01691	-0.329218	-1.60126	-1.8565	-0.868923	-1.90008	0.0363248	-1.04327	-1.90811	-1.28355	0.422622	-0.68297	-0.953802	-2.27847	-1.26177	-1.7131
CTTN	-0.911145	0.508475	-0.836494	0.889695	0.303975	-0.441513	0.87728	-0.0205598	0.984945	0.590717	0.746799	0.400389	-0.0965713	-0.755669	-0.544704	0.0841699	-1.24103	0.299343	1.35687	-0.0188825	-0.626903	-1.1067	-1.13829	0.134651	-0.589201	-0.0669936	-1.03486	0.202453
CTTNBP2	-3.13935	-0.270552	-2.30114	-0.128153	-0.152747	-3.03344	-0.802797	0.746863	-1.53603	-2.70055	-1.30975	-2.10151	-0.870878	-1.12363	1.77791	2.4575	-1.93776	-1.78315	0.0539253	-1.29547	-0.0531651	-1.24083	-1.153	1.93598	0.898973	-1.10103	-1.40161	-1.47842
CTTNBP2NL	-0.056541	-0.230788	-0.244916	-0.0249872	-0.32842	-0.328901	-0.488735	0.169008	-0.0746165	-0.11735	-0.173918	0.42243	-0.381338	-0.420398	-0.0191649	0.298837	0.784823	0.210876	-0.280307	-0.596501	-0.145107	-0.613146	-0.396496	-0.245409	-0.0648634	-0.449286	0.622124	0.19733
CTU2	-0.538769	-0.355481	-0.438043	0.44482	-0.226129	-0.088691	0.0300948	-0.49033	-0.292582	0.793792	0.0662993	-0.363644	1.14024	-0.42388	-0.0507978	0.0655314	-0.736339	0.867635	-0.00440445	-1.00416	1.22893	-0.602983	-0.354919	-0.197962	-0.431807	-0.386938	-0.996958	0.89868
CUL1	-0.047896	-0.123639	-0.241656	0.126124	0.215481	-0.202811	-0.104402	0.156566	-0.147825	0.445474	0.0699915	-0.0125554	0.255481	-0.289813	-0.231801	0.131802	-0.229961	0.490747	-0.0246493	-0.071721	0.0533968	-0.335967	-0.431009	-0.20498	-0.121747	0.109142	-0.101453	0.637795
CUL2	-0.931542	-0.204163	-0.579772	0.196121	-0.16213	-1.07318	0.144955	-0.0492747	0.15522	0.0928212	-0.0869501	-0.140717	0.707405	-0.583146	0.163579	0.350487	-0.05334	-0.0120067	0.413393	0.521692	0.915971	-0.64084	-0.501171	-0.421717	0.141432	-0.387212	-0.0382942	0.111506
CUL3	0.120723	-0.220498	-0.438941	0.232211	-0.331032	-0.665233	0.380048	-0.223576	-0.0370861	0.246811	-0.255329	0.320334	-0.111143	-0.731827	-0.476531	-0.00450878	0.189175	0.145467	0.743805	0.324143	-0.113641	-0.295854	-0.705167	-0.53729	-0.642267	-0.619586	0.0733218	0.13468
CUL4A	-0.700934	-0.195498	-0.860436	0.548592	-0.0815277	-1.16035	-0.479723	0.601286	-0.167508	0.0596231	0.0270937	-0.189031	0.187065	-1.00611	-0.0773292	0.705773	-0.743239	0.531901	-0.582729	-0.666461	0.105701	-0.925106	-1.06767	-0.458418	0.611837	0.104301	-0.739991	0.07722
CUL4B	-0.101951	-0.305135	-0.541686	-0.242203	-0.457317	-0.653482	0.0845415	-0.256004	-0.358059	-0.229069	-0.274674	1.26783	-0.249501	-0.582265	-0.443564	-0.0935596	1.29214	-0.0782717	0.459057	0.661007	-0.198912	-0.35183	-0.584874	-0.563887	-0.555521	0.268169	1.10597	-0.212471
CUL5	0.273774	0.0612655	-0.047153	-0.0413086	0.0877087	-0.195074	-0.272778	0.0359507	-0.0405297	0.536784	-0.0566743	0.648798	-0.0458391	-0.351783	0.0197032	-0.452066	0.392495	0.628358	-0.260679	-0.307058	0.0166219	-0.0313562	-0.195185	0.0649009	-0.317294	-0.0381316	0.348875	0.422001
CUL7	0.11649	0.0493297	0.0739263	-0.0411531	0.0826518	-0.0477107	-0.168375	0.544597	0.105861	0.0995199	0.236654	0.234551	0.196219	-0.0411142	0.012089	-0.0348587	-0.0143497	-0.378828	0.0486401	0.778419	0.00551126	0.0400731	-0.233923	0.571153	0.633032	0.719385	0.167632	-0.404348
CUL9	0.94302	-0.202011	-0.375221	-0.322328	-0.109078	0.468037	-0.10915	-0.428822	-0.307466	-0.523117	-0.452633	-0.323295	-0.498447	0.628268	0.399499	0.225286	-0.30966	-0.800083	0.414162	0.213201	-0.931927	0.26729	0.395725	1.03717	0.49379	0.314165	-0.321911	-0.613929
CUSTOS	-0.977719	-0.192722	-0.167958	0.304196	-0.679127	-0.827933	-0.338454	-0.393112	-0.0960356	-0.360335	-0.422006	-0.578049	0.067448	-0.676815	-0.318672	0.154928	-0.696619	1.13136	-0.279612	-0.707195	0.161925	-0.550747	-0.866314	-0.300586	-0.819895	0.376163	-0.485832	1.22519
CUTA	0.371593	0.0347851	0.0164541	0.178809	-0.254424	0.0742545	0.402637	0.037336	-0.0354015	-0.338327	0.0732521	-0.176827	-0.703743	-0.143133	-0.0660025	0.35825	-0.393292	-0.421965	0.595873	0.882301	-0.280219	-0.0763975	0.0472749	-0.0120576	-0.185428	-0.0507262	-0.39571	-0.238484
CUX1	-0.731568	-0.812169	-0.44798	-0.702471	-0.631779	-0.292985	-0.460407	-0.537531	-0.655899	-0.280336	-0.596149	-0.148132	0.542491	-0.397888	0.388281	0.358768	0.498052	0.36819	0.295479	-0.201176	0.450749	-0.292732	-0.706359	-0.000575359	-0.153125	0.316713	0.450999	0.154241
CUX1	-0.731568	-0.812169	-0.44798	-0.702471	-0.631779	-0.292985	-0.460407	-0.537531	-0.655899	-0.280336	-0.596149	-0.148132	0.542491	-0.34967	-0.2219	0.301605	-0.0435313	0.60296	0.141759	0.0317427	0.296782	-0.419262	-0.375398	-0.0825166	-0.0656163	0.524703	-0.0971629	0.361891
CUX1	0.0632376	-0.164623	0.17849	-0.299244	0.00908928	0.0113655	-0.0648282	-0.00861388	-0.132636	-0.184752	-0.288376	0.333163	0.384888	-0.397888	0.388281	0.358768	0.498052	0.36819	0.295479	-0.201176	0.450749	-0.292732	-0.706359	-0.000575359	-0.153125	0.316713	0.450999	0.154241
CUX1	0.0632376	-0.164623	0.17849	-0.299244	0.00908928	0.0113655	-0.0648282	-0.00861388	-0.132636	-0.184752	-0.288376	0.333163	0.384888	-0.34967	-0.2219	0.301605	-0.0435313	0.60296	0.141759	0.0317427	0.296782	-0.419262	-0.375398	-0.0825166	-0.0656163	0.524703	-0.0971629	0.361891
CWC15	-1.29621	0.0477237	-1.39105	-0.446631	-1.7102	-1.0974	-0.368352	-1.11103	-0.635318	0.281866	0.0211211	-0.520777	-0.187401	-0.971747	-1.5113	0.854063	-0.970777	1.57756	0.313	-0.235454	-0.273039	-1.47767	-2.03318	0.184215	-1.35487	0.899862	-0.141391	1.93566
CWC22	0.525856	-0.957397	0.101649	-0.695524	-0.564333	0.489376	-0.758351	-0.361164	-0.613867	-0.748228	-0.985868	-0.416338	-0.618317	0.312743	0.103541	0.153842	0.324378	0.325525	-0.25461	-0.38477	-0.400532	0.242694	0.0152582	-0.208154	-0.169943	-0.0878737	0.110164	0.112029
CWC27	-0.170578	-0.490962	-0.12773	-0.436186	-0.204054	-0.255882	-0.0948495	0.0304056	-0.483997	-0.540699	-0.629978	-0.430388	0.283147	-0.0801465	-0.46604	0.0302758	-0.755984	0.0252644	0.0687464	-0.285326	0.0778916	-0.414454	-0.68316	0.189808	-0.216435	-0.213956	-0.968957	-0.061927
CWF19L1	0.184762	-0.303673	-0.348467	0.0278707	-0.279173	-0.179297	-0.138999	0.423215	-0.324099	-0.684007	-0.180292	-0.775297	0.196152	-0.229813	-0.142513	0.83834	-0.771198	-0.109992	0.0713999	0.0873065	0.380434	0.0120182	0.00926195	-0.126366	0.673111	-0.0209664	-0.660104	0.0325083
CWF19L2	0.693003	-0.345832	0.216632	0.0483143	-0.346461	0.54851	-0.438695	0.0141263	-0.329056	-0.716205	-0.343498	-0.105848	-0.0485395	0.356958	-0.273241	-0.355361	0.307294	-0.0313242	-0.555255	-1.78707	-0.13174	0.0861903	-0.0359783	-0.468422	-0.110985	-0.335553	-0.21656	-0.113731
CXADR	0.0032376	-0.421569	-0.120247	-0.337821	-0.4503	-0.287538	-0.144581	-0.0432615	-0.576304	-0.391551	-0.472676	0.460565	-0.381892	0.11123	-0.175085	-0.0808092	0.829078	-0.153491	0.597161	0.161872	-0.0911056	0.150348	0.0196708	0.633973	0.203778	0.712078	0.868681	-0.199723
CXorf38	-0.367074	0.148206	-0.0203274	0.412477	0.478852	-0.288809	0.237394	0.100422	0.280044	0.0397936	0.231457	0.678929	0.0766883	0.389248	0.332816	0.667333	0.671455	-0.971909	0.0438248	-0.479303	-0.422544	-0.166066	0.210751	0.104481	0.00554275	-0.465289	0.0255761	-0.292176
CXXC1	0.531946	-0.935742	0.294746	-0.625003	-0.668223	0.734934	-0.968277	-0.120328	-0.88424	-1.01832	-0.650891	-0.619249	-0.966537	0.727105	-0.122009	0.10853	0.412374	-0.24586	-0.457002	-0.353869	-0.552187	0.505436	0.3394	-0.451394	0.306523	0.448601	0.398386	0.06955
CYB5A	-0.950015	0.819925	0.81337	0.345661	0.46747	0.591743	-0.566311	0.646573	-0.636006	-0.914704	-0.874774	-0.758628	0.567108	0.0483592	0.185698	-0.0831888	-1.02641	-0.57029	-0.34171	1.21693	-1.15984	-0.875637	0.196213	-0.408782	0.387118	-0.630033	-0.486453	-0.173491
CYB5B	-0.0857426	-0.155397	-0.433626	0.0460371	0.0926434	-0.341704	0.175965	0.0294643	0.139601	-0.327043	0.34142	-0.0693816	0.217185	-0.533799	-0.0118857	-0.113464	-0.763304	-0.267716	0.308744	1.05743	-0.254873	-0.605079	-0.38997	-0.207133	-0.0778016	0.179697	-0.717572	0.178815
CYB5R1	1.03584	-0.220611	1.11519	-0.508458	-0.593574	0.826677	0.115678	-0.165806	-0.26732	-1.002	-0.690305	-0.603645	-1.00024	0.710595	-0.177213	-0.0848686	-0.559896	-0.628003	0.615799	0.170998	-1.14777	0.598243	1.03987	0.421143	0.182931	-0.880399	-0.40642	-0.909091
CYB5R3	-0.353855	-0.0486449	0.299324	0.584547	0.413299	-0.106061	0.451333	-0.197876	0.795525	0.0963072	0.345916	0.721888	-0.0018928	0.00631784	0.0460099	-0.120111	0.427689	-0.467017	0.604291	0.495113	-0.444367	-0.0818516	0.38434	-0.713523	-0.392342	-0.606422	0.3675	-0.333157
CYB5R4	-0.308523	-0.289831	-0.418134	-0.017723	0.375921	-0.478329	0.192198	-0.0776428	0.0980641	-0.289732	-0.430392	0.762644	-0.237502	0.399709	0.417227	0.194547	0.405265	0.215774	0.00904988	0.0475874	0.0906678	0.447798	0.819901	-0.140637	0.174501	-0.393155	0.430478	0.316513
CYBB	-0.481958	1.42462	-0.00576317	1.57689	1.52544	0.0575976	1.90474	-0.335301	3.042	-0.937028	0.838793	0.84633	0.835486	-2.38378	-2.51573	-1.92564	-2.09805	-2.13982	0.338285	-1.49864	-2.17499	-2.48526	-2.25925	-0.803747	-2.85111	-2.07953	-2.01641	-0.869844
CYBC1	-1.46936	0.482161	-0.783352	0.249028	0.138141	-0.940173	0.871516	-0.172239	0.442253	-0.715625	0.196835	0.506869	-0.673539	-1.0461	-0.144826	-0.503028	0.329277	-1.4316	1.07453	1.18137	-1.75303	-1.24368	-0.862664	1.35387	-0.436981	-0.709609	0.272314	-0.965363
CYC1	0.266251	-0.0702686	0.489419	-0.317384	-0.270605	0.379562	-0.330514	-0.305883	-0.223621	-0.288078	-0.0547789	-0.113971	1.12305	0.330787	0.193749	-0.115296	0.0263943	0.0262531	-0.347897	0.385067	0.340331	0.636795	0.807513	0.191141	-0.139198	0.780366	0.288617	0.273807
CYCS	0.317631	0.340711	0.814108	-0.085863	-0.189082	0.500778	-1.01731	-0.552715	-0.467506	0.64512	-0.249084	0.247727	-0.0128788	0.322225	-0.251872	0.0258837	0.235558	0.618216	-0.833881	-0.42743	-0.00736836	0.764363	0.939927	0.494912	-0.724444	0.167209	0.184577	0.695072
CYFIP1	0.187592	0.0326709	0.0464893	0.249928	0.68445	-0.0099377	0.479831	0.166346	0.218471	0.0143427	0.0644772	0.407409	-0.320372	-0.647592	-0.260836	-0.391551	0.117879	-0.255078	0.607184	0.0250419	-0.828031	-0.36507	-0.443599	-0.439777	-0.247532	-0.467792	-0.0611777	-0.352772
CYFIP2	0.0180583	-0.422523	-0.0937292	-0.519124	1.4308	-0.340645	0.292954	0.836613	-0.299591	-1.59842	-1.11474	-0.697471	-0.171033	-0.30709	0.654952	-0.0661976	0.0963683	-1.09698	0.664179	0.792066	-0.201602	-0.23699	-0.217352	0.0169543	0.513829	-0.230626	0.0475477	-1.04682
CYHR1	0.344484	-0.497998	0.0614146	-0.360499	-0.321117	0.351422	-0.596236	-0.301847	-0.862298	-1.37753	-0.459192	-0.713717	-0.48937	0.313841	0.136436	0.0419129	-0.339415	-0.886676	0.237197	-0.519006	-0.508805	0.251744	-0.0224329	-0.363752	-0.405677	0.987257	-0.361141	-1.42374
CYP20A1	0.158166	0.247837	0.413876	0.599757	0.246133	0.34494	0.900478	0.104643	0.452594	0.318586	0.496228	0.235453	0.0084645	0.00355083	-0.11755	-0.534127	0.0922934	-0.262342	0.958885	-0.0147067	-0.152826	-0.0505057	0.326941	0.237643	-0.348397	0.00225065	-0.297076	-0.0592832
CYP27A1	-0.943939	0.945772	-0.480879	0.483278	0.613872	-0.362026	-0.827822	0.2282	-0.337487	-0.638966	-0.529424	0.18571	2.50513	-0.505733	0.0212998	-0.513637	0.855495	0.125875	-0.328603	-0.508314	-0.861291	-0.876791	-0.213706	0.106627	0.693844	-0.0613704	0.656064	0.264769
CYP51A1	0.284804	0.60322	-0.303038	-0.273938	0.407749	0.43962	-0.555145	0.253833	-0.232156	-0.388779	-0.25288	0.64528	-0.595631	-0.150048	-0.621678	-1.47381	1.36875	-0.0619105	-1.19853	0.848772	-0.780481	-0.164226	-0.491763	1.59476	-0.0284704	0.0459985	1.12787	0.127318
CYRIA	-0.807845	0.357431	-0.602146	0.209149	0.0486922	0.357849	0.153797	0.457528	0.604719	-0.109438	-0.0419952	0.616131	0.373232	-0.423436	-1.3047	0.143851	1.14482	-0.0471558	0.321057	-0.133094	-0.593496	-1.17547	-0.44932	1.23184	0.417984	-0.747809	0.888543	0.088645
CYRIB	-0.12571	0.255509	-0.194622	0.473566	0.200546	-0.236158	0.84666	-0.305732	0.471017	-0.0926523	0.404651	0.448341	-0.0439751	-0.605346	-0.105991	0.113022	0.0546046	-0.671332	0.54757	0.140602	-0.117873	-0.347213	-0.535395	0.355503	-0.651173	0.0440053	0.230095	-0.645015
CZIB	0.102797	0.349532	-0.146377	0.675906	0.113912	-0.0813072	0.13915	0.0679249	0.642623	0.212282	0.69174	0.251876	-0.290291	-0.304517	-0.0510452	0.625846	-0.39204	-0.115715	-0.349888	0.437999	-0.452818	-0.271204	-0.283311	-0.0448271	-0.331749	0.547251	-0.243346	-0.24701
D2HGDH	-0.062934	-0.0456389	0.510587	0.0369364	0.453471	0.52762	-0.118875	-0.237925	0.0166063	0.0959203	0.510334	0.160078	0.968891	0.37299	0.469903	0.213867	-0.50618	-1.06631	-0.0170967	-0.202411	-0.542174	-0.169745	0.688779	1.02615	0.0280705	-0.638558	-0.370846	-0.709814
DAAM1	0.211466	-0.1149	0.501602	-0.0655294	-0.305759	0.590281	-0.183352	0.242865	-0.0128415	-0.458063	-0.149932	-0.00918552	-0.548066	0.446543	0.173317	-0.592728	-0.143754	-0.624883	-0.218139	-0.0962066	-0.442467	0.809439	0.690525	0.0188413	0.901434	-0.717316	-0.179258	-0.71861
DACH1	-1.79129	-0.794821	-1.13861	0.33151	0.865538	-1.41686	0.377346	-0.800084	-0.334947	-0.871657	0.00176176	-0.733262	-1.27449	-0.975048	0.123308	1.86919	-1.27694	-1.32463	0.846099	1.00786	-1.40398	-1.38863	-1.10818	-1.72269	-0.960094	2.28783	-1.33266	-1.22313
DAD1	0.168829	0.025418	-0.16661	-0.142875	0.204749	-0.350247	0.658602	0.206095	0.272812	-0.255621	-0.131577	-0.115343	-0.680303	-0.081425	-0.178558	-0.621684	-0.188678	-0.324336	1.04403	0.0604771	-0.498327	0.208837	-0.421271	0.614564	0.0678384	-0.168141	-0.229449	-0.228151
DAG1	-0.611295	0.329821	-0.245198	1.11285	0.239626	-0.540241	0.932077	-0.517836	0.966317	0.571748	1.48263	0.220294	-0.0629155	-0.882798	-1.24264	-0.617819	-0.340038	-0.361594	0.132201	-0.0295024	-0.719806	-1.33579	-0.99622	-0.20743	-0.875389	0.0857383	-0.781123	-0.46592
DAP	-0.444428	-1.2414	-1.18285	-0.707708	-1.65099	-0.781282	-0.510276	-1.12239	-0.339089	-1.21753	0.270264	0.776939	0.0823791	-0.117596	0.396289	0.00878388	-0.179446	0.411936	0.0119029	0.323117	0.92589	-0.516007	-0.101307	-0.344518	-0.113999	1.22163	-0.792492	0.445665
DAP3	-0.531428	-0.157479	-0.370589	-0.164432	0.0530662	-0.622068	-0.0808416	-0.000724331	-0.0206026	-0.205846	-0.188265	-0.501319	0.435827	-0.0671725	0.594271	0.62466	-0.0743396	0.246534	0.0785007	0.36191	0.357274	-0.256644	-0.19084	0.778772	0.0552287	0.0577692	-0.0975402	0.816971
DAPK3	0.429256	0.719791	0.129722	0.282438	0.550719	0.255467	0.340035	0.471403	0.692899	0.590437	0.750526	0.745482	-0.336431	-0.249561	-0.680016	-0.57341	-0.349161	0.168538	-0.156433	-0.186844	-0.338646	-0.461538	-0.275084	-0.306353	0.154199	-0.629962	-0.232023	0.306793
DARS1	-0.240515	-0.308586	-0.298202	-0.339981	-0.604643	-0.504899	-0.222191	-0.17519	-0.43625	-0.16879	-0.31463	-0.168903	0.125425	0.0507442	-0.331822	0.0314589	0.116042	-0.0299304	0.258924	0.241681	0.286041	0.0572616	0.0964824	0.205631	0.0286139	0.352326	-0.00864545	0.131092
DARS2	-0.170383	-0.691367	-0.0576475	-1.02402	-0.827636	0.437713	-0.0439053	-0.767225	-1.03637	-1.37497	-1.1151	-0.258813	0.705315	0.49519	0.180177	0.361311	0.597934	-0.688072	0.70987	-0.412589	0.355956	-0.267652	0.0105074	0.607518	-0.280954	-0.298406	0.381152	-0.468866
DAXX	0.211503	-0.306043	0.407983	-0.144104	-0.169285	0.319227	-0.119594	0.128977	-0.209926	-0.491992	-0.378459	-0.341497	-1.72544	0.326851	-0.261166	1.06493	0.293711	-0.400262	-0.213746	0.510257	-0.77002	0.149507	0.134312	-0.0241667	0.0800632	0.404433	-0.123813	-0.404654
DAZAP1	-0.659886	-0.223207	-0.721954	-0.10905	-0.1073	-0.717787	-0.219046	-0.702989	-0.251942	0.259413	-0.297751	0.373016	-0.138449	-0.624559	0.444628	0.505736	0.447234	0.765995	0.542394	0.321609	0.209986	-0.390391	-0.539957	0.259181	-0.521697	0.169598	0.569251	0.907476
DBI	-0.210162	0.92808	0.213018	0.508697	0.359625	0.0429314	-0.463127	0.519989	0.434764	-0.0158452	0.587882	0.020126	-0.15105	-0.35265	-0.306963	-0.353747	-1.33997	-1.01687	-0.52139	0.242645	-0.675092	-0.599573	-0.243487	0.0421283	-0.405373	-0.397515	-1.11706	-1.04515
DBN1	-0.737495	-0.529256	-0.722449	-0.189875	-0.468288	-0.339699	-0.123619	0.464096	-0.174873	-0.109679	0.150598	0.42525	0.270826	-0.128144	-0.311992	0.587444	0.274391	-0.190168	0.148894	-0.573093	0.575159	-0.472652	-0.510491	-0.032401	0.503686	1.07897	0.32976	-0.0891766
DBNL	-0.264729	0.151855	-0.303977	0.626543	0.236447	-0.0811244	0.649859	-0.0544564	0.638369	0.285821	0.459916	0.461524	0.243958	-0.231076	-0.360433	-0.127628	0.103592	-0.041423	0.680336	-0.134887	0.0468821	-0.454256	-0.430994	-0.376578	-0.273827	0.287164	0.136561	0.193192
DBR1	0.324191	-0.136069	0.157638	0.0646	-0.146416	0.0348406	-0.393585	0.251048	-0.244959	-0.655926	-0.0654459	0.387344	0.201051	-0.23796	0.0227806	0.198467	0.418299	-0.382435	-0.517817	-0.0474618	0.246313	0.0623981	-0.0411239	-0.0139083	0.306498	0.327195	0.301006	-0.64367
DBT	-0.0114424	-0.205513	0.647453	-0.200959	-0.422012	0.50682	-0.24397	-0.441755	-0.452114	-0.502748	-0.804869	-0.575917	0.0389158	0.21205	-0.0290423	-0.133387	-0.284401	0.685331	0.458342	0.396628	-0.350872	0.0971187	0.450747	-0.52496	-0.303898	-0.701873	-0.320203	0.435589
DCAF1	0.452192	-0.686474	0.114167	-0.796658	-0.503057	0.0707318	-0.540001	-0.618511	-0.512227	-0.616545	-0.505792	-0.488918	-0.958548	0.503517	0.102034	0.115666	-0.146235	-0.0330663	0.0885361	0.231812	-0.747557	0.58967	0.384759	-0.0544525	-0.3542	0.856461	-0.25216	-0.00848686
DCAF11	0.400881	-0.394728	0.0910567	0.181535	0.116282	0.204462	0.257939	-0.243921	0.301609	-0.278492	0.049175	-0.136719	0.629912	-0.0372296	-0.0515278	-0.125435	-0.0622008	-0.0172832	0.442913	0.228075	0.0630641	-0.150828	-0.144592	-0.0902936	0.000989765	-0.0304902	-0.111945	0.0451744
DCAF13	-0.543788	-0.300171	-0.611557	-0.0643426	-0.252515	-0.213183	-0.695728	0.0895265	-0.252816	-0.143044	-0.387007	-0.0750164	-0.00197553	0.174591	-0.394613	0.167485	-0.0853606	0.651441	-0.439885	-0.540534	-0.0202637	-0.00759908	-0.262221	-0.210937	-0.105289	0.397167	-0.296213	1.09994
DCAF16	-0.0988652	-0.989655	-0.0938735	-0.807615	-0.970812	0.0746124	-0.933485	0.0164229	-0.540254	0.572333	-0.0954001	0.0554702	0.631331	0.453149	-1.59071	0.200354	0.0507885	1.90531	-0.804041	-0.432682	1.6763	0.039019	0.1197	-1.14664	-0.262672	-0.176043	0.381206	1.93104
DCAF5	0.0782331	-0.225762	-0.564793	-0.364481	0.014382	1.93414	-1.64029	-3.01628	-0.553366	-1.56217	-1.28895	-0.726404	-1.60318	1.05198	-0.779598	0.136304	-0.949243	-0.808097	-1.45333	-1.46252	-1.49551	0.326192	-0.775625	0.519332	-1.04669	-0.234038	-1.19142	-0.834907
DCAF7	0.0884377	-0.343203	0.133252	-0.360679	-0.167433	0.184627	-0.462574	0.00929661	-0.460905	-0.451137	-0.377906	0.0797258	-0.00318993	0.190668	0.0542848	-0.0069589	0.0990975	-0.412824	-0.15373	-0.152838	0.0504415	0.135776	0.0499306	0.370322	0.0512907	0.207106	0.183432	-0.337568
DCAF8	-0.281754	0.536473	0.422331	0.815442	0.752556	0.0493641	0.819841	0.229562	0.736019	0.147984	0.343619	0.472275	-0.0177396	-0.147774	-0.405286	-0.558015	-0.396787	-0.262212	0.784272	0.525175	-0.259788	0.0416257	-0.0575825	0.431709	-0.200119	0.079797	-0.246437	0.0266488
DCAKD	0.0709885	-0.437088	0.185088	-0.302328	0.226338	-0.0726589	-0.241068	-0.252926	-0.127608	-0.423371	-0.300092	-0.390128	-0.116188	0.0301918	0.813773	0.391084	-0.250008	-0.588241	0.120826	-0.162902	-0.244246	0.0641554	0.305349	-0.379972	-0.396678	0.0721125	0.0228806	-0.477248
DCC	-2.25304	-1.24832	-1.72772	0.144796	-1.26293	-2.40327	0.870824	-1.55478	-0.622608	2.94295	-0.850106	0.453674	-1.81851	-1.60591	-1.66063	-0.0398562	-0.0543511	2.80093	1.00852	-1.51314	-1.60333	-2.05561	-1.52211	-1.65921	-1.48882	-2.41987	-0.151136	3.28849
DCD	-0.115809	4.56445	2.50436	1.28629	-0.533838	-0.523365	0.113724	5.01747	0.849865	-0.116551	0.143957	0.699801	-0.749254	-1.02513	-1.0888	-0.765477	3.44326	-1.08314	0.0590654	-1.18433	-0.0656677	1.59933	-1.16162	-0.0779057	-1.05625	-1.50401	-0.935439	-1.10987
DCHS1	0.0464816	-0.0895774	-0.10502	0.277719	-0.0364685	-0.161169	-0.187933	0.174798	-0.16014	-0.236186	0.513508	0.732233	-0.168524	-0.600913	-0.978876	0.677261	0.128421	-1.09457	-0.406039	-0.791469	-0.24747	-0.95526	-0.650201	-1.0186	0.461054	1.83674	0.0854288	-1.08296
DCK	-1.25317	0.180037	-0.523372	0.362611	0.104836	-0.644558	-0.218212	0.0766131	-0.0375546	-0.0259357	0.080346	0.699684	-0.30915	-0.329633	0.677389	0.778727	0.825769	-0.557892	-0.330632	-0.151635	-0.0018071	-0.412098	-0.342	0.231564	-0.123317	0.19807	0.837175	-0.379344
DCLK1	-0.728208	-0.555488	-0.90939	-0.777794	-0.945189	-0.669853	0.373448	-0.811369	-0.515203	0.253638	-0.559548	0.383943	0.850205	-0.16629	-0.116325	-1.08698	0.651129	0.830879	0.797255	-0.778046	1.12918	-0.281693	-0.558951	-0.287443	-1.2371	-0.557228	0.47555	0.865064
DCLK2	-0.892061	-0.661873	-0.680632	-0.661059	-0.325068	-0.585974	0.111488	-0.482983	-0.296908	-0.947049	-0.50417	1.35054	-0.82427	-0.202458	0.361486	-0.353075	2.15204	-0.31317	1.19304	0.613026	-0.389269	-0.480406	-0.453491	0.653742	-0.228077	0.0940937	1.89278	-0.640565
DCN	0.256398	1.0575	0.317969	2.63846	1.80301	-0.191813	0.513166	-0.113067	2.48244	0.606094	1.92049	1.49745	-0.825331	-2.48523	-0.932779	-1.74948	-2.44802	-4.76849	-2.85335	-1.93522	-3.76553	-1.78873	-2.07878	-2.94755	-2.88312	-2.83041	-3.11477	-1.36534
DCP1A	-0.345095	-0.457493	-0.0923473	-0.624205	-0.559021	-0.189249	-0.456208	-0.182851	-0.322814	-0.299947	-0.203419	-0.118286	-0.117376	0.0962052	-0.374859	-0.34085	-0.100461	0.488004	-0.410723	0.437151	-0.121799	-0.325265	-0.139888	-0.415122	-0.0335947	0.601034	-0.319642	0.453327
DCP1B	0.121578	-0.520023	-0.51508	0.351798	-0.495577	-0.195279	-0.151943	0.366741	0.0963409	-0.243723	-0.19994	-0.15524	1.84945	0.0633361	0.277165	0.153589	0.0400794	-0.325263	0.481724	0.681207	1.53611	-0.742689	-0.226663	-0.537237	0.0737081	0.390879	0.0110933	0.195515
DCPS	0.826334	0.626128	0.605082	-0.0525951	0.124985	0.2377	0.0833804	0.169956	0.0950711	0.135673	0.184255	0.376002	-0.376624	-0.128369	-0.0329701	-0.700504	-0.378512	0.37952	0.0479001	-0.0579603	-0.534632	-0.042034	0.133206	0.825805	0.121505	-0.621866	0.158494	0.196225
DCTN1	0.342778	-0.15273	0.112916	0.354602	0.135434	0.0814539	0.297689	0.331847	0.234595	-0.25305	-0.0815037	0.251845	-0.198294	-0.236862	-0.0364964	0.494436	-0.00196047	-0.459857	0.455308	0.29079	-0.154968	-0.199928	-0.158899	-0.397771	0.267115	0.27766	-0.00854892	-0.426537
DCTN2	-0.196891	-0.101413	-0.403323	0.313673	-0.155515	-0.0940915	0.35963	-0.110164	0.296384	-0.294346	-0.000136315	0.113912	-0.144245	-0.196271	-0.0333787	0.535126	-0.0302868	-0.325522	0.453368	0.309983	-0.0728761	-0.216109	-0.42237	-0.0413531	0.0468233	0.350767	0.0591541	-0.259467
DCTN3	0.0563901	-0.0187778	-0.451365	0.149306	-0.189149	-0.351875	0.208323	0.174275	0.105702	-0.33836	-0.103282	0.283306	-0.370036	-0.460296	0.0859534	0.920454	0.51597	-0.36629	0.764405	0.749367	-0.121986	-0.0435733	-0.349745	-0.428338	0.145816	0.615563	0.291799	-0.344462
DCTN4	-0.0689853	-0.144378	-0.00984282	0.360538	-0.0262793	-0.227083	0.156311	0.0459781	0.171832	-0.0485736	-0.15474	0.117496	-0.386296	-0.105944	-0.084357	0.32629	0.0273988	-0.219626	0.38933	0.206642	-0.10033	0.110101	-0.0233832	-0.0920538	0.128394	0.173465	0.143682	-0.106978
DCTN6	0.618452	-0.564107	0.439666	-0.0813658	-0.205097	0.219993	0.208479	-0.195507	-0.170268	-0.70411	-0.475267	0.163312	-0.0473301	0.0501116	-0.061135	0.616404	0.416394	-0.430001	0.497892	-0.00543751	-0.0862278	-0.181765	-0.229402	-0.815404	-0.0958628	0.180714	0.453638	-0.288707
DCTPP1	0.892496	-0.645677	0.361149	-0.72557	0.0841128	0.0232583	-1.53579	-0.124271	-0.888704	0.444905	-0.667567	-0.684672	1.03278	-0.540712	-0.0134115	-0.793251	-0.833741	0.266955	-1.5903	-1.50282	0.630394	0.128879	-0.176607	-1.23877	-0.00539764	-1.84891	-0.68981	0.256249
DCUN1D1	0.149443	-0.14483	-0.171896	-0.00308445	-0.211972	-0.229223	-0.272692	0.1343	-0.266709	-0.238882	-0.0435091	-0.17648	0.253926	0.0991354	0.525615	0.194009	0.250726	-0.0832095	-0.116915	0.0771786	0.669072	0.25352	-0.362373	0.501102	0.496287	0.416248	0.235476	-0.0934307
DCUN1D5	-0.363415	-1.06535	-0.366028	-0.790753	-0.696281	-0.490834	-0.876651	0.143163	-0.615793	0.159279	-1.10225	-0.0241971	-0.156113	-0.184192	-0.524867	-0.440562	0.715936	1.25578	-1.07305	-1.19752	-0.116267	-0.264271	-0.0263115	-1.14003	0.438213	-0.780524	0.663899	1.27178
DCX	-2.32199	-1.93891	-2.29927	-0.532952	-2.49415	-2.425	-0.66233	-1.576	-1.21715	0.617907	-0.881633	1.53338	-2.15963	-1.13985	-1.46025	0.827011	2.12852	1.66177	-0.377988	-1.93446	-0.781496	-1.03567	-1.26427	-1.64496	-0.916291	0.116205	1.70746	1.91515
DCXR	-0.903252	0.792952	0.46757	0.689033	0.575675	-0.140085	-1.09441	0.583897	-0.734236	-0.833699	-0.835996	-0.0627089	2.09562	-0.19149	-0.710684	-1.59533	-0.363881	-0.476709	-1.44706	-1.3041	-0.208441	-0.728111	0.817712	-0.266611	1.19341	-0.834334	-0.412707	-0.692203
DDAH1	0.0434024	-0.111297	0.283556	0.344078	0.0644195	0.00693473	0.410427	-0.214137	0.049508	0.171136	-0.182212	0.359782	0.0953069	-0.275625	0.20709	0.16269	-0.226093	-0.29475	0.35226	0.361034	-0.36136	-0.138643	-0.00874112	-0.0850113	-0.209942	-0.874247	0.0725663	-0.00156517
DDAH2	0.708503	0.0363546	0.317655	0.241183	0.22796	0.162429	0.347622	0.193646	0.15516	-0.506115	0.61258	0.338898	0.186064	0.048212	0.770445	0.142749	-0.285179	-1.5087	0.519666	-0.762182	-0.106639	0.174735	0.0897345	0.47166	0.55294	0.408361	0.375576	-1.50334
DDB1	0.594511	-0.43081	0.506957	-0.365942	-0.275605	0.505255	-0.471979	-0.1336	-0.511829	-0.402127	-0.510729	-0.170235	-0.29835	0.232477	-0.28869	-0.0825243	-0.234447	0.0353025	-0.0789847	-0.0278133	-0.128855	0.288366	0.0575496	-0.504832	-0.420911	0.157963	-0.251815	-0.0393854
DDB2	1.30391	-0.520611	1.13376	-0.194141	0.0940353	1.1355	-1.06861	0.42268	-0.528881	-1.15637	-0.512467	-0.554149	-0.864706	0.25552	0.136307	-0.226662	-0.230428	-0.391769	-0.505482	0.092037	-0.698969	0.473782	0.578659	-0.0832948	0.37364	-0.0793155	-0.501897	-0.736323
DDC	1.96153	-1.60466	1.3436	-1.40092	-0.498428	1.74651	-0.175947	-1.66988	-0.92055	-1.53792	-1.36034	-1.24925	-0.357855	1.68317	1.77486	-1.63482	-0.876427	-1.09194	0.159607	-0.729596	0.00303678	1.47566	1.45154	-1.30871	-1.33856	-1.53072	-0.721228	-1.28351
DDHD1	0.457172	-0.133853	0.0229706	-0.143962	0.230171	-0.152646	-0.150309	0.120249	-0.158839	0.254287	-0.188027	0.120417	-0.00437186	0.0131049	-0.364566	-0.451222	-0.106821	-0.109949	-0.112897	0.120584	-0.33594	-0.127015	0.136909	0.526774	0.236807	-0.491427	-0.137305	0.470119
DDHD2	-0.0590349	-0.385814	-0.340862	0.0410556	-0.151443	0.0512221	0.58004	0.106076	-0.212235	-0.362426	-0.185838	0.166897	-0.506349	-0.197367	0.636118	-0.261345	-0.0263704	-0.557989	0.284377	-0.217486	-0.576559	-0.0578261	-0.0544697	0.618059	-0.014163	-0.1419	0.132867	-0.682595
DDI2	0.280168	-0.081524	-0.0623049	0.185894	-0.70887	0.316002	-0.499275	-0.271382	-0.445298	0.294538	-0.36959	-0.457412	-0.0384417	-0.0621304	-0.604338	0.283493	-0.534353	0.575492	-0.484545	-0.296798	-0.372884	0.118791	-0.225195	0.100879	-0.678952	-0.177989	-0.446095	0.62317
DDOST	0.0787872	-0.202781	-0.0122924	-0.357295	0.0251312	-0.0741402	0.294625	0.331604	-0.119394	-0.197518	-0.219457	0.0450798	-0.224049	0.232417	0.144824	-0.455464	0.146017	-0.215036	1.08714	0.0371542	-0.234266	0.244003	0.253852	0.452449	0.680847	0.089281	0.285409	-0.0267365
DDR1	1.62502	-0.347996	0.350764	-0.123514	-0.654589	0.524506	0.319259	-0.757926	1.06408	-0.99098	0.250723	1.22477	-1.42829	0.14537	-1.08973	-0.694272	0.71809	-2.20884	-0.218003	1.93411	-1.77733	0.307727	0.337476	-0.0753512	-0.425192	-0.775749	0.539195	-1.51166
DDRGK1	-0.045715	-0.354868	-0.658994	-0.156519	-0.0994343	-0.274582	0.519131	-0.407559	-0.123863	-0.242043	-0.362369	-0.0752262	-0.00803225	-0.00848297	0.473381	-0.088876	-0.345103	-0.167482	1.27172	0.629748	-0.670105	-0.391456	-0.464459	0.149667	-0.0506484	0.221697	-0.308785	-0.0126848
DDT	0.315428	0.0860282	-0.355575	-0.16587	0.450795	-0.104818	-0.139289	0.370882	-0.582065	-0.91786	-0.456502	-0.582148	2.45091	-0.133077	0.0551152	-1.55711	-0.924554	-0.93548	0.0299878	-1.07721	0.996692	0.102336	0.17756	0.534198	1.22897	-1.6166	-0.550444	-1.61261
DDX1	-0.323563	-0.346004	-0.423052	-0.212387	-0.121711	-0.475598	0.369397	-0.323596	-0.323539	-0.126082	-0.125719	0.150862	-0.259949	-0.306747	0.216216	0.199442	0.107842	0.0383712	1.27544	-0.208622	-0.159936	-0.296522	-0.351292	0.0101232	-0.150262	0.413159	0.181564	0.240136
DDX10	-0.39884	-0.414807	-0.0392992	-0.397604	-0.181745	-0.263356	-0.713621	-0.161474	-0.363077	0.332557	-0.423226	-0.231999	0.0306885	-0.297402	-0.462911	-0.29865	-0.251763	1.78089	-0.850922	-0.894965	0.414869	-0.214629	-0.187874	0.107406	-0.209782	0.224509	-0.234898	2.06509
DDX17	-0.286755	-0.729517	-0.711841	-0.584609	-0.615227	-0.651315	-0.502521	-0.404687	-0.745135	-0.475798	-0.554235	-0.120376	-0.294386	-0.253175	0.427837	0.719606	0.506372	0.562681	0.0874454	-0.0576716	0.314015	-0.182775	-0.373753	-0.0666827	-0.227108	0.899488	0.466641	0.428124
DDX18	-0.318192	-0.446838	-0.526893	-0.524811	-0.51737	-0.298146	-0.953517	-0.222641	-0.604224	-0.115571	-0.613248	-0.129274	0.107061	0.0288627	-0.323587	0.0817568	0.721611	1.10702	-0.79643	-0.571984	0.289913	-0.173321	-0.0331478	-0.179498	0.0542621	0.462792	0.429357	0.916888
DDX19A	-0.796691	-0.178561	-0.641121	0.0260309	-0.240006	-0.572693	0.223438	-0.253042	-0.0773981	0.0454094	-0.275164	-0.375183	0.173708	-0.435125	-0.0735974	0.394107	-0.693505	0.333855	0.603212	0.480073	0.230545	-0.518631	-0.578444	-0.132622	-0.517617	0.0896268	-0.707202	0.329256
DDX20	0.00512399	-0.520619	0.0898322	-0.644611	-0.587075	-0.156205	-0.565664	0.215067	-0.547049	-0.696872	-0.613922	-0.556068	0.357807	-0.0334327	-0.680598	-0.629751	-0.307099	0.263557	-0.292226	-0.0869643	0.281294	-0.184149	0.182648	0.0781715	0.372588	0.306041	-0.251603	0.285679
DDX21	-0.981116	-0.54227	-0.808351	-0.324177	-0.560256	-0.714729	-0.580123	-0.462212	-0.470146	0.25384	-0.450917	-0.3298	0.935514	-0.385329	-0.784102	0.567485	0.0355481	0.964274	-0.507164	-0.419721	0.909821	-0.415893	-0.602523	-0.320073	-0.357263	-0.0821441	-0.224085	1.36131
DDX23	0.0810644	-0.791312	-0.333724	-0.608751	-0.385384	0.0625011	-0.543812	-0.614027	-0.544813	-0.630618	-0.67509	0.303709	-0.104268	0.205509	0.113475	0.123286	0.845705	0.31052	-0.0949872	-0.131822	0.134161	0.0644076	-0.213022	0.0101945	-0.289149	0.384153	0.773967	0.177687
DDX24	-0.259249	-0.505663	-0.199254	-0.438738	-0.166755	-0.289884	-0.797626	-0.103229	-0.524567	0.217248	-0.663815	-0.524288	-0.337275	-0.0063379	-0.0539305	0.564399	-0.140284	1.03938	-0.688217	-0.621683	0.151074	-0.115287	-0.142537	0.183225	0.131824	-0.0932081	-0.0908825	1.73363
DDX27	-0.00994595	-0.647956	-0.55979	-0.63723	-0.518411	-0.530943	-0.727393	-0.610385	-0.698547	-0.340979	-0.6623	-0.477509	0.291662	-0.114074	-0.0714832	0.418921	0.271982	0.932494	-0.402392	-0.787173	0.370387	-0.183441	-0.274275	0.172765	-0.309868	0.399531	0.127658	0.890367
DDX28	-0.885094	-0.988523	-1.07508	-0.707708	-1.04866	-0.294231	-1.36866	-0.0824242	-0.914212	-0.879227	-0.986369	-0.230612	1.42375	0.00245703	0.184921	0.652324	0.103908	0.148635	-0.877575	0.134451	0.742911	-0.322089	-0.479755	0.415701	0.584146	-0.356491	0.492896	0.73767
DDX31	0.48461	-0.49521	0.129049	-0.312773	-0.274687	0.465739	-0.51599	-0.385008	-0.59684	0.331361	0.0402575	-0.554595	-0.176488	0.235856	0.091432	0.092563	-0.128771	0.433166	-0.19337	-0.214582	0.0770771	0.405872	0.338666	0.173066	-0.0480295	0.60171	-0.079327	0.80788
DDX39A	0.363643	-1.01176	-0.146052	-0.665025	-0.726436	0.0138561	-0.777521	-0.308869	-0.88877	-0.86638	-0.781087	0.0505936	-0.276993	0.0781822	0.439092	0.086548	1.11283	0.0552417	-1.00027	-0.777369	0.361678	-0.00724934	0.205775	-0.274337	0.367581	0.0802643	0.944686	0.0790183
DDX39B	0.220262	-0.708652	-0.267991	-0.0225459	-0.536428	-0.0259137	-0.195827	-0.41048	-0.28856	-0.228915	0.0139151	-0.111257	-0.646093	0.307785	0.126558	0.712696	0.441794	-0.0620575	-0.00266708	-0.172031	-0.0477742	0.309371	0.168015	-0.0837172	0.024573	0.295446	0.403851	-0.227028
DDX3X	-0.0678221	-0.542475	-0.2533	-0.493641	-0.5224	0.0091818	-0.817524	-0.201105	-0.51204	-0.304185	-0.593862	-0.0768589	0.546232	0.246334	-0.191953	0.18671	0.405346	0.106827	-0.415897	-0.362368	0.465202	0.0764636	0.180126	0.194474	0.20059	0.303261	0.369695	0.147256
DDX3Y	-3.7953	0.9716	-2.51758	-1.18868	1.69662	-4.32971	1.3524	-0.658734	0.999587	0.636318	0.373869	-2.92234	-0.365415	-2.04058	1.73731	-2.07079	-2.66263	0.370438	2.45748	1.8309	-1.89817	-2.30651	-2.22937	1.83624	-1.19129	-2.40398	-2.0426	0.781544
DDX41	-0.0151469	-0.523941	-0.138705	-0.275182	-0.125525	0.339234	-0.465164	0.174615	-0.36901	-0.349796	-0.374877	-0.232292	-0.0535412	0.423491	-0.173459	0.261796	0.417587	0.295924	-0.46576	-0.268633	-0.283076	0.216457	0.0833478	-0.0955904	0.221641	0.157902	0.312435	0.287244
DDX42	-0.19099	-0.382953	-0.712669	-0.27268	-0.165611	-0.419087	-0.305702	-0.134499	-0.261705	-0.485602	-0.307511	0.0940727	-0.0778896	-0.196091	0.533557	0.513033	0.168133	0.0885256	0.181959	0.476018	0.0298408	-0.206862	-0.271448	0.337168	0.195374	-0.0405933	0.180187	-0.0614628
DDX46	-0.0566017	-0.428149	-0.244837	-0.454388	-0.282097	0.113255	-0.429285	0.207475	-0.376114	-0.576265	-0.544142	-0.185732	-0.048228	0.238511	0.00736014	-0.0260272	0.227461	0.0341688	-0.145645	-0.149134	0.199676	0.156814	0.0545078	0.0822247	0.488901	0.0335383	0.0378319	-0.0151417
DDX47	-0.431548	-0.699817	-0.36869	-0.679781	-0.326922	-0.156692	-0.937567	-0.128756	-0.533664	0.0482372	-0.427074	-0.792247	0.704268	0.267562	-0.0875303	-0.19066	-0.454064	0.972193	-0.725122	-0.432541	0.865571	0.150272	-0.102155	-0.741625	0.0905353	0.449298	-0.468941	1.01902
DDX49	-0.091433	-0.609668	-0.406957	-0.616456	-0.488417	0.0279252	-0.832928	-0.0365357	-0.730749	-0.0207649	-0.47947	-0.617637	-0.284428	0.293537	-0.293861	0.0982751	0.0873354	0.528511	-0.795037	-0.68669	-0.0153592	0.176124	-0.0102106	-0.488608	0.171125	0.0197805	0.0395115	0.768743
DDX5	-0.0175959	-0.78669	-0.69416	-1.01482	-0.762822	0.234525	-0.928409	0.0912372	-1.09312	-0.675295	-0.9485	-0.0237823	-0.5317	0.544385	0.0400414	0.30604	0.718611	0.389577	-0.260304	-0.89071	-0.205595	0.213327	-0.0962774	0.254682	0.367315	0.150811	0.686228	0.0496236
DDX50	0.0353476	-0.407735	-0.238816	-0.167018	0.0134555	-0.171602	-0.219305	-0.369325	-0.300854	-0.643338	-0.47354	-0.204293	0.42061	0.219	-0.239337	0.810534	0.319994	0.141485	-0.245577	-0.179197	0.498682	-0.0272171	-0.0528141	-0.295282	-0.219439	-0.074782	-0.102196	0.16053
DDX51	-0.0336528	-0.802454	-0.435351	-0.752163	-0.294954	0.0848999	-0.529017	-0.721801	-0.418413	-0.026082	-0.612241	-0.497127	0.734678	0.30166	0.0369951	-0.0433718	-0.169757	1.04858	-0.161664	-0.355178	0.761582	-0.0200252	-0.141167	-0.321723	-0.552623	0.478448	-0.273814	1.04729
DDX52	-0.262974	-0.856385	-0.195117	-0.652265	-0.693208	-0.515429	-1.12284	-0.307667	-0.799961	-0.0926648	-0.771608	-0.69654	0.421783	0.0396934	-0.199247	0.481063	0.266088	0.779391	-0.692356	-0.459902	0.429114	-0.143651	-0.263391	0.0320846	0.00578331	0.151732	-0.121407	1.24595
DDX54	0.348535	-0.462129	-0.157858	-0.146312	-0.238207	0.099969	-0.562525	-0.307667	-0.308344	0.0390347	-0.340989	-0.522077	0.421783	0.307642	-0.144387	-0.235914	-0.388802	0.976912	-0.333363	-0.560969	0.556887	0.0715789	0.23424	-0.072565	-0.359127	0.0295552	-0.359231	1.02272
DDX56	-0.092706	-0.668334	-0.600297	-0.384003	-0.533253	-0.315949	-0.66625	-0.844533	-0.203339	-0.354095	-0.799856	-0.426391	0.534741	-0.100002	-0.595778	0.0799782	-0.0774844	0.773706	-0.620288	-0.45516	0.0878274	-0.348456	-0.37846	-0.231504	-0.418058	0.180286	-0.228661	0.767747
DDX58	-0.250746	0.303558	-0.167389	0.121208	-0.169737	-0.33814	0.675834	1.36167	-0.0124263	-0.648998	0.206092	0.32308	-0.0445231	-0.55954	-0.606716	-0.100082	-0.24594	-0.969721	1.00341	-0.907184	-0.781973	-0.247737	-0.557018	0.548872	1.68906	0.191211	-0.23324	-1.03569
DDX59	0.898116	-0.661973	0.453979	-0.961548	-0.588445	0.484714	-0.00799447	-0.326075	-0.909407	-0.85496	-1.15431	-1.04584	-0.442337	0.550841	0.285763	-0.232526	-0.201357	-0.171372	0.873248	0.0417723	-0.481555	0.648808	0.402053	0.428715	0.181083	-0.0959464	-0.217007	-0.230775
DDX6	-0.0106533	-0.511233	-0.319804	-0.636275	-0.656448	-0.0540323	-0.495913	-0.632965	-0.447517	-0.270349	-0.271539	0.589444	0.627555	-0.111314	0.0744855	-0.288503	0.551991	0.318949	-0.217127	-0.043062	0.712317	-0.0865935	-0.302471	-0.257656	-0.415971	0.250557	0.412099	0.26974
DDX60	-0.335024	0.662368	0.179796	0.184667	0.281154	-1.31086	0.667901	0.184856	0.497872	-0.121457	0.370543	-0.164237	0.266548	-0.13367	-1.22943	-0.228027	-0.407745	-0.875134	0.901829	0.11216	-0.914769	-0.369413	-0.11369	1.68572	0.0669065	0.322298	-0.741775	-0.793439
DECR1	-0.413607	0.57825	0.904193	0.343477	1.01875	0.913393	-0.158176	0.271526	-0.110432	-0.46645	-0.0509818	-0.235589	0.970684	0.183487	-0.264627	-0.582368	-1.39054	-1.13784	0.140932	0.314508	-0.37579	-0.595861	0.861954	-0.0270258	0.100485	-0.0816565	-1.45242	-1.28514
DECR2	-0.0987492	1.3603	0.999497	1.18882	0.626467	0.868503	-1.00299	0.760414	-0.245884	-1.15553	-0.498693	-0.359442	1.9539	0.153171	-0.216179	-0.931086	-0.462364	-0.833686	-0.564187	-0.495052	-0.178076	-0.122245	0.659631	0.349803	0.534432	-0.0074929	-0.482823	-0.965443
DEF6	0.306316	0.186736	0.709797	0.426689	1.74421	0.788478	1.64888	0.496846	1.75095	-0.427111	0.376537	-0.144297	-0.0344104	-0.285417	-0.737651	-0.221276	-0.557881	1.10838	-0.571894	-0.295725	-0.170499	-0.278557	-0.163186	-0.218394	-0.0725604	0.121519	-0.640494	0.544459
DEK	-0.0834008	-0.738793	0.0306428	-0.385492	-0.411175	0.0852341	-0.91944	-0.449953	-0.641093	-0.974184	-0.803195	-0.75349	-0.734109	0.317364	0.165222	1.03751	0.10852	-0.302491	-0.531601	0.132553	-0.194771	0.134989	-0.109135	-0.371476	-0.72262	0.50525	-0.225849	-0.505462
DENND11	-0.117178	-0.3577	-0.0689403	0.0640597	-0.202003	-0.106414	-0.145669	-0.209379	0.0706257	-0.0723374	-0.137846	-0.156823	0.248059	-0.02696	-0.339361	-0.242433	0.121871	0.0296156	-0.142341	0.287497	-0.022451	-0.215391	-0.138526	-0.0661235	0.145545	0.24396	-0.0376416	-0.155388
DENND1A	-0.0561126	-0.084937	-0.0861414	0.15925	0.252254	-0.0920546	0.0511095	0.190023	-0.131035	-0.81021	-0.385195	-0.562069	0.0490749	-0.268313	0.115129	0.0547887	-0.843648	-0.739366	0.676887	-0.117436	-0.369014	-0.551913	-0.885458	-0.590091	-0.809011	0.310075	-1.08414	-0.709817
DENND2A	-0.319301	0.474851	0.170664	0.29329	-0.219697	0.278102	-0.557517	0.22143	-0.461942	-0.665293	-0.752838	-0.254306	0.477785	0.245587	0.0254912	-0.13932	-0.604545	-1.11257	-0.249823	-0.449019	-0.511885	0.0540064	-0.092909	-0.019727	-0.370953	-0.544016	-1.20686	-1.33683
DENND2B	0.628117	0.454885	0.301072	0.855869	0.0545727	-0.258843	0.197496	0.214471	0.731446	0.354496	0.404415	0.573585	-0.0988203	-0.5235	-0.913029	-0.461923	-0.474571	-0.371845	-0.629391	-0.127728	-0.835634	-0.445508	-0.0406084	-0.332493	-0.0817514	-0.256302	-0.735087	-1.08288
DENND2D	0.150685	-0.489328	0.258604	0.170919	-0.508299	0.645642	-0.0948653	0.753631	-0.0822003	-0.502562	-0.39962	-0.0648941	-0.0684927	0.857037	-0.102571	0.629236	0.418528	-1.20704	0.131947	1.22689	-1.04942	0.13238	0.556081	1.25173	1.48732	-0.676884	0.199801	-0.805578
DENND4B	0.179472	-0.312859	-0.193735	0.0462783	0.144169	-0.0155414	0.531334	0.207587	0.238063	-0.0699485	0.0828365	0.0801627	0.0608502	0.284291	0.133757	0.0505173	0.148793	-0.166055	0.712724	0.427551	0.126979	-0.146587	0.503219	0.715485	0.231823	0.410294	0.162206	0.264428
DENND4C	0.0962801	-0.179151	0.115722	0.0283096	0.325049	0.0340075	0.0958146	0.411874	-0.0233038	-0.0988338	-0.0113283	0.053318	-0.142456	0.0127385	0.111321	0.09997	-0.0975762	0.0423757	0.462927	0.231702	-0.122648	-0.206681	0.0667141	0.12771	0.268527	-0.398805	0.144122	0.266118
DENR	-0.118526	0.433742	-0.194698	-0.132648	-0.208451	-0.301568	0.0409695	-0.354788	-0.186313	0.0928104	-0.0449579	0.678202	-0.235082	-0.375134	-0.452937	-0.336506	0.418589	0.200943	0.0582375	-0.0532875	0.135148	-0.121347	-0.219219	0.266008	-0.785247	-0.0225818	0.407171	0.129766
DEPDC5	-0.433029	-0.48299	-0.166694	-0.589276	-1.09821	-0.864781	-0.0883196	-0.932721	-0.369866	-0.663495	-0.28465	-0.106662	1.44915	-0.109688	0.235046	-0.0280425	-0.139843	-0.479281	0.256678	-0.123455	1.19072	-0.178473	0.0957491	-0.182275	-0.740703	-0.129621	-0.261428	-0.286609
DEPTOR	0.373412	-0.0247974	0.603005	1.06195	1.3844	0.0999402	0.225096	0.388036	0.751066	0.0706985	0.631474	0.644062	0.322642	-0.612543	1.48883	-0.071716	-1.28009	0.692796	-0.454444	-0.481542	-0.0454687	-0.3947	-0.589057	-1.00746	0.61182	-0.49581	-1.1039	1.39481
DERA	0.0574209	-0.195057	0.266226	-0.0584109	0.492095	0.36992	0.0946714	0.156285	-0.00289824	-0.376203	0.0386583	0.23741	-0.133007	-0.0838385	0.670817	0.0595216	-0.206733	-0.46098	0.331259	0.253191	-0.434297	-0.110243	0.159679	0.231243	0.35507	0.64466	-0.00658128	-0.582482
DERPC	-2.25528	-0.669021	-1.73675	0.246791	-1.20318	-2.26847	0.477597	-1.52106	-0.0315648	-0.39921	-0.236534	-0.920543	0.161686	-1.3405	-0.968995	1.05063	-0.912981	-0.371629	1.14494	1.18765	0.264016	-1.47522	-1.58684	-0.269856	-1.45619	0.411105	-0.800054	-0.267434
DES	-0.148653	0.168369	3.07058	1.59083	1.40747	0.184565	0.0161668	0.0206286	1.29262	0.153684	0.147393	1.19966	-0.226191	-2.29389	-2.67372	-2.74062	-0.990084	-1.76356	-0.741621	-1.4335	-2.10297	-2.37929	-1.84127	-2.44571	-1.14716	-2.61834	-1.28072	-0.607816
DFFA	-0.0851318	-0.140916	-0.632006	0.303922	-0.461484	-1.1771	0.368221	-0.467751	0.0733564	0.72335	0.0664035	-0.561175	-0.500879	-0.505396	-0.546698	0.0531731	-0.746554	1.12231	0.454842	-0.0878586	-0.145433	-0.207564	-0.734112	0.164069	-0.264504	-0.357236	-0.918049	1.07396
DFFB	0.386273	0.127299	0.0671705	0.0458004	-0.23627	-0.0149756	0.354025	-0.528665	0.326253	1.15233	0.272377	-0.503922	-0.494961	0.217916	-0.779909	-0.98331	-1.11671	0.636313	0.516735	0.0600772	-1.09588	0.445442	0.38346	-0.279331	-0.180526	-0.69135	-1.04795	0.97582
DGKZ	0.778914	-0.368886	0.874515	-0.149411	0.000860947	1.06721	0.056541	-0.065156	-0.0731208	-0.504465	-0.235602	-0.415097	-0.372846	0.647939	0.0834813	-0.491997	-0.498551	-0.389439	0.131003	0.18439	-0.419865	0.161995	0.295393	-0.482825	-0.0918659	0.0878985	-0.479178	-0.13813
DGLUCY	0.158864	-0.399391	0.460813	-0.618663	0.224175	0.626143	0.309283	-0.00372743	-0.00826483	-0.542201	-0.97029	0.0565292	0.470532	-0.0475329	0.325855	-0.912609	-0.336468	-0.352663	0.124067	-0.0188356	-0.421244	-0.00479305	0.161242	-0.123342	0.303978	-1.10627	-0.269711	-0.0602581
DGUOK	-0.155717	0.0643767	1.03096	-0.102958	0.655121	0.764882	-0.672853	0.00420847	-0.465067	-0.968892	-0.677116	-0.216554	0.529122	-0.157297	0.354666	0.221982	-0.189574	-0.538587	-0.0571219	0.0441267	0.0306104	-0.299427	0.291547	-0.487666	-0.18548	-0.161863	-0.199158	-0.0576928
DHCR24	-0.713449	0.19909	-1.13541	-0.841128	0.0933822	-0.719418	-2.15721	-0.295537	-1.39771	-0.387231	-1.35704	-0.115317	0.298673	-0.34514	1.27901	-0.665367	0.929324	1.23006	-2.07353	1.89684	-0.242649	-0.764418	-0.347296	-0.994931	0.163332	-0.246093	1.11375	1.53608
DHCR7	-1.32671	0.173511	-1.21656	-0.327628	-0.538741	-1.69951	-0.363318	0.0318125	-1.24782	-1.17452	-1.09109	0.537799	-0.288269	-0.696733	-0.0959713	-0.0836211	1.52426	0.337758	0.905446	0.259474	-1.00947	-0.507725	-0.421548	0.624491	0.188774	1.24022	1.25743	0.406747
DHODH	-0.219617	-0.24125	0.0761947	-0.124358	-0.0659265	-0.22525	-0.385605	-0.408484	-0.1057	-0.532333	-0.429158	-0.425699	1.67617	-0.212505	0.313747	-0.084687	-0.619664	0.731227	-0.294412	-0.890826	0.999456	-0.415062	0.023277	-0.102775	-0.444471	-0.143337	-0.591297	0.79729
DHPS	-0.0931631	-0.248408	0.0299711	-0.463071	0.490462	-0.145202	-0.54739	0.252856	-0.48693	0.946299	0.184696	-0.00979537	-0.214407	-0.11359	-0.0178165	-0.412426	-0.286398	0.625718	-0.161923	-0.52641	-0.0592527	-0.314493	-0.451462	-0.0329197	-0.087261	-0.148217	0.221491	1.06497
DHRS11	-0.544588	0.506866	0.191462	0.245943	0.843022	-0.0952892	0.372057	1.11975	-0.292201	0.0108753	0.0607132	0.255732	0.239108	-0.916238	0.646363	0.0813831	-1.35065	-0.286487	0.389807	0.352604	-0.548937	-1.03552	-0.323429	0.308519	0.0400962	-0.197688	-1.10583	-0.67109
DHRS13	-0.371493	-0.782393	-0.350284	-0.727987	-0.547488	-0.0861873	0.268589	-0.393821	-0.590297	-0.0327162	-0.307088	0.0714388	-0.412639	0.0757519	0.478695	-0.820102	1.01612	0.0990512	1.19418	0.68823	-0.401946	-0.140982	0.110545	0.121386	0.478148	-0.181236	0.545454	0.0907564
DHRS4	-0.100896	0.117396	0.0657331	-0.0244256	-0.968789	0.262251	-0.372057	-0.225761	-0.392236	-0.718607	-0.411449	-0.467263	1.84881	-0.0270999	-1.59008	-0.399669	-1.24389	-0.952116	0.595102	1.18384	0.146074	-0.0283505	0.434815	-0.0829961	-0.243904	0.48033	-1.18013	-0.389741
DHRS7	0.152769	-0.482997	0.18499	-0.294075	0.0731807	0.162802	0.183829	-0.433368	-0.108535	0.0213947	-0.212446	-0.317581	-0.0696129	0.0248774	0.556256	-1.06173	-0.382149	0.485067	0.39342	-0.00421289	-0.594499	0.122412	0.353903	0.254908	-0.179268	-0.581125	-0.0612448	0.536898
DHTKD1	-0.374104	0.30574	-0.158735	0.643379	-0.541279	-0.247265	-0.0986592	-0.0824547	-0.0239352	-1.1522	-0.481094	-0.67975	1.94483	-0.438046	-1.27955	0.24602	-0.71223	-1.45889	0.432058	0.406125	1.09861	-0.784443	0.0658647	-0.148229	0.195758	-0.787811	-1.05562	-0.889986
DHX15	0.472506	-0.511043	0.270652	-0.397467	-0.561158	0.493963	-0.581957	-0.42991	-0.507087	-0.157267	-0.413579	-0.117317	-0.141286	0.498475	-0.171458	-0.0157057	0.261526	0.255921	-0.283577	-0.2399	0.026747	0.358496	0.412415	-0.0711048	-0.28926	-0.340516	0.091431	0.209497
DHX16	-0.0488777	-0.474009	-0.41549	-0.140807	-0.0427132	-0.243317	-0.270899	-0.0122939	-0.209421	-0.544048	-0.0697474	-0.0365991	-0.44091	0.156977	0.10171	0.275803	0.108687	-0.137682	0.0258052	0.0969129	-0.197803	-0.144975	-0.113135	0.111764	0.161103	0.444862	-0.0443295	-0.0186624
DHX29	-0.932985	0.106939	-1.21197	-0.303511	0.220531	-1.02751	0.144442	0.533947	-0.0541499	0.0109794	0.0467963	-0.11502	-0.0556366	-0.361445	0.194278	-0.371335	-0.119607	-0.211864	0.340442	0.10937	0.0659044	-0.465826	-0.517209	0.802025	0.340269	0.254466	-0.160691	-0.144256
DHX30	-0.133014	-0.438545	-0.28632	-0.539881	-0.339594	-0.132266	-0.0478611	-0.230829	-0.389137	-0.498542	-0.388058	-0.143563	0.0335858	0.261895	0.170486	-0.0108491	0.117765	-0.120764	0.551053	0.659881	0.248526	-0.137782	-0.103454	0.36487	0.0299793	0.231316	-0.0354646	-0.202558
DHX33	0.386464	-0.414457	0.175202	-0.131539	-0.0813617	0.346422	-0.508408	-0.231246	-0.144543	-0.104636	-0.38375	-0.337125	0.0829923	0.254021	-0.255324	-0.180899	-0.0267589	0.879134	-0.512019	-0.425293	0.0276196	0.186267	0.237932	-0.366256	-0.192042	-0.269455	-0.0702857	1.13353
DHX34	0.227996	-0.441427	0.120518	-0.0421877	0.333962	-0.134453	-0.460319	-0.351384	-0.486002	-0.373641	-0.226786	-0.536671	0.499169	0.261507	0.91569	0.28586	-0.264788	0.380955	-0.179858	-0.160842	0.240994	0.0248974	0.0902732	-0.180512	0.207575	0.263156	-0.416935	0.488423
DHX35	0.633345	-0.132435	0.342839	0.174727	0.39983	0.414042	-0.205241	-0.357746	0.0602965	-0.431655	0.119275	0.30568	0.453898	-0.0347589	-0.189326	0.0141155	0.217821	-0.004327	-0.587048	-1.03321	0.348612	-0.130663	-0.124264	0.676276	-0.171483	0.026414	-0.476404	-0.0373629
DHX36	-0.479453	-0.560834	-0.475545	-0.455758	-1.19394	-0.524468	-1.10064	-0.13334	-0.615273	0.325107	-0.565301	0.142608	0.241737	0.0450504	-0.88088	0.423668	0.640341	0.871087	-0.764313	-0.64225	0.58748	-0.1396	-0.244752	-0.0340372	0.212281	-0.395608	0.56829	0.894024
DHX37	0.00885228	-0.380235	-0.0547634	-0.132788	-0.224441	0.275108	-0.337651	-0.318271	-0.246878	-0.131052	-0.162828	-0.581235	0.438764	0.422441	-0.0682516	-0.0485657	-0.14786	0.511833	-0.334579	-0.529631	0.304397	0.313879	0.192793	-0.181609	-0.22564	-0.486119	-0.530881	0.257162
DHX38	-0.156154	-0.469347	-0.197342	0.340892	-0.146994	-0.347541	0.123991	-0.340233	0.128175	-0.16145	-0.161615	-0.157793	0.331345	-0.327705	-0.245622	0.63214	-0.28321	0.327446	0.100728	-0.872847	-0.056424	-0.525426	-0.565967	-0.592525	-0.405489	-0.152011	-0.481521	0.319281
DHX40	0.120566	-1.14844	-0.017407	-0.963298	-1.10041	-0.219449	-0.620453	-0.443753	-0.920781	-0.552176	-0.748366	-0.0843749	-0.604397	0.528943	0.119757	0.405067	0.281743	0.452494	-0.20188	-0.201961	-0.167009	0.252017	0.0315946	-0.518507	-0.0487147	0.418341	0.560009	0.169472
DHX57	-0.329224	-0.266696	-0.557142	-0.168659	-0.200523	-0.165866	-0.109286	0.000254025	-0.254564	-0.100287	-0.0146575	-0.532571	0.0264957	0.0102608	-0.0746588	0.22716	-0.396772	-0.206874	-0.0320768	-0.0767562	0.282477	0.169325	-0.106104	0.20962	0.278317	0.934318	-0.40057	0.149105
DHX8	-0.307492	-0.207058	-0.301066	0.0475958	0.0967835	-0.4044	-0.291284	0.0300116	0.045243	-0.22762	-0.126992	0.347134	0.142634	-0.251263	0.13518	0.287072	0.26084	0.520456	-0.243047	-0.324376	0.0850996	-0.412422	-0.215083	0.31007	0.0881066	-0.0683694	0.17627	0.697293
DHX9	0.227366	-0.754284	-0.0794899	-0.785182	-0.714263	0.130901	-0.621059	-0.260654	-0.685046	-0.619296	-0.678648	-0.140962	-0.462108	0.472497	0.0484632	0.225082	0.507233	0.203892	0.160637	0.0281665	0.0193599	0.306009	0.339912	0.210006	0.0855231	0.473889	0.443123	0.181815
DIABLO	0.670964	-0.457317	0.615503	-0.606582	-0.400159	0.411747	-0.586114	-0.336769	-0.464744	-0.549967	-0.549637	0.00238763	-0.264615	0.635577	-0.130978	0.0404312	0.0655877	-0.242413	-0.137265	0.139932	-0.318914	0.457914	0.536468	-0.00410654	-0.223241	-0.475153	0.0382564	-0.421526
DIAPH1	-0.970546	0.0928236	-0.824104	0.118017	0.0836634	-1.04409	-0.456842	0.651255	0.301803	-0.144102	-0.310197	-0.136161	1.00056	-0.901302	-0.0635741	-0.365144	0.0515258	-0.296298	-1.098	-0.368758	1.18801	-0.933659	-0.831991	0.140695	0.995945	-0.293809	-0.095332	-0.439124
DIAPH2	0.583298	0.61241	0.442732	1.10592	0.476427	0.795487	0.187602	0.648196	0.93266	0.297345	0.670408	0.88722	0.0460869	0.201247	-1.89833	-0.233937	-0.567326	-1.11392	-0.628682	-0.259036	-1.39604	0.22853	0.307851	0.214907	-0.207101	0.51692	-0.24482	-0.85833
DICER1	-0.150977	-0.282319	-0.0376823	-0.223349	-0.0469194	-0.322727	-0.581453	0.27625	-0.402473	-0.328883	-0.320943	-0.139593	0.218453	-0.152089	-0.100842	-0.180875	-0.0470415	-0.025529	-0.233339	0.073144	0.143327	-0.166605	-0.189217	0.486262	0.322248	0.227459	-0.098115	0.0302653
DIDO1	-0.764158	-0.478358	-0.654339	-0.292069	-0.580084	-0.282972	-0.175662	-1.22653	-0.322934	-0.237793	-0.45868	-0.198569	0.49435	-0.392733	-0.348313	0.451545	-0.253612	1.11095	0.228244	0.224121	0.433434	-0.467835	-0.806499	0.363472	-0.985174	0.0515447	-0.363758	0.471251
DIMT1	-0.685815	-0.359597	-0.626449	-0.611149	0.215089	-0.313806	-0.737098	-0.399948	-0.509705	0.0579783	-0.653584	-0.770514	-0.465541	-0.00289643	0.27289	-1.09153	-0.649374	1.64488	-0.508448	0.0897306	0.155511	0.020715	0.219361	-0.0504333	-0.302595	0.444927	-0.596237	1.63568
DIP2A	-0.690399	0.20038	-0.549149	0.985389	0.384848	-0.221497	1.38147	-0.43307	0.41819	0.282822	0.466148	-0.269598	-0.330055	0.101483	0.554968	0.105184	0.0752301	-0.179238	0.358999	-0.0322961	-0.116509	0.099559	-0.174546	0.412024	-0.0653534	-0.485053	0.0472687	-0.0965459
DIP2B	-0.283759	-0.0839948	-0.177632	0.171622	0.660904	-0.364103	0.0287915	-0.400797	0.0875972	0.071212	0.181742	0.199614	0.102925	-0.56349	0.666256	0.0132067	0.354516	-0.064433	-0.184497	-0.678391	-0.000538699	-0.302923	-0.151042	-0.426879	-0.293554	0.528033	0.255892	0.0170647
DIP2C	-0.0461693	-0.229362	-0.17721	0.433052	0.328029	0.036899	0.151803	-0.339338	0.293449	0.175307	0.206193	0.626957	0.0871579	0.00301443	0.26565	0.0600286	0.623742	-0.145406	-0.0918705	-0.453882	-0.202599	-0.337297	-0.263477	-0.675019	-0.167178	-0.108007	0.175666	-0.499949
DIS3	-0.0626689	-0.360285	0.155026	0.0707632	0.161173	0.0529256	-0.294109	-0.225961	0.00320523	-0.0193881	-0.19207	-0.0367961	-1.05837	0.182144	0.547684	0.2853	0.405756	0.740044	-0.594789	-0.347129	-0.551461	0.0280771	0.172589	-0.147914	-0.0934726	0.101263	0.376934	0.731812
DIS3L2	0.452306	-0.203321	-0.0760883	-0.112655	-0.167765	0.311676	-0.259312	0.00453968	-0.405413	-0.411367	-0.314403	0.578158	-0.81619	0.296706	0.114343	0.107372	0.335651	-0.603583	0.163046	-0.0607657	-0.828431	0.292076	0.168686	-0.496923	0.249795	-0.23496	0.600758	-0.603445
DKC1	0.272696	-0.636265	0.262375	-0.758209	-0.304018	0.366535	-0.887741	-0.557937	-0.726052	-0.356672	-0.714279	-0.446108	-0.186158	0.2942	-0.334173	0.0551804	-0.0285729	1.20686	-0.297251	0.146507	-0.387746	0.225971	0.231961	-0.2038	-0.47811	0.528733	-0.324553	0.962004
DLAT	0.0653677	-0.393551	0.134079	-0.319277	-0.160022	-0.0884463	-0.456599	-0.270217	-0.298269	-0.0763172	-0.166253	0.0830507	0.283076	0.0129109	0.0387436	-0.344317	0.356133	0.844161	-0.000482038	0.346983	0.40241	0.162788	0.482448	0.493901	0.0934796	0.0981481	0.317149	0.8117
DLD	-0.470424	-0.028653	-0.0127772	-0.161427	0.0432289	-0.501781	0.106252	-0.520728	-0.0517419	-0.21618	-0.382087	-0.268925	0.612141	-0.293288	-0.360671	-0.153928	-0.223346	0.227156	0.495779	1.45394	0.222497	-0.525442	0.0286837	-0.0343373	-0.483787	-0.219034	-0.280098	0.401625
DLG1	0.250485	0.17368	0.126762	0.0973644	0.0194891	0.358873	-0.432318	-0.203945	-0.189481	-0.529491	0.0959552	0.0494601	-0.428667	0.0597945	0.303735	-0.00493034	-0.251615	-0.490185	-0.272363	-0.479671	-0.538827	-0.0858657	-0.135421	0.92608	-0.173669	0.513454	-0.34367	-0.657533
DLG2	0.0271899	-0.111706	0.219191	0.146345	0.413303	0.0885465	0.151555	-0.00706932	0.485081	0.648872	0.235095	0.663206	0.102024	-0.142047	-0.611654	-0.812691	0.748301	0.46037	0.473887	-0.36812	-0.141275	-0.238196	-0.0945699	-0.758968	-0.351714	0.00983214	0.468262	0.752338
DLG3	0.667787	-0.266107	-0.227463	-0.190823	0.0606983	-0.135827	-0.763582	-0.55169	-0.475136	-0.303985	-0.493399	-0.150777	-0.243507	0.115601	0.522466	0.259723	-0.0279341	0.0248947	-0.312018	-0.291596	-0.428373	0.309773	-0.0175244	0.326373	-0.143925	-0.156198	0.154952	0.141801
DLG5	0.648429	-0.414904	0.522171	0.131816	-0.0511002	0.504529	-0.149853	-0.588932	0.224645	-0.625861	-0.0906457	0.803183	-0.710811	0.906763	-0.229282	0.635538	1.10391	-1.30658	-0.070085	-0.402767	-0.815894	0.655645	0.44722	-0.23527	-0.321006	-0.097597	0.592551	-1.14627
DLGAP4	-0.305685	0.474956	-0.377521	0.0638176	-0.16627	-0.575865	0.883725	-0.391386	-0.0678304	-0.0736531	-0.113701	0.0456654	-0.223022	-0.535829	0.0368809	-0.293502	-0.467571	-0.246624	1.166	-0.478704	-0.241322	-0.497697	-0.237923	0.617	-0.776976	-0.165747	-0.341049	-0.364146
DLGAP5	-0.609357	-1.00968	-0.797715	0.121849	-1.02038	-0.322203	-1.92806	0.532344	-1.18083	-0.132158	-0.777624	0.213913	-1.54393	-0.555161	-0.156279	0.922598	0.336249	0.639629	-0.86772	-0.669893	-0.473476	-0.549526	-0.519572	0.244095	0.329749	-0.183286	0.599169	0.529829
DLL3	-0.265223	0.59757	-0.534978	-0.276941	-0.805637	-0.690693	0.684973	-0.286482	-0.139305	-0.119341	-0.0403104	-0.258945	-0.160093	-0.554412	-0.244523	-0.390562	-0.468305	-0.471922	1.22991	1.03228	0.218939	-0.374386	0.00670139	3.62071	0.22857	-0.659865	-0.293824	-0.608022
DLST	0.476516	-0.399258	0.792676	-0.304325	0.131741	0.311047	-1.02801	-0.293942	-0.579215	-0.733385	-0.69674	-0.72412	-0.73982	0.0750523	0.126311	0.492851	-0.505639	-0.0151729	-0.192843	0.407656	-0.919818	0.170385	0.385842	0.202818	-0.707466	-0.737437	-0.623329	0.218331
DLX5	-0.833571	-0.729648	-0.698087	-0.471874	0.182709	-1.08218	-0.875647	-0.867466	-0.798593	0.544305	-0.497138	0.63659	-1.92182	-0.419411	0.316218	-0.696677	1.57821	2.05475	-1.03475	-0.980691	-0.377474	-0.466456	-0.334615	-1.0631	-0.414661	1.09414	1.1466	1.64885
DMAP1	0.0987394	-0.67008	-0.0329801	-0.19614	-0.247935	0.454371	-0.427395	-0.108464	-0.353722	-0.691001	-0.267303	-0.350533	-0.0680925	0.393742	0.0648826	0.376858	0.286147	0.0525396	-0.0621601	-0.192034	0.282357	0.185722	0.122922	-0.164466	0.11847	0.755692	0.150446	-0.114859
DMD	-0.177698	0.0794961	0.182686	1.03564	0.412203	0.0437277	0.395502	0.125061	0.736954	-0.0643191	0.269224	0.596979	0.753679	-0.405402	-0.685802	-0.812627	0.333482	0.641947	-0.121912	0.852291	-0.159727	-0.495033	-0.292436	0.268749	-0.654668	-1.44077	0.277861	0.846163
DMGDH	-0.963169	0.665982	1.41343	0.0797405	1.07058	0.869568	-0.769454	0.776665	-0.393407	-0.725374	-0.481561	-0.354629	2.27558	0.222182	-0.544452	-1.77313	-1.23035	-1.59354	-1.35445	-1.45791	0.328231	-1.23059	1.42641	0.377959	1.28886	-1.66952	-1.12089	-1.82227
DMKN	-0.347396	4.37105	2.7266	0.0496572	-0.17878	0.525533	-0.186262	4.16134	0.117608	-0.710021	-0.372409	0.452561	-0.819696	-0.897247	-1.47139	-0.779906	2.38155	-1.0036	0.0181097	-1.5472	-0.71796	1.72673	-0.967989	-0.739328	-0.85279	-0.921104	-1.10022	-0.712226
DMTN	-0.270289	0.0447646	-0.083972	1.47809	0.639298	0.541294	0.498178	1.32293	0.18863	-0.809546	0.107418	0.748516	0.746464	-0.527998	-1.38784	-0.115744	-1.29068	-2.44076	1.18681	0.407813	-1.39667	-0.85446	-0.847272	-0.764694	-0.86889	-0.767473	-1.2671	-1.95546
DMXL2	-0.374981	-0.393356	-0.392159	-0.313187	-0.0964224	-0.451504	0.554587	-0.310082	0.177953	0.169233	-0.181023	0.256248	-0.0663226	-0.0373246	0.132561	-0.465223	0.465608	0.583658	-0.0609709	0.819175	0.155986	-0.22745	0.0444496	-0.608213	-0.283403	-0.212126	0.740479	0.69897
DNAAF10	-0.208862	-0.163961	-0.22625	-0.181491	0.0839089	-0.173855	-0.289928	-0.0910155	-0.0134181	0.498855	0.00424862	-0.291772	-0.381357	-0.262657	0.203266	-0.296789	-0.140066	0.430205	-0.157188	0.285697	0.0359456	-0.110618	-0.253937	0.558403	-0.202553	0.280664	-0.0933355	0.663364
DNAAF5	-0.241337	-0.99155	-0.174992	-0.328546	-0.825829	0.219101	-0.994969	-0.803346	-0.434117	-0.0930509	-0.472187	-0.420734	1.04617	0.368716	-0.914961	0.683186	0.0288755	-0.204484	-0.927078	0.36722	0.994301	-0.0543969	0.0895155	-1.02979	-0.562053	0.270591	-0.0029891	0.425538
DNAJA1	0.0439271	-0.628066	-0.460929	-0.412122	-0.693294	-0.0172123	-0.0743848	-0.179144	-0.542002	-0.042733	-0.637329	0.048456	0.22766	0.136733	-0.483218	0.223963	0.706028	0.902478	0.501413	-0.0429784	0.505546	-0.0516542	-0.202907	-0.326978	0.049276	0.301672	0.657275	0.775116
DNAJA2	-0.572299	-0.708391	-0.540806	-0.542125	-0.325429	-0.596811	-0.0167919	-0.736217	-0.337799	-0.218361	-0.58991	0.367904	0.33249	-0.251263	0.199097	0.0746607	0.681771	0.365263	0.404726	0.45044	0.494859	-0.266297	-0.241932	-0.30874	-0.22403	0.195315	0.644042	0.483911
DNAJA3	0.514747	-0.233482	0.379284	-0.184448	0.0461138	0.306776	-0.327264	-0.150585	0.0418735	-0.295549	-0.210789	-0.230627	0.305738	0.180534	0.0350338	-0.122278	0.0467256	0.041556	-0.108773	0.0855454	-0.0556936	0.341067	0.375051	0.109855	-0.136294	-0.775202	0.0992071	0.0305502
DNAJA4	-0.243385	-0.424319	-0.0143272	-0.806043	-1.2121	0.14704	0.550174	-0.778657	-0.35822	0.218847	0.186221	-0.126447	0.266785	0.457216	-0.969485	-1.0907	0.42154	0.465803	1.47352	1.32327	0.44301	0.142353	0.198063	-0.506067	-1.20256	0.199555	0.28999	0.166857
DNAJB1	-0.0584192	-0.937917	-0.037154	-0.675811	-0.304623	-0.0778087	-0.535652	-0.408668	-0.798251	-0.265333	-0.810113	0.444434	0.00659819	0.197579	0.276931	-0.264718	1.51189	0.582255	-0.13613	-0.295002	0.316517	0.224455	0.0294096	-0.562637	-0.296779	0.0870918	1.12381	0.407636
DNAJB11	-0.546164	0.0702867	-0.304894	-0.217636	0.362361	-0.400663	0.587503	-0.0234903	0.0324442	-0.261928	-0.161857	0.325757	-0.384897	-0.560575	0.357532	-0.388728	0.217396	-0.596803	1.17721	0.267198	-0.441843	-0.716001	-0.666605	0.480127	-0.112821	-0.0458962	0.094153	-0.355511
DNAJB12	0.111318	0.0136865	0.0537977	0.249421	0.602725	0.217736	0.0793249	-0.165897	0.125014	-0.369189	0.0684431	0.226589	-0.160281	0.409029	-0.291956	0.344517	0.16859	-0.48777	0.376617	-0.111821	-0.469634	0.102902	-0.0726502	0.44527	-0.179481	0.457194	-0.306413	-0.78955
DNAJB14	-0.133214	-0.111875	-0.0872447	-0.165692	-0.261381	-0.028917	-0.130615	0.346407	-0.0114624	-0.252179	-0.4297	-0.109539	-0.326223	-0.104641	-0.5282	-0.241433	0.435321	-0.539514	0.70444	0.412374	-0.47231	-0.176111	-0.219611	0.435318	0.324221	-0.540622	0.266199	-0.617644
[truncated: 4,707 more rows]

## Sheet: Metadata
Accession_ID	Patient ID	Patient_sample_ID	Location	Tissue type
[truncated: 28 more rows]
