# Supplementary material for: Microenvironment shapes small-cell lung cancer neuroendocrine states and presents therapeutic opportunities
Source: Cell Rep Med. 2024 Jun 18;5(6):101610. doi: 10.1016/j.xcrm.2024.101610 (PMC11228806; doi:10.1016/j.xcrm.2024.101610)
Supplement: Data S4. Processed bulk RNA-seq data for tumors used for proteomics analysis with metadata, related to Figure 5 and see STAR Methods [file mmc15.xlsx]

## Sheet: Sheet1
Gene_Id	Sample_45_RA_023_11	Sample_47_RA_019_03	Sample_27_512713	Sample_21_AU_18_47_W	Sample_20_AU_18_47_V	Sample_19_AU_18_47_U	Sample_42_RA_24_2	Sample_46_RA_021_16	Sample_19_RA022	Sample_22_RA022	Sample_28_512716	Sample_29_AU_16_34_J
5_8S_rRNA	0	0	0	386.962	45.5881	9.13565	5.94445	0	0.138408	0	0.0793112	17.8961
5S_rRNA	0.737996	0.0868877	0	9.06068	2.82994	5.43137	0	0	0.393235	0.843421	0	0.63104
7SK	6.16188	0.256622	0	0.499935	0.24588	0.432457	1.06183	0.687882	14.4136	0.79205	0.583994	1.08012
A1BG	7.69896	8.09506	105.555	17.3266	24.8897	5.72462	0.17208	6.40308	16.5837	4.90594	2.63719	3.73756
A1BG-AS1	0	0	0	0	0	0	0	0	0	0	0	0
A1CF	0.103648	0.160788	2.15012	0.840254	1.85825	1.00357	0.0288528	0.320761	0.238507	0.00656354	0.510555	1.68905
A2M	39.3575	12.8738	90.6594	8.77608	14.5435	6.67633	2.82371	47.4301	29.0165	54.2038	11.0372	14.0246
A2M-AS1	0	0	0	0	0	0	0	0	0	0	0	0
A2ML1	0.0116195	0.0275313	0.124356	3.79618	10.1551	0.671226	0.00237772	0.0589012	0.0299939	0.029787	0.0196158	0.1313
A2ML1-AS1	0	0	0	0	0	0	0	0	0	0	0	0
A2ML1-AS2	0	0	0	0	0	0	0	0	0	0	0	0
A2MP1	0.467388	0.561714	3.98779	11.4204	6.98533	9.24044	0.636718	0.913923	1.71117	0.806707	3.1587	5.02048
A3GALT2	0.0326957	0.0946957	0.0178956	2.74184	3.64058	0.421067	0.00475776	0.0361147	0.0587123	0.0415836	0.0159806	0.222454
A4GALT	1.0748	0.549506	0.558843	2.19212	1.83564	0.298361	0.0035057	0.539817	0.382864	0.375345	0.0838723	0.0343873
A4GNT	0	0.0216368	0.059169	4.99435	9.39019	1.01642	0.00196635	0.143289	0.00970615	0.0326538	0.0229426	0.0128586
AA06	0	0	0	0.021814	0.18871	0.134395	0	0	0	0	0	0
AAAS	17.2699	35.1167	10.3767	27.4057	53.7667	21.1529	0.422069	25.9676	23.7885	21.7571	2.82218	8.54267
AACS	1.96937	6.12838	1.13939	10.7441	4.14876	2.75212	0.149368	3.76666	3.18506	2.32142	0.494011	0.802288
AACSP1	0.0265913	0.00556114	0.0273579	0.304469	0.596028	0.126605	0.0273663	0.0629398	0.173959	0.0342091	0.00675052	0.018728
AADAC	0.254223	0.391698	8.61044	3.69201	2.5925	3.86557	0.602799	0.794121	1.54306	0.0103103	1.67833	5.07894
AADACL2	0.00205059	0.0249473	0.0387483	1.70433	2.45074	1.30678	0	0.0183358	0.0383571	0.0499869	0.017144	0.0276433
AADACL2-AS1	0	0	0	0	0	0	0	0	0	0	0	0
AADACL3	0	0.00261797	0.055058	5.12568	7.18917	0.114039	0	0	0.00166375	0.0106053	0.00905696	0.315628
AADACL4	0.00332655	0.00293738	0.0325133	4.06649	8.83752	2.68227	0	0.00721758	0.00466683	0.0118992	0.0393107	0.280935
AADACP1	0	0	0.0202627	0.0898825	0.27785	0.155053	0	0.00408916	0.0159963	0.00102996	0.00499978	0.00308243
AADAT	1.41788	9.51965	1.18386	4.4669	3.42829	1.11642	0.00108318	6.38459	4.40905	5.47442	1.28469	6.55345
AAED1	1.30275	1.324	1.14632	1.25951	1.27985	1.18859	0.284011	2.48356	1.23871	0.991973	1.24255	1.84306
AAGAB	4.66352	5.32393	1.62839	3.07966	1.80052	0.872671	0.272266	4.22443	3.07941	2.51005	2.49139	4.16641
AAK1	1.94111	1.86591	0.708283	1.02448	1.90083	0.259448	0.0727308	1.69713	0.980564	1.10758	0.331258	0.472724
AAMDC	0.552006	1.41432	0.521077	1.50428	2.64454	0.929615	0.0282024	0.885022	1.24533	0.904983	0.264519	1.28455
AAMP	40.2951	42.2378	19.9727	29.0375	32.7307	18.4122	3.20123	36.5434	45.8517	32.9097	5.08248	17.6629
AANAT	0.0223595	0.0131625	0.0131124	0.44119	1.41516	1.13079	0.00203355	0.0176412	0.0388967	0.0177735	0.00539242	0.039894
AAR2	1.87886	2.23897	0.817705	1.00625	3.56643	0.244879	0.00346308	1.21844	1.33945	1.54323	0.185062	0.357809
AARD	0.00596123	0.391278	0.238884	1.46801	1.29501	0.543511	0	0.0282197	0.0568687	0.0544936	0.250154	0.0106361
AARS	43.4948	81.1429	25.9161	29.326	14.7587	3.17018	1.36664	53.5985	56.4897	50.0816	6.60065	10.067
AARS2	7.98856	20.825	3.23198	32.956	55.1342	5.54279	0.324182	25.818	20.0872	15.0683	0.529012	4.27736
AARSD1	4.31165	7.77636	3.24913	4.81328	8.04088	8.78355	0.187893	7.88532	17.1927	14.8567	1.60084	11.9295
AARSP1	0	0	0	0	0	0	0	0	0	0	0	0
AASDH	2.83488	9.71879	1.17174	7.01477	8.29648	3.68158	0.11118	4.25909	1.33994	2.04699	1.1249	1.99811
AASDHPPT	2.05784	2.49506	1.49191	0.995992	0.911812	0.476327	0.731583	2.72468	3.24137	3.11105	2.28199	5.19233
AASS	3.76382	1.19377	3.84075	5.70733	6.89773	3.09242	0.0620984	2.48883	2.72409	2.65665	0.387651	1.13897
AATBC	0.0798249	0.202547	0.527308	0.0848641	0.702582	0.980331	0	0.219345	0.154465	0.175042	0.283237	0.533681
AATF	2.7346	7.04813	2.92063	2.49611	2.1989	2.73479	0.624962	4.0831	3.94748	3.65816	1.67618	4.84947
AATK	0.250534	0.398113	0.143466	1.10028	1.78387	0.579158	0.0167746	1.1963	0.547698	0.367754	0.0237236	0.154943
AATK-AS1	0	0	0	0	0	0	0	0	0	0	0	0
AB015752.3	0.00372884	0.000645609	0	0.0606935	0.26747	0.126865	0.00119693	0.00138446	0.000984698	0.000523067	0.000564254	0.00391354
AB019438.66	1.86121	0	0	0	0	0	0	0	0	0.105677	0	0
AB019440.50	0	0	0	0.0440267	0.495132	0.0271246	0	0	0.0641079	0.136215	0	0
AB019441.29	3.3783	6.56453	9.35057	80.1213	16.2665	19.1657	0.0815705	6.1328	13.9583	10.1	11.2285	22.1545
ABALON	29.8464	40.1437	22.1434	22.0404	10.8845	4.35013	0.474807	51.767	48.057	41.9922	2.37242	57.8098
ABAT	5.68192	6.86674	8.39929	6.51991	10.9005	3.71249	0.138077	2.66412	0.46872	0.159283	1.12081	0.651202
ABBA01017803.1	2.37371	1.57942	2.78404	28.0036	49.5832	14.715	0.183174	1.32799	2.80131	1.92116	1.39473	4.33785
ABC12-47043100G14.2	0.00920381	0.0216722	0.0779628	2.61532	0.39031	0.0174823	0	0.0145232	0.0206593	0.00975479	0.024663	0
ABC12-47964100C23.1	0.037413	0.016518	0	0.269443	0.17213	0.0166558	0	0	0.00131217	0	0.0210533	0.00278136
ABC12-49244600F4.4	0	0.146934	0	0.269339	0.279603	0	0	0.177237	0.196094	0.158726	0	0
ABC14-1080714F14.1	0.881657	4.16175	0.205785	4.95212	8.22586	0.299942	0	0.705991	0.243684	0.674678	0.441125	1.30306
ABC7-42391500H16.2	0.0403989	0.0475635	0	2.1174	0.355573	0	0	0	0.0453407	0	0.0909343	0.192213
ABC7-42418200C9.1	0.00164431	0.0024199	0	0.217989	0.547321	0.0327946	0.00972049	0.00194598	0.000922723	0.000653528	0.00343682	0.0166248
ABC7-43041300I9.1	0.123866	1.87153	0.0807104	0.63648	0.165184	0	0	0.0651519	0.556073	0.0656407	0.0398303	0
ABC7-481722F1.1	0	0	0	0	0.269035	0	0	0	0	0	0	0
ABCA1	3.35725	16.8775	6.15305	10.2589	16.2095	5.27424	0.480522	8.23367	4.06527	4.05482	0.700993	2.24882
ABCA10	0.167036	0.749792	0.403832	1.01369	1.71444	1.55248	0.0864347	1.12489	0.345416	0.52485	0.142306	0.167854
ABCA11P	11.167	15.7863	5.0161	20.3416	10.4869	4.01646	1.40986	21.7859	11.8365	11.3081	4.42824	11.1394
ABCA12	1.25335	1.03021	0.110873	4.28331	7.10899	1.80629	0.155166	3.95945	0.34442	0.338288	0.14483	0.169742
ABCA13	0.00830859	0.0499768	0.249318	1.40417	2.50744	0.785802	0.019124	0.204954	0.0088388	0.0108614	0.0757953	0.0654328
ABCA17P	0.0271916	0.0219308	0.0146486	0.345236	0.813407	0.237303	0.00155781	0.0324338	0.0271537	0.0221252	0.00777983	0.0466054
ABCA2	16.065	27.9912	5.24575	22.3208	27.5743	9.31496	1.0498	79.1764	16.3458	15.5048	0.447573	2.44693
ABCA3	3.70128	5.44847	1.53482	12.1755	20.8538	1.79576	0.0846288	10.6834	14.1619	19.6929	0.423179	1.51003
ABCA4	0.0227925	0.0422303	0.07083	8.23206	18.1498	2.69669	0.00239184	0.0410377	0.0409946	0.040881	0.0634252	0.187344
ABCA5	2.78326	12.4451	3.28896	5.35615	1.61572	1.95514	0.489653	7.01008	5.80986	8.78047	1.74788	4.30266
ABCA6	0.869809	2.1496	2.68439	1.38932	3.40104	2.42162	0.762472	4.92155	0.558356	1.48257	0.767252	0.762197
ABCA7	6.32735	3.84691	1.45293	8.46455	15.4209	1.28531	0.180709	5.63953	3.66548	4.18958	0.354011	0.267855
ABCA8	0.235747	0.544717	0.755718	1.4402	2.82997	0.712913	0.00328963	0.634547	0.295389	0.316441	0.221125	1.48255
ABCA9	0.780098	1.02423	0.69961	0.974088	3.0558	1.44907	0.143747	2.26838	0.183464	0.669838	0.194732	0.893394
ABCA9-AS1	0	0	0	0	0	0	0	0	0	0	0	0
ABCB1	0.198097	0.24349	1.031	3.75267	6.18206	2.32516	0.0356102	0.311883	0.112368	0.0739725	0.107709	0.827471
ABCB10	2.53086	3.56663	0.923154	4.72615	4.94151	2.49833	0.0983693	5.28662	2.65261	2.30721	0.559054	0.964636
ABCB10P1	0.111731	0.0404759	0.352817	49.8297	60.5725	15.1336	0	0.176307	0.144691	0.170798	0.0525105	2.56602
ABCB10P3	0.034617	0.0713234	0	2.49473	1.07331	0.542468	0	0.0614521	0.0388515	0.0756717	0.00278285	0.010294
ABCB10P4	0.154492	0.161681	0.36911	3.17541	11.8396	0.195635	0	0.413076	0.202289	0.122806	0	0.0612548
ABCB11	0.0852639	0.133168	2.54877	1.55779	3.38611	1.32899	0.02092	0.0161015	0.214292	0.00879853	0.0713519	0.215387
ABCB4	0.315438	0.472283	8.79962	5.69564	10.3594	4.71213	0.000866063	0.184448	1.51896	0.0932946	0.49491	3.57222
ABCB5	0.0015058	0.0104325	0.0224159	1.20169	2.71286	1.52867	0.00632072	0.0109665	0.0178099	0.036369	0.00547521	0.0894173
ABCB6	14.914	17.5936	5.76475	14.8914	31.4106	4.72528	0.271722	15.5528	17.3496	14.1847	0.677726	2.83816
ABCB7	3.39566	6.1723	2.6682	3.31357	4.80414	1.82101	0.538638	5.81605	5.09431	5.4128	2.8936	3.00064
ABCB8	4.61729	6.20957	0.711616	4.3066	8.85389	1.28825	0.0105665	4.37168	1.90702	2.00022	0.278951	0.737044
ABCB9	0.387878	0.950421	0.389975	2.03253	4.72479	0.824457	0.0783614	0.93124	1.2526	1.06735	0.0849048	0.157219
ABCC1	1.0879	4.83093	0.706536	2.57903	3.69119	0.681482	0.208898	1.51619	2.11492	1.87809	0.18784	0.643904
ABCC10	3.07285	4.41342	0.7848	8.53607	16.0183	2.92919	0.302308	5.73946	4.06076	3.7973	0.150789	0.319008
ABCC11	0.0666986	0.0952179	0.330723	1.08335	4.02474	0.736974	0	0.0969964	0.0693801	0.077034	0.0257819	0.0685552
ABCC12	0.00436255	0.0429026	0.0265867	1.40236	4.18488	0.476717	0.000933562	0.00870612	0.00547222	0.00856746	0.00717911	0.164526
ABCC13	0.00148125	0.000174395	0.0191104	0.37836	0.483802	0.387852	0.00390678	0.00151928	0.000664978	0.000117744	0.00195287	0.019381
ABCC2	0.580749	1.08678	14.7644	5.2215	12.9333	2.44971	0.161252	1.57155	0.749013	0.148016	0.395445	0.685328
ABCC3	0.445178	1.20742	5.63447	4.9853	8.35163	3.01535	0.0382633	4.10418	0.961933	0.311614	0.219393	1.34341
ABCC4	0.152827	0.058971	0.0742953	0.41705	0.935548	0.256974	0.00998857	0.143421	0.344387	0.397302	0.0531024	1.02538
ABCC5	4.1822	19.2849	1.62437	9.91431	7.37212	1.39726	0.233957	9.00258	5.45181	5.36773	0.2331	1.87068
ABCC5-AS1	0	0	0	0	0	0	0	0	0	0	0	0
ABCC6	0.0997627	0.574555	2.29105	6.85498	15.1129	4.55935	0.00868467	0.509537	0.47494	0.270263	0.133167	0.0789107
ABCC6P1	0.0262198	0.20106	1.11005	6.63187	16.4275	1.29751	0	0.0713152	0.149459	0.0279723	0.079209	0.0640169
ABCC6P2	0.00479291	0.163645	0.0187382	23.5802	47.1974	0.314087	0	0.132353	0.0430337	0.0152395	0.00616482	2.64528
ABCC8	22.7497	47.7498	1.84302	10.9924	20.9406	4.5819	0.311478	19.9173	1.44955	1.89341	0.131449	0.394623
ABCC9	1.68053	0.70606	1.9265	2.5337	4.22176	1.0726	0.122533	4.46708	4.07052	2.91113	0.719666	0.352098
ABCD1	1.85614	2.74163	0.865644	6.86276	21.5048	1.07917	0.670104	3.0746	0.965457	0.748954	0.0357508	0.220782
ABCD1P2	0	0	0.0174821	1.33038	6.06818	0.0254811	0	0	0	0.00710899	0	0.0106378
ABCD1P3	0	0	0	1.35451	3.50126	0	0	0.00924342	0.0197232	0.0139692	0	0
ABCD1P4	0	0	0.0229446	2.54222	12.6789	0.501645	0	0	0.0131735	0.00933027	0.0415179	0
ABCD1P5	0	0	0	5.00404	12.4365	1.96821	0	0	0	0.0418813	0.00752985	0.0139268
ABCD2	0.0846929	0.00728063	0.0147161	1.00902	1.33876	0.0965226	0.000489056	0.0381834	0.0132772	0.0237231	0.0120174	0.0550071
ABCD3	7.25079	14.1751	6.59596	5.82757	5.6186	8.911	0.604443	5.13393	6.80927	5.93701	3.4887	11.6401
ABCD4	8.5636	29.0549	4.05823	10.8349	17.689	2.70465	0.0812097	13.8074	15.3509	14.1332	0.742432	0.643589
ABCE1	4.95742	7.16863	4.7351	6.15552	3.25337	3.35341	0.581587	11.5247	9.19204	12.1324	7.49193	41.3133
ABCF1	35.7939	64.3504	17.2037	123.941	24.4604	22.9745	1.73759	51.7379	36.5476	39.7058	13.6538	19.5222
ABCF2	10.6001	16.2625	5.12587	11.2708	11.1976	1.25025	0.153833	13.2605	11.325	13.2086	2.2247	8.13508
ABCF2P1	0.210845	0.153671	0.529913	7.01124	25.8039	0.343279	0	0.269332	0.754982	0.383086	0.0968556	4.03658
ABCF2P2	0	0	0	0	0.43728	0	0	0	0	0	0	0
ABCF3	20.5093	61.0654	21.4489	43.9808	45.8183	5.34753	3.7169	37.1033	32.2549	34.0584	5.28381	12.5269
ABCG1	2.23159	4.37947	0.506691	3.15084	3.37777	1.96102	0.0274363	0.966297	0.585925	0.807064	0.226633	0.392655
ABCG2	0.0778725	0.343107	0.0979323	0.485704	1.75922	0.602392	0.0137779	0.26243	0.132589	0.103098	0.0673874	0.278988
ABCG4	0.0096185	0.0598571	0.0429761	5.53904	10.3909	6.63984	0	0.0314393	0.0508911	0.0709961	0.0154646	0.259873
ABCG5	0.235787	0.522179	3.32218	4.19802	8.33128	2.17325	0.00258365	0.63598	0.592229	0.186862	0.247098	0.800838
ABCG8	0.0574173	0.106987	3.72241	4.28253	9.24229	1.2817	0.102713	0.110819	0.418599	0.0652552	0.0651547	0.126433
ABHD1	1.12887	2.95663	1.04857	9.08149	20.2666	4.84356	0.0242714	2.21926	1.66232	1.50192	0.0617868	0.17459
ABHD10	2.81555	8.68235	2.7136	7.80081	3.76483	0.249294	0.238728	9.78924	6.97507	5.95644	2.43642	6.88133
ABHD11	14.5555	19.3685	4.08167	34.9692	64.4663	0.885648	0	18.6388	7.43993	7.16016	1.23856	0.474228
ABHD11-AS1	0	0	0	0	0	0	0	0	0	0	0	0
ABHD12	5.08921	5.53898	2.3263	3.51876	6.49859	4.34688	0.216112	5.3851	4.72652	4.57769	1.76644	4.09256
ABHD12B	0.0182818	0.0464111	0.193202	3.52011	6.73709	2.60604	0.000519589	0.123956	0.0647602	0.109899	0.0343534	0.0387344
ABHD13	1.95869	4.61976	2.50869	0.959142	1.42552	0.262383	1.25953	2.5961	1.36747	2.1407	1.68905	2.97159
ABHD14A	3.42528	0.78239	0.581092	7.28023	7.59296	15.3165	0.00872122	4.43351	1.0052	1.08239	0.252231	0.0844055
ABHD14B	3.0055	1.05089	0.89516	5.88785	6.56621	10.0938	0.00915342	4.46463	1.12674	1.32204	0.333341	0.059857
ABHD15	1.37936	0.878962	0.444758	0.552408	4.79248	0.243097	0	1.79287	1.41722	0.906551	0.120718	0.0202974
ABHD15-AS1	0	0	0	0	0	0	0	0	0	0	0	0
ABHD16A	11.0146	18.7041	3.99611	9.8525	15.3406	3.13082	0.239767	14.4353	4.77489	4.95808	0.841883	1.17863
ABHD16B	1.21745	1.72319	1.11992	5.49911	8.33022	0.510109	0.0488488	2.5426	1.96918	1.48008	0.141048	0.0106479
ABHD17A	6.31558	5.81161	1.68158	2.26361	4.70318	0.146693	0.00390209	7.39304	8.87943	10.3014	0.358706	0.051034
ABHD17AP1	0.514131	0.901008	0.277245	6.49072	9.59406	0	0.0967429	1.43139	1.91677	1.37167	0.0304043	1.71513
ABHD17AP3	0.40037	3.00501	0.282618	10.3378	13.2457	4.49955	0.0606879	1.59258	1.99709	1.98024	0.396956	0.773871
ABHD17AP4	0.0119054	0.0105126	0.18618	3.36771	4.48199	0.0339209	0	0.00469656	0.0133618	0.0283908	0.0421112	0.0212417
ABHD17AP6	0.0120169	0.00409549	0.0271994	0.548909	1.01617	0.419872	0.00805302	0.00399203	0.0134869	0.00402198	0.0126093	0.577768
ABHD17AP9	0	0	0	0	0.040702	0.0181168	0	0	0	0	0	0
ABHD17B	0.834404	2.03829	0.492044	1.29014	1.9924	0.406512	0.0147695	0.671444	0.653534	0.6187	0.261099	0.504068
ABHD17C	0.412235	0.134705	0.0733449	0.248482	0.818491	0.26304	0.00291853	0.346863	0.114419	0.168159	0.031671	0.34412
ABHD2	3.48597	2.75412	2.0346	1.20625	2.39192	1.10487	0.350306	4.04663	1.18445	0.84603	0.35499	0.619796
ABHD3	5.47376	3.92415	1.24251	1.78548	2.09418	0.871829	0.181839	2.0518	0.638062	0.643459	0.53021	2.99281
ABHD4	3.00968	4.37146	1.61698	7.33932	13.9123	7.54828	0.236734	3.02326	2.6503	2.37448	0.915877	0.823159
ABHD5	4.96718	7.11939	2.49036	5.28089	9.10651	1.16811	0.540811	19.2896	1.50493	1.55674	1.17614	6.65895
ABHD6	0.121449	0.288062	0.385393	0.496849	1.30067	0.588348	0.00292986	0.180459	0.306236	0.300631	0.036567	0.0344866
ABHD8	1.32104	1.36395	1.18998	3.01075	4.81456	1.54273	0.0301306	1.84276	2.80144	2.1257	0.341564	0.765966
ABI1	3.62132	4.62487	1.86101	1.76123	1.52391	1.90273	0.20161	3.67389	1.59051	1.97996	1.2009	1.52248
ABI2	4.42899	5.72868	1.70787	3.62542	4.49817	1.97581	0.126109	4.51908	2.24843	2.35991	1.17996	1.54503
ABI3	0.481642	0.224956	0.186046	3.28886	6.4234	2.18581	0.0301646	0.386831	0.351201	0.310641	0.072801	0.269297
ABI3BP	0.370207	0.362391	0.272465	1.19784	2.33218	1.75944	0.0184185	0.610801	0.0750745	0.971127	0.512089	0.3502
ABL1	1.4919	2.98534	0.608705	2.02031	2.61003	0.432543	0.161719	2.1576	2.98055	2.37911	0.115675	0.697664
ABL2	3.02923	2.23509	0.752201	2.71366	3.59763	1.59539	0.0816068	2.81658	1.96521	1.93105	0.405749	0.445907
ABLIM1	1.407	1.11594	0.811389	0.921035	1.42803	0.901181	0.0743999	2.36471	1.11417	1.21004	0.187436	0.821557
ABLIM2	1.63281	0.794521	0.101867	1.57641	2.68782	0.728862	0.067392	2.24689	0.0288084	0.0231757	0.0443221	0.153236
ABLIM3	0.394393	1.05806	4.18068	0.503973	2.14147	1.91142	0.00988013	0.891269	0.714404	0.381334	0.427292	0.650587
ABO	0.019641	0.0658153	0.177203	3.78816	4.87304	1.09555	0.0082445	0.752765	1.68379	1.68857	0.149635	0.0853627
ABR	2.53541	2.0283	0.714476	1.52539	1.18717	0.387234	0.0487624	3.51662	1.81531	2.49576	0.171925	0.203979
ABRA	0	0.012303	0	2.92775	18.9661	0.307658	0	0.0343526	0.00781867	0.0110753	0.00448027	3.14885
ABRACL	0.741034	2.90793	3.32818	1.31823	1.35205	2.13692	0.0792887	0.887105	1.26191	1.31873	2.94724	1.45788
ABT1	4.71963	5.87666	3.51645	12.1321	34.5804	14.0949	0.53037	8.6873	7.32145	5.17371	0.732598	0.105811
ABT1P1	0.913281	3.22575	1.07116	2.39335	24.8639	12.36	0	1.74736	3.27999	2.64977	0.301015	0.0543161
ABTB1	5.68972	24.6727	6.3778	13.0044	18.5972	5.24989	1.5413	19.5378	9.02799	6.83264	0.732134	1.76453
ABTB2	0.0998731	0.550988	0.223196	0.811734	1.49334	0.313968	0.0204229	0.403062	0.0642257	0.0581562	0.0320277	0.186541
AC000003.1	0	0	0	0	0.912964	0	0	0	0.18294	0	0	0
AC000029.1	0	0	0	0	0	0	0	0	0	0	0	0
AC000032.2	8.95333	0.33492	123.098	7.96261	64.7627	0.341268	0.0272336	0.425256	35.6908	18.1852	0.49107	0.106853
AC000036.4	0.0485834	0.0190665	0	0.00624108	0.0323946	0.0461412	0	0.0255542	0	0	0	0
AC000041.10	6.82768	0.292311	0.727997	7.08053	28.7061	0	0	1.86093	0.27865	0.197357	0	0.147661
AC000041.8	0.310948	0.407075	1.76907	4.96151	6.88106	4.07274	0.00844181	0.300257	1.23447	0.6456	0.26564	9.92009
AC000067.1	0	0	0.618729	0	0.365822	0	0	0.0277476	0.0394711	0	0	0
AC000068.10	97.719	148.441	54.8045	30.9378	59.5383	4.412	3.18728	109.442	54.7447	53.512	23.1278	12.2147
AC000068.5	0.0254113	0.184494	0.0331157	0.0522299	0.088108	0.434411	0	0.06683	0.00950659	0	0	0.0201507
AC000068.9	1.40478	5.73703	0.171628	4.12803	2.63443	7.00438	0	6.30371	4.53279	2.86144	0	0.0522172
AC000077.2	0	0.0546855	0.0259416	0.547238	2.39448	0.0756225	0	0.0209408	0.00744711	0	0.0512083	0.0315706
AC000078.5	0	0.12944	0	0	0	0	0	0.195169	0	0	0	0
AC000081.2	0	0.222924	0	0	0	0	0	0.0497962	0.425012	0	0	0
AC000089.3	4.56341	7.45293	12.7174	60.9851	51.8307	15.8025	7.40673	28.8773	17.4923	7.45952	6.3437	24.6907
AC000095.11	0.302951	0.267509	0	0	0.0303004	0	0	0.0896332	0	0	0	0
AC000095.9	38.0907	54.4541	0.754652	14.2663	74.7361	0.733296	0.039012	16.3124	1.39612	2.25041	1.4207	0.510223
AC000099.1	0.0202718	0.0641425	0.00247668	0.0214842	0.106446	0.036099	0.00691379	0.0459828	0.00426592	0.0120855	0.00244447	0.0105493
AC000110.1	0.609857	0.472378	4.2666	6.18498	43.3781	46.0922	0	0.354542	2.19747	0.45926	3.96338	0.0763587
AC000111.3	0.00475281	0	0	0	0.0380292	0	0	0.00749973	0	0	0	0.0452267
AC000111.4	0	0.0571748	0	0	0.310854	0	0	0	0	0	0	0
AC000111.5	0	0	0	0	0	0	0	0	0	0	0	0
AC000111.6	0.0101147	0.144714	0.46507	1.38736	4.09829	0.124045	0.000799918	0.158911	0.0113519	0.0978798	0.42692	2.57308
AC000120.7	17.8412	28.6736	4.03153	8.99735	6.35319	3.73016	0.0572925	26.2338	7.09466	9.29863	3.56075	14.5137
AC000123.2	0.373018	0.359322	0.0147307	0.0116166	0.259274	0	0.00685357	0.490505	0.0507451	0.0748766	0.041194	0.0717081
AC000123.3	0.0813236	0.0957461	0	0	0.195211	0	0	0.0641626	0	0.064644	0	0
AC000123.4	0.161133	0.26085	0.0524965	0	0.0859524	0.306065	0	0.275449	0.331546	0.384252	0	0
AC000124.1	0.00840399	0.00865761	0.00410699	0.0226713	0.195007	0.0478892	0	0.00994585	0.004716	0.0116906	0.00337797	0.00499815
AC000354.1	0	0.105093	0	0	0	0	0	0.140852	0	0	0	0
AC000362.1	0.0923403	0.0543583	0	0	0.258598	0	0	0.109282	0.025909	0.0367006	0	0
AC000367.1	0.0636866	0.0249938	0	0.114538	0.101916	0	0	0	0	0	0	0
AC000370.2	0.00456024	0	0	0.0258824	0.125387	0.0874076	0.00150816	0.00915838	0.00046528	0	0.00106646	0.0271214
AC000374.1	0.440429	0	0	0	0.171905	0	0	1.03399	0	0	0	0
AC000403.1	0.468627	0	0	0	0	0	0	0.739474	0	0	0	0
AC000403.4	0	0.0123121	0	0.00403016	0.192452	0	0	0	0.0117367	0.00831266	0	0
AC001226.7	0.0695551	0	0	0	0.222615	0	0	0	0	0	0	0
AC002044.1	0.154599	0.216144	0	0	0.123701	0	0	0.335431	0.151821	0.0460839	0.0124281	0.0919453
AC002044.3	0.277192	0.142779	0	0.0267063	0.110896	0.296165	0	0	0.0777748	0	0.0445667	0.412139
AC002044.4	0.355919	0.419041	0	1.18877	0	0	0	0	0.266305	0	0	0.423356
AC002056.3	1.87451	7.60816	3.23033	42.1276	92.1433	19.2551	14.0872	4.67036	7.88928	3.37221	4.14004	32.6237
AC002056.5	0.019206	0.0527617	0	0.853662	8.82608	0.145925	0	0.252552	0.107777	0.106868	0.00823449	0
AC002059.10	0	0	0	0	1.19486	0	0	0	0.08821	0	0	0
AC002064.4	0.743888	2.12359	0.779628	0.393757	1.88963	0.140448	0	4.81197	0.985767	0.851352	0.68591	4.96253
AC002064.5	0	0.00218575	0	0.0429279	0.222819	0.0581849	0	0.0351537	0	0.00295146	0.000596974	0
AC002064.7	0.108353	0	0	0	0	0	0	0	0.0608037	0	0	0
AC002066.1	0.636902	0.425453	0.30343	0.282041	0.639038	0.483773	0.0439902	0.540834	0.286408	0.231431	0.232678	0.447205
AC002069.5	0.012589	0.333488	0.984353	0.320207	9.87154	0.215212	0.0343484	0.11919	0.522773	0.230161	0.704373	0.76369
AC002069.6	0	0.0190418	0	1.74524	1.25528	0	0	0.0255211	0.217823	0	0	0.134665
AC002070.1	0	0	0	0	0	0	0	0	0	0	0	0
AC002072.1	0	0	0	0	0	0	0	0	0	0	0	0
AC002075.3	0.166377	0.163236	0	0	0.288436	0	0	0.306291	0.124486	0	0	0
AC002075.4	32.1344	16.158	21.3748	46.4977	29.1046	5.72233	8.38882	43.7815	30.6388	21.2272	27.7463	36.2764
AC002076.10	0.0209131	0.00820732	0	0.0752226	0.0780892	0	0	0.0439999	0	0	0	0.0165837
AC002115.5	0.00521421	0.00613894	0.0815411	0.07636	0.471447	0.0148563	0.00948442	0.0082278	0.0292602	0	0.00503003	0
AC002115.9	0	0.0327366	0	0.0428629	0.304629	0.0243763	0	0.0101252	0.0192041	0.0238026	0.00412664	0
AC002116.7	8.49412	14.3976	3.86397	8.08984	14.2193	5.16007	0.0189636	7.4683	7.01982	7.76159	2.03904	0.730588
AC002117.1	0.77268	0.728962	0.326488	2.53827	2.42036	5.73452	0.0460307	1.6066	0.257509	0.450594	0.0640143	0.120404
AC002127.2	0	0	0	0	0	0	0	0	0	0	0	0
AC002127.4	0	0.00143635	0.00158987	0.0181796	0.16009	0.0718369	0	0	0.00182563	0.0029093	0	0.042083
AC002128.5	0.119287	0.0351105	0.0333114	1.64183	0.886287	0.558361	0.0232476	0.13445	0.258195	0.0812752	0.153431	0.0709442
AC002306.1	0.097335	0.124147	0	0.262579	0.50623	0.415989	0.07377	0.063996	0.0728276	0.141848	0.0234742	0.0289443
AC002310.10	7.47984	23.098	0.924957	4.86747	40.1179	0.36297	0	8.84497	3.32933	4.99093	0.11119	0.0865893
AC002310.12	0.234999	1.04214	0.0306248	0.338109	0.727058	0	0	0.339917	0.167039	0.155667	0.0226698	0.00931749
AC002310.14	0.040839	0.0641089	0	0.482653	0.392123	0.232716	0	0.0537018	0.106947	0.0432838	0.00437738	0.0323845
AC002310.17	4.27012	11.8868	5.09317	1.00412	31.6189	0	0	7.7659	4.30509	3.79702	5.67856	1.11914
AC002310.7	1.46428	4.6188	0.441818	4.00306	7.25456	1.27415	0.0176194	3.60216	1.67058	2.19702	0.0991543	0.773886
AC002314.4	0	0.364355	1.03705	2.72606	3.89117	0	0	0.0697617	0	0	0	0
AC002331.1	0.00186351	0.001097	0	0.196778	0.632215	0.0637142	0	0.00147027	0	0	0	0.022166
AC002365.5	0.301429	0.110902	0.957493	7.37652	37.2179	0.322061	0	0.8621	0	0.239605	0.357418	0
AC002366.1	0	0	0	39.3051	40.2384	30.7242	0	0.318053	0	0.32044	0	0.71925
AC002366.3	0.0898506	0.0528927	0.0878191	2.35463	2.54322	18.7521	0	0.34559	0.0504208	0.0892777	0	0
AC002368.4	0	0	0	0.115446	0.083892	0.170702	0	0.0059087	0	0	0	0
AC002383.2	0.00149099	0	0	0.0407968	0.127651	0.0414192	0.0064411	0.301442	0.00251006	0.00118519	0	0.0469974
AC002386.1	0	0	0	0.0686972	0.14263	0	0	0	0	0	0	0.0223191
AC002389.1	0	0.848826	0	0	22.1519	0	0	1.36518	0	0	0	0
AC002395.1	0.74238	0	0	0.429152	1.33652	6.34556	0	0	0	0	0	0
AC002398.11	5.07317	7.86783	3.75703	7.87273	13.3382	0.940674	0.107239	4.91664	5.59119	3.34141	4.28732	0.743342
AC002398.12	20.5892	23.7993	71.1459	58.5734	45.6771	102.544	4.23902	46.1751	11.6449	11.1471	40.6101	42.9303
AC002398.13	0.198887	0.362946	0.077756	1.57128	1.47202	0.368334	0.0180883	0.776742	0.825898	0.426856	0.303781	0.461312
AC002400.1	2.09139	5.35018	1.91793	1.47267	6.90023	0	0	4.42054	3.3035	5.04891	0.249076	1.53559
AC002401.1	12.7628	7.112	4.74336	11.32	12.7427	9.55109	0.41852	12.9225	21.6181	16.5578	0.854263	6.08418
AC002407.1	0	0	0	26.7754	31.2358	0	0	0	0	0	0	0.409115
AC002429.1	0	0	0	0	0	0	0	0	0	0	0	0
AC002429.4	0	0	0	0	0	0	0	0	0	0	0	0
AC002429.5	1.15891	1.18269	0.121691	1.60209	0.632451	0.157663	0.00285948	1.40254	0.652809	0.469856	0.108077	0.458127
AC002451.3	0.00660116	0.016839	0.00430127	0.0390077	0.316911	0.056424	0	0.0190966	0.00123477	0.00174908	0.00141511	0.0026173
AC002454.1	0.0055744	0.000683647	0.000908061	0.07519	0.255166	0.0853688	0	0.00348182	0.00338882	0.00369257	0.00224062	0.0129849
AC002456.2	4.14424	3.55373	0.299234	1.09836	1.17362	0.555099	0.359443	6.27592	1.85235	1.32965	0.447487	0.969999
AC002463.3	0.0437443	0.00154507	0.00171021	0.0819316	0.269512	0.0405067	0.00139246	0.199832	0.00540048	0.000869307	0.00203962	0.0231545
AC002464.1	0.223156	0	0	3.78403	0	0	0	1.05639	0	0.177386	0	0
AC002465.2	0.0245538	0.0144542	0	2.95978	4.59728	0.117431	0	0.0339018	0.00196838	0.230031	0.000563964	0.0198184
AC002467.7	2.8038	4.06379	0.954989	0.0491154	0.0339914	0.302597	0.0676134	2.52217	1.1562	1.04683	1.48557	0.0126327
AC002472.11	0.0668777	0.067365	0.020336	0.499435	1.12018	0.0804535	0.00540656	0.249755	0.00833984	0.00354407	0.00191157	0.00883879
AC002480.2	0.0276831	0.0127537	0.0399976	0.0899876	0.276398	0.126885	0	0.0161436	0.0418762	0.0287025	0.0503143	0.0186116
AC002480.3	0.0158261	0.0238085	0.0721851	0.0420161	0.219493	0.185376	0	0.0527204	0.092757	0.0349448	0.0932985	0.0606572
AC002480.4	0.00977325	0.0172598	0	0.0075329	0.375358	0	0	0	0.043875	0.00776874	0.0125707	0.058125
AC002480.5	0.0199535	0.0196992	0.0450992	0.258729	0.261271	0.627735	0.00812847	0.0305019	0.0510871	0.0360178	0.0889584	0.257367
AC002486.2	0.0684127	0.0604092	1.40418	4.06023	5.8161	1.55937	0	0.0269881	0.28793	0.0135953	0.445474	0.0610312
AC002486.3	0	0	0	0	0.306879	1.36594	0	0	0	0	0	0
AC002511.2	0	0.0746852	0	0	0.50757	0	0	0	0.0711949	0	0	0
AC002511.3	0	0	0	0.0428473	0.338049	0	0	0.0175439	0	0	0.00715023	0.0132246
AC002519.6	0.115595	0.248046	0.502951	1.0433	4.80961	9.73187	0.0135653	0.135332	0.259471	0.195629	0.167868	0.816113
AC002519.8	0	0	0	0.144895	0.419018	0	0	0	0.0301405	0	0	0
AC002523.1	0	0	0	0.0640714	1.5298	0.473689	0	0	0	0	0	0.494385
AC002530.1	0	0	0	71.1782	44.555	11.7813	0	0	0	0	0	0
AC002539.1	0.000504189	0.00187975	0.000985579	0.0691731	0.138105	0.166159	0.000305699	0.0102101	0.00679037	0.00267186	0.00075659	0.0147931
AC002539.2	0	0	0	0	0	0	0	0	0	0	0	0
AC002542.2	0	0.11435	0	0	0	0	0	0.153259	0.109006	0	0	0
AC002543.2	0.218041	0.0604023	0	0.143344	0.425895	0	0	0.101194	0.0575794	0.142734	0.0164972	0.152561
AC002550.5	9.50017	34.6239	7.46805	127.365	33.7251	13.4098	0.292536	14.0085	17.2068	15.6279	2.45297	13.2872
AC002550.6	0	0.112028	0	0	0.152271	0	0	0.11261	0.106792	0	0	0.113181
AC002551.1	0.0255906	0.0979192	0.200096	0.8087	0.604043	0.437475	0	0.242285	0.172326	0.0610257	0.0123433	0.0304392
AC002553.4	0	0.0324551	0	0.0849889	0.0441138	0.471251	0	0.391486	0.123753	0.175299	0.0177284	0.196736
AC002558.1	0	0.245217	0	0	0	0	0	0.328655	0	0.331121	0	0
AC002978.1	0	0	0	0	0.491761	0	0	0	0	0	0	0
AC002979.1	0	0	0	0.144481	0	0	0	0	0	0	0	0
AC002981.1	0	0	0	0.172001	1.78556	0	0	0	0	0	0	0
AC002984.2	0	0.0492622	0	0	0.133917	0	0	0	0	0	0	0.099539
AC003001.1	0.973771	10.1749	12.3728	83.4988	0	11.0979	0	3.84142	20.4916	15.481	1.87875	4.63309
AC003003.5	0.0163875	0.0298177	0.00145609	1.15401	4.40037	0.428711	0	0.0282096	0.000836006	0.00828954	0.00335335	0.0194925
AC003005.2	0.00701013	0.00206334	0.0205549	0.0621366	0.21595	0.159786	0.0127511	0	0.0118015	0.00557234	0.00112708	0.025015
AC003006.1	0.871865	7.44204	0	2.68802	16.2195	0	0	2.57956	3.4248	5.02457	4.62587	0
AC003009.1	0	0.0181492	0	0	0.44404	0	0	0	0	0	0	0
AC003045.1	0.0703821	0	1.19237	0.0723309	0.732102	0	0	0.01851	0	0	0	0.0279058
AC003075.4	0.373481	0.0983428	0.0807021	0.127283	0.248135	0.169603	0	0.265883	0.262922	0.524309	0.190795	0.00456807
AC003080.4	0.659866	0.791279	0	1.62	1.48618	0.417797	0	0.424209	1.01487	1.24332	0.0314349	0
AC003084.2	0	0.0723171	0	0.0167095	0.185026	0.185303	0	0	0	0	0.00116184	0
AC003088.1	0.00292561	0.00462849	0.0010723	0.0631389	0.205267	0.0969016	0.00182928	0.0256792	0.0034887	0.00479647	0.00041158	0.0226195
AC003090.1	0.047682	0.032899	0.0532284	0.0932083	0.281528	0.51869	0.0350386	0.0257055	0.028559	0.0174861	0.0529566	3.29365
AC003092.1	0.000855374	0.00125884	0.0025081	0.0161527	0.177949	0.0974851	0	0.00134974	0.00144001	0.0010199	0.000412579	0.00152616
AC003092.2	0	0	0	0.0454932	0.177795	0.00989228	0	0	0	0.0110394	0.00223288	0.0702065
AC003101.1	0.0373408	0.0732719	0.0567724	1.10647	2.20764	0.18914	0	0.0261876	0.027939	0.0395762	0.00533656	0
AC003104.1	0.0519015	0.101843	0	0	0.0276856	0.39434	0	0.293469	0.135917	0.309423	0.00556313	0.0617353
AC003658.1	0	0	0	0	0	0	0	0	0	0	0	0
AC003664.1	0	0	0	0.011441	0.122729	0.0140975	0	0.00195189	0	0	0.000795519	0.00294269
AC003666.1	0	0	0	0	0	0	0	0.144995	0	0	0	0
AC003681.1	0	0	0	0	0	0	0	0.31467	0	0	0	0
AC003682.16	0.136754	0.138006	0	0.474326	0.750326	0.19482	0	0.238913	0.0438522	0.124235	0.00314104	0.116189
AC003682.17	0	0.0145194	0	0.266149	0.513113	0.0702742	0.0224319	0.0194598	0.083045	0	0.00793112	0
AC003688.1	0	0.0842347	0	0	0	1.63079	0	1.58055	1.44536	0.341232	0	0
AC003956.1	0.16745	0.514772	0.0909244	6.08756	2.66478	0	0	0.675251	1.27377	1.02787	0.0239311	0
AC003958.2	0	0.00682541	0.0356161	2.03948	4.89774	6.36635	0	0.00196026	0.00836541	0.0375243	0.00798928	0.0068957
AC003958.6	0	0	0	0.0262216	0.353871	0	0	0	0	0	0	0
AC003968.1	0	0	0	0	0	0	0	0	0	0	0	0
AC003973.1	0	0	0	0	0.420132	0	0	0.0414271	0	0	0	0.0624559
AC003973.3	0	0.0117308	0	0.00511981	0.164762	0	0.0120824	0.60793	0	0.0105602	0.0256314	0
AC003973.4	0.00204228	0.00240448	0	0.0558814	0.281884	0.0901924	0	0.00805658	0.00114605	0.00162341	0.00262686	0.00850233
AC003973.5	0	0	0	0.0177659	0.262811	0.082091	0.00786116	0	0	0	0	0
AC003984.1	0	0	0.000706743	0.0172774	0.107904	0.0844695	0.00263055	0.057621	0	0.00143696	0.000465033	0.035264
AC003985.1	0	0	0	0.0550254	0.182247	0.00968597	0	0	0	0	0	0.0323493
AC003986.5	0	0	0	8.02345	10.5779	0	0	0	0.0214565	0.0303936	0	0.181921
AC003986.6	0	0	0	0.00803565	0.216889	0	0	0	0	0.0994468	0	0
AC003986.7	0	0	0	0.101952	0.166316	0.215357	0	0	0	0	0	0
AC003988.1	0.00993335	0.00300729	0	0.0601567	0.185985	0.12372	0.00206495	0.00358272	0.00382233	0.001128	0.000182523	0.0020255
AC003989.3	1.55285	0.522355	0	0	0	0	0	3.85051	0.248971	0.52901	0.178333	0
AC003989.4	3.68266	5.37089	1.6862	0.588153	7.72499	0	0.965564	4.39758	5.51086	4.35146	0.725451	0.552486
AC003991.3	0.315766	0.27519	0.571994	0.318675	1.13855	0.326699	0.00320874	0.232953	0.115821	0.17791	0.0901924	0.403922
AC004000.1	0	0	0	4.44557	1.15375	0	0	0	0	0	0	1.71513
AC004000.2	0	0	0	0	0	0	0	0	0	0	0	0
AC004004.2	0	0	0	0	7.91931	0	0	0	0	0	0	0
AC004006.2	0	0.0585397	0	6.47674	10.3439	1.7	0	0.0784587	0.111608	0.0790475	0	0
AC004009.1	0	0	0	0	0	0	0	0	0	0	0	0
AC004009.2	0	0	0	0.396926	0.885912	0.293453	0	0	0	0.0204676	0	0
AC004009.3	0.000779486	0.00137659	0	0.0859148	0.268814	0.127702	0.00106339	0.00399749	0.00174967	0.00154903	0.00538899	0.00463588
AC004012.1	0	0.0101985	0	0.0534126	0.124758	0.0246804	0	0.0956805	0.0388874	0	0	0.0412139
AC004014.3	0	0	0	0.0407893	0.214148	0.0234822	0	0	0.00389468	0	0.000557935	0.00206384
AC004014.4	0.0750554	0.530198	0.110038	2.25616	9.90905	0	0	0.266477	0.905543	0.343053	0.561132	3.25858
AC004016.1	0	0	0	1.69074	0.478682	0	0	0	0	0	0	0
AC004019.10	0.132474	3.84071	3.94911	19.5279	7.08861	8.86995	0.0301206	1.51553	0.111509	0	0.0159743	1.10302
AC004019.13	0.22197	0.433525	1.45986	0.829855	5.73157	0.336906	0.0226404	0.230779	0.237482	0.0428742	0.238811	0.861173
AC004022.7	35.5477	3.37332	14.8089	227.352	200.034	1546.63	0	81.6103	0	0.926453	0.249851	3.23476
AC004022.8	5.02917	0.445116	1.03122	10.1652	8.10436	0.200407	1.82317	13.6241	0.35524	0.111823	0	0
AC004041.2	2.65171	3.16884	1.00516	2.28706	4.52223	1.20662	0	5.55637	2.01987	1.86587	0.622556	3.54799
AC004051.2	0	0.000842282	0	0.00992542	0.104181	0.130453	0	0.00112888	0	0	0.00230045	0
AC004052.1	0	0	0	0	0	0	0	0	0	0	0	0
AC004053.1	0.473009	0.140666	0.0547967	0.270393	0.235838	0.643347	0.00330028	0.0843158	0.232243	0.230471	0.0577596	0.0644209
AC004053.2	0	0	0	0	0	0	0	0	0	0	0	0.474399
AC004054.1	0.114012	0.0324007	0	0.27272	0.116391	0	0	0.13648	0.220617	0.200006	0.00379256	0
AC004057.1	0.857775	0.494356	1.47743	17.985	1.33908	2.17052	0.0218218	1.22102	0.706879	0.367147	1.29426	1.81228
AC004062.2	0	0	0	1.03041	0.209284	0	0	0	0	0	0	0
AC004063.1	0	0	0.00614911	0.0569778	0.164862	0.0358506	0.00572185	0	0	0	0.00202304	0
AC004066.2	0.0934917	0	0.0913779	9.9083	29.96	0	0	0	0.104928	0	0.120252	0
AC004066.3	0.00308155	0.00181403	0	0.00475032	0.0517792	0.0570697	0	0.00972512	0.00518776	0.0232705	0.0272498	0
AC004067.5	0	0.299514	0	0	0.257121	0	0	0.126767	0.0901632	0	0	0
AC004069.1	0.100961	0	0.394713	3.08676	3.55445	0	0	0	0.0755407	0	0.0973947	0
AC004069.2	0.129083	0.161887	0.0438833	0.545048	0.696047	0	0	0.0885597	0.182666	0.11153	0.0306796	0.801081
AC004070.1	0	0	0	0	0.292182	0	0	0	0	0	0	0
AC004074.4	0	0.0311423	0	1.41355	8.97382	0.100486	0	0.0278259	0.0791649	0.0280347	0	0
AC004076.5	0.0225641	0.13947	0.0441078	0.243483	0.528091	0	0	0.240334	0.30389	0.0807126	0.0380923	0.208005
AC004079.1	0	0	0	0	0	0	0	0	0	0	0	0
AC004108.1	0.426025	6.77132	4.99671	1309.36	696.417	12.7452	0	1.3445	0.478138	5.92631	26.234	12.4152
AC004112.4	1.04228	1.37618	0.485057	0.812756	0.723827	0.334479	0.0416602	0.956181	0.561119	0.623757	0.585112	2.33632
AC004112.5	0	0.0213026	0	0.278921	0.28955	0.824841	0	0.171307	0	0.0287653	0	0
AC004112.7	0	0	0	0	0.623816	0.772635	0	0	0	0	0	0
AC004125.3	0.00111844	0.00263359	0.0437262	1.06119	1.5652	1.38301	0.0793415	0.00352971	0.00753153	0.00533429	0.017263	0.110419
AC004129.7	0	0.0035573	0	0.242199	0.715605	0.0344348	0	0	0.0406926	0	0	0
AC004129.9	0.0470982	0	0.0460333	1.63358	15.2625	5.50187	0	0	1.58578	0	0.151448	62.6886
AC004156.3	0.00409103	0.0264911	0.0399853	0.501364	0.792162	0.139874	0	0.0645547	0.133152	0.0487793	0.0841924	0.0681262
AC004158.1	0.0999738	2.08924	0	3.35196	5.91949	2.42118	0	0.197193	0.72932	0.238407	0.0321475	0
AC004158.3	0.00382039	0.0873007	0.00407347	0.0762928	0.206476	0.140516	0.000473804	0.0175372	0.0407333	0.0281596	0.0025128	0.014459
AC004159.1	0.0608607	0	0	2.25165	12.8073	0	0	0.144053	0	0.0967561	0	0.072392
AC004160.4	4.95992	1.46066	0.390908	1.49065	7.25723	2.37654	0	0.842859	0.537469	0.6463	0.0693806	1.13612
AC004166.6	9.122	29.893	3.95699	23.9083	76.4606	31.8309	0.0880377	16.6741	19.2902	14.3777	0.696695	9.06567
AC004221.2	0	0	0	0	0.401751	0	0	0.0220081	0.172187	0.0886931	0	0
AC004231.2	0.0154784	0.102457	0.306604	1.73334	2.95725	2.00905	0.18582	0.721875	0.0621526	0.0388253	0.252954	0.59243
AC004237.1	14.0729	13.7767	5.7068	22.7678	4.59355	2.13512	0.777375	20.6213	9.4946	9.88757	3.44614	33.8647
AC004257.1	0	0.0774066	0	0.889634	1.40284	0.0832555	0.0132878	0.0922181	0.0983854	0	0.0563771	0.0173786
AC004381.6	0.465159	4.55885	0.760138	3.00356	4.81145	1.51925	0.369037	2.96781	0.504544	0.416275	0.21147	0.520807
AC004381.7	0.00408247	0.0591198	0.0143646	0.0516049	0.334495	0.109339	0.0044555	0.0238353	0.00183274	0	0.0010502	0.0135968
AC004383.3	2.01072	9.96563	2.53582	1.29983	22.6278	0	0	4.81042	4.22218	5.56833	0.0417138	13.4243
AC004386.3	0	0	0	0	0	0	0	0	0	0	0	0
AC004386.4	0.0492644	0.145003	0.529655	11.904	14.0921	0.140364	0	0.0583028	0.635842	0.176221	0.102969	5.44966
AC004447.2	0.834494	1.2342	0.0539257	1.15351	0.469054	0.0392998	0.0752682	0.83252	1.33133	1.11287	0.0399182	0.147661
AC004448.2	0	0.0103652	0.0137676	0.100428	0.352214	0.140469	0	0.0111136	0.0118569	0.00279926	0.0339713	0.0418875
AC004448.5	0.0795298	0.0865896	0.133045	0.54362	0.910638	0.523515	0.00340112	0.102677	0.155572	0.0998806	0.0264553	0.32887
AC004449.6	0	0.0254844	0	0.200205	0.207834	0	0	0	0	0	0	0
AC004453.1	0	0.116155	0	0	0	0	0	0	0	0	0	0
AC004453.8	104.43	119.273	265.658	434.683	375.776	320.32	57.2453	179.105	223.22	158.938	325.035	477.577
AC004458.1	0	0	0	0	0	0	0	0	0	0	0	0
AC004460.1	11.7439	10.6359	0.882952	1123.47	328.526	5.79127	0.410801	0	5.06942	13.1052	0.290489	0.537271
AC004461.4	0.105309	0.371958	0	2.29303	2.97025	0.0750118	0	0.207717	0.354574	0.0837104	0.0507948	0
AC004470.1	0	0	0	0	2.64683	0	0	0	0	0	0	0
AC004471.10	0.00905341	0.0692836	0	0.348904	1.09022	0.15477	0	0.0428577	0.0203217	0.0143931	0	0
AC004471.9	0.472565	0.408007	0.0492673	0.893597	0.988149	3.19553	0.057305	0.472269	0.374796	0.290496	0	0.404714
AC004477.1	0.284017	1.00316	0	16.1994	0	0	0	0.448166	5.4189	3.1607	0	36.4856
AC004485.3	0.000634803	0	0.0074454	0.0699678	0.175998	0.0822948	0.0265576	0.00150254	0	0	0.00122476	0.0215198
AC004490.1	2.68166	9.11294	2.45527	6.6869	3.41785	0.241599	0	6.04207	20.7526	13.0595	0.192571	0.384535
AC004492.1	0	0	0	0	0	0	0	0	0	0	0	0
AC004510.3	0	0.0125267	0.00831934	0.173856	1.04884	0.539602	0	0.00335781	0.0119412	0.0016915	0.00821112	0.0253113
AC004520.1	0	0	0	0	0	0	0	0	0	0	0	0
AC004535.2	0	0.00233243	0	0.0488628	0.0887684	0.0451561	0	0	0	0.00314953	0.0050963	0.0235645
AC004538.3	0.885225	0.167957	0.0965545	0.450425	1.18708	0.315469	0.00130648	0.118002	0.0799297	0.105844	0.0194896	0.200903
AC004540.4	18.5765	2.46454	3.50508	4.93543	1.72429	1.78106	0.149612	16.3599	0.1477	0.297486	1.22854	41.6927
AC004540.5	0.0924871	0.0310289	0.0214499	0.128677	0.284565	0.131199	0.0190684	0.138829	0.0380455	0.0230522	0.0341506	0.27223
AC004541.1	0	0	0	0	0	0	0	0	0	0	0	0
AC004543.1	0	0	0	0	0	0	0	0	0	0	0	0
AC004543.2	0	0.0100179	0	0.00655838	0.0782955	0.048487	0	0.00335667	0.0238744	0	0	0.0354238
AC004549.6	1.18627	0.820231	0.234888	0.740929	0.44186	0.160254	0	0.574877	0.238156	0.329224	1.08928	0.152051
AC004552.1	0	0	0	0.589719	4.59144	0	0	0	0	0	0	0
AC004593.3	0.349818	0.480891	0.0854772	0.269629	0.17494	0.124588	0.0343459	0.379499	0.829834	0.504002	0.0115044	0.0520123
AC004595.1	0	0	0	1.58929	0	0	0	0	0	0	0	3.56748
AC004603.4	0	0.00659973	0	0.106575	0.556172	0.127771	0	0.200495	0	0	0.00120168	0.0266707
AC004623.2	0.250603	0.590093	0	0	0.100259	0	0	0.573389	0.140629	0.0199204	0.0322334	0.0298085
AC004623.3	4.74135	9.62881	2.65301	20.3238	10.2318	0.401756	0	5.33311	6.71596	5.61131	0.0651791	2.0022
AC004637.1	0.0218729	0.115884	0	0.0758652	0.367529	0.218121	0	0.0517718	0.17184	0.0869338	0	0
AC004655.1	0.535574	0	0	0	0	0	0	0	1.20218	0	0	0
AC004656.1	0	0	0	2.43186	2.97004	0	0	0.14643	0.416596	0	0	0
AC004673.1	0	0	0	0	0.40537	10.1043	0	0	0	0	0	0
AC004687.1	1.351	3.97648	0	66.253	152.689	203.048	0	3.59744	4.16971	0.402715	0.760244	1.20523
AC004691.1	0.256782	0.680224	0	0.296879	0.308192	0	0	0.709084	0.576386	0.204116	0	1.52717
AC004691.5	0.0502101	0.141218	0	0.0860006	0.482101	0.151006	0	0.123246	0.0438293	0.0243906	0	0.0398156
AC004692.4	0.00367443	0	0	1.98249	3.22524	0.931755	0.0300763	0.00579809	0.00206195	0.021906	0.00886158	0.120192
AC004692.5	0.17684	0	0	11.1087	13.8667	5.03853	0	0.139523	0.198472	0.14057	0.0710808	0
AC004699.1	0	0	0	0	0.620636	0	0	0	0	0	0	0
AC004702.2	1.20063	1.29152	1.54205	5.18391	2.34304	0.782388	0.231815	1.20071	1.61434	1.45339	0.697831	0.349589
AC004744.3	0	0	0	0.0236273	0.0408795	0	0	0	0.017202	0	0	0
AC004745.1	0	0	0	0	0.180707	0	0.410801	0	0	0	0	0
AC004769.1	0	0	0	0	0	0	0	0	0	0	0	0
AC004775.5	0	0.0586175	0	0	0.239023	0.425565	0	0.0392815	0	0	0.0240145	0.0888316
AC004791.2	0.0116141	0.0119646	0.00567573	0.31443	0.637723	0.219226	0.00264068	0.00229081	0.00977606	0.001154	0.00326778	0.0138146
AC004812.1	0	0	0	2.95529	2.21572	0	0	0	0	0	0	3.54721
AC004813.1	0	0.058852	0	16.1819	7.51935	0	0	0.0394386	0.72932	0.079469	0.25718	0.118916
AC004816.1	0	0	0	0	0	0	0	0.434984	0	0	0	0
AC004819.1	0	0	0	0	0	0	0	0	0	0.866305	0	0
AC004824.1	164.605	461.907	3.43524	114.682	86.4769	0	1.59827	201.275	266.263	187.652	16.9528	8.70967
AC004824.2	0	0.0832063	1.27624	3.47585	4.66925	0.115063	0	0.0212416	0.0302163	0	0.0086573	0.128096
AC004832.1	0.85205	0.401263	0	1.57616	2.31798	2.91319	0.619936	0	0	0.270917	0.438374	4.25665
AC004837.1	0	0	0	0	0	0	0	0	0	0.169323	0	0
AC004837.3	0	0.117391	0.324845	12.7061	15.371	11.9317	0	0.157335	0	0.369869	0.27787	0.711598
AC004837.4	0	0.178241	0.269035	13.4297	17.2672	9.88173	0	0.130304	0	0.306323	0.23013	0.589341
AC004837.5	0.0570723	0.100791	0	0.0733158	0.187737	0.108407	0	0.0650417	0.0569366	0.040326	0	0.0301715
AC004840.8	0.00837395	0.00739429	0	0.271084	0.345067	0.226661	0	0.00330343	0	0	0	0.0498029
AC004846.1	0	0	0	0	2.44165	0	0	0	0	0	0	0
AC004850.1	0	0	0	0	0.638242	0	0	0	0	0	0	0
AC004854.4	0	0.0191409	0	0.263149	0.260168	0	0	0.102616	0.109478	0.0258464	0.0209112	0.116028
AC004854.5	0	0	0.44348	0.655739	0.635346	0.646395	0	0	0	0	0	0
AC004862.6	0.0724611	0.00139856	0	0.0417507	0.129455	0.0710749	0.000216071	0.0013121	0.00213311	0.0015108	0.000381975	0.00678219
AC004866.1	0	0	0	0	0.384582	2.05417	0	0	0	0	0	0
AC004866.3	0	0	0	0	1.63213	0.400814	0	0	0	0	0	0
AC004869.2	0	0	0	0.0461478	0.12775	0	0	0	0.0111994	0	0	0
AC004869.3	0	0	0	0	0.293101	0	0	0	0	0	0	0
AC004870.3	0.00119382	0	0	0.248074	0.296119	0.523819	0.00195435	0.000941897	0	0.000379586	0.000614212	0.0301043
AC004870.4	0	0	0	0.0840181	0.138617	3.20099	0	0.000255962	0	0	0	0.00308712
AC004870.5	0.0425059	0	0	1.08115	1.5985	20.8305	0	0	0	0	0	0
AC004875.1	0	0	0	0	0	0	0	0	0	0	0	0
AC004878.2	0.0485624	0.0459885	0.00825468	0.0878799	0.180768	0.0300791	0	0.0899562	0.0142181	0.0688126	0.00407365	0.0226031
AC004878.8	0	0.0110679	0	0.0289832	0.0300877	0	0	0	0	0.0597811	0	0
AC004893.10	2.34145	3.90533	0.157829	5.93275	11.8547	0	0.048954	4.26803	1.44986	2.90949	0.216355	11.1084
AC004893.11	3.16693	3.56971	1.31732	2.24696	3.48456	0.54054	0.123453	4.70129	2.82979	2.41841	0.171502	1.75508
AC004895.1	0	0	0	0	0.872017	0	0	0	0	0	0	0
AC004895.4	0.0187717	0.00460433	1.5901	6.63868	4.22437	4.40353	0.2632	0.00617102	0.0333575	0.0174085	0.0261569	0.288408
AC004899.3	0.0202712	0.0238663	0.209451	6.02209	12.9133	1.81521	0	0.00913918	0.052002	0.0460388	0.143405	0.0137783
AC004901.1	0	0	0.00230378	0.0773029	0.176057	1.24913	0.00160778	0.00046492	0.00185178	0	0.00170536	0.0176631
AC004906.3	0.809405	0.407892	0.119864	4.11183	13.3845	0.349417	0	1.22883	0.24775	0.165723	0.0276045	0.0145873
AC004911.2	0	0	0	0.464463	0.0344402	0.367911	0	0	0	0	0	0.051198
AC004915.1	0	0	0	55.8802	13.6753	7.85418	0	0	0	0	0	0
AC004920.2	0	0	0	38.9633	54.1888	4.82399	0	0	0	0	0.0777761	0
AC004920.3	0.00712741	0	0	0.0109872	0.114059	0.0406148	0	0	0.00799927	0	0	0
AC004924.1	0	127.455	3.93477	175.898	12.2808	0	1.14418	5.95549	0.847171	0.800024	6.95809	28.7314
AC004932.1	0.749804	0.44139	0	0	1.79984	0	0	0.443684	0	0.149004	0.0602765	0.445935
AC004938.5	0.243443	0.322444	0	9.71025	14.0735	177.392	0.110703	0.912338	1.43441	0.338646	0.782811	1.73741
AC004941.3	0	0	0	0.0266488	0.396523	0.0656728	0	0	0	0.00916105	0.00555885	0.0137084
AC004941.5	4.19298	5.85616	7.39279	50.4416	64.4681	51.0659	0	3.76223	23.714	7.97305	10.3633	14.8645
AC004943.1	52.9954	43.7303	458.71	186.577	1.48135	148.357	3.7885	70.6608	150.383	121.779	354.143	17.6172
AC004945.1	1.16323	0.392895	0	0.0293959	4.9131	10.7577	0	0.210633	0.0428038	0.24253	0.0122638	0
AC004946.1	0	0	0	0	0	0	0	0	0	0	0	0
AC004947.2	0.0418184	0.00820579	0.0408729	0	0.122689	0.119149	0	0.420671	0	0	0.00112059	0.0663223
AC004951.5	25.5795	43.5485	6.80283	41.956	78.0456	3.37004	0.326971	36.7638	17.1403	21.0961	0.949118	11.2168
AC004951.6	97.7973	246.198	40.8237	421.627	379.144	148.274	0.0580024	163.934	106.886	86.3103	7.40797	116.829
AC004953.1	0.0216206	0.00318188	0	0.299961	0.696306	0.292607	0	0.00852911	0	0	0	0.147873
AC004967.7	10.9702	24.7178	9.8202	10.1804	4.75343	13.5411	2.59133	23.1944	7.88442	10.8429	7.9398	40.237
AC004969.1	0	0	0	0	0	0	0	0	0	0	0	0
AC004980.1	0	0	0	0.0944321	0	0	0	0.193326	0	0	0	0
AC004980.10	38.9611	45.0271	1.91691	18.0529	41.6161	0	0	34.5782	30.393	28.6616	0.606403	8.07528
AC004980.11	5.61119	8.19191	2.21893	4.02681	41.8273	1.22181	0.030589	3.71285	3.85971	4.78561	0.556981	0.200031
AC004980.7	3.11397	4.02875	1.02718	1.46828	2.42484	0.310439	0.177371	5.3947	2.38549	2.32481	0.554673	2.33707
AC004980.8	0.888776	0.380508	3.23781	5.07552	4.88104	0.230209	0	1.94431	3.17385	1.15607	0	0.0961067
AC004980.9	0.126067	0.400748	0.519752	3.00693	0.913347	0.398375	0	0.405092	0.257252	0.692366	0.426756	0.0518022
AC004984.1	0	0.302322	0	0	0	0	0	0	0	0	0	0
AC004985.12	6.42566	14.3905	3.22214	22.6029	41.0662	16.8517	0.0145265	9.91888	4.92251	3.17028	0.344628	2.25703
AC004987.10	0.442797	1.28159	0.144262	21.8712	72.9858	0	0	0.902507	3.3545	2.17054	1.13908	0.35113
AC004987.9	1.48589	2.77791	1.53209	69.7864	76.6789	12.5612	0.831622	2.00972	4.10499	3.77703	0.871594	5.24401
AC004988.1	0	0.00125366	0	0.0426779	0.153361	0.133491	0	0.0168024	0.00956059	0.0236999	0	0
AC005000.1	25.105	21.0842	110.582	105.523	237.301	24.7968	0	39.6147	150.648	72.3736	67.811	101.928
AC005007.3	22.2353	22.4619	3.44961	65.5908	95.8599	0.223466	0	30.7856	17.209	17.8618	3.25342	13.2941
AC005008.2	0	0	0	0.360468	0.939642	0.0995413	0	0	0.00356457	0	0	0.00566674
AC005008.3	0	0	0	0	0	0	0	0	0	0	0	0
AC005009.1	0	0	0	0	0.0955331	0.113394	0	0	0.0893337	0.158179	0.0127976	0
AC005009.2	0	0.0902637	0	13.8454	10.6003	0.655318	0	0.0846841	1.19603	0.420503	0.0147918	0.0182386
AC005013.5	0.491235	0.985832	0.0872961	3.26997	3.12659	0	0	0.369957	0.776868	1.7128	0	0
AC005014.5	0.629875	0.530231	2.08084	28.1194	42.1284	10.0141	0	0.372719	0.805894	0.720989	0.65016	2.80957
AC005017.2	0	0.0900795	0.224342	41.6931	68.7491	11.9896	0	0.0603652	0.472283	0.212864	0.196821	3.18525
AC005019.2	0.0854639	0.0838506	1.44788	3.05211	8.5023	0.0811678	0	0.24724	0.639455	0.384966	2.42755	0.779369
AC005019.3	0	0	0	0.00309315	0.15734	0	0.00729961	0	0	0	0.00258088	0.00954688
AC005020.1	0	0	0	0	0	0	0	0	0	0.350599	0	0
AC005024.1	64.2295	31.1569	10.7772	88.8134	37.2762	0	0	57.418	16.7067	26.2949	1.32963	7.21365
AC005027.3	0.560369	0.175779	0.088323	3.34818	2.70478	1.02009	0.156332	0.925698	0.992705	1.26682	0.237676	0.217313
AC005033.6	0.0176507	0.0415621	0	1.65976	2.79637	0.0251452	0	0	0.118859	0.0210458	0	0
AC005034.2	0.153334	0	0	3.9001	4.26343	0.327659	0	0	0	0	0	0
AC005037.1	0.164431	0	0	60.5807	8.15719	0	0	0	0	0.784234	0	1.56468
AC005037.3	1.28075	2.556	0.928853	1.72564	1.91181	0.334385	0.211615	2.22616	0.828397	0.9147	0.348194	0.826886
AC005037.4	0.523815	0.947094	0	3.63366	0.778375	0	0	0.797037	0.419922	1.18966	0.601562	0.133513
AC005037.6	0	0	0	0	0	0	0	0	0	0	0	0
AC005040.3	0	0	0	11.3906	3.60964	0	0	0	0.0436475	0	0	0.185035
AC005041.11	0	0	0	0	0.0649294	0	0	0	0	0	0	0
AC005042.1	0	0.0331374	0	0	0	0	0	0	0.0315887	0.0894922	0	0
AC005042.2	0.0937254	0.827606	0	0.0722405	0.412464	0.267042	0	0.129408	0.631142	0.558767	0	0
AC005042.3	1.50823	1.14153	3.79061	9.466	19.4811	0	0.195957	0.679976	1.20909	0.342539	1.62816	0.128142
AC005042.4	1.15283	4.59894	0.906194	2.67908	2.31654	1.33267	0.201023	2.40016	2.94636	4.26221	0.469296	0.501681
AC005042.5	0.00635211	0.00422706	0.0151163	0.0789747	0.542289	0.880527	0.000502357	0.00348639	0.0105387	0.00219534	0.00541727	0.0049276
AC005048.1	0	0	0	0	0	0	0	0	0	0	0	0
AC005052.1	0.363982	0	0	0	0	0	0	0	0	0	0	0
AC005062.2	0.118324	0.0808151	0.0536055	0.28006	0.267504	0.462528	0.00315604	0.143439	0.0552851	0.085175	0.0505404	0.106111
AC005071.1	189.246	411.925	23.3888	314.016	124.298	310.792	4.71547	189.431	110.338	80.0503	0.256496	0
AC005071.2	0	0	0	0	0	0	0	1.56858	0	0	0	0
AC005071.3	0	3.16839	0	0.858303	0	0	0	0.439291	0	0	0	0
AC005071.4	0	0.43702	0	0	0	0	0	0	0	0	0	0.44152
AC005076.5	0	0.0221137	0	0	0	0	0	0.0296382	0	0.0298606	0.00603973	0
AC005077.12	0.0234965	0.0384884	0.0938579	0.183466	0.379279	0.0727675	0	0.0564207	0.0321035	0.0430391	0.095922	0.183487
AC005077.14	0	0.0852469	0.0419371	0.330715	1.73375	0.0611255	0	0.13118	0.168545	0.0724771	0.0103479	0
AC005077.5	0.0161921	0.0349502	0.0211014	1.28548	3.73564	0.0922691	0	0.00425841	0	0	0.0104134	0
AC005077.7	0.0324018	0.120548	0.263488	0.509475	0.792298	0.967504	0.0341837	0.0664672	0.0945499	0.147325	0.0233387	0.0138748
AC005077.8	0	0.058852	0	0	0.0799931	0	0	0	0.112203	0	0	0
AC005077.9	0	0.568456	1.77661	0.0875643	0.818111	0.971062	0	0.179266	0.637518	0.541834	0	0.405395
AC005082.1	0	0	0	0	0	0	0	0	0	0	0	0
AC005082.12	0	0.0325669	0	0.0142136	0.162308	0.315249	0	0	0.258707	0.0732929	0.0207543	0
AC005083.1	0.190905	0	0	0.0105103	0.0363693	0.168358	0	0.164965	0	0	0.00438481	0
AC005086.1	0.570503	0.143931	0.477946	0.251271	3.06495	0	0	0.964531	0.548819	0.194354	0.0262072	0.193885
AC005086.2	0	0	0	0.457632	0.814409	0	0	0.200762	0	0.134846	0	0
AC005086.3	0	0.506181	0	0.397654	0.0688014	0	0.156406	0.203525	0.38602	0.956909	0	0.204557
AC005088.1	0.435932	0.256622	0	1.34401	8.37137	0	0	0.343941	0	0	0	0
AC005094.2	0.0540204	0	0	1.20748	0.821254	0	0	0.234415	0	0	0	0
AC005102.1	0	0.0460741	0	4.88642	5.38575	0	0	0.123503	0.395287	0	0.0251676	1.11716
AC005104.3	1.01956	1.36918	0.103803	0.0081859	0.203948	0.0302597	0.0386362	1.55855	0.643658	0.548742	0.0751322	0.252654
AC005105.2	0	0	0	0.0364851	0	0	0	0.149389	0	0.0564411	0	0
AC005150.1	0	0	0	0.826503	0.955746	0	0	0	0	0	0	0
AC005150.2	0	0	0	0	0	0	0	0	0	0	0	0
AC005150.3	0	0	0	52.4806	54.26	109.959	0	0	0	0	0	28.1988
AC005152.3	0.00459363	0.00811246	0	0.00944166	0.102915	0.349018	0	0.00483237	0.00687407	0	0	0.116565
AC005154.6	2.04713	1.73278	0.463977	5.66506	10.9189	0.881738	0.138556	1.5769	0.633546	0.655611	0.0273352	0.0766885
AC005154.7	93.093	71.5555	21.0175	281.287	532.814	38.3406	0.024477	65.5281	28.0306	28.8489	0.501943	0.784308
AC005154.8	6.57809	15.2565	2.32037	11.3603	9.41871	1.97287	0	10.6921	1.88732	1.45466	1.52679	0
AC005158.1	0	0	0	0	0	0	0	0	0	0	0	0
AC005159.1	0.435932	0.256622	0	0	0	0	0	0	0	0	0	0
AC005160.3	0	0	0	0.0149566	0.113344	0.0995188	0	0.003062	0.0217785	0.0185099	0	0.0184652
AC005162.4	0	0	0	0	0.42777	0.0952022	0	0.019772	0	0	0	0.0298085
AC005162.5	0	0.0294731	0	0.015436	0.448679	0.0570603	0	0.0158007	0	0	0	0
AC005176.1	0	0	0	0	0	0	0	0	0	0	0	0
AC005176.2	0	0.00296872	0.0197162	0.0116611	0.637556	0.0862121	0	0	0	0.00801746	0.00810822	0.0119972
AC005176.3	0	0	0	0	1.62148	0	0	0	0	0	0	0
AC005178.1	0	0	0.166557	0.262693	0	0.242766	0	0.201675	0	0	0	0
AC005187.1	0	0	0	0	0	0	0	0	0	0	0	0
AC005189.6	1.6931	0.462747	0.472807	29.3623	22.6432	0	0	2.67165	1.28943	0.865187	1.36108	0
AC005197.2	0	0.0065025	0	0.212848	0.892674	0.125889	0	0.0174301	0.22315	0	0	0.0262778
AC005204.1	0	0	0	0	2.99974	0	0	0.443684	0	0	0	0
AC005215.1	0.61797	0	0	0	0	0	0	0	0	0	0	0
AC005220.3	0	0.0281858	0	2.17736	6.60862	0	0	0.0251843	0	0	0	0.2373
AC005224.2	0.0302543	0.0756922	0	0.0136028	0.185592	0.0718338	0	0.011935	0.0056592	0.0721474	0	0.0179933
AC005227.1	0	0	0	0	0	0	0	0	0	0	0	0
AC005229.1	0.937254	0.220695	0	0.577924	0.299974	0	0	0.295789	0	1.49004	0	0
AC005229.5	0	0.110624	0	9.19754	9.58563	0.267711	0	0	0	0	1.0877	0.111763
AC005229.7	0.733304	0	2.95649	63.2325	123.143	1.82816	0	0.361601	0.617254	0.291451	0.221063	4.41574
AC005235.1	0.000742527	0.000582808	0.000483826	0.0406344	0.162592	0.0796878	0.000225104	0.000781117	0.000555571	0.000393489	0.000397943	0.00264964
AC005237.2	0.599158	0.050387	0	4.94798	2.26008	0	0	0	0.192129	0.0680386	0	0
AC005237.4	1.52841	0.591106	0.456918	1.98953	3.59681	1.32866	0.114198	1.35434	0.17995	0.467731	0.0939219	0.0326285
AC005251.3	10.3361	9.10108	29.7078	67.312	66.7933	57.5264	0.159329	12.1287	48.5645	38.5044	71.2474	223.28
AC005253.2	0.663455	0.623728	0.464565	0.343457	1.21226	0.775875	0	0.671894	0.989112	0.755649	0.191051	0.0883389
AC005253.4	22.9035	36.2624	30.1564	36.5188	63.0118	12.9531	0	38.0276	21.9812	27.7114	5.58423	9.35438
AC005255.3	9.02541	1.99238	2.37498	173.177	122.975	5.93427	0	2.73879	6.3309	2.69036	21.4316	12.1806
AC005255.5	0	0.120862	0.48161	174.279	440.728	187.661	0	0	0.460856	0.864977	0.257479	38.5858
AC005255.6	0	0	0.551608	28.6943	115.635	179.062	0	0	0	0.304418	0.369436	16.2071
AC005256.1	0	0.0159924	0	0	0.0434745	0	0	0	0	0	0	0.0646282
AC005262.2	10.8622	14.4007	6.87273	7.74464	2.88721	0.105446	0	12.8915	16.1368	20.49	0.416521	0.0220106
AC005262.3	37.1094	55.1737	27.4246	17.27	19.967	2.67042	0.213103	50.3997	64.6592	54.3168	1.04542	1.39355
AC005262.4	0.192398	0.355959	4.29824	35.4424	17.5058	3.28908	0.0749923	0.867418	0.401019	1.33274	1.81183	5.42707
AC005264.2	0.150236	0.0924971	0.088912	0.866886	1.25173	0.573355	0.00125355	0.237067	0.075799	0.0865541	0.0398888	1.19189
AC005276.1	0.00469743	0	0	0.341244	0.747022	0.127147	0.0427221	0.0148247	0	0	0.000377625	0.331057
AC005281.1	0.00989143	0.00509497	0.0209469	0.256992	0.599856	0.245424	0.00149934	0.0660099	0.0185023	0.0268642	0.00490354	0.090693
AC005281.2	12.344	3.65504	1.15592	7.338	5.41751	1.81117	0	10.7305	0.0829577	0.211521	1.71132	0
AC005284.1	0	0	0	0	0	0	0	0	0	0	0	0
AC005284.2	0.559555	0	22.9699	101.137	20.8191	709.455	0	0.882954	9.10603	34.916	16.1937	0.332787
AC005288.1	0	1.68767	0	0	0	0	0	1.56594	0	0	0.0709135	0
AC005300.5	5.02549	4.49673	3.34007	25.6425	22.88	0	0.0914115	9.99182	4.7378	4.15455	3.86222	1.01621
AC005301.8	0	0.024839	0	0.0162612	0.405142	0	0	0	0	0	0.00339204	0
AC005304.1	0.014282	0	0.0186121	0.0550404	0.167604	0.203461	0	0.0206583	0	0.0378424	0.00612332	0.00566266
AC005306.3	12.2326	38.36	12.8815	0.938382	16.2048	0	0	28.2677	38.6927	39.9701	1.05018	1.26425
AC005307.1	0	0	0	0.0577504	0.333819	0.0485178	0.0123897	0.205559	0	0	0.00602327	0.00810201
AC005307.3	0.0012822	0.00158507	0.00175449	0.140138	0.378315	0.243488	0.0017492	0.0204854	0.00122319	0.000866335	0.000824604	0.0132687
AC005324.6	0.0489462	0.439209	0.0387888	1.95055	10.1964	9.74694	0	0.0657542	0.0400867	0.0494228	0.0225452	0.272219
AC005324.7	0.00869438	0	0	0	0.076524	0.198176	0	0	0	0	0	0
AC005329.7	2.19376	2.83186	3.02655	11.8967	17.8184	5.38061	0.785377	2.76313	5.11023	4.91944	0.380059	0.674401
AC005330.2	0.0693407	0.00680317	0.0451819	0	1.64597	1.3171	0	0.0455902	0	0.0183729	0	0
AC005336.4	0.482577	0.790098	14.3858	8.9734	21.8887	2.49211	0	2.99835	0.473907	0.179812	0.921362	0
AC005336.5	0	0	0.390229	34.9893	46.817	3.07141	0.326803	0.126002	0.448095	0.0476053	0	0.0237452
AC005339.1	4.31303	3.61315	7.13394	2.81291	32.7848	0	0	2.61761	6.33004	3.29656	1.97365	0
AC005339.2	1.80434	3.99296	0	0.257542	0.347563	0	0	3.24261	3.7126	3.53255	0.0214889	0.238468
AC005351.1	0.0953949	0.0701956	2.42419	56.3403	56.1783	4.48468	0	0.451587	0.829746	0.379146	1.18099	0
AC005355.1	0.0144428	0.00790893	0.00853541	0.19028	0.274126	0.166516	0.000916424	0.0280902	0.0154556	0.00774271	0.0195489	0.0355572
AC005355.2	0	0	0	0.205014	0.347244	0.159547	0	0	0.00785589	0.00556402	0	0.00832589
AC005355.3	0	0	0	0	0.30989	0	0	0.0611135	0	0	0.0124538	0.0921353
AC005357.1	0	0.0366603	0	0	0	0	0	0	0	0	0	0
AC005358.3	0.0125791	0.000321957	0.00320732	0.0510072	0.300639	0.143362	0.00198964	0.0401302	0.00736584	0.00130423	0.00246213	0.0208174
AC005363.11	0	0.182392	0	0	0.495825	0	0	0.0611135	0	0	0	0
AC005363.9	0.747667	4.18126	3.34063	24.2037	6.15331	5.78211	0	7.54221	7.31238	11.6741	0.137382	0.889329
AC005371.1	0	0	0	0	0	0	0	0	0	0	0	0
AC005375.1	0	0	0	0	0	0	0	0	0	0	0	0
AC005387.2	2.70236	2.26345	1.08331	0.964381	1.0377	0.227893	0.0207842	4.36337	2.32118	2.08906	0.152482	0.115527
AC005387.3	35.1746	24.7849	16.8125	20.6098	28.8798	0.471251	0.016714	40.9755	23.5338	20.6561	3.06701	0.459051
AC005391.2	0	0.0394803	0	0	0.107325	0	0	0	0.225811	0.106622	0.0431316	0
AC005392.13	0	0	0	0.0514371	0.322361	0.0422535	0	0.0936043	0	0.00392944	0.00317914	0.0146999
AC005394.1	0.00163267	0.0021625	0	0.0509656	0.294585	0.0790805	0	0.00354239	0	0	0.001575	0.0111666
AC005412.1	0	0	0	0	2.39979	0	0	0	0	0	0	0
AC005477.1	0	0	0	0	0.0846852	0	0	0.111339	0.0527932	0.149565	0	0.0559517
AC005480.1	1.14579	2.85986	3.58362	45.9937	70.9963	0.261166	0	3.10977	7.25274	2.33161	6.92664	14.283
AC005481.5	0.89714	2.50335	0.12361	4.83127	9.79358	0.923359	0.0071888	3.68879	3.21581	2.18967	0.00762511	0.00940196
AC005487.2	0.00825619	0.00624883	0.0230558	0.0181817	0.188746	0.100815	0	0.00372226	0.0145611	0.00750038	0.00644749	0.00561171
AC005488.11	1.47884	10.9425	0.459467	10.1605	37.5359	19.5329	0	4.48166	2.01148	4.88118	0.091328	0.0698957
AC005498.1	0.547302	0.402728	0	0	0	0	0	0	0	0.108762	0	0
AC005498.3	0	0	0	0.155228	0.25411	0	0	0	0.0347737	0.0123144	0	0
AC005498.4	0	0	0	0	0	0	0	0.190832	0	0	0	0
AC005510.3	0	0	0	0.284892	0.475311	0	0	0	0	0	0	0
AC005513.1	0	1.29821	0	0	0.352911	0	0	0	0	0	0	0
AC005514.2	0.0901206	0	0	0	0	0	0	0.21331	0	0.286547	0	0
AC005517.3	20.3934	33.1719	9.89123	16.8414	60.7923	16.383	0	49.389	8.7336	11.64	1.26963	23.0719
AC005518.2	0.784861	0	0	0	0.219799	0	0	0.0516032	0	0	0	0
AC005519.4	13.6264	52.3395	6.16126	11.1599	19.0718	3.21519	0.0386071	22.2582	24.2261	23.9802	0.756442	1.02669
AC005522.6	0.379236	0.191354	0.211807	12.736	51.9319	0.463079	0	0	0.182411	0.301454	0.139368	0.0644415
AC005522.7	0.0612728	0.0386461	0	0.118068	0.381709	0.299277	0	0.0587021	0.054032	0.0626215	0.00703671	0.0624704
AC005523.2	29.6826	66.8477	16.7701	29.0856	79.558	9.88371	0.0625624	40.391	66.3954	55.5046	2.18828	12.3143
AC005523.3	0.00307902	0.0271881	0.180564	0.659753	0.57403	1.33346	0.0028003	0.0242928	0	0.0318176	0.010891	0.205095
AC005532.5	0.0256827	0.00926634	0.00323898	0.0191569	0.283057	0.0708147	0	0.0013073	0.00185964	0.00592699	0.000799211	0.00394179
AC005534.6	4.19925	1.35067	9.81647	12.713	10.3917	12.3345	5.03967	8.91467	3.98412	2.2712	7.99046	9.62931
AC005534.8	2.45198	0.682399	0.0835395	3.55747	13.9857	0.228306	0	3.00931	1.66074	1.43102	0.362449	1.53135
AC005537.2	0.0147805	0.0335606	0.000917227	0.100542	0.212877	0.0862305	0.00128024	0.000925516	0.00223814	0.00261089	0.0023764	0.0443711
AC005538.1	0	0	0	0	3.16486	0.979971	0	0	0	0.136701	0	0
AC005538.3	17.8098	7.05063	4.1675	49.2119	53.7024	23.3232	0	9.02126	15.8011	18.7694	1.35169	8.19381
AC005538.5	0.00201777	1.87674	0.47726	2.90673	12.0813	0.189718	0	0.00318396	0.930748	1.23502	0.00778598	0.0216007
AC005539.2	0.0506967	0.104453	0.0495504	1.11365	0.922841	0.469445	0.0230537	0.119996	0.0284491	0	0.179322	0.0904533
AC005540.1	426.925	625.385	36.2308	1167.05	389.461	892.941	3.83107	578.119	44.9128	35.6606	190.988	0.50105
AC005540.3	42.0317	78.7547	16.7981	89.1481	30.2349	63.5996	0.431943	53.3967	26.3351	27.6301	27.4656	4.41345
AC005546.2	0.133893	0.183912	0	0.619205	0.964202	0.317907	0.0811821	0.105639	0.300544	0.177386	0.0215273	0.185806
AC005549.1	0	0	0	0	0	0	0	0	0	0	0	0
AC005549.2	0	0	0	9.16899	1.15375	0	0	0	0	0	0.231833	6.86054
AC005550.3	0.235082	0	0.00522196	0.0597114	0.126111	0.0380565	0	0.00843065	0	0.00212348	0.00171801	0.00158877
AC005550.5	0.421238	0	0	0.0649353	0.13482	0	0	0	0	0	0	0.0125263
AC005559.3	1.0115	0.304057	0	0.149292	0.792124	0.122637	0	1.44329	0.531387	0.393468	0.0138408	0
AC005562.1	0	0.010284	0	0	0.433327	0.0663665	0	0	0	0	0.00187252	0
AC005562.2	0	0	0	0	0	0	0	0	0	0	0	0
AC005578.3	2.42584	5.74456	2.40691	11.9834	13.0283	0.680696	0.200568	2.7549	5.52765	5.30281	0.596855	0.612067
AC005588.2	0	0	0	1.60535	0.185169	0	0	0	0	0	0	0
AC005592.1	0.00486917	0.000716588	0.00237954	0.0356535	0.147075	0.0589612	0.0022142	0	0	0	0	0.0260628
AC005592.2	0.0291415	0.011235	0.00591845	0.159396	0.354431	0.289449	0.00152432	0.0920959	0.0184465	0.0130649	0.00575454	0.0261097
AC005592.3	0	0	0	0	0.128038	0.130264	0	0.0180359	0	0	0	0
AC005593.2	0	0.0857067	0	0.0280546	0	0	0	0	0	0	0	0
AC005597.1	0	0.00243862	0.0121467	0.151665	0.442503	0.0531133	0.00188378	0.00490259	0.106934	0.0707977	0.0199812	0.0443471
AC005599.1	0	0	0	0	0	0	0	0.2689	0	0	0	0
AC005606.14	2.75311	8.86041	2.60061	5.66484	8.70751	0.876986	1.19751	5.68535	7.00118	5.2278	0.24964	6.92375
AC005606.15	0.20799	0.382619	0	0.240468	0.353645	0	0	0.348712	0.350148	0.413327	0.00836012	0
AC005609.16	9.48117	16.5016	0.318234	22.0248	26.3203	12.8261	0.265802	11.3859	0.165875	0.450056	0.985342	2.52662
AC005609.17	3.85566	5.84576	1.02631	31.9186	14.1782	3.97349	0	3.87374	4.77845	2.29865	0.0158275	0.0243947
AC005609.18	15.7238	29.6618	8.63671	15.5749	92.9035	1.481	0	19.9158	43.17	27.8641	1.00287	0.0772851
AC005609.19	11.5574	28.407	0.247585	31.6296	32.2269	0.451085	3.91649	22.7088	0.92397	2.31561	0.203637	0
AC005609.2	0	0	0	0.0202923	0.0210656	0	0	0	0	0	0	0
AC005609.20	0.0419353	0.246862	0.0819743	0	0	0	0	0.132344	0	0.0666687	0.0539387	0
AC005614.3	0.0102628	0	0	0.0316411	0.147811	0.116963	0	0	0.0172774	0.0489475	0	0.0122074
AC005616.1	0.00106457	0.00148838	0	0.0969259	0.299623	0.170995	0.00314666	0.00787428	0.000298698	0.000423113	0.00111255	0.0129793
AC005616.2	0	0	0	0.15223	0.270233	0.241973	0	0.00623305	0	0	0	0.0234925
AC005618.6	0.166729	0.0140213	0	0.00917923	0.161994	0	0	0.122149	0	0	0	0.0849939
AC005618.8	6.86869	5.79623	1.05827	33.6166	57.7477	5.97712	0	4.29802	1.10127	0.349649	4.61322	0
AC005618.9	18.254	8.45676	2.16015	20.6311	62.0252	53.0586	0	11.1405	2.2508	1.82189	0.539593	0
AC005621.1	0	0	0	0	0	0	0	0	0	0	0	0
AC005624.2	0	0.0407311	0	0.111105	0.438289	0.279281	0	0.022746	0.0194138	0.0366667	0.0148327	0.0411506
AC005625.1	3.09701	9.11566	1.59315	18.0915	26.7151	0.619228	0	2.25057	1.03666	0.475087	0.270807	0.129256
AC005626.3	0	0	0	2.57127	2.85992	0.905228	0	0	0	0	0.0383113	0.0472389
AC005631.1	0	0	0	0.492549	0.340879	0	0	0	0	0	0	0
AC005668.1	0.363982	0	0	0	2.03866	0	0	0	0	0	0	0
AC005682.5	0.0455838	0.0387602	0.113858	0.34549	1.70209	0.418493	0.204984	0.135867	0.258642	0.0986385	0.0325731	0.548231
AC005682.6	0.00429023	0.00441971	0.0125797	0.445587	0.697714	0.210859	0.00780374	0.00761602	0.0132413	0.0196092	0.0193139	0.0140335
AC005682.7	0.451689	0.199423	3.60539	17.5234	11.4448	2.5739	0	0.386071	2.40797	2.24404	1.00461	7.29793
AC005686.1	0	0	0	0	0	0	0	0	0	0	0	0
AC005701.1	0	0	0	0	0	0	0	0	0	0	0	0
AC005702.1	0.457197	0	0	0	0	0	0	0.180359	0.256562	0	0	0
AC005702.2	0	0.282942	0	0	0	0	0	0	0	0.191031	0	0
AC005702.3	0	0	0	0	0	0	0	0	0	0	0	0
AC005702.4	0	0	0	0	0	0	0	0	0.256562	0	0	0
AC005703.2	0	0	0	0.0396382	0.27261	0.219788	0	0	0	0	0.00206709	0
AC005703.3	0	0	0	0.0299133	0.422324	0.387018	0	0	0	0	0	0.00923261
AC005722.4	0	0	0	0.464618	3.703	0.221612	0	0	0	0	0	0
AC005725.1	0	0	0	0	0	0	0	0	0	0	0	0
AC005730.2	0	0.0641555	0	0	0.174403	0	0	0	0	0	0	0
AC005740.3	1.79551	46.718	10.8102	64.0201	60.0235	18.2121	0	3.25822	1.89423	2.16941	8.25626	76.9707
AC005740.4	1.65529	2.89695	1.92395	60.6889	31.644	1.27466	2.3599	7.80065	0.702943	1.13798	1.35226	0
AC005740.5	6.63257	5.42626	2.31999	2.37145	5.26342	0.713531	0.183908	9.76392	3.08475	2.66207	3.3787	2.17028
AC005740.6	0	0.0461222	0	0	0.407488	0	0	0	0	0	0.0251939	0
AC005741.2	0	0	0	0	0	0	0	0	0	0	0.0139529	0
AC005752.10	0	0.0310838	0	0.0678315	0.225333	0.0501488	0	0.00694341	0	0.0209865	0	0.0418718
AC005753.1	0	0.0357111	0	0.0467576	0.266967	0.777793	0	0.143587	0	0	0	0.0360789
AC005754.7	10.5013	11.1987	1.11929	12.8581	18.1851	5.0801	0.425804	3.30494	2.5867	1.59615	0.186967	3.02111
AC005754.8	0.296543	0.0211596	0	0.00692623	0.208515	0	0	0	0	0	0.0115583	0
AC005757.6	0.285458	0.0896223	0	0.132013	0.639538	0	0	0.240235	0.0854338	0.0605094	0	0
AC005757.7	0.0437969	0.103128	0	0.151908	0.280349	0.311965	0	0	0	0	0	0
AC005758.1	0	0	0	0.0193972	0.29773	0.0921895	0	0	0	0	0	0.00427632
AC005772.2	0	0.000588959	0	0.0458829	0.173314	0.0869426	0	0.000394681	0	0	0.000804287	0.00535522
AC005775.2	0.226568	0.23139	0.0247195	4.52742	8.76582	3.59099	0.00191683	0.323426	0.223533	0.239573	0.0284643	0.617961
AC005776.1	0.129276	0.570763	0	2.98926	5.01681	2.39417	7.99504	0.407985	0	0.462428	4.90526	0.153771
AC005777.3	0	0	0	0	0	0	0	0	0	0	0	0
AC005780.1	0	0.000635093	0.00316338	0.462963	0.406583	0.746181	0.00269828	0.0187262	0.00211894	0.00128637	0.00173457	0.0202114
AC005783.1	0	0	0	0	0.168525	0	0	0	0	0	0	0
AC005785.2	46.5929	37.0255	17.3961	48.9558	34.1098	23.3142	0.0321817	31.8682	57.9912	44.3427	3.86577	4.06161
AC005785.5	0	0.279803	0	0	0.0713092	0	0	0.281258	0.0666817	0.0708421	0	0.141342
AC005786.3	3.16476	5.73233	5.47259	200.96	55.8068	17.3404	0	5.08988	4.37155	9.19183	12.9947	65.1528
AC005786.5	0	0	0	0.0306104	0.889753	0	0	0.125335	0	0	0	0
AC005786.6	0	0.01618	0	0.0211849	0.483829	0.0783115	0	0	0	0.0218482	0.00883819	0
AC005786.7	7.18905	4.77504	1.53739	4.30493	5.21382	3.3952	0.00382505	4.49071	8.8174	10.2267	0.166796	0.055029
AC005789.9	1.60499	2.32639	1.47991	12.219	22.3527	0.0431409	0	1.81583	1.27452	0.661975	0.21423	0
AC005794.1	0	0.0383151	0	0	0	0	0	0	0	0	0	0
AC005795.1	6.02252	5.39181	15.3045	179.334	337.119	165.945	1.14111	8.35496	5.74534	4.62772	25.3452	18.7448
AC005796.2	0.0432912	0.0254844	0	0	0.762059	0	0	0	0	0.0344121	0	0
AC005808.3	0.0014289	0.00126174	0	0.235139	0.543651	0.140457	0.00129956	0.00789163	0.00561293	0.0034075	0.00436503	0.0195459
AC005822.1	3.26317	3.95927	3.36658	7.53146	33.2176	3.82227	0.230827	2.17408	3.82511	6.15328	2.72818	0.625344
AC005828.1	0.882122	0.389462	0	0	0	0	0	0.347988	0	0	0	0
AC005838.2	2.33308	0.710391	1.41538	6.883	49.824	0.229221	0	1.33296	0.270877	0.511603	7.63157	0
AC005863.1	0	0.000874316	0	2.37539	2.33876	2.24281	0	0	0.0133353	0	0.000955178	0.00353328
AC005863.2	0.000284374	0.000669614	0.000555889	0.0232338	0.148811	0.0923671	0.00155179	0.00291675	0.00095748	0.00113024	0.00329195	0.00744161
AC005884.1	32.7542	82.6317	76.5525	312.398	401.239	89.014	0.108588	41.825	71.6903	46.5678	57.5122	318.119
AC005901.1	0	0	0	0	0.50843	0	0	0	0	0	0	0
AC005915.1	0	0	0	0	0.267568	1.4821	0	0	0.0417009	0	0.00298694	0
AC005926.1	0	0	0	0	0	0	0	0	0	0	0	0
AC005932.1	0.00863829	0.0118653	0.0112573	0.226376	0.571379	0.22151	0	0.00908723	0.00646331	0.00228885	0.00555544	0.02055
AC005943.6	0	0.0745591	0	0	0	0	0	0.399715	0.995044	1.20814	0	0
AC005944.2	8.55604	6.06572	0.179841	2.03869	0.588906	0.524254	0	7.38566	5.3176	5.08261	0.806152	1.80563
AC005954.3	0.0643214	0.0595011	0	0.304543	0.948447	0.0523612	0.016714	0.311739	0.18563	0.146083	0.0265926	0.0655787
AC005954.4	1.21094	1.45866	1.14935	2.57347	4.64299	0.199434	0.0127321	1.85559	1.90898	1.51341	0.0202572	0.0499554
AC006000.5	0.00145035	0	0	0.0620426	0.195542	0.0165294	0	0.0011443	0.0097666	0.00230577	0	0.152676
AC006003.3	0	0.0457557	0	0.199697	0.124384	0	0	0.13287	0.145391	0.0411899	0.0249937	0
AC006004.1	0.139385	0	0	0.0823081	0.195174	0.160136	0	0.0283799	0	0	0	0.00401117
AC006007.1	0	0	0.0133537	0	0.05466	0	0	0	0	0	0	0.00812564
AC006011.4	0.214843	1.45444	0.209986	0.331189	0.34381	0	0	1.86458	1.92899	1.66509	0.0345424	0.0638875
AC006014.7	6.32947	5.84158	2.75413	4.81392	3.24652	5.12912	0.0179424	6.66836	6.88968	5.94214	1.4966	2.33488
AC006014.8	0.597904	6.64938	0.547532	2.73601	5.86156	0.0920835	0	2.41816	0.912859	1.99957	0.0536946	0.397241
AC006019.1	0	0	0	0	0	0	0	0	0	0	0	0
AC006019.3	0.0471337	0	0	0	0.214967	0.241728	0	0.0074375	0	0	0	0
AC006019.4	0.565816	0.0229711	0	0.985013	0.359063	1.69551	0	0.00384842	0	0	0.0407803	0.0580191
AC006022.4	0	0	0	0	0.231939	0	0	0	0	0	0	0
AC006026.1	0	0	0	0	0	0	0	0	0	0	0	0
AC006026.10	1.83974	2.70326	3.2848	93.0976	112.131	2.39389	0.079049	3.71451	4.55229	2.683	2.13809	1.77478
AC006026.12	0	0	0	0	0	0	0	0	0	0	0	0
AC006026.13	4.93958	7.30679	6.74668	5.00315	7.70203	0	0.460763	3.7973	11.0521	9.26244	1.98546	3.31438
AC006026.9	0.0415864	0.171366	1.17874	23.391	25.6217	0.888659	0.0283665	0.21327	0.548414	0.429741	1.05977	3.42551
AC006028.11	4.38318	3.2665	0.0911506	16.7124	17.0508	8.76855	6.31888	2.94318	3.19235	4.78149	5.81773	0.499181
AC006033.22	0.836049	0.155419	0.172031	12.481	4.57707	3.51041	0	1.31925	0.740777	0.489686	0.0990459	0
AC006037.2	0	0	0	0	0.598452	0	0	0	0	0	0	0
AC006041.1	0	0	0	0	0	0	0	0	0	0	0	0
AC006042.6	5.91095	8.05532	2.61423	4.19718	7.12985	0.378932	0.00671984	6.46493	5.77158	6.98917	0.532201	0.0966749
AC006042.7	1.56889	2.0533	0.209457	0.554701	0.605271	0.555911	0.014545	0.666227	0.865144	0.898781	0.0303414	0.232079
AC006042.8	5.87679	14.6439	2.06437	10.431	8.46562	1.00298	0	3.47171	3.11675	3.24903	1.38035	0.744388
AC006050.2	0	0.00937797	0	1.23198	8.99497	0.0605195	0	0	0	0.00422109	0	0.0126327
AC006070.12	0	0.914797	0	8.83356	19.1175	0	0	0.766294	0	0.154409	0.0624627	0
AC006076.1	0	0	0	0	0.0200517	0	0	0	0	0	0	0
AC006077.3	0	0	0	0	0.0656398	0	0	0.258897	0.0460352	0.0652098	0	0
AC006077.4	0	0	0	0.252737	2.09894	0	0	0	0	0	0	0
AC006088.1	0	0	0	3.48147	1.80707	0.643475	0	0.534559	0.253471	0	0	0
AC006115.1	0	0	0	0	8.46985	0	0	0.173994	0	0	0	0.262315
AC006115.6	0	0	0	0	0	0	0	0	0	0	0	0
AC006116.1	0	0.641555	0	0.672005	12.9059	0	0	0	1.22314	0.693044	0	0
AC006116.12	0	0.141611	0	0.0142627	0.266512	0	0	0.0291994	0	0	0	0
AC006116.13	0.493292	2.2896	0.815927	15.9836	21.572	4.48674	0	0.987961	1.36279	2.86547	0.939532	0
AC006116.14	0.103851	0.0611343	0	0	0	0	0	0	0	0	0.0166971	0
AC006116.15	0	0.0800344	0	0.104791	0.0271962	0	0	0.0536336	0	0	0	0
AC006116.17	0.0599335	0.225385	0.0358362	1.59182	2.54952	0.0381704	0.00128255	0.185251	0.0704303	0.0549274	0.0895588	0.278447
AC006116.19	0	0.138181	0	0	0	0	0	0.317484	0	0	0	0
AC006116.20	0.0477557	0.154619	0.023338	0.192478	0.564013	0.240949	0.00633394	0.111465	0.121152	0.110719	0.0108773	0.0467449
AC006116.21	0.00552912	0.0626558	0	0.0554016	0.319639	0.0157535	0.0025143	0.0229024	0.0124109	0.0340619	0.0151125	0.00657673
AC006116.22	0.579975	2.17106	0.377908	14.7289	24.512	0.254225	0	1.61916	0.642575	0.537858	0.922916	2.90096
AC006116.24	10.4856	46.9499	3.27954	11.6878	24.1631	1.28695	0	23.0624	8.47317	22.4404	5.69566	7.06127
AC006116.27	6.69467	26.5651	1.84182	9.07785	14.463	0	0	13.5375	6.48396	13.8755	3.5241	5.42672
AC006126.3	0.111027	0.0926222	0.0558084	1.26456	1.94629	0.310913	0.00577007	0.116129	0.0783249	0.0630392	0.0132606	0.109424
AC006126.4	0.00278158	0	0.0271869	0.220827	1.21298	0.198132	0.00505958	0.0153623	0.0156092	0.0132665	0.00268333	0.0363947
AC006128.2	157.251	211.394	131.767	194.193	57.8457	180.708	0.975065	141.386	318.041	227.059	12.5452	40.0966
AC006129.1	0	0	0	0.0298207	0.0773927	0	0	0.0152626	0.0217111	0	0.0248819	0
AC006129.2	0	0.00644615	0	0.0478274	0.315424	0	0	0.0129593	0.0102415	0.00580292	0.0340379	0.069467
AC006129.3	0	0	0	0	0.169717	0	0	0	0.0595137	0	0	0
AC006130.1	0	0	0	100.297	57.2043	0	0	0	0	0	0	0
AC006130.3	5.14226	8.20355	1.73486	8.83485	12.1047	2.1382	0.017805	5.84886	2.76663	3.07865	1.24173	2.15787
AC006130.4	0	0	0	0.426927	0.466522	0	0	0	0.0327186	0	0.0187485	0.208057
AC006133.3	0	0	0	0	0.529366	0	0	0	0	0	0	0
AC006133.7	0	0	0	0	0.201055	0	0	0	0	0	0	0
AC006145.1	0	0	0	0	0	0	0	1.08746	0	0	0	0
AC006145.4	37.8528	11.0772	0.733591	4.03913	1.76196	0.951014	0.148502	14.2179	1.54604	1.57473	0.327795	23.3033
AC006150.1	0.0153964	0.081571	0	0	0.320301	0.263204	0.00700133	0	0.0691189	0.0367157	0	0.00915677
AC006150.2	0	0	0	0	1.01686	0	0	0	0	0	0	0
AC006153.3	0.00586456	0	0	0.0361617	0.191609	0.0807615	0.000888948	0.0115675	0.00438796	0.00543869	0	0.0209272
AC006156.2	0	0	0	0.00560004	0	0	0	0	0	0.00577537	0.0023363	0.0777793
AC006159.4	0.00490645	0	0	0.0302539	0.137405	0.0419383	0	0.0154843	0	0	0.00552199	0.0583608
AC006159.5	0.00405212	0.0131196	0	0.0374789	0.223716	0.0230905	0	0.0175837	0	0.0112736	0.0143329	0.0216894
AC006160.5	5.09067	3.99376	2.61452	2.00424	5.39023	0.792112	0.311969	2.37625	1.81391	1.88503	1.2947	1.82207
AC006195.2	0	0.0119553	0	0.0313068	0	0	0	0	0	0	0	0
AC006196.1	0.182947	0	0	0.024829	0.094833	0.058879	0	0.000959079	0.00545717	0	0	0.000722958
AC006227.1	0.00118018	0.00129023	0.00362526	0.0570476	0.235942	0.0864657	0.00291336	0.000665096	0.00378441	0.00174222	0.00211434	0.0166449
AC006262.10	0	0.0309747	0.0514281	21.657	46.5328	0	0	0.352872	1.13679	0.930624	0.177657	3.69265
AC006262.11	0	0.0286617	0.0951754	0.0750551	2.37642	0.138723	0	0	0	0	0.172219	0
AC006262.4	0.0290882	0.000658594	0.00218696	0.136246	0.416257	0.474954	0	0.00176538	0.00125563	0.000889313	0	0.031938
AC006262.5	0.0794626	0.0079284	0.00526549	1.51665	1.03562	0.813521	0.0440966	0.00425046	0.0287199	0.0224824	0.0025985	0.192241
AC006272.1	0	0.0389347	0	0.021241	0.211684	0	0	0.0173943	0.0309293	0	0	0.0393356
AC006272.2	0	0.0187825	0	0.049185	0.306356	0	0	0.0377604	0.0358095	0	0	0.0759038
AC006273.4	0	0	0	0.453077	0.749064	0.124061	0	0	0	0	0	0.077689
AC006273.5	0.0564126	0.0237204	0.0787673	0.267097	0.657724	0.045923	0	0.0635833	0.0542685	0.0576543	0.0259142	0.546395
AC006277.2	1.67648	5.42275	2.36596	9.77496	8.45493	2.99512	0	3.22624	1.73543	2.31773	0.572167	7.18497
AC006277.3	0.0698575	0.0479771	0	0	0.186319	0.0663459	0	0.101046	0.235208	0.0555296	0	0
AC006288.1	0	0	0	0	4.23876	0	0	0	0	0	0	0
AC006296.1	0	0	0	0.0105761	0.227673	0.0288071	0.00328407	0	0.00486317	0.00229626	0.000464451	0.00859021
AC006296.2	0	0	0	0	0.164589	0.0150277	0	0	0	0.0167703	0.00339204	0
AC006322.1	0	0	0	0	0	0	0	0	0	0	0	0
AC006326.3	0	0	0	7.74084	10.7525	16.9086	0	0	0	0.0151197	0	0
AC006326.5	0	0	0	0	1.08686	0	0	0	0	0	0	0
AC006328.1	0	0	0	0	0	0	0	0	0	0	0	0
AC006328.2	6.8164	0	0	0	0.227253	0	0	0	0	0	0	0
AC006328.3	0	0	0	0.218911	0	0	0	0	0	0	0	0
AC006328.4	0	0	0	0.0104039	0	0.00549413	0	0.00760697	0	0	0	0
AC006328.9	0	0	0	0	0	0	0	0	0	0	0	0
AC006335.10	0	0	0	0	0.00798228	0	0	0	0	0	0	0
AC006335.11	0	0	0	0	0.0159731	0	0	0	0	0	0	0
AC006335.2	0	0	0	0	0	0	0	0	0	0.0160048	0.00647438	0
AC006335.6	0	0	0.0368452	0	0	0.0268519	0	0	0	0.0299657	0.139403	0.16815
AC006355.3	17.1151	2.82411	0.0724161	1.95592	32.0723	0.10555	0	2.46978	0.207886	0.559503	0.40502	3.04046
AC006366.3	0	0	0	0	0	0	0	0	0	0	0	0
AC006369.2	1.61151	0.866181	0.359634	0.30843	0.616853	0.146818	0.106911	0.810891	0.731044	0.808976	0.0577353	0.641182
AC006369.3	0	0	0	0.117118	0.442113	0.157431	0	0	0	0	0	0.00821545
AC006371.1	0	0	0	0	0	0	0	0	0	0	0	0
AC006372.4	0.00895662	0.00329533	0.00218853	0.330504	0.710832	0.384382	0.0096732	0.00397495	0.00314132	0.0035598	0.00864024	0.049939
AC006372.5	0	0	0	0.0256172	0.106374	0	0	0	0	0.0132096	0	0.0592998
AC006372.6	0.00528328	0	0	0.0773715	0.498829	0.662337	0	0	0	0.00839935	0	0
AC006373.1	0	0	0.00352434	0.0423841	0.142096	0.00513691	0	0	0	0	0	0.0107227
AC006377.1	0	0.225199	0	0	0	0	0	0	0	0	0	0
AC006378.2	1.17899	1.2435	0.530223	1.07064	0.833221	0.488304	0.112095	1.33479	0.615411	0.679373	0.766908	2.38152
AC006380.1	0	0	0	0	0.4724	0	0	0	0	0	0	0
AC006380.3	0	0.00332272	0	0.0891858	0.641317	0.225148	0	0	0	0.0179469	0.00363002	0
AC006386.1	0.0923403	0.135896	0.36101	0.0711729	0	0	0	0	0	0	0.801707	0.0549181
AC006390.4	0	0	0	0	0	0	0	0	0	0	0	0
AC006427.2	0.0526547	0	0	0.142046	1.2218	0	0	0	0	0	0	0
AC006445.1	2.24941	1.17704	1.4657	1.73377	0	11.3938	0	1.57754	1.96355	1.39071	0.642949	0
AC006445.6	0.186386	0.0313487	0.416392	15.4332	10.6738	1.21383	0	0.0840311	0.179302	0.105827	0.436662	0.41173
AC006445.7	0.120161	0.325383	0.18791	6.79802	17.4408	1.57486	0	0.929082	0	0.191031	0.0463665	0.314441
AC006449.2	1.22919	2.35167	0	0.473708	0.36882	0	0	4.08125	4.08116	2.15771	0	0.0609201
AC006452.1	0	0	0	0	0	0	0	0	0	0	0	0
AC006452.2	0	0	0	2.51271	0.86949	0	0	0	0	0	0	0
AC006458.3	0.0920004	0	0	0	0.0368066	0	0	0.0241955	0	0	0.0024653	0
AC006460.2	1.0177	6.07809	0.427859	0.760762	0.689677	0.144561	0.406179	2.75653	1.06538	1.15881	0.461943	0.832277
AC006461.1	0	0	0	0.33214	2.75838	0	0	0	0	0	0	0
AC006461.2	0.690003	1.38781	0	1.72845	3.22058	0	0	1.72393	0.129068	0.182828	0.221877	1.64148
AC006466.5	0	0	0	0	0.207594	0	0	0	0	0	0	0
AC006478.1	0	0	0	41.4321	93.0801	1.57084	0	0	0	0	0	27.543
AC006480.1	0.374902	0.220695	0	3.17858	11.699	1.06817	0	1.18316	0	0	0	0
AC006482.1	0	0	0	0.0130046	0.270004	0	0	0	0	0.0268235	0	0
AC006483.1	33037.6	53298.1	52243.5	3947.6	114.99	3445.48	1404.45	42125.9	64659.5	59167.9	13231	12781.9
AC006483.5	0.119777	0.528822	1.17069	26.2651	11.0693	0	0	0.0472507	0.0672143	0.761684	2.52275	1.85213
AC006486.10	0.238682	1.36993	0.0333265	0.20368	14.5826	0.170013	0	0.645652	0.612295	0.535305	0.575628	0.0811159
AC006487.1	0	0	0	0	0	0	0	0	0	0	0	0
AC006499.1	0	0	0	0	0.107421	0	0	0	0	0	0	0
AC006499.2	0	0	0	0	0	0	0	0	0	0	0	0
AC006499.3	0	0	0	0.30905	0.12031	0	0	0.0593161	0	0	0	0
AC006499.4	0	0	0	0	0	0	0	0	0	0.0884299	0	0
AC006499.5	0	0	0	0	0.0864478	0	0	0	0	0	0	0
AC006499.6	0	0	0	0	0.0705821	0	0	0	0	0	0	0
AC006499.7	0	0	0	0	0.197676	0	0	0	0	0	0	0
AC006499.9	0	0	0	0	0	0	0	0	0.914699	0	0	0
AC006509.4	0	0.0215522	0	0	0.117177	0.62588	0	0	0	0	0	0
AC006509.7	0.443496	0.226264	0.231183	2.6435	7.23912	2.86417	0	0.279927	0.365014	0.0940091	1.10285	1.93426
AC006534.1	0	0	0	0	0	0	0	0	0	0	0	0
AC006534.2	0	0	0	2.06402	0	1.52595	0	0	0	0	0.0861093	0
AC006534.3	0	0	0	0	0	0	0	0.389197	0	0	0	0.586756
AC006538.1	0.141919	0.0487339	0	0.246119	0.283887	0	0	0.093309	0	0.300829	0	0.0140673
AC006538.8	0	0	0	0	0.36329	0	0	0	0	0	0	0
AC006539.1	0	0.848826	0	0	0	0	0	0.97513	0	0	0	0
AC006539.2	0.0519255	1.57421	0	11.0462	14.7702	0	0	0.20484	0.320525	0.165102	0.684581	0.370583
AC006539.3	0.0421712	0.0993003	0	0.747596	0.337429	0.120154	0.0767075	0	0	0	0.311892	0.300968
AC006539.6	4.35932	9.66609	2.84051	1331.24	1265.24	226.882	0	5.61771	2.44629	1.27058	16.8681	273.265
AC006547.13	0.315408	0.900203	0.0292205	0.626776	1.14583	0.144808	0.0883681	0.671069	0.197966	0.165164	0.0350892	0.101349
AC006547.14	0.539836	0.827919	0.22216	3.98021	5.64938	1.9631	0.0387607	0.605253	0.398599	0.333129	0	0
AC006547.15	1.08832	3.13639	0	0.726161	5.40681	0.138843	0	2.76822	0.583378	0.477744	0.188038	0.15457
AC006547.8	0.0888393	0.261487	0	0.0821693	0.113734	0.101248	0	0.224295	0.339002	0.282473	0.00571341	0.0634031
AC006548.19	0.183775	0	0	1.13318	27.2035	0	0	0	0	0	0	0
AC006548.26	0	0	0	0	0.226823	0	0	0	0	0	0	0
AC006548.28	0.0791307	0.00170103	0.00608305	0.467372	1.58769	0.523115	0	0.007541	0.00424094	0.00212026	0.000571802	0.152554
AC006552.1	0	0	0.0093452	0.0479024	0.183611	0.12259	0	0	0	0	0	0
AC006557.1	1.71973	37.4574	1.00851	0	40.18	0	0	6.37711	6.75535	5.74146	1.21659	0
AC006840.1	0	0	0	0	0.166037	0	0	0	0	0	0	0
AC006925.1	0	0	0	0	0	0	0	0	0	0	0	0
AC006926.1	0.781045	0	0	0	0	0	0	0	0	0	0	0
AC006942.4	13.8379	31.3518	4.81899	136.074	317.764	157.111	0	21.5603	26.9632	19.6331	0.381402	0.110654
AC006946.12	0	0.437353	0	0	0	0	0	0.180359	0	0	0	0
AC006946.15	0.181766	0.147913	0.125405	0.461504	1.1464	0.670207	0.888149	0.378208	0.0480002	0.0311636	0.0429769	1.20609
AC006946.16	0.288891	0	0	0.0202425	0.147098	0	0	0.50766	0	0	0.0506702	0.00780972
AC006946.17	0.0743853	0	0	0	0	0	0	0.293442	0	0	0	0.117972
AC006947.1	0	0	0	0.0279731	0.0290391	0	0	0	0.040732	0.0288489	0	0.259013
AC006960.5	0	0.322182	0.802391	0	1.31375	0	0	0	0	0	0	0
AC006960.7	0.00180715	0.00558506	0.00883144	0.245497	0.528502	0.0862444	0.00287623	0.00249515	0.00507052	0.00825987	0.00159804	0.0107477
AC006978.6	2.96215	21.0948	1.27685	2.61096	6.47837	0	0.165785	3.66741	3.52908	4.02095	0.0976928	0.144549
AC006987.4	0	0	0	0.0185113	0.0576503	0	0	0	0	0	0	0
AC006987.5	0	0	0	0.0711729	0	0	0	0	0.103636	0	0	0
AC006987.6	0	0	0	0	0	0	0	0	0.0399205	0	0	0
AC006987.7	0	0	0	0	0.475311	0	0	0	0	0	0	0
AC006988.1	0	0	0	5.53619	0	0	0	0	0	0	0	0.416762
AC006989.2	0.579745	0.0682561	2.191	0	0.216476	0	0	0	1.12781	0.660535	0.764331	0
AC006994.1	0.0893687	0.105218	0	0.0344413	0.178769	0.127314	0	0.229158	0	0.124318	0.00718432	0.0531508
AC006994.2	0.558219	0.69171	0.844074	2.02758	4.57253	1.16496	0.00173767	0.34043	0.114722	0.26325	0.199058	2.05218
AC006994.3	0	0	0	0.0224873	0.221771	0.083126	0	0.0460373	0	0	0	0
AC006995.8	4.52961	4.09907	0.0422392	51.424	47.6133	0.0538702	0	5.73465	2.25538	2.89635	0.165022	6.63119
AC007000.10	0.577364	0.15861	0	0.356011	0	0	0	0.425159	0.345595	0.611928	0	0.457839
AC007000.11	468.211	377.061	206.827	508.573	1658.08	3.95618	0	244.848	141.033	133.221	35.0497	0.825805
AC007000.12	48.4258	62.9143	8.22475	93.3592	138.402	128.394	0.0358587	46.7082	24.3664	22.3999	0.854883	28.963
AC007003.1	0.0123463	0.00858941	0.00438806	0.0285484	0.109565	0.0255833	0	0.0230241	0.0125969	0.00535313	0	0.00133505
AC007006.1	0	0	0	0	0	0	0	0	0	0	0	0
AC007009.1	0.477379	0.393429	0	0	0.101859	0	0	0.125547	0.392901	0.126489	0	0.71925
AC007009.2	0	0	0	0	0	0	0	0	0	0	0	0
AC007016.3	2.99614	7.59769	1.80209	16.5206	49.4219	0	0	12.1225	4.3973	2.74803	0.296442	6.94489
AC007036.4	0.136825	0.765183	0.401196	0.711859	0.821097	0.487303	0	0.188917	0.844594	0.489431	0	0.081375
AC007036.5	1.90818	7.57675	0.27427	1.24006	1.64656	0.799527	0	0.568258	1.95264	1.9778	0.306796	0.756576
AC007036.6	0	0.151161	0	0.153937	0.199754	0	0	0.0337659	0.176118	0.300504	0.00229363	0.0339372
AC007038.7	0.777143	1.23823	0.224493	0.193793	0.715944	0.352625	0.00507026	0.78513	0.236509	0.294251	0.134808	0.274532
AC007040.1	0	0	0	0	0	0	0	0	0	0	0	0
AC007040.2	0	0	0	0	0	0	0	0	0	0	0	0
AC007040.3	0	0	0	0	0	0	0	0	0	0	0	0
AC007040.6	0.420599	0.228859	0.0355537	1.17933	1.07692	0.0712544	0.0537604	0.1435	0.303642	0.332527	0.133785	0.486769
AC007040.8	0.00421827	0.0134801	0.0100127	3.53394	3.88824	1.71867	0.00191821	0.0173538	0.00879221	0.0146099	0.00552257	0.033689
AC007041.1	0	0	0	0.506951	0	0	0	0.259464	0	0	0	2.34703
AC007041.2	0.486885	1.10825	5.07602	25.0184	61.3843	31.9063	2.14026	0.870722	1.31146	1.561	3.01121	10.1542
AC007050.1	0	0	0	0	0	0	0	0	0	0	0	0
AC007050.17	0	0.030635	0	0.0641782	0.266495	0	0	0.131389	0.0584067	0.0827343	0	0
AC007050.18	0	0.0280366	0	0.562874	0.752634	0	0	0.0438392	0.0712702	0.0315487	0.00638116	0.122743
AC007056.1	0.914395	0	0	1.05718	0.548733	0	0	0	0.513124	1.63541	0	0
AC007064.22	0	0	0	0.724418	0.334233	0	0	0.0823926	0	0	0	0.31054
AC007064.24	0	0	0	0	0.272869	0	0	0	0	0	0	0
AC007064.25	0	0.094314	0	0.0823254	0.854627	0	0	0	0	0	0	0
AC007078.4	0.0307297	0.0335952	0.00858139	0.290992	0.186166	0.0500313	0	0.0796623	0.0197078	0	0.00705814	0.0313303
AC007091.1	0.00166569	0.000441247	0.00341886	0.0546282	0.164132	0.131461	0.000151491	0.000591387	0.00785167	0.00940079	0.00441884	0.00842048
AC007096.1	0.30234	0	0	0	0	0	0	0	0	0	0	0
AC007098.1	0.750962	3.72676	0.787744	2.17157	1.02895	3.01727	0.0510789	3.20001	1.26976	1.38396	0.686826	0.636361
AC007099.1	0.0703984	0.0177607	0	0.323239	0.317854	0.361042	0.00365862	0.00634775	0.00225743	0.00719481	0.000970167	0.0239248
AC007099.2	0.00461304	0.00135779	0.00450874	0.0355558	0.282367	0.197152	0	0	0	0	0.000741682	0.00548708
AC007106.1	0	0	0	0.243287	0.785354	0.258711	0	0.000852862	0.00485279	0.00429631	0.00069519	0.00771469
AC007115.3	0	0	0	0.370464	0	0	0	0	0	0	0	0
AC007126.1	0	0.00692412	0	1.17253	0.756052	0.580891	0	0.21035	0.0088007	0.0249328	0	0.00932723
AC007131.1	0	0.000894327	0	0.0152226	0.209325	0.0303	0.00027634	0.00239727	0.00204607	0.00144915	0.000390816	0.0115653
AC007131.2	0.000985221	0.000669201	0.00362956	0.072024	0.176916	0.0974923	0.00348076	0.00131546	0.00165861	0.000963878	0.00564159	0.0299734
AC007131.3	0	0.26914	0	0	0	0	0	0	0	0	0	0
AC007136.1	0	0.055451	0	0	1.95963	0	0	0	0	0.0748766	0	0
AC007161.5	5.06687	6.47484	2.36082	13.881	27.4427	0.922881	0	4.8921	4.4195	3.14487	0.61452	0.269696
AC007163.1	0	0	0	0	0	0	0	0	0	0	0	0
AC007163.10	0	0	0	0	0	0	0	0.0429927	0.366943	0	0	0
AC007163.11	0	0	0	0	0	0	0	0	0	0	0	0
AC007163.2	0.499869	1.97154	0	5.70219	11.079	2.42118	0	0.157754	0	0	0	0
AC007163.3	0.00737576	0.00482435	0.052866	0.051165	0.251148	0.039695	0.00149069	0.0116386	0.016556	0.00521154	0.0181833	0.00194961
AC007163.6	0.505968	0.64273	0.491636	0.373107	0.348972	0.920602	0.00322924	0.607902	0.282934	0.357035	1.47	0.998834
AC007163.8	0	0	0	0	0	0	0	0.0873824	0	0	0	0
AC007163.9	0	0	0	0	0	0	0	0.0980734	0.167412	0	0	0
AC007179.1	0	0.00156543	0	0.0778874	0.157455	0.0984976	0.036278	0	0	0.00422768	0.00256532	0.0442835
AC007179.2	0	0	0	0	0	0	0	0	0	0	0	0
AC007182.6	1.85417	3.99044	14.5292	9.28478	20.0589	0.84072	1.60292	6.01206	3.02078	1.76866	1.75662	0.0237149
AC007191.4	0.400563	0.552658	0.0367037	0.231556	0.811282	1.15911	0.0341534	0.562938	0.856977	0.542287	0.146918	0.908248
AC007192.6	2.14902	5.66973	1.88579	10.4623	22.224	3.86597	0	5.95498	4.19001	3.28558	0.454806	0.939138
AC007193.10	0.43437	0.322552	0.0517968	2.90377	4.21308	0.763055	0.0111888	0.279991	0.29314	0.190318	0.0486886	0.48065
AC007193.6	0.173264	0.0259922	0.0104036	1.44091	2.72556	0.73123	0.000358544	0.023328	0.0395997	0.0308673	0.0640814	0.0982401
AC007193.8	0.9428	0.685591	0	0.0427459	0.443748	0.474039	0	0.52507	1.55607	0.793515	0.0178333	0.329833
AC007193.9	0.248829	1.44851	0.21618	0	0.243342	0	0	1.59238	1.61354	1.07688	0.00889034	0
AC007204.2	1.49578	18.2723	2.62373	7.11551	8.50743	4.60275	0.198042	5.3628	4.70299	5.07927	6.42144	4.69895
AC007204.3	0	0.00776548	0	0.0610054	0.179436	0.451021	0	0.0208156	0.0148051	0	0.00848367	0
AC007216.1	80.5078	34.3775	108.518	107.064	4.2304	34.2362	0	66.9318	112.743	110.607	7.5732	2.28685
AC007224.1	0	0.132949	0	1.21852	1.08424	0	0	0.534559	0.253471	0	0.0726223	0
AC007228.11	3.20055	7.93738	1.98929	7.11361	9.77806	1.02925	0.0647718	4.58321	3.77407	4.71377	0.568662	0.486842
AC007228.5	0.169502	0.160363	0.168628	0.170307	0.828283	0.17248	0.00412924	0.175525	0.156265	0.0709774	0.113389	0.0162014
AC007228.8	0.792046	9.40284	2.06437	14.0411	27.7793	0	0	4.99926	6.667	5.66637	0	0.314039
AC007228.9	1.5668	1.49567	1.54517	0.163194	4.09979	0.0402172	0	1.63709	1.42577	0.661993	1.05302	0
AC007229.3	3.04835	4.60674	1.1562	14.8689	27.8859	1.55559	0	1.93843	3.0638	1.59131	4.09646	6.81891
AC007237.2	4.99619	2.23348	0	0.0579082	2.25431	0	0	0.800232	2.86691	1.46317	0.21743	0
AC007238.1	45.673	32.5972	21.7414	85.0538	249.49	233.512	11.5059	42.1937	13.7031	25.7013	11.7299	68.0044
AC007241.1	0	0	0	0	0	0	0	0	0	0	0	0
AC007242.1	0	0.108184	0	0	0	0	0	0	0	0	0	0
AC007246.3	0.0525371	0.0372478	0.0211485	0.144666	0.317868	0.095511	0.00655968	0.0763054	0.0463615	0.0473646	0.00977783	0.0367539
AC007248.7	0.0865824	0.0382266	0	3.03644	2.58061	0	0	0.136623	0	0	0.0139207	0
AC007249.3	0	0.0034121	0	0	0.268993	0.198176	0	0	0	0	0	0
AC007250.4	0.00272036	0.00693942	0.00177257	0.225053	0.266279	0.0955936	0.00329881	0.00214631	0.0122125	0.00288321	0.00524853	0.0151003
AC007251.2	0.00334973	0.00690164	0.00654799	0.327251	0.463014	0.911455	0.00152325	0.00858931	0.0225569	0.0226329	0.00188499	0.0697271
AC007253.1	0	0.0372376	0	0	0	0	0	0	0	0.0335218	0	0
AC007255.8	0.00189551	0.0075877	0.00148212	0.0993479	0.266025	0.0918116	0.00172393	0.00538386	0.0136152	0.00482157	0.000487615	0.0103714
AC007256.5	3.4914	15.7519	3.60462	16.2927	25.8314	3.59275	0	5.80881	2.10761	3.00164	2.29552	1.15314
AC007271.3	4.17062	3.82866	13.3277	7.52709	7.45825	10.5038	0.934347	13.0109	2.96679	5.77455	6.8548	20.5413
AC007272.3	0.129425	0.736496	0.337331	1.13058	3.79714	1.22919	0	0.408455	0.0484191	0.20576	0.0416178	0.359211
AC007274.2	0	0	0	0	0	0	0	0	0	0	0	0
AC007274.5	0	0	0	0	0	0	0	0	0	0.0137458	0	0.370241
AC007277.3	0.00366368	0.013084	0.00811658	0.643084	0.863998	0.715388	0.00111068	0.0179215	0.00767543	0.0120373	0.00565482	0.0421258
AC007278.2	0	0	0	0	0.19507	0.15436	0	0	0	0	0	0
AC007278.3	0	0	0.561173	0	0.561494	0	0	0.0838881	0	0.0169035	0	0
AC007279.1	0.299921	0.617946	0	0	0	0	0	0.473263	0.168305	0	0	0
AC007279.2	0	0.0922858	0	0.276188	0.573427	0	0	0.0353392	0.351891	0.178022	0	0
AC007282.6	0	0	0	0	0	0	0	0	0.159985	0	0.0114594	0
AC007283.4	3.23519	1.68042	2.23203	0.146681	0	3.79552	0	3.37831	5.98037	3.85748	11.8105	18.3354
AC007283.5	1.12728	1.1376	0	1.11712	0.283481	1.28474	0.11717	1.19434	0.86755	0.844871	0.279633	0.306484
AC007285.1	0	0	0	0	0	0	0	0.295789	0	0	0	0
AC007285.6	0.583176	0.321863	0.170058	0.906393	1.79567	0.870421	0.00230002	0.490841	0.560849	0.580965	0.0751403	0.720744
AC007285.7	0.717795	0.776354	0.100703	1.01915	1.09646	0.0782828	1.05575	0.718067	0.489527	0.409503	0.0916627	3.77059
AC007292.3	4.12764	10.1578	1.88066	2.88643	6.01769	1.29689	0	3.19949	8.83553	9.54714	0.908139	0.344541
AC007292.4	0.327365	0.403236	0.145193	1.10471	2.22977	1.12084	0.0200155	0.28867	0.40446	0.336758	0.0389223	0.143977
AC007292.6	17.865	34.2569	30.0193	36.7477	26.8111	9.02678	0	32.6861	67.8799	53.6906	4.65516	0.654247
AC007292.7	0.0287281	0.0704645	0.00935952	0.542496	0.628298	0.47747	0.0653189	0	0.0161211	0.0837318	0.00461889	0.227808
AC007304.1	0	0	0	0	0	0	0	0.704261	2.33756	0	0	0
AC007308.6	0.352204	1.42062	0.191245	1.01046	1.2525	0.241583	0	1.46145	0.175683	0.414765	0.0293622	0.20171
AC007308.7	0.149289	0.131824	0	0.323626	0.403151	0.265846	0.00848593	0.301826	0.0628315	0.0667516	0	0.310756
AC007312.3	0.145311	0	0.852152	0.448003	4.30195	0	0	0.573235	0	0	0	0
AC007317.1	0.00178814	0	0	0.121974	0.261114	0.680151	0.0130102	0	0.0852922	0.0383776	0.00546243	0.0297772
AC007318.5	7.5108	13.2141	6.15561	14.3825	31.3934	5.94101	0.309616	8.39357	1.83874	1.60674	4.62507	16.5264
AC007319.1	0.234108	0.211652	0.48793	0.363742	0.501875	0.610555	0.0174983	0.771464	0.271405	0.279314	0.270479	0.433041
AC007322.1	0	0	0	0	0	0	0	0	0	0	0	0
AC007322.3	0	0	0	0	0	0	0	0	0	0	0	0
AC007322.5	0	0	0	0	0	0	0	0	0	0	0	0
AC007322.7	0	0	0	0	0	0	0	0	0	0	0	0
AC007326.1	0	0	0	0	0.0243354	0	0	0	0	0	0	0
AC007326.10	0	0.00436789	0	0.11438	0.354238	0.0563752	0	0.00195138	0	0.0157281	0.0127249	0.00294191
AC007326.9	7.44892	15.227	4.80033	0.662468	82.5911	4.43127	0.0744465	5.10205	0	0.26027	0.0526432	0.973657
AC007327.5	0.0410177	0.193168	0	0.12646	0.361019	1.98675	0	0.0970863	0	0.0163025	0	0.0243947
AC007327.6	0.142008	0	0	0	0.397693	0	0	0	0.159379	0	0	0
AC007333.1	0	0	0	0	0	0	0	0	0	0	0	0
AC007339.1	0	0	0	0	0	0	0	0	0	0	0	0
AC007339.2	0	0	0	0	0	0	0	0	0	0	0	0
AC007347.1	0	0	0	0.952622	0.329642	0	0	0	0	0	0	0
AC007349.4	0.0211723	0	0.0236499	0.0722697	0.381169	0.168046	0.00275083	0.00477272	0.0237623	0.0300533	0.01313	0.0125919
AC007349.5	0.0105191	0	0	0	0.28617	0.0599421	0	0	0	0	0	0
AC007349.7	0	0	0	0	0.124885	0	0	0	0	0.0620335	0	0
AC007358.1	0	0	0	0	0.374967	0	0	0	0	0	0	0
AC007359.6	0	0	0	0.0433403	0.0488484	0.589345	0.00109586	0	0	0	0.000774911	0.00238871
AC007362.3	1.14639	1.25601	0.369439	0.939184	2.68019	0.170045	0.00452328	2.3897	1.71084	2.05183	0.193512	0.0295791
AC007364.1	0.000408898	0.00132389	0.000399652	0.0594086	0.19107	0.0914548	0.000371883	0.0141949	0.00229458	0.00195019	0.00164356	0.00413416
AC007365.1	0	0.00348172	0	0.124605	0.298144	0.224688	0.00358608	0	0	0	0.000633955	0
AC007365.2	0	0	0	0	1.07134	0	0	0	0	0	0	0
AC007365.3	0	0.0105747	0	0	0.0718673	0	0	0.0141729	0	0.0999551	0.0231055	0
AC007365.4	0.736707	0.963733	0	15.1737	27.2465	2.79869	0	1.48541	0.505281	0.553073	1.59246	2.23941
AC007367.1	0	0.17798	0	0	0	0	0	0	0	0	0	0
AC007375.1	9.37254	4.62747	0	62.9192	113.216	0	0	12.1655	6.44715	3.84528	0.0972201	0
AC007381.1	1.65398	0	0	120.472	98.1532	0	0	0	0	0	0	0
AC007381.2	0.00233148	0	0.00455753	0.0880544	0.304078	0.101303	0.00318064	0	0	0	0.00112456	0.051998
AC007381.3	0	0	0	0.0477229	0.309635	0	0	0	0	0	0	0.0552355
AC007383.3	0.191276	0.146379	0.0186952	0.014743	0.252529	0.517735	0.0695847	0.143367	0.0644023	0.0912272	0.0246026	0.0796312
AC007383.4	10.9118	38.9155	6.26659	2.28117	4.62554	0.929939	3.9495	19.1213	6.82333	8.78152	1.30924	10.5282
AC007383.6	0.353681	0.312304	1.72842	5.2931	12.5225	3.19107	0	0.395316	0.79389	0.0937135	2.04713	3.22532
AC007384.1	0	0	3.05354	7.82606	3.74967	0	0	0.616228	2.62976	0.310426	1.50691	1.85806
AC007386.2	0.0454702	0.0133836	0	0.674654	5.22544	0.0647767	0	0.00896875	0.0510323	0.00903605	0	0.419163
AC007386.3	0	1.0428	0	0.248249	0.618503	0	0	0.0508229	0.289183	0.102409	0.331417	0
AC007386.4	0.0403645	0.104947	0.00986296	0.114076	0.302114	0.12459	0.000764804	0.127387	0.0377517	0.0568184	0.0118979	0.0520134
AC007387.2	0.874771	1.98625	3.90854	19.5531	5.19955	0	0	2.16912	3.08558	2.1854	1.92885	1.3378
AC007389.1	1.12863	0.519962	0.191846	2.15587	19.4224	1.53794	0	0.838844	0.25701	0.299049	0.0105195	2.39311
AC007389.2	0.612585	0.540919	0	21.3889	10.0481	2.26899	0	0.386653	0.137504	0	0.571248	1.09298
AC007389.3	0.00629626	0.00719487	0	0.093348	0.26849	0.0886412	0.00202105	0.00292213	0.00207837	0.00353286	0.00309648	0.0185028
AC007389.4	0	0	0	18.4174	40.5459	0	0	0	0	0	0.0662379	0
AC007390.4	0	0.185979	0.617571	9.17211	3.66541	0.600095	0	0.166174	0.531862	0.167421	0.626469	0.313157
AC007391.2	0	0	0	0	0.061723	0.0366313	0	0	0	0.0204396	0.0165368	0
AC007392.3	0.00168087	0.00141355	0.000234695	0.108179	0.194055	0.161462	0.00196549	0.00303125	0.00875868	0.0110707	0.00196896	0.0338461
AC007392.4	0	0	0	0.916175	0.110592	0.306291	0.00279342	0	0	0	0	0.00365341
AC007394.3	0.070603	0.0415621	0	0.108837	0.338954	0	0	0	0	0	0	0
AC007395.3	1.18483	2.80876	0.28951	0.743539	2.42131	0.342142	0	2.17279	3.43671	3.83091	0.190496	0
AC007395.4	0.553769	3.0806	0.324749	4.65242	10.2798	0.15778	0	0.567986	0.34183	0.330143	1.31771	0.395216
AC007402.1	0	0	0	0	0	0	0	0	0	0	0	0
AC007403.1	0	0	0	0	0.2215	0	0	0	0	0	0	0
AC007403.2	0.00055933	0	0	0.0163823	0.120165	0.0183268	0	0.000882598	0.000627749	0	0.00107914	0.00332653
AC007403.3	0	0	0	0.0406703	0.189991	0	0	0	0	0	0	0.0941453
AC007405.4	0.292087	0.488062	0.274341	1.13778	2.15498	1.76971	0.00822326	0.284419	0.146922	0.119996	0.415386	0.765467
AC007405.6	0.0213133	0.0580281	0	0.0944589	0.204644	0.0151815	0	0.0273256	0.0119602	0.00423549	0.0265573	0.0063379
AC007405.8	0.0429687	0.600745	0.398973	0.0496783	0.507119	0	0	0.025426	3.05022	3.62905	0.0241797	0
AC007422.1	0	0	0	0.0120622	0.17155	0.00891775	0	0.179034	0.00351279	0.00248797	0	0
AC007435.1	0	0	0	0	0	0	0	0	0	0	0	0
AC007436.1	0.163001	0.287863	0	10.5534	2.99974	0	0	0	0.18294	0.259138	0	0
AC007450.1	0	0	0	0.234929	0	0	0	0	0	0	0	0
AC007461.2	0	0.00208705	0	0.0170789	0.209921	0.0303041	0	0.0293706	0.000994755	0	0.000285009	0.00421708
AC007463.2	0	0	0	0.0515764	0.4004	0.211379	0.010584	0	0	0	0.000935534	0
AC007486.1	0	0	0	0	0	0	0	0	0	0	0	0
AC007511.1	0	0	0	0.621424	0.322553	0	0	0	0	0	0	0
AC007528.1	0	0	0	0	0	0	0	0	0	0	0	1.15827
AC007528.2	0	0	0	0	0	0	0	0	0.45735	0.323923	0	0
AC007535.1	0	0	0	0	0	0	0	0	0	0	0	0
AC007551.1	0.661591	0	0	0	0.352911	0	0	0	0	0	0	0
AC007551.2	0.144471	1.84975	0.776624	8.07312	6.87802	2.88138	0	0.199473	0.405358	0.172259	0	0
AC007556.3	0	0	0	0	0.224339	0	0	0	0	0	0	0
AC007557.1	5.29095	1.57639	0	22.7541	27.9584	0	1.09989	20.8552	0.242374	0.171664	0	10.2236
AC007557.2	0.151782	0.0148917	0	0.0194981	0.161929	0.576609	0	0.628702	0.0141957	0	0	0.0601801
AC007557.3	0.13097	0	0	0.0126184	0.157192	0.279869	0	0.477913	0	0	0	0
AC007557.4	0.428315	0.237306	1.57602	0	0.0806382	0	0	0.337931	0	0.040055	0.00810168	0
AC007557.5	0	0	0	0.0389962	0.377835	0.0240254	0	0.259464	0	0	0	0.01003
AC007559.1	0	0.0621676	0.61931	1.54656	0.337999	0	0	0.083321	0	0.167892	0	0
AC007560.1	26.4171	68.8158	3.24681	32.3711	49.1729	0.901408	0	36.9425	13.7591	14.7118	1.09362	0
AC007560.2	1.63001	1.43931	0	0	0	0	0	2.25057	0	0	0	0
AC007562.1	0	0.00427537	0	0.00373191	0.0154965	0	0	0.00382009	0	0	0	0
AC007563.1	1.35274	0.410801	0	5.66008	7.06124	0	0.273397	5.59476	0.0662712	0.0597383	0	2.59873
AC007563.3	0.117811	0.00385291	0	0.055492	0.583923	0.0186482	0	0.191065	0	0.00260133	0	0.0194629
AC007563.4	2.47577	0.565122	2.46917	11.9947	11.5219	2.44729	0	4.06611	0.113413	0.240978	0.633634	4.02664
AC007563.5	0.157285	0.0317103	0.0218914	0.382401	0.67025	0.291092	0.00466583	0.297946	0.0365127	0.0255124	0.00987789	0.0536552
AC007566.10	4.41278	5.314	1.89632	4.91321	7.54759	6.30604	0.00300436	6.92712	1.95013	2.77466	0.692931	3.38181
AC007567.1	0	0	0	1.16752	0.606008	0	0	0	0	0	0.0608853	0
AC007568.1	0	0.0810385	1.0764	9.67333	13.0344	1.8304	0	0.0362043	0	0	0	1.17351
AC007611.1	0	0	0	0	0	0	0	0	0	0	0	0
AC007618.3	0	0.0427289	0	0.0279731	0.145196	0	0	0	0	0	0	0.0647534
AC007620.3	0.176444	0.173113	0	0.226662	0.349589	0.31121	0.0152831	0.536955	0.207458	0.140255	0.0324212	0.359786
AC007631.1	0	0	0	0.0168001	0.104642	0	0	0	0	0	0	0
AC007652.1	0.00394827	0.00232425	0	0.0770944	0.336978	0.0674964	0	0.00830694	0.0147708	0.00313848	0.000846401	0
AC007677.2	0.145593	0.0428534	0	2.01993	0.407732	0	0	0	0	0	0	0
AC007679.1	0.0710714	0.0209189	0.416787	59.8467	80.2963	16.9084	0	0.140185	0.319061	0.112989	0.245677	0.317015
AC007679.3	0.099761	0.298527	0.00975054	0.0781741	0.252772	0.0900089	0	0.292536	0.188473	0.0898732	0.00481185	0.0158217
AC007679.4	0.724448	0.772965	2.1242	0	4.34745	0	0	1.35749	0.3049	0	0.64062	0
AC007680.2	0	0.00224238	0	0.0880803	0.169158	0.0244196	0	0.000751345	0	0	0.000918662	0
AC007682.1	0.00141748	0.00251133	0.000639431	0.0831179	0.159015	0.344803	0.00133875	0.000666717	0.000933111	0.000953409	0.00085025	0.0340291
AC007682.2	1.47433	0.247972	0	0	0	0	0	0	0	0.167421	0	0
AC007682.3	1.01325	1.88883	0	0	0	0	0	0.799431	0	0.268476	0	0
AC007682.4	131.216	162.781	3.5379	25.1098	22.5498	0	2.35148	119.642	110.123	81.5928	1.99536	0.461312
AC007731.1	6.31628	14.9929	1.59315	10.2079	27.878	0	0	21.8627	2.28675	1.61961	0	0
AC007740.1	0.262742	0.395224	0.0201908	0.069163	0.910655	0.156342	0.00763258	0.00305599	0.0615848	0.0554206	0.00083034	0.0660371
AC007742.3	0	0	0	0	0	0	0	0	0	0	0	0
AC007743.1	0.0643372	0.14428	0	0.151128	0.51111	0.0654675	0	0.00120859	0.209745	0.0767123	0	0.0072883
AC007750.1	0	0	0	1.68001	1.39523	0	0	0	0	0	0	0
AC007750.5	1.32561	0.947568	0.860128	2.09391	5.82924	1.49172	0.00253279	5.71826	2.16757	4.46726	1.8331	0.0314692
AC007773.1	3.26949	3.59271	0	0	21.8004	0	0	3.95532	2.44629	3.81174	0	0
AC007773.2	0.0978887	0.0284566	0.0614213	0.231937	0.737799	0.482057	0.00549553	0.055302	0.0176323	0.0144096	0.0338086	0.179685
AC007787.2	0	0.104562	0.0231475	0.00912704	0.113698	0.0337387	0	0.0560561	0.1329	0	0	0
AC007787.3	0	0.276329	0	0.144722	0.625989	0	0	0.148142	0.17561	0.124378	0	0
AC007790.4	0.169946	0.120052	0.0996624	0.157187	1.06065	0.484211	0	0.268168	0.228882	0.162108	0.0273239	0.0404293
AC007792.1	0	0	0	0.251584	0.373102	0	0	0	0	0.0741316	0	0.110929
AC007795.1	0.00199948	0	0	0.101715	0.308773	0.102544	0	0	0	0	0	0
AC007796.1	0.00244806	0.00256197	0	0.171916	0.485128	0.0829251	0.000742153	0.0122326	0.00915841	0.00691898	0.00069973	0.0174714
AC007842.1	0	0	0	0	0	0	0	0	0	0	0	0
AC007875.2	0.333035	0.64416	0	0	0.0761355	0	0	0.525514	0.533961	0.22691	0	0
AC007875.3	0.109407	0.0644051	0	0.196764	0.612787	0	0	0.978292	0.409301	0.521805	0	0.260273
AC007879.1	0.00266932	0.00269375	0.00149084	0.0620166	0.276437	0.0347676	0.000693624	0.00481379	0.000855955	0.00272808	0.00294289	0.00544299
AC007879.2	0.00227904	0.00268322	0.00148501	0.0433297	0.243748	0.0313849	0	0.00359622	0.00127891	0.0018116	0.000977126	0.0054217
AC007879.3	0	0	0	0.0112131	0.168786	0.0829002	0	0	0	0	0	0
AC007879.4	0	0.0162276	0	0.0212472	0.209541	0	0	0	0	0	0	0
AC007879.5	0.00200426	0.00418657	0.00164298	0.179996	0.334705	0.303947	0.00211683	0.00596819	0.00224943	0.00128482	0.00170477	0.013535
AC007879.6	0	0.00215396	0	0.631735	1.14181	0.104252	0	0	0	0	0.00235317	0.00435228
AC007879.7	0	0.00707582	0	0.00926458	0.194757	0.0684943	0	0	0.00674514	0	0.00386512	0.00714868
AC007880.1	0.00214266	0.011352	0.00209422	0.153589	0.250307	0.109888	0	0.0245125	0.00961906	0.0034064	0.00344496	0.0101945
AC007880.2	0	0	0	0.696294	1.08424	0	0	0	0	0	0	0
AC007881.1	0	0	0	0	0	0	0	0	0	0	0	0
AC007881.4	0.100241	0.295047	0	0	32.9651	0	0	0.0790881	0.112503	0.637452	0.0322334	0.238468
AC007899.3	13.0369	18.2251	4.3971	27.9454	19.837	1.79177	6.64332	20.2282	7.51942	8.57497	11.9153	0
AC007906.1	6.80697	11.8831	3.27588	10.5535	1.59948	1.01923	0.691357	10.1598	2.8948	4.0949	0.796715	3.29646
AC007919.1	0	0	0	0	0	0	0	0.182586	0	0	0	0
AC007919.18	1.12298	1.62724	2.02631	7.98974	12.7178	0	3.29966	3.2714	0	1.30465	2.72216	0
AC007919.19	0	0	0	0	1.93721	0	0	0.0868266	0	0	0	0
AC007919.2	0	0	0	0	0.220569	0	0	0	0	0	0	0
AC007948.1	0	0	0	0.0109246	0.123238	0.034999	0	0	0	0	0	0.00224788
AC007950.1	0.00430658	0.000845056	0.00841841	0.127242	0.390531	0.212685	0	0.0147238	0.0064445	0.011411	0.00461606	0.00341503
AC007950.2	0	0.00940327	0	0.0923398	0.21728	0	0	0.0630144	0.0179276	0.00634872	0	0
AC007952.4	0.0109963	0.0043155	0.00358257	1.24733	0.134912	0.0261089	0.00166682	0.0274736	0.00205691	0.00728414	0.00648261	0.104639
AC007952.5	0.737384	0.0314136	2.08627	24.0615	53.9821	0.829323	0.0750052	2.49553	0.0435571	2.93073	0.0733177	0.530875
AC007952.6	0	0.0358588	0.0649498	0.102439	0.323458	13.6322	0	0.0436912	0.00621509	0.0044019	0.00534208	0.0263477
AC007966.1	0.129176	0.242587	0.00889123	1.17795	1.18281	0.147738	0	0.181585	0.00816775	0.00289245	0.00994565	0.021641
AC007967.2	0	0	0	0	0	0	0	0	0	0	0	0.0430024
AC007967.3	0	0	0.0148802	0.00293363	0.00304542	0	0	0	0	0.0121019	0.00611944	0.185618
AC007967.4	0	0	0	0	0	0	0	0	0	0	0	0
AC007969.4	0	0.115547	0	0.756445	0.942327	0	0	0.0774318	0	0	0	0
AC007969.5	21.9741	37.0293	94.3525	925.746	140.592	119.601	20.3664	63.5914	108.203	71.7688	41.8969	528.488
AC007998.1	0	0	0	0	0	0	0	0	0	0	0	0
AC008041.1	1.69129	53.6803	5.51015	61.2687	178.067	0	0	1.66799	3.16362	7.05811	1.40494	0
AC008045.1	0	0	0	0	0.818111	0	0	0	0	0	0	0
AC008060.1	0	0	0	0.209393	0	0	0	0	0	0	0	0
AC008060.5	0	0.00396886	0	0.0779481	0.158241	0.320156	0	0	0.0050445	0	0.00289061	0.0133657
AC008060.7	0.00393777	0.0131357	0.0205266	8.59946	9.33362	0.0224389	0	0.0269257	0.0029463	0.00626025	0.00801942	0.00936772
AC008060.8	0.00208894	0.00245941	0.0153128	0.161009	0.302113	0.138379	0.000474961	0.00247219	0.00586117	0.00207562	0.00671716	0.0242261
AC008063.2	0.0979367	0.0230611	0.459467	10.1303	9.6465	1.56263	0	0.177721	0	0.10899	0.00629848	1.44451
AC008063.3	0	0	0	0	0	0	0	0	0	0	0	0
AC008065.1	5.54812	15.3789	7.47592	73.4445	126.756	11.05	0.0979784	9.77465	14.9322	15.5427	14.0125	27.5506
AC008067.2	0.183803	0.924968	0.142287	0.881047	1.20941	1.28722	0.231886	0.0256667	1.08027	0.867902	0.117815	0.290699
AC008069.1	0.000475378	0	0	0.0531288	0.255988	0.0148989	0	0	0.000533528	0.000755754	0.000917171	0
AC008069.2	0	0.00753225	0	3.33342	6.50114	0	0	0	0.0287209	0	0	0
AC008072.1	0	0	0.0889382	0.210409	0.400451	1.81485	0	0	0	0	0	0
AC008073.7	0.447975	0.395567	0.124525	1.33521	1.87443	0.117098	0	0.607986	0.122234	0.125777	0.0892055	0.227318
AC008073.9	0.030234	0.0652592	0	0.481604	0.854764	0	0	0.047708	0	0	0	0.0119875
AC008074.1	5.48452	10.1974	2.0284	1.71742	2.13151	0.803236	0.658317	7.08533	3.19876	3.50679	1.43682	2.7325
AC008074.3	0.0163198	0.00941868	0.00562971	0.110249	0.260139	0.0948203	0.00320133	0.0287816	0.0125699	0.00813968	0.00709995	0.00266439
AC008074.4	0.00901702	0	0	0.0456716	0.239122	0.106435	0.00234308	0	0.00144572	0.0092155	0.000828429	0.0260476
AC008074.5	0	0.205776	0	0	0.419544	0	0	0.0689486	0	0.243131	0	0
AC008079.10	1.29679	4.01927	1.21267	5.74212	10.9027	0.31161	0.00334345	1.83454	1.14185	1.20323	0.153381	0.0699643
AC008079.9	0.236684	0.0851019	0.37723	1.92793	5.00782	0.71459	0	0.738996	0	0.00801731	0.031135	1.39645
AC008085.1	0	0	0	0	0	0	0	0	0	0	0	0
AC008088.4	0	0	0	0.0172001	0	0	0	0	0	0	0	0
AC008103.3	0.0197648	0.0216834	0.0333673	0.23959	2.56556	0.130545	0	0.104905	0.00604977	0.00428482	0.00202222	0.0160293
AC008103.4	0	0.0934356	0.0310267	0	3.9116	0.904461	0	0.125228	0	0	0	0
AC008132.13	0.0592407	0.0426231	0.012867	1.52304	2.4659	0.506365	0	0.0373917	0.0280724	0.0376723	0.00338656	0.00469768
AC008132.14	0	0.169331	0	0	0	0	0	0	0	0	0	0
AC008132.15	0.00312509	0.00965822	0.00458165	0.133684	0.256928	0.015582	0	0.0474634	0.00263053	0.00248413	0.00251225	0.000929302
AC008154.4	0	0.0141835	0	0.00928542	0.231342	0	0	0	0	0	0	0
AC008154.5	0	0	0	0.0183623	0.527385	0.0905036	0	0	0	0	0	0.00944577
AC008155.1	4.15924	16.8037	52.792	550.126	287.118	344.476	0.725457	7.68693	14.5796	5.34423	26.4374	75.7683
AC008155.2	0	0	0	0	0.377801	0	0	0	0	0	0	0
AC008163.4	0.00168465	0	0	0.0311633	0.119069	0.0319993	0.00102143	0.0017722	0	0	0	0
AC008166.1	0	0	0	0	0	0	0	0	0	0	0	0
AC008169.1	0.17684	0	0	0	0	0	0	0	0	0	0	0
AC008171.1	7.31058	14.7314	6.96208	62.5603	230.755	0	0	10.0568	3.47128	2.23507	0.0602765	0
AC008173.1	0	0	0	0	1.47714	0	0	0	0	0	0	0
AC008175.1	0	0	0	0.0213688	0.0147888	0.0538057	0.00146171	0	0.000450948	0	0	0
AC008264.4	0.204306	0.300674	0	11.1412	6.74328	0	0	1.93432	0.114649	0	0.0492723	0
AC008265.2	0.193623	0.0142476	0.141934	13.9444	49.4018	3.51689	0	0.190955	0.0814903	0.230866	0.0466958	0.0575771
AC008268.1	0	0.0293477	0	0	0.370409	0.284087	0	0.0056191	0	0	0	0
AC008268.2	0	0.00419851	0.00348545	0.786105	3.29421	0.162567	0	0.0070339	0.0200115	0.0113387	0.00688022	0.00848349
AC008269.2	0.0376156	0.103335	0	0	0.220717	0	0	0.0197852	0	0	0	0
AC008271.1	0.00279997	0.0024724	0.00547332	0.516601	0.572414	0.0678101	0.00127325	0.00303753	0.00314247	0.00194748	0.00225089	0.131138
AC008277.1	14.4071	18.8032	3.49177	46.2039	2.28141	3.01098	0.37605	13.1373	4.97107	6.22768	1.56217	5.95678
AC008278.2	0.00386537	0.00341316	0	0.0461791	0.293819	0.187224	0	0	0.0021691	0	0.00248588	0.00229887
AC008278.3	0.0047653	0.00561041	0.0217353	0.333013	0.601168	0.11767	0	0.00375972	0	0.00378793	0	0.0113364
AC008280.1	0.580087	1.01469	0.129593	1.08584	2.08205	0	0.91949	1.04612	0.316222	0.289841	0.0426359	0.197142
AC008280.3	0.366354	0.0718876	0	0	0.390846	0	0	0.144523	0.137056	0.291214	0.0392681	0.145256
AC008281.1	0	0	0	0	0.28603	0	0	0	0	0	0	0
AC008391.1	0	0	0	0	3.26704	0	0	0	0	0	0	0.44152
AC008410.1	0	0	0	0	0	0	0	0	0	0	0	0
AC008427.2	3.77764	3.70633	2.90903	40.8738	41.3094	2.12003	0	5.35131	2.31258	2.36587	4.84973	4.73168
AC008440.10	0.0272062	0	0	0.482303	0.315647	0.232548	0	0.0429303	0	0	0	0
AC008440.5	2.07986	1.06938	0.48891	0.994322	1.2534	2.40038	0.0718325	2.41991	1.00463	0.502262	0.829648	1.47184
AC008449.1	0	0	0	0	0	0	0	0	0	0	0	0
AC008464.1	0	0	0	0	0	0	0	0	0	0	0	0
AC008514.1	0	0	0	2.97461	3.08797	0	0	0	0	0	0	0
AC008521.1	0.328861	0	0	0	0.263135	0	0	0	0	0	0	0
AC008536.1	0	0	0	1.01137	1.79984	0	0	0	0	0	0	0
AC008547.1	0	0.109255	0	2.00271	0.891012	0	0	0.14643	0	0	0	0
AC008562.1	0	0	0	0	0	0	0	0	0	0	0	0
AC008565.1	0.323273	0	0	0.0439709	0.0608621	0	0	0.0150033	0	0.098253	0.00305739	0
AC008581.1	0	0	0	0	0	0	0	0	0	0	0	0
AC008592.3	0.0601769	0.655354	6.76387	11.039	15.7209	1.37164	0	1.11574	0.742918	1.10019	0.174154	4.61682
AC008592.4	0.018992	0.0197296	0.00873533	0.173078	0.327166	0.213264	0.0182888	0.0220357	0.0438842	0.00532825	0.0190396	0.061127
AC008592.5	0.0161926	0.00173311	0.00287753	0.0363075	0.20259	0.125825	0.00401639	0.00116142	0.00165212	0	0.000473351	0.045525
AC008592.7	0.00175903	0.00258874	0	0.0569437	0.106264	0.0175414	0.0015998	0.0124905	0.0108581	0.0188764	0.0158377	0.0167385
AC008592.8	0.0685378	0	0	0.105653	0.10968	0	0	0.10815	0	0.0272403	0	0
AC008598.1	0	0	0	0.185232	0	0	0	0	0	0	0	0
AC008622.1	0	0.050387	0	0.131946	0.47941	0	0	0	0	0	0	0.101812
AC008623.1	0	0	0	0	1.87484	0	0	0.205409	0	0.206951	0	0
AC008625.1	0	0	0	0	0	0	0	0	0	0	0	0
AC008626.1	0	0	0	0	0.11582	0	0	0	0	0	0	0
AC008641.1	0	0	0	0	0.18217	0	0	0	0	0	0	0
AC008671.1	0	0	0	0	0	0	0	0	0	0	0	0
AC008674.1	0	0	0	0	0	0	0	0	0	0	0	0
AC008686.1	0.0241536	0.0284372	0.0145277	1.45068	4.18637	0.35468	0	0.0278521	0.0229377	0.0383994	0.045406	1.14036
AC008691.1	0	0.00172028	0	0.0247765	0.116912	0.0083262	0	0.00230563	0.00327977	0	0	0
AC008694.2	0	0	0	2.31232	4.92975	0	0	0.0635423	0	0	0.0129488	0.095797
AC008694.3	0.00257417	0.00454604	0	0.591257	1.84343	0.15402	0.00936459	0	0	0	0.00662197	0.088795
AC008697.1	0.0104737	0.0361432	0.0225918	1.62959	3.39235	1.99631	0.00229929	0.0011398	0.00202671	0.00775138	0.00487768	0.00386634
AC008703.1	0	0.00498154	0	0.00244593	0.151502	0.0663047	0	0.00333829	0	0.00336334	0	0.0327135
AC008703.2	0	0	0	0	0	0	0	0	0	0	0	0
AC008737.1	0	0	0	0	0	3.17907	0	0	0	0	0	0
AC008740.1	0.343947	0.101236	0.67234	7.42288	1.23842	10.7797	0	1.22115	0	0.410104	0.110599	2.8638
AC008746.10	0	0	0	0	0	0	0	0.0626673	0	0	0	0
AC008746.12	0.0426025	0.426342	0	0	1.05673	0	0	0.252093	0.0717207	0.253985	0	0.0253372
AC008746.3	0.0556097	0.428295	0.0452936	3.23252	4.34944	0.488532	0	0.296155	0.754146	0.346265	0.00447044	0.0165365
AC008746.5	0.601907	0.506181	0	0	0.550411	0	0	1.22115	0	0.136701	0	0
AC008746.9	0	0	0	1.543	1.99012	0	0	0	0	0	0	0
AC008752.1	0.430922	0.887853	0	0	2.06879	0	0	0.509982	0.725451	0	0	0
AC008753.1	0	0	0	86.2637	29.5563	197.925	0	0	0	0	0	0
AC008753.3	5.2143	2.68098	17.6761	69.1881	36.018	5.45368	0.360174	5.15549	16.9638	12.0148	26.2967	42.6307
AC008753.4	0	0	0	0	0.73637	0	0	0	0.108724	0	0	0
AC008753.6	0.0412916	0.0296245	0.0327909	0.378931	0.666976	0.272061	0.00352067	0.08959	0.00868923	0.00615424	0.00497913	0.030697
AC008756.1	0	0	0	0	0	0	0	0	0	0	0	0
AC008759.1	0.111495	0.0164085	0	0.569331	0.512967	0.397089	0	0.263901	0.0469251	0.177254	0	0.099465
AC008780.1	0	0	0	0	0	0	0	0	0	0	0	0
AC008781.1	0	1.19654	0	0	2.5299	0	0	0.356373	0	0	0	0
AC008781.7	18.68	20.9958	5.64535	12.48	15.7312	6.95739	1.42421	33.5659	13.3379	12.494	3.62496	11.9443
AC008798.1	0	0	0	0	0	0	0	0	0	0	0	0
AC008810.1	0	0.0882779	0	2.27317	0.479958	0.427267	0	0	0	0	0	0
AC008834.1	0.00125077	0.000294519	0	0.457155	0.161128	0.886648	0.354916	0.000394733	0.00196528	0.000397695	0.000884834	0.011307
AC008834.2	0	0.252223	0	13.7876	26.9977	0	0	0	0	0	0	0
AC008836.1	0	0	0	0	0	0	0	0	0	0	0	0
AC008850.3	0.338512	0.161909	0	0.896892	0.609428	0.120561	0	0.400618	0.18996	0.117724	0.0272129	0.352319
AC008865.1	0	0	0	0	0	0	0	0	0	0	0	0
AC008869.1	0	0	0	11.194	0.675617	0	0	0	0	0	0	0
AC008869.2	0	0	0	0	0.294092	0	0	0	0	0	0	0
AC008906.1	0	0	0	0	0	0	0	0	0	0	0	0
AC008914.1	0	0	0	3.11626	3.38206	0	0	0	0	0	0	0
AC008937.2	2.00392	1.29302	1.00931	2.52048	3.24777	2.77791	0.00846109	2.68793	1.44611	1.80145	0.622838	0.287714
AC008937.3	0.270446	0.153002	0.219704	0.0203037	0.494617	0.520374	0	0.175966	0.0748967	0.0767776	0.0547763	0.0208888
AC008938.1	0	0	0	1.44481	4.04965	0	0	0	0	0	0	0
AC008940.1	0	0	0.121736	0.115201	0.239182	0	0	0.00982689	0.0139788	0.0297019	0	0
AC008949.1	7.68241	13.3864	0	0	0.24588	0	0	8.24331	0	1.22135	0.691697	1.46208
AC008967.1	0	0	0	1.34401	0.348807	0	0	0	0	0	0	0
AC008982.2	0.170189	0.658363	0.047526	0.449747	0.466886	0.41563	0	0.997474	1.30976	1.10159	0.125087	0.260273
AC008984.5	0	0	0.206437	4.49723	40.7711	92.374	0	0	0	0	0.0169793	0
AC008984.6	0	0.0034887	0.0231695	0.936409	1.03374	1.28329	0.0377293	0	0	0	0.0076227	0.803613
AC008984.7	0.0307369	0.00258485	0	2.07465	1.2578	4.50387	0	0.00346439	0.0542092	0.00349038	0.00282392	0.391721
AC008985.1	0.0502325	0.226708	0	0.63884	0.823957	0.715611	0.0456853	0.105686	0.263093	0.292818	0.00269212	0.0199167
AC008991.1	0	0	0	0.00957145	0.322927	0	0	0	0	0	0	0
AC008992.1	0	0	0	0.0435676	0.209179	0.0201313	0	0	0	0	0	0.0168087
AC009005.2	0.0971442	1.2559	0.555079	0.414696	1.95817	0.553565	0.00679619	0.518825	1.08608	0.873177	0.278735	1.45327
AC009009.1	0	0	0	0	0	0	0	0	0	0	0	0
AC009014.3	0.944564	0.0529562	0	0.780042	0.224935	8.84267	0	0.159694	0.0504813	0.143016	0.00723173	0.0133754
AC009022.1	0.0499869	0.500242	2.24741	2.73551	6.07947	20.6513	0	2.32688	2.07576	0.635752	0.321475	1.78374
AC009035.1	0	0	0	0	0	0	0	0	0	0	0	0
AC009060.1	0	0.404945	0	0.662757	3.44007	0.489986	1.25125	0	0	0	0.110599	0.204557
AC009060.2	0.295198	0.202738	0.0961746	0.189608	5.86563	0.14018	0	0.31054	0.496962	0.0391088	0	0
AC009065.1	0.997079	0.117391	0	9.3759	13.7222	0	0	2.83203	3.35714	2.69476	0	0
AC009065.2	0	0	0	0.135029	0	0	0	0	0	0	0	0
AC009065.3	1.56209	25.196	0	32.5082	0	0	0	9.61316	4.55825	9.68529	0	0
AC009065.4	4.56974	11.2758	4.24076	3.89659	3.64598	2.01073	0.0752769	8.72486	7.16996	7.34807	1.80003	2.9121
AC009080.1	0	0	0	0	0	0	0	0	0	0	0	0
AC009081.1	0.217966	0	0	0	0	0	0	0	0	0	0	0
AC009084.1	0	0	0	0	0	0	0	0	0	0.175299	0	0.524629
AC009095.4	0	0.0874781	0	0.171806	0.271777	0	0	0.108869	0.131041	0.219372	0	0
AC009108.1	0	0	0	0	0	0	0	0	0	0	0	0
AC009108.2	117.061	32.879	51.2248	224.535	92.2879	0.544984	0	134.765	65.0463	55.4966	30.5073	162.22
AC009110.1	0	0	0	0	0.0144357	0.0514037	0.0164083	0	0	0	0	0
AC009120.10	0.227658	0.34801	0.0574222	1.37264	2.61779	0.0836959	0	0.12747	0.0453318	0.00583759	0.00826514	0.0611468
AC009120.11	0.128391	0.196509	0.10039	0.00989596	0.462289	0	0	0.0405191	0	0	0.00412853	0.0305435
AC009120.3	0.191766	0.324551	0	0.88684	0.613757	1.22935	0	0.340423	0.0538058	0.114326	0.0462479	0.11405
AC009120.4	0.0445039	0.0277447	0.0049841	0.326525	0.693949	0.455468	0.00344321	0.0212139	0.0124002	0.00896685	0.0071553	0.04733
AC009120.5	0.236557	0.955576	0.38269	0.82363	0.482987	1.97551	0.0890248	0.5213	0.650002	0.414982	0.0734439	0.116432
AC009120.6	3.55549	7.26095	1.24284	1.96976	1.60161	1.09751	0.0321559	2.94713	4.27027	3.64523	0.26548	1.44316
AC009120.8	5.6348	2.21137	0.293728	20.9338	181.337	13.4859	0	4.0308	1.01185	1.64233	1.46161	1.16175
AC009120.9	0	0.0141471	0	0	0.0384582	0	0	0	0	0	0	0
AC009121.1	0	0	0	0	2.14267	0	0	0.633835	0.300544	0	0	0
AC009121.2	0	0.848826	0	0	0	35.6056	0	0	3.77607	0	0	0
AC009127.1	0	0	0	0	0	0	0	0	0	0.442587	0	0
AC009133.12	50.4381	146.436	23.9888	28.8309	23.8455	22.5156	8.53561	92.9297	61.4868	69.9283	10.1123	51.7347
AC009133.15	63.0696	119.696	31.0736	13.5604	9.23929	9.67137	1.19903	96.5919	121.415	120.264	5.82786	30.6062
AC009133.17	0	0.00722879	0	0.212959	1.4984	0.0174938	0	0.00484424	0.0206729	0.0146418	0	0.0219097
AC009133.21	9.22218	88.8877	3.5924	24.312	16.5761	5.52173	0	34.4824	22.0131	22.7624	3.20185	25.1186
AC009134.1	0.00256712	1.58978	0	3.58729	5.32411	0.0146284	0	0.0364572	0.391835	0.322414	0.000825479	1.10537
AC009158.1	0.000579178	0.00102284	0	0.113835	0.277127	0.0478555	0	0.00137088	0.0130005	0.000460388	0.000372479	0.024112
AC009159.1	0	0	0	0	0	0	0	0	0	0	0	0
AC009161.1	0	0	0	0	0	0	0	0	0	0	0	0
AC009166.5	0	0	0	0	0	0	0	0.0254552	0	0	0	0
AC009166.7	0	0.0155803	0	0	0.158828	0.0377045	0	0	0.0148522	0.0105192	0.00212766	0
AC009196.1	0	0	0	0	0	0	0	0	0	0	0	0
AC009227.2	1.38595	0.0526535	0.0509254	0.511366	1.82047	0.091546	0	0.994141	0.0272893	0.0310627	0.0742775	0.87902
AC009227.3	0	0	0	0	0.451206	0	0	0	0	0	0	0
AC009228.1	1.8204	1.88036	0.569972	1.95179	1.16231	0.755921	0	1.79065	1.70109	0.99392	0.0549043	0.06874
AC009229.5	0.00206968	0.00517806	0.0171945	0.346965	0.816839	0.112042	0.00658815	0.0073482	0.0156793	0.00945982	0.0475849	0.0947802
AC009229.6	0.0564432	0.00874385	0	0.16486	0.399331	0.00846409	0	0.0140629	0	0.0047228	0	0.00706711
AC009234.1	0.309836	1.21595	0.403774	0.0597029	0.33055	1.83913	0	0.794476	0.173868	0.451529	0.531363	0.0307118
AC009236.2	0.0450603	0	0	0	0.162246	0.0641928	0	0	0	0	0	0
AC009237.10	1.4592	6.89396	0.731388	97.0417	203.186	82.0848	0.238199	6.84862	0.293945	0.178448	0.336875	3.82738
AC009237.11	0	0.232923	0	0	1.42468	0	0	0.546313	0	0	0	0
AC009237.13	0	0	0.30792	12.4448	87.2193	0	0	0	0	0.125214	0	8.24417
AC009237.14	0	0	0	0.504737	12.3133	0	0	0	0	0.0650674	0	0
AC009237.16	0	0	0	0.499646	1.0806	1.53915	0	0	0	0	0	0
AC009237.17	0	0	0	0	0	0	0	0	0	0	0	0
AC009237.2	0	0	0	0.0403578	0.0628437	0	0	0	0	0	0	0
AC009237.4	0	0.0832811	0	9.5412	64.2397	0.403082	0	0	0	0	0.0454917	0
AC009237.5	0.110265	0	0	17.1111	112.52	47.4392	0.233995	0	0.288758	0.0292166	0.10637	3.75984
AC009237.6	0	0	0	0.222866	0.25119	0	0	0	0	0	0	0
AC009237.8	0.34777	1.5784	0.550079	1.27887	2.43216	1.39931	0	1.57299	0.524388	0.354521	0.0392681	0.258934
AC009238.6	2.0283	13.0685	0.740693	32.2806	24.0586	0.889082	0	4.1502	3.15196	2.78165	0.0358362	0
AC009238.7	0	0	0	0	0	0	0	0	0	0	0	0
AC009238.8	0	0	0	1.62796	0.506998	0	0	0	0	0	0	0
AC009245.3	4.26222	5.53017	16.3659	21.9739	26.9524	22.6769	0.177998	6.48541	21.1113	17.0439	24.5511	19.2187
AC009260.1	0	0	0	0	1.51247	0	0	0	0	0	0	0
AC009262.2	0.0192183	0.000942778	0.00156532	0.0567827	0.189334	0.108373	0	0.00126357	0.00359487	0	0.016222	0.0566729
AC009263.2	0.0199204	0.0351798	0	0.452943	0.757107	0.0283785	0	0.0157168	0.0223572	0.0316694	0.0192167	0
AC009264.1	0.0184979	0.0078669	0.0551982	0.489383	0.778164	0.217592	0.00436035	0.944616	0.0051266	0.00222059	0.0133408	0.101392
AC009274.6	2.88776	15.0908	1.38647	2.57723	14.6339	2.30955	0	5.59602	2.21753	4.14796	0.390983	0.120523
AC009276.4	0.0194906	0.0057368	0.0952496	0.142716	0.378184	0.138831	0	0.0576663	0.0328122	0.0116198	0.00940106	0.0405711
AC009297.1	0	0	0	0	0	0	0	0	0	0	0	0
AC009299.1	0	0	0	0	0	0	0	0	0	0	0	0
AC009299.2	3.16557	3.62595	2.09352	0.847434	1.35993	0.330996	0.132369	2.84777	0.749822	1.23411	2.08729	2.70761
AC009299.3	0.0434719	0.0230317	0	0.0268054	0.0730456	0.012386	0	0.116615	0.0195158	0.0483781	0.00139788	0
AC009299.4	0	0	0	0.362714	2.19646	2.68159	0	0.0825075	0	0	0	0.0621945
AC009299.5	3.41153	1.38204	29.6869	1.01787	99.0031	22.0532	0.066725	2.4022	3.623	2.33275	0.778522	13.5264
AC009302.2	1.92257	2.77283	13.2477	76.9454	267.208	19.0353	7.86842	7.43266	17.1541	41.7595	10.5097	20.9818
AC009302.4	0	0	0	10.7592	16.8496	0.22727	0	0	0	0.0634062	0.0256496	0
AC009303.1	0.777941	1.55279	0.379715	2.70904	1.23336	0.419121	0.0034304	1.44877	0.814896	0.74506	0.146656	0.400046
AC009303.2	0	0.029426	0	0	0.159986	0.0356056	0	0	0.0280508	0.00993363	0	0
AC009303.3	0	0	0	0	0	0	0	0.0386653	0.0550015	0	0	0
AC009305.1	0	0.00983489	0	0.0257542	0.207201	0	0	0.019772	0	0	0	0
AC009305.2	0	0	0	0	0	0	0	0	0	0	0	0
AC009310.1	0	0	0	0	0.232796	0	0	0	0	0	0	0
AC009312.1	0.0164882	0.00165715	0.00314447	0.131115	0.312124	0.153538	0.000731496	0.0101532	0.00180538	0.0137458	0.00375015	0.0353977
AC009313.1	0.018161	0.00310381	0.000572593	0.0582494	0.206017	0.0392255	0.000532808	0.00693322	0.00394501	0.00442398	0.00706431	0.0101042
AC009313.2	0	0	0	0.997448	1.44501	0.220127	0	0	0	0	0.0434761	0
AC009336.1	0	0	0	0	1.95635	0	0	0.21434	0	0	0	0
AC009362.2	2.44702	1.14153	3.97111	28.2201	9.30954	2.7625	0	1.93065	4.97452	2.16534	3.69676	42.5066
AC009365.4	0.0112719	0	0	0	0	0	0	0	0	0	0	0
AC009403.2	1.49464	1.60511	1.15617	3.43012	1.1478	0.808004	0.11792	1.85614	2.60073	1.66569	0.142109	0.736334
AC009404.2	0.0388399	0.031438	0	0.0542599	0.359332	0	0.008831	0.0191524	0.0163466	0.0752548	0	0.0317617
AC009406.1	0.826989	0.162276	4.31089	10.1987	22.7186	71.473	0	0.869969	1.23753	0	0.0886419	3.60683
AC009406.2	0.826989	0.486827	4.31089	10.1987	31.7619	71.473	0	0.869969	1.23753	0	0.0886419	3.60683
AC009410.1	0.000438875	0.000344472	0.00428952	3.37944	0.459671	9.81388	0.102182	0.0858732	0.000328374	0.00325604	0.0421491	0.414491
AC009411.1	0	0	0	0.0752708	0.435155	0	0	0	0	0	0.00108284	0
AC009411.2	0	0	0	0.185554	0.1718	0.0370763	0	0	0.0146047	0	0	0
AC009413.2	1.45639	2.10186	3.21426	29.9825	17.2165	18.8737	19.9964	2.81704	7.38178	2.0166	8.88285	26.5437
AC009414.1	0.0846279	0	0	2.21777	5.99271	0	0.0384836	0.267079	0.37992	0	0	0
AC009473.1	0.0437458	0.0772561	0	0	0.0350028	0	0	0.069029	0	0	0	0.104069
AC009474.1	0	0	0	1.33226	7.67819	0.283034	0	0	0	0	0	0
AC009474.2	0	0	2.6943	16.5728	108.299	3.92709	0	0.652477	1.23753	0.657373	1.50691	0.327893
AC009477.7	0	0	0	0	0.414711	1.47673	0	0	0	0	0	0
AC009478.1	0.00170773	0.00118807	0.0024278	0.0525307	0.166827	0.0433485	0.000988361	0.000734923	0.00365901	0.00172769	0.000499213	0.0230829
AC009478.2	0	0	0	0	0	0	0	0	0	0	0	0
AC009480.1	0	0	0	0	0	0	0	0	0	0.323923	0	0
AC009480.3	16.8948	45.1258	6.69787	6.72836	2.60242	1.20154	0.00958844	14.9101	5.1057	6.33562	7.32437	6.27645
AC009480.4	0	0	0	0	0.277754	0	0	0	0	0	0	0.206451
AC009487.4	0.0203973	0	0	0.50309	5.2879	0	0	0	0	0	0	0
AC009487.5	0.00393804	0	0	1.0138	1.1186	0.0673215	0	0.00621406	0	0.0313035	0	0
AC009487.6	3.30877	2.80358	2.12195	22.5607	43.4283	21.094	1.63459	3.36292	2.26388	2.84421	1.65957	1.3108
AC009491.1	0	0	0	0.00246969	0.000427301	0.00304313	0	0.000842681	0	0	0	0.00571695
AC009491.2	0	0	0	0.00389558	0.000933238	0.00221543	0	0.00061348	0	0	0	0.00462444
AC009494.3	0	0	0	0.381049	0	0	0	0	0	0	0	0
AC009495.1	0	0	0	0	0	0	0	0	0	0	0	0
AC009495.2	0.00370945	0.00800674	0	0.0600416	0.163244	0.00704597	0	0	0.00138774	0.00589727	0.00238561	0.00588305
AC009495.3	0	0.014589	0	0.00477544	0.0768401	0.00882638	0	0	0	0.0172373	0	0.0036848
AC009495.4	0.00878076	0.00710738	0.00143037	0.0814971	0.255858	0.13343	0.0079859	0.00202062	0.00574867	0.00872477	0.000705882	0.0261111
AC009498.1	0	0	0	0.00632856	0.0832166	0.0623839	0	0	0	0.00435113	0	0.0130219
AC009499.1	0	0	0	0	0	0	0	0	0	0	0	0
AC009500.2	0	0	0	0	0.154361	0	0	0	0	0	0	0
AC009501.4	0.997037	4.05706	1.85581	4.2833	1.99919	2.34277	0.187859	3.70755	4.06585	2.91757	0.214589	1.68206
AC009502.1	0.146828	0.0288113	0.0956724	4.41365	7.00983	0.418343	0	3.78425	0	0	0.031476	1.8047
AC009502.4	0.00427995	0.00104979	0.00418318	0.146249	0.474301	0.20324	0.00583877	0.154769	0.00560407	0.0082218	0.0150241	0.0666056
AC009505.2	3.65075	4.68697	0.857196	5.47166	6.65669	0.381345	0.0736771	3.0999	2.76317	1.38169	0.521558	2.44041
AC009505.4	0	0	0	0.163116	0.790215	0.0730871	0	0	0	0	0	0.0915364
AC009506.1	0.33567	0.253175	0	0.0161702	0.470021	0.298872	0	0.306217	0.0588642	0.250147	0.0101192	0
AC009506.2	8.74771	23.9349	4.27496	22.6698	73.565	0	7.22521	15.4585	4.68348	5.67636	2.25319	4.77787
AC009508.1	0	0	0	0.0820915	0.197071	0.132762	0	0	0	0	0.0149835	0
AC009517.2	0.493292	0.154874	1.54284	43.902	31.2604	0	0.119637	14.0889	0.738178	0.392117	2.16784	0.0782342
AC009518.2	0	0.0220695	0	12.4543	16.8735	0	0	0.0295789	0.168305	0	0.0602765	5.57419
AC009518.3	0	0	0	0	1.18567	0	0	0	0	0	0	0
AC009518.4	0.00109593	0.00580629	0.022137	0.262422	0.638087	0.379905	0.00033224	0.00172932	0.00573993	0.00319422	0.0048162	0.0525774
AC009518.8	1.04927	1.55412	0.75026	0.116955	0.259488	0.24301	0.0036079	1.23004	1.15425	1.05638	0.257357	1.39908
AC009531.2	0	0	0	0.107102	0.489209	0	0	0	0	0	0	0
AC009541.1	0	0	0	0.00542754	0.0112687	0.0802531	0	0	0	0	0	0.0502556
AC009542.2	1.1014	1.84475	1.21106	3.80878	7.27969	0.0420281	0.00298124	2.13236	1.31339	1.5673	0.0637707	0.239792
AC009677.1	0	0	0	0	0	0	0	0.178186	0	0	0	0
AC009695.1	0	0	0	0	0	0	0	0	0	0	0	0
AC009729.1	0	0	0	0	1.13914	0	0	0	0	0	0	0
AC009784.1	0	0	0	3.41783	0	0	0	0	0	0	0	0
AC009784.3	0.00212207	0.000704682	0.0038291	0.0784261	0.259265	0.113948	0.000791786	0.00115911	0.00378622	0.000865043	0.000822345	0.0383152
AC009784.4	0.0815004	0	0	6.97278	8.80358	0	0	0	0	0	0	0
AC009800.1	0	0	0	0	0	0	0	0	0	0	0	0
AC009831.1	0	0	0	0	1.76455	0	0	0	0	0	0	0
AC009835.1	0.462842	0	0	0	0.185169	0	0	0	0	0	0	0
AC009878.2	0.000362553	0.00149398	0.00141742	0.0706994	0.171735	0.0774739	0	0.000572093	0.000813805	0.000576386	0.000932657	0.00474371
AC009892.10	2.06308	0.549823	0.196444	21.3783	68.4378	34.4603	0.193547	1.02608	1.15441	1.40499	0.00760347	0.00703145
AC009892.2	0	0	0.127674	97.9652	65.9525	0	0	0.0515313	0	0.103836	0	0
AC009892.5	0	0	0.0722732	48.5023	31.8611	0	0	0.0291706	0	0	0.0237777	0
AC009892.9	0	0	0	0	0	0	0	0	0	0	0	0
AC009941.1	0	0	0	0	1.97785	0	0	0	0	0	0	0
AC009945.4	1.25806	0.814645	2.45923	0.0969672	15.2504	0	0	0.645178	1.83554	0.200006	0.667491	0.224464
AC009947.2	0	0	0	0	0	0	0	0	0	0	0	0
AC009947.5	0	0	0	0	0	0	0	0	0	0	0	0
AC009948.5	3.35994	6.30455	1.70223	2.18163	1.76928	0.609106	0.874285	5.1967	2.02343	2.7909	3.04556	1.31466
AC009948.7	9.28053	14.8729	7.34906	218.748	316.571	5.84272	0	10.5165	9.56008	4.36773	4.53976	84.934
AC009950.2	0.369199	0.335297	0.0838867	1.27987	3.91072	0.216245	0.00838639	0.465336	0.106277	0.109102	0.0832517	0.0451385
AC009955.8	0	0	0	0.0176735	0.238511	0	0	0.0180911	0	0	0	0
AC009960.1	0	0	0	0	0	0	0	0	0.17139	0.0606943	0.0245525	0.0454109
AC009960.2	0	0	0	0	0.0443093	0	0	0.0436912	0	0	0	0
AC009960.3	0	0	0	0.0202923	0.210656	0	0	0.186946	0	0	0	0.093947
AC009960.4	0.055789	0	0	0.0430003	0.089278	0	0	0	0	0	0	0
AC009960.5	0	0	0	0.028164	0.175423	0	0	0.0576588	0	0	0	0.0869269
AC009960.6	0	0	0	0	0	0	0	0	0	0	0	0
AC009960.7	0.108983	0	0	0	0.261605	0	0	0	0.0611572	0.0866305	0	0
AC009961.2	0.64518	1.26258	0.136344	8.65542	5.76229	0.248411	0	0.908005	0.371836	0.194052	0.0448569	3.2771
AC009961.3	0.0485159	0.0695489	0.00878128	0.428305	0.477695	0.195827	0.000408556	0.0673409	0.0191585	0.0235676	0.0171897	0.103127
AC009961.5	0.0105547	0.0124265	0	0	0.667172	0.240578	0	0.0166548	0.0947661	0	0	0
AC009963.3	0.135834	0.239886	16.4626	4.18786	106.512	0.774035	0	0	0	0	0	0
AC009963.4	0.134857	0	0	43.3443	19.5307	0.192117	0	0.372397	0.0756765	0.160796	0.0650466	0
AC009963.5	2.43299	2.73427	20.9695	28.6405	49.8187	16.0698	0.704057	2.26859	11.2327	8.26337	12.162	11.9705
AC009963.6	0.231421	0.113526	1.13094	66.384	22.7141	5.60459	0	0.152155	0.303018	0.49055	0.843375	1.69749
AC009965.1	0	0	0	0	0.135694	0	0	0	0	0	0	0
AC009965.2	0	0.00227603	0	0.0946171	0.303176	0.148716	0	0	0	0.00153668	0	0.0137968
AC009967.3	0.0472764	0.222643	0	3.58925	2.81817	0.0673498	0.0214984	0.2611	0.318357	0.26306	0	0.506105
AC009969.1	1.3078	3.01531	0.852152	111.805	273.203	79.4916	0	2.9235	3.4248	2.94544	5.25667	28.5191
AC009970.1	0.06133	0.0206305	0	0.00337651	0.150723	0	0	0.190096	0.240913	0.174111	0	0
AC009973.1	0	0	0	0.833545	4.61498	2.05417	0	0	0	0	0	0
AC009974.11	0.240836	0.543467	5.41399	121.401	221.094	9.14919	12.0469	0.285022	1.98217	0.733855	3.61401	3.19889
AC009977.1	0	0	1.26354	0.581246	0.689595	0	0.0979784	0	0.241817	0	0.0346417	0.384427
AC009987.1	0.260348	0	0	0	0	0	0	0	0	0	0	0
AC010082.2	0	0	0	0	0.125213	0.0636952	0	0	0	0.0355407	0	0
AC010084.1	0.0020559	0	0.00459295	0.00339561	0.0159801	0.00334723	0	0.0129765	0.00296664	0.00607	0.0011333	0.0195634
AC010086.1	0	0	0.0672516	0.00189409	0.00589881	0.00700163	0	0	0	0	0	0
AC010086.2	0	0	0	0	0	0	0	0	0	0	0	0
AC010086.5	0	0	0	0	0	0	0	0	0	0	0	0
AC010091.1	0.00150469	0.00177155	0	0.209048	0.324469	0.0696664	0.00376333	0.00771661	0.00337751	0.000598039	0.000725771	0.0111862
AC010092.1	0	1.28311	0	30.7442	38.5432	0	0	0	0	0.519783	0	0
AC010095.5	6.58723	6.9616	2.83893	12.6171	15.0983	0.177338	0	9.13395	3.29484	3.78489	3.84275	0.0370173
AC010095.6	0.260348	0.459781	3.05354	25.8862	0.624946	28.5587	0	0.410819	2.92196	0.620852	26.7058	13.1613
AC010095.7	0.733376	0.2763	0.688123	45.8767	71.8482	7.27157	0	0.162013	0.362158	0.163229	0.462214	2.72167
AC010096.1	0	0	0	0.0511104	0.168948	0.15413	0	0	0	0	0.00224452	0
AC010096.2	0	0	0	0.0194065	0.167883	0.0239124	0	0	0	0	0	0
AC010103.1	0	0	0	0	0	0	0	0	0	0	0	0
AC010105.1	0.000629199	0	0	0.0688652	0.210944	0.103081	0	0	0	0	0.000202324	0.0572537
AC010127.3	1.9061	0.148193	0.249933	2.74857	4.55937	0.777431	0.0650473	0.284249	2.99438	3.39985	0.165224	0.417531
AC010132.10	0	0.00149451	0	0.0596827	0.0873494	0.00723348	0.00115448	0.00200304	0	0.00100904	0.00734731	0.0015099
AC010132.11	3.05445	7.71775	1.90846	1.41901	7.42123	0.0794768	0	5.10589	1.31488	2.78275	1.03152	2.98617
AC010136.2	0.0660371	0.196751	0.0474201	0.873597	1.68437	1.08284	0.0012257	0.131849	0.0544519	0.0857025	0.0546038	0.0929766
AC010139.1	0	0	0	1.17944	0	0	0	0	0	0	0	0
AC010141.1	0	0	0	0.00811691	0	0	0	0	0	0	0.562129	0
AC010141.4	0	0	0	0	0	0	0	0	0	0	0	0
AC010141.6	0	0	0	0	0	0	0	0	0	0	0	0
AC010141.8	0	0	0	0	0	0	0	0	0	0	0	0
AC010145.4	0.00028472	0.00201128	0.0990685	0.558068	0.499144	0.725232	0.0129473	0	0	0.000452647	0.00448615	0.0579119
AC010146.1	0.0225573	0.132789	0	0.173864	0.577567	0	0	0	0.101266	0.0358615	0.101549	0
AC010146.2	0	0	0	0	0	0	0	0	0	0	0	0
AC010148.1	0.000711209	0.0753606	0.019927	0.273175	0.476498	0.5532	0.00301853	0.00205747	0.0380479	0.0167717	0.00121971	0.0349664
AC010149.4	0.311088	0.122767	0.261499	1.87517	4.43274	0.313728	0.0146342	0.409484	0.172446	0.140445	0.385015	0.737058
AC010150.1	7.07572	9.05023	0.941409	11.9068	24.9287	0	0	4.93957	3.45091	1.56072	0.178685	0.132194
AC010150.2	0	0	0	0	0	0	0	0	0	0	0	0
AC010153.3	0	0.0455354	0	0	0	0	0	0	0	0	0	0
AC010154.2	0	0	0	0	0	0	0	0	0	0	0	0
AC010168.1	511.676	26.7878	150.613	266.244	279.493	1.47334	0	142.081	168.885	84.6756	89.9159	545.424
AC010184.1	11.37	40.7019	8.10941	9.77024	0.983521	2.18887	0	32.6702	28.4531	28.4574	11.6106	0
AC010196.1	0	0	0	0	0.50843	0	0	0	0	0	0	0
AC010203.1	11.7439	53.1795	15.8931	122.374	179.442	0	0	48.6449	15.4617	8.61713	0.363111	0.537271
AC010207.1	0	0	0	0	0	0	0	0	0	0	0	0
AC010209.1	0	0	0	0	0	0	0	0	0	0	0	0
AC010226.4	5.42412	2.72977	3.18108	0.46444	0.172538	0.68903	0.00824782	5.48871	1.95984	2.05609	3.27806	3.57769
AC010235.1	0	0	0	0	0	0	0	0	0	0	0	0
AC010240.2	0.18577	0.156226	0	2.20915	0.368066	0	0	0.188445	0.268064	0.0703183	0.019912	0.0315669
AC010240.3	3.10376	2.01943	4.94954	96.4151	84.2084	0.232716	0	1.44995	2.47507	1.49329	1.44453	3.49753
AC010243.1	0	0.118335	0	0	0	0	0	0.1586	0	0.15979	0	0
AC010287.1	0.125176	0.294751	0	0.168843	0.0500791	0	0	0.320974	0.561952	0.124378	0	0.260563
AC010295.1	0	0	0	0	0	0	0	0	0	0	0	0
AC010297.1	0.168875	0	0	0	0	0	0	0	0	0	0	0
AC010311.1	0	0	0	1.33075	0	2.81097	0	0.389197	0	0.196058	0.0793112	0
AC010319.1	0	0	0	0	0	0	0	0	0	0	0	0
AC010323.1	0	0	0	0.16607	0.517196	0	0	0	0	0	0	0.256284
AC010329.1	0	0.262732	0	1.03201	2.49978	0	0	0.176065	0	0	0.143515	1.06175
AC010331.1	0	0	0	0	3.25273	0	0	0	0	0	0	0
AC010364.1	0	0	0	0	0.686963	0	0	0	0	0	0	0
AC010368.1	0	0	2.41599	0	0	0	0	0	0	0	0	0
AC010376.1	0	0	0	0	0	0	0	0	0	0	0	0
AC010423.1	0.00116897	0.00286727	0.00685526	0.0307844	0.14264	0.12934	0.00177193	0.00353547	0.00306126	0.00263278	0.00325775	0.00486661
AC010455.1	0	0	0	0	0.270247	0	0	0	0	0	0	0
AC010458.1	0	0	0	0.168001	0	0	0	0	0	0	0	0
AC010468.1	3.41863	2.91739	11.078	30.8415	18.7805	9.28274	0.688607	5.847	7.87962	6.20092	20.4143	87.4676
AC010468.2	0.0919521	0.0154657	0	0.0337494	0.21722	0.162184	0	0.0138187	0	0.0069612	0.002816	0.0937494
AC010468.3	0.0206217	0	0	0	0.0825011	0	0	0	0	0	0	0
AC010480.1	0	0	0	0	0	0	0	1.15996	0	0.146083	0	0
AC010492.2	0.111388	0.992939	1.15091	9.10059	21.5686	21.1276	0	0.150657	1.53589	0.923372	2.29235	2.04418
AC010492.4	0.0153397	0	0	0.662106	2.98256	0	0	0.036308	0.0172161	0.0121935	0	0.0182461
AC010492.5	0.0360136	0.116602	0.774386	8.34132	14.9987	1.18001	0	0.28414	0.161676	0.229017	0.22582	0.471209
AC010504.2	4.17725	6.15958	2.29658	8.81626	9.05999	9.73302	0.00462555	5.4546	4.77386	5.54539	0.640543	2.86347
AC010518.2	0	0.374059	0.62106	5.14255	387.932	30.7777	0	2.75736	6.06182	1.5153	0.306491	0.755822
AC010518.3	0	0	0	7.08775	19.0078	0	0	0	0	0	0	0
AC010522.1	14.0883	50.2115	18.5517	57.0655	70.6542	0	0	45.3916	32.6818	46.8567	7.69568	31.8325
AC010524.2	0.0164456	0.0381549	0.0529489	0.712078	0.830552	0.168133	0.00263946	0.0190812	0.0781721	0.0461386	0.0454166	0.105863
AC010524.4	1.78414	34.4068	1.17763	14.7249	35.309	1.08929	0.0210732	3.08038	2.84755	2.2102	0.976047	0.372072
AC010525.1	0	0.152203	0	0	0.310318	0	0	0	0	0	0	0
AC010525.4	0.0850117	0.0500442	0	0.950102	0.646202	1.45329	0	0.0670724	0	0.0337879	0	0
AC010525.5	0.192257	1.75424	0	17.4859	20.0752	3.28667	0	1.2135	0	0.6113	0.185466	0
AC010528.1	0	0	0	0	0	0	0	0	0	0	0	0
AC010543.1	0	0	0	0	0	0	0	0	0	0	0	0
AC010546.1	0	0	0	0	0	0	0	0	0	0	0	0
AC010608.1	0	0	0	0	0	0	0	0	0	0	0	0
AC010609.1	0	0	0	0	0	0	0	0	0	0	0	0
AC010633.1	0	0	0	0.595798	0	0	0	0	0	0	0	0
AC010641.1	0.0709593	0	0	0	0	0	0	0.0093309	0	0	0	0
AC010642.2	0	0.172844	0	0.0119111	0.222569	0	0	0.0609624	0.138751	0.0491358	0.00993841	0
AC010649.1	0.024036	0.00884336	0.0939703	7.781	5.65426	12.0274	0.2268	0.0284459	0.0168601	0.0143296	0.0502384	0.843409
AC010655.1	0.0725851	0.0106822	0	0.321691	0.232313	0.0517022	0	0	0	0	0.0583509	0.0863378
AC010677.5	0	0.0803501	2.13452	25.8453	27.6675	56.2603	0	0.610245	1.99147	0.433994	2.41399	1.67767
AC010723.1	0	0	0	0	0	0	0	0	0	0	0	0.0174466
AC010723.2	0	0	0	0	0	0	0	0	0	0	0	0
AC010729.1	0.0505088	0.354011	0.00617085	0.493932	0.53675	2.45096	0.0172262	0.0734741	0.292294	0.220822	0.00710568	0.153952
AC010729.2	0	0	0	0.0482346	0.138663	0.0137156	0	0	0	0	0	0
AC010729.3	0.0479169	0.0789808	0.0187334	0.546605	0.0843485	0	0	0.0378054	0.279647	0.0533247	0	0
AC010731.2	1.18711	1.68383	0.132603	0.827847	0.307573	0	1.53208	0.263142	0.279154	0.08987	0.0563501	0
AC010731.3	0	0	0	0.0477623	0.483429	0	0	0.0122227	0	0	0	0
AC010731.4	0.0639764	0.0109845	0.0208433	1.04375	4.58791	0.767101	0	0.0273412	0	0.0233084	0.0368585	0.00951226
AC010731.6	0	0.0260869	0	0	0.230476	0	0	0	0	0.0704513	0	0
AC010733.5	12.6214	8.77826	5.48267	7.74649	23.1152	0	0	8.9622	2.6232	5.46226	1.20252	6.00511
AC010739.1	0	0	0	0	0	0	0	0	0	0	0	0
AC010740.1	0	0.0322653	0	0.0422459	4.51715	0	0	0	0	0	0.00881235	0
AC010744.1	0	0	0	0	0	0	0	0	0	0	0	0
AC010745.1	0	0	0	0.0321605	0.801266	0	0	0	0	0	0	0
AC010745.2	0	0	0	0.0198541	0.153108	0	0	0	0	0	0	0
AC010745.3	0	0	0	0	0.205462	0	0	0	0	0	0	0
AC010745.4	0	0	0	0	0.175748	0	0	0	0	0	0	0.0275014
AC010746.3	0	0	0.0271829	0.0107182	0.155773	0	0	0	0	0	0	0
AC010747.2	0	0	0	0.415543	0.431378	0	0	0	0	0.0659312	0	0
AC010754.1	1.42626	0.359829	0	0	1.46726	0	0	0.482265	1.60072	0.971768	0.0655179	0
AC010761.10	3.33007	29.31	14.279	0.413986	5.415	0	7.42502	12.6283	23.6302	18.4014	2.33161	7.92205
AC010761.13	0.0749531	0.108302	0	0.147055	0.414359	0.0776567	0	0.268802	0.367077	0.200406	0.0394394	0.0810496
AC010761.14	0.0388902	0.068681	0	0.929235	0.186706	0.664835	0	0.0306836	0.0436475	0	0	0.0462588
AC010761.6	1.4105	10.2773	1.12746	12.0942	23.4063	1.15876	0.00336257	3.49317	3.8964	3.28574	0.227077	0.213292
AC010761.8	675.686	1449.77	1443.65	611.64	33.2645	327.055	73.5857	1508.68	2265.88	2137.93	1165.65	1073.43
AC010761.9	1.58308	8.08014	1.33629	0.540764	2.34625	0.153767	0.0490832	3.74704	2.78623	3.08162	0.121479	0.0855921
AC010872.1	12.4412	9.77596	109.819	32.3638	13.9099	18.4358	0.0252567	11.9411	23.251	0.0882989	7.25104	2.44438
AC010874.1	0	0	0	0	0	0	0	0	0	0	0	0
AC010878.3	0.984699	0.706139	1.5399	8.95589	29.2238	3.87683	0	0.86166	1.06496	1.13852	0.990215	7.75169
AC010880.1	0	0	0.00467099	0.0567264	0.262129	0.0619548	0.00217322	0.00320498	0.00268182	0.00113966	7.68e-05	0.00369495
AC010883.5	1.96181	6.24205	0.939552	3.81049	3.1002	0.0419218	0.0981322	3.71091	1.83299	1.92201	0.277568	0.198349
AC010884.1	0.0760189	0.1122	0.0362527	0.368258	0.484696	0.370405	0.0103539	0.0615709	0.0632672	0.0849486	0.0592219	0.07011
AC010884.2	0	0	0	0	0	0	0	0	0	0	0	0
AC010886.2	0.0130673	0	0	0.0503594	0.397316	0.13031	0	0.0618591	0.0146658	0	0	0
AC010887.1	0	0	0	0	0	0	0	0.347988	0	0	0	0
AC010888.1	0	0	0	0	0	0	0	0	0	0	0	0
AC010890.1	0	0.0367918	0	0.070799	0.22731	0.0917346	0	0.0186783	0.00531399	0.00150548	0.0161387	0.00901106
AC010891.2	0	0	0.017453	0.794835	0.296473	0.55965	0	0	0	0	0	0.0849602
AC010894.3	0	0.199023	0	0.0579082	0.270518	0	0	0.0296382	0.0421605	0	0	0
AC010894.4	0.103851	0.733612	1.01503	4.52254	29.3326	7.39729	0	0.409681	0.116554	0.90806	0.267153	6.79402
AC010894.5	3.58106	1.53427	1.35724	8.14411	7.42735	12.1558	0.0122747	4.6995	1.17477	1.30647	0.86557	4.6288
AC010900.1	19.4445	27.6692	15.8602	0.754752	74.8816	0	0	26.0471	4.08202	7.33903	0.134947	5.3246
AC010900.2	0.0578552	0.493839	0.282736	1.64994	1.31933	0	0	0.228233	0	0.0689835	0	0
AC010904.1	0.119016	0.560495	0	7.33872	20.0935	0	0	0.375606	0.133575	1.22988	0.688874	0.283133
AC010907.2	0.132944	0.730432	0.346501	1.6395	23.0476	0	0	0.559413	0.0497354	0.581223	0	0
AC010907.5	0.0238943	0.00703298	0	0.0736679	0.621361	0.204239	0	0.0188521	0	0.00949678	0.00384171	0
AC010928.1	0	0	0	2.64295	4.38986	0	0	0	0	0	0	0
AC010930.1	0	0	0	0	0	0	0	0	0	0	0	0
AC010931.1	0	0	0	0	1.62148	0	0	0	0	0	0	0
AC010967.1	0	0	0	2.10278	5.21081	0	0	0.138868	0	0	0	0
AC010967.2	0.000600342	0.00164923	0.000391179	0.0352442	0.152674	0.0649987	0.000454998	0.00205251	0.000898372	0.00015907	0.000482613	0.0055937
AC010967.3	0	0.00460356	0	0.506317	0.0750873	0	0.00711233	0	0	0	0.0100587	0
AC010969.1	0	0.0153634	0	0.160926	0.422866	0	0	0.0102955	0.0146454	0	0.00839213	0.310432
AC010970.1	0	0	0	0	0	0	0	0	0	0	0	0
AC010970.2	12.943	2.93185	1.78454	1.00073	0.787269	8.26559	0.332109	16.9743	108.424	2.87043	0.485995	0.337829
AC010971.1	0	0.00134134	0	0.00936668	0.187788	0.151483	0	0	0	0	0	0.00451717
AC010974.1	0	0	0	0	0	0	0	0	0	0	0	0
AC010974.3	0.0318942	0.0307232	0	0.113976	0.136879	0.743505	0	0.018301	0	0	0	0
AC010975.1	0	0.00309573	0.0102799	0.0344533	0.138857	0.0599337	0	0	0	0	0	0.0187657
AC010975.2	0	0.072359	0	0.0631611	0.032784	0	0	0.0161634	0.206932	0.0488539	0	0
AC010976.2	5.44756	12.1861	3.14644	15.1892	3.78829	3.51487	1.29409	9.65498	4.49923	4.51818	1.75924	11.256
AC010980.2	0.00269985	0.0127147	0.00211105	0.0495269	0.259231	0.140002	0.0265189	0	0	0.00343378	0.000347265	0.00899192
AC010982.2	0	0	0	0	0.235274	0	0	0	0	0	0	0
AC010983.1	0.515366	0	0	0.0165777	0.110538	0	0	0.0254541	0	0.00263026	0	0
AC010987.5	0.00174043	0.000465703	0	0.0291465	0.225473	0.0847509	0.00230238	0.237058	0.00284121	0.0025154	0.00137369	0.00884537
AC010987.6	0	0	0.0062087	0.341753	0.567744	0.322163	0.00924368	0.436532	0.00712938	0	0.00265544	0.0528914
AC010999.1	0.513564	0.755804	0	0	0	0	0	0.810382	0.576386	1.63293	0	0
AC011073.1	0	0	0	0	2.99974	0	0	0	0	0	0	1.3378
AC011155.1	0.173566	0.102174	0	0	0	0	0	0	0	0.137967	0	0
AC011193.1	0	0	0	0	0	0	0	0	0	0	0	0
AC011196.3	0.0648619	0.165458	0	0	0.0951474	0	0	0.0852911	0.0727961	0.0687448	0	0
AC011225.1	0	0.299045	0.397209	11.5898	29.5503	1.15791	0	0	0	0.323045	0	0.12085
AC011233.2	0	0	0	0	0.105998	0	0	0	0	0	0	0
AC011239.1	0.0910061	0.0267865	0.0571811	0.123588	0.662294	0.475373	0	0.421409	0.0924109	0.138653	0.000348379	0.00902076
AC011239.2	0.012589	0	0	0	0.080584	0.179343	0	0.178785	0	0.0800561	0	0
AC011242.5	4.48393	1.90583	3.86044	11.0544	25.3216	0	0	2.57986	0.52686	1.33821	1.33774	0.134782
AC011242.6	4.51234	2.96054	1.90401	25.9851	36.1368	0.226547	0	3.82676	0.713911	0.916464	0.703119	3.78312
AC011243.1	0	0	0	0	0.130323	0.13649	0	0	0	0	0	0
AC011247.3	0.0967905	0.170934	0	0.273544	0.154892	0	0	0.610925	0.217261	0.333401	0	0
AC011284.3	0.695694	2.00218	0	0	0.927754	1.1012	0	0.823331	0.477152	0.675897	0.0124281	0.0919453
AC011286.1	0.00446695	0.00210366	0	0.061285	0.333829	0.124727	0	0	0	0	0	0.00212532
AC011288.2	0.00192813	0.000604133	0.00103345	0.0470291	0.153431	0.0734549	0.00325262	0.000785161	0.00157063	0.00106298	0.00112001	0.112231
AC011290.4	0.00364088	0.00589406	0	0.614574	0.565164	0.892129	0.104306	0.00215443	0.00510782	0.0021706	0.00585379	0.131004
AC011290.5	8.97396	17.9398	4.14065	13.3597	23.4731	0.519158	1.28431	10.7282	3.19533	6.62644	1.19381	6.23117
AC011294.3	0.000871186	0.000256422	0.000851488	0.0621121	0.192914	0.125971	0	0.00103102	0	0.000346252	0.00266131	0.0134713
AC011298.2	0.00918652	2.93377	1.36478	1.53651	13.8777	0.0261742	0	0	0.0567064	0	0	1.049
AC011306.1	0	0.00425526	0	0.0534867	0.14344	0.0247147	0	0	0	0	0.000929762	0.00171963
AC011309.1	0.422822	0.082968	0	0	4.62366	0	0	0	0	0	0	0.167645
AC011313.1	0	0	0	0	0	0	0	0	0	0	0	0
AC011322.1	0.510905	4.52337	0.119845	45.8213	44.0967	1.19365	0	6.38096	0.630741	0.674155	0.0755715	0.170158
AC011330.13	0	0.0173775	0	0	0.2362	0	0	0	0.0331308	0.0938611	0.0379694	0
AC011330.5	0.72222	2.57865	1.52869	14.8777	23.9344	10.3739	1.49829	3.12862	4.13215	1.88146	0.474962	1.36781
AC011343.1	0.000990619	0.000583152	0.00193644	0.0432162	0.17216	0.154107	0.00288303	0.000937893	0.00555898	0.000629953	0.00522409	0.01956
AC011357.1	0	0	0	0	0	0	0	0	0	0	0	0
AC011363.1	0	0	0	0	0	0	0	0	0	0	0	0
AC011366.3	0.0238791	0	0	1.60126	18.2755	0	0	0.0188401	0.0268001	0	0.00767853	0.056807
AC011372.1	0	0	0	34.4205	13.2341	0	0	0	0	0.219124	0	0
AC011376.1	0	0.389462	0	0	0.352911	0	0	0	0	0	0	0
AC011379.1	0	0	0	0.481604	0	0	0	0	0	0	0	0
AC011380.1	0	0	0	0.110347	0.328383	0.108775	0	0.00753028	0	0	0	0
AC011385.1	0	0	0	0.862574	0.820824	0	0	0.147159	0	0	0	0
AC011404.1	955.154	653.29	649.923	1.52085	26.8398	403.977	1355.91	2316.39	3178.49	2912.65	2765.56	3674.27
AC011406.2	0.303974	0.238589	0.198068	0.937175	0.729666	0	0	0.839403	0.682316	0	0.358401	0
AC011410.1	0	0	0	0	0	0	0	0	0	0	0	0
AC011431.1	0.0288756	0.0113322	0	0.0593504	1.63657	0	0	0	0	0	0.00619014	0.00572445
AC011431.2	0	0	0	0	1.04642	0	0	0	0	0	0	0
AC011450.1	0	0	0	11.4241	26.3349	0.621028	0	0	0	0	0	0
AC011453.1	0	0	0	0.286101	0.148502	0	0	0	0	0	0	1.76608
AC011453.2	0	0	0.660226	344.151	544.953	275.703	0	0	0	0.536953	0.162909	0
AC011453.3	0	0	0.615841	36.9095	123.141	82.1323	0	0	0.353581	0	0	0
AC011453.4	0	0	0	86.6886	190.698	0	0	0	0	0	0.101305	0
AC011456.1	0	0	0	0	0	0	0	0	0	0	0	0
AC011465.1	0	0	0	0	0	0	0	0	0	0	0	0
AC011467.1	0	0	0	28.8962	125.411	0	0	0	0.506942	0	0	0
AC011477.1	0	1.06359	0	0	0.180707	0	0	0.534559	0	0	0	0
AC011477.2	3.79703	17.9331	4.26572	27.8198	38.6055	16.6629	0	5.80216	1.49397	2.22032	1.74725	105.955
AC011498.1	0	0.100316	0	1.9702	5.45407	0	0	0.2689	1.14753	0	0	0
AC011499.1	2.24941	0.110347	1.4657	37.5651	2.84975	46.4653	0.852412	0.591579	0	0	0	0.445935
AC011509.1	0	0	0	0.356743	0.370338	0	0	0	0	0.183956	0	0.550537
AC011513.4	0.292852	7.42094	8.72465	4.04852	7.82937	0.618886	0.0011759	0.154036	0.145836	0.403909	67.1462	0.0830476
AC011515.2	0	0	0	0.297242	0.220407	0.470905	0	0	0	0	0	0.0163826
AC011516.1	0	0.00624667	0	0.118595	0.573117	0.030234	0	0.00418609	0	0.00421751	0	0
AC011516.2	0.00222758	0.00131132	0	0.0738287	0.743251	0	0	0	0	0.0035414	0.00429779	0.00529929
AC011518.1	0	0	0	0.0415067	0.289868	0.0139484	0	0	0	0	0	0
AC011518.2	0	0	0	0	0.101514	0.0180739	0	0	0	0	0	0
AC011523.2	0	0.00268355	0	0.402664	1.17159	0.670203	0.00331678	0.000719332	0.00511626	0.00072473	0.00293174	0.0889267
AC011524.1	0	0.000158055	0.0125963	0.0771907	0.456947	0.169062	0	0.00211835	0.00301336	0.000853698	0.00181306	0.0118165
AC011524.2	0	0	0	0	0.922695	0.559251	0	0	0	0	0	0.0583684
AC011524.3	0	0	0	0	0.131805	0.0240687	0	0	0	0	0	0
AC011525.2	0	0	0	0.837053	2.98763	0.0764865	0	0	0	0	0.00470849	0.806991
AC011525.4	0	0	0	1.14581	4.10276	0.105172	0	0	0	0	0.00647438	1.10965
AC011551.3	0.0745539	0.133099	0.150504	0.380765	1.33802	0.339473	0.0047527	0.131936	0.0907117	0.0756016	0.191676	0.40196
AC011558.5	0.665506	0	0	0.256475	0.709997	2.05417	0	0.52507	0.248971	1.76337	0	0
AC011591.1	0	0	0	0	0.861994	6.1389	0	0	0	0	0	0
AC011625.1	0.0119831	0.00705411	0	0.0184723	0.209021	0.0409705	0	0.0226905	0.0107591	0	0	0.0384844
AC011648.1	0	0	0	0.0301841	0.334233	0.111577	0	0	0.0146505	0	0	0
AC011718.2	0.00576122	0.00301465	0	0.461325	2.02933	0.00547161	0	0.0166668	0	0.00254421	0.00411682	0
AC011718.3	0	0	0	0.0182426	0.0284066	0	0	0.0280104	0	0.0282205	0.0304427	0
AC011718.4	0.0573563	0.098223	0.295586	0.578728	0.0292047	0	0	0.0493668	0.0877806	0.0414477	0	0
AC011737.2	12.7979	20.2082	25.3113	128.553	62.6753	21.5564	4.55304	29.1038	37.2602	34.2291	28.589	131.318
AC011738.1	0	0	0	0	0	0	0	0	0	0	0	0
AC011738.4	0.00135686	0.0015975	0.0265237	0.32839	0.521127	0.0386597	0	0.00214107	0.00152284	0.0312785	0.000436312	0.0290511
AC011742.3	0.692184	1.44267	1.02394	6.3589	17.259	0.746225	0	1.66787	1.42773	0.862501	0.541405	0.155766
AC011742.5	0	0.00990551	0	0.350179	0.350059	0.239715	0	0	0.0188852	0	0	0.0800601
AC011747.3	0.00704923	0.0121033	0.00114831	0.0511638	0.364744	0.0736437	0	0.0560804	0.00461506	0.000933904	0.000755581	0.0153722
AC011747.4	0.00625879	0.0165797	0.00152932	0.0506528	0.274809	0.0356651	0	0.0734536	0.0035122	0.00124378	0.000754714	0.00558349
AC011747.6	0.00340032	0.00900754	0.0249258	0.587726	0.515578	1.00757	0.000773128	0.00804833	0.0124028	0.00608154	0.0418226	0.0313455
AC011748.1	0	0	0	0	0	0	0	0	0	0	0	0
AC011752.1	0.001154	0.000362309	0.00255659	0.117172	0.226162	0.173605	0.00272879	0.000849781	0.00138151	0.00134539	0.00165748	0.0260803
AC011753.5	0.0936744	0.13034	0.0366226	0.259924	0.546473	0.286307	0.0387249	0.112876	0.0324957	0.0365539	0.0202638	0.0648279
AC011753.6	0	0	0	1.02814	0.505574	0.400063	0	0	0	0	0	0
AC011754.1	0	0.000812872	0.0134963	1.3602	1.19382	0.371793	0.00627928	0.0016342	0.000774883	0.00329292	0.0108786	0.179852
AC011816.1	1.71658	1.83912	2.01333	5.92743	11.0979	1.17381	0	2.22113	0.462375	0.163741	0.0331189	2.28685
AC011893.3	0	0	0	4.08457	2.83717	0.110615	0	0	0	0.0154302	0	0
AC011897.2	0	0.000801652	0	0.0629776	0.32144	0.0543202	0	0.00214885	0	0	0	0.00323963
AC011899.10	0.13974	0.12633	0	0.0577001	0.191677	0	0.00907787	0.700886	0.0448095	0.15075	0	0
AC011899.9	0.223696	0.12405	0.0316867	0.183662	0.276264	0.212451	0.00589701	0.705966	0.17465	0.202298	0.00312745	0.0115687
AC011901.2	0.000630299	0	0.012321	0.0500388	0.151803	0.0251418	0.00114649	0.000497292	0	0	0.00263482	0.00824695
AC011933.2	11.3288	32.6917	24.7708	103.207	142.231	373.193	12.2684	30.6847	28.5751	24.9733	11.3605	24.45
AC011994.1	0	0	0	0	0	0	0	0.144995	0	0	0	0
AC011995.1	0	0.0106926	0	0.322002	0.763015	0.5434	0	0.107482	0	0	0	0.0324081
AC011995.3	0	0	0	0.128618	0	0	0	0.131657	0	0	0	0
AC011997.1	0.528279	0.228208	0.145282	0.933881	1.49513	3.12799	0.00187761	0.224055	0.401618	0.390572	0.0337828	0.196452
AC011998.1	0.00827752	0.013119	0.0242711	0.79726	0.89311	0.231307	0	0.035417	0.0228679	0.0118942	0.0447372	0.030295
AC011998.2	0.317042	0	0	2.93239	6.34194	3.1616	0	0	0	0	0.0764606	0
AC011998.4	0	0	2.50547	46.9255	20.2547	0	0	0	0.179813	0	0.103037	0
AC011999.1	0.183058	0.150866	0	6.23639	7.19176	0	0	0	0	0	0.329637	0
AC012003.1	0	0	0	0	0	0	0	0	0	0	0	0
AC012005.1	0	0	0	0.218911	1.59077	0	0	0	0	0	0	0
AC012005.2	0	0	0	0	0	0	0	0	0	0	0	0
AC012005.3	0.461702	0.6523	5.41515	0.284692	4.95031	0	0	0.291418	1.4509	0.734012	3.91946	0.164754
AC012005.4	0.00192851	0	0	0.00743215	0.0385769	0.104399	0	0.0152155	0	0	0	0
AC012047.1	0	0	0	0	0	0	0	0.484901	0	0	0	0
AC012065.1	3.14267	1.65412	8.81733	35.878	164.867	114.401	0	2.12945	2.44822	5.61338	15.8003	38.9643
AC012065.4	0	0	0	0.00829874	0.370445	0	0	0	0	0.0171171	0	0
AC012065.5	2.64931	3.03088	0.488567	9.97883	17.2385	54.4054	0	4.37768	1.90745	1.2715	0.0321475	1.8432
AC012066.1	35.0322	100.06	19.43	93.2465	272.051	1.38523	4.3726	60.3087	17.7945	18.5075	3.63917	20.1442
AC012074.2	0.0111744	0.0624918	0	0.0172258	0.32188	0.0716357	0	0.0749392	0.0250827	0.042192	0.00538985	0.0465208
AC012075.1	0	0	0	0.846958	2.01707	72.746	0	0	0	0	0	0
AC012075.2	0	0	0	0.0169898	0.0493842	0.125608	0	0	0	0.00700868	0.232487	0
AC012078.2	0	0	0	2.94931	4.94793	9.27996	0	0.0718808	0	0	0	0.13546
AC012119.1	0	0	0	0	0	0	0	0	0	0	0	0
AC012123.1	8.53451	29.602	0.460114	3.02162	10.4884	10.2909	0.12549	0.37462	1.00203	1.29036	0.139632	0.458582
AC012146.7	0.471675	0.0998337	0.0414391	2.20173	2.92171	0.649297	0	0.234156	0.095168	0.109531	0.0579418	0.00630386
AC012150.1	0	0	0	0	0	0	0	0	0	0	0	0
AC012168.1	0	0.13968	0	0	0	0	0	0.187209	0	0	0	0
AC012175.1	0	0.216368	0	0	0	0	0	0	0	0	0	0
AC012181.1	0	0	0	1.4895	0.618503	0	0	0	0	0	0	0
AC012181.2	0	0	0	0	0	0	0	0	0	0	0	0
AC012306.2	0	0	0	0	0.789405	0	0	0	0	0	0	0
AC012307.2	0	0	0	0.0716774	0.265746	0	0	0.0104816	0	0	0	0
AC012314.19	0	0.134982	0	0.0441838	0.550411	0	0	0.0452277	0	0.410104	0	0
AC012314.20	0	0.0213026	0	0.278921	0.17373	0	0	0	0	0	0	0
AC012314.8	13.5936	39.9335	12.5073	24.5838	41.8333	1.45584	8.4759	23.4481	45.535	45.6082	6.72414	13.9866
AC012322.1	0.000370083	0.000435717	0.0130218	0.254441	0.369852	0.245684	0.00218779	0.00218991	0.00249212	0.000882536	0.00255858	0.0321348
AC012353.1	0	0	0	0	0	0	0	0	0	0	0	0
AC012354.6	0.0292497	0.046177	0.00519789	0.266438	0.426589	1.0493	0.00967345	0.00629384	0.0164138	0.00634106	0	0.215076
AC012354.8	10.4094	2.58515	4.13321	22.0639	71.3496	0	0	5.67839	5.70447	4.26651	16.6708	8.99608
AC012358.4	0.287678	0.494497	0	0.301557	0.71817	0.196716	0	0.326839	0.103318	0.292704	0.118407	0
AC012358.7	0.150823	0.329774	0	0.199284	0.0172399	0.153472	0	0.246491	0.120909	0.128452	0	0.102514
AC012358.8	13.3673	11.9515	5.01778	11.5383	3.4683	5.6737	1.09944	19.4093	16.8143	21.1694	3.66097	9.99538
AC012360.1	0	0	0	0.572202	2.07903	0	0	0	0	0	0.119359	0
AC012360.4	0	0.00349201	0	0.160027	0.351235	0.0676056	0	0.0140406	0	0.0471533	0	0
AC012360.6	1.49823	1.93991	1.29624	1.94933	2.14037	0.892281	0.0830727	4.87991	0.841417	0.909001	0.783495	0.951019
AC012361.1	0	0	0	0	0.150701	0.169461	0	0	0	0	0	0
AC012362.3	0	0	0	0	0.0811837	0	0	0	0	0	0	0
AC012363.1	0	0	0	0	0	0	0	0	0	0	0	0
AC012363.10	0.260348	0.114945	0	0	0	0	0	0.308114	0	0	0	0
AC012363.13	0.00771191	0.0045398	0.0402002	0.869819	1.05723	0.864261	0	0.00608453	0	0.0388245	0.0239717	0.287424
AC012363.2	0	0	0	0	0.529366	0	0	0	0	0	0	0
AC012363.4	0.301019	0.249249	0.0914744	0.16196	0.726893	0.0820485	0.00163689	0.117151	0.0439345	0.0611612	0.00245967	0.0203379
AC012363.7	0.0566317	0.333376	0.44281	0	0.226566	0	0	0.37979	0	0.337623	0	0.134724
AC012363.8	0.363021	0.0582821	0	0.101747	1.00343	0	0	0.182265	0.111117	0.104933	0	0.0392548
AC012365.1	0	0	0	0.218911	0	0	0	0	0	0	0	0
AC012365.3	0	0	0	0	0.43029	0	0	0	0	0	0	0.0913801
AC012368.1	0	0.0116523	0	0.0152567	0.538496	0.112795	0	0	0.088862	0	0.00636499	0
AC012370.2	0.276373	0.435956	0.0524514	0.920327	0.802965	0.00764506	0.00244034	0.239223	0.171653	0.260214	0.00258845	0.00319163
AC012370.3	0.0112354	0.0145507	0.00219627	0.35159	0.436908	0.918738	0.0143056	0.0248205	0.0138707	0.000893098	0.00289027	0.0788485
AC012414.1	0	0	0	0	1.04642	0	0	0	0	0.173261	0	0
AC012442.5	0.159457	0.232498	0.0562799	0.473979	0.47373	0.153545	0.00268561	0.24288	0.0662825	0.0516399	0.0166169	0.108006
AC012442.6	0	0.221852	0	0.0252589	0.157329	0	0.0149023	0.232701	0.0367799	0	0.00526892	0
AC012445.1	0.0320978	0.0053986	0	0.0212056	0.117407	0.130647	0	0.13024	0	0	0	0
AC012451.1	0	0.0812872	0	0.399119	0.566249	0	0	0.0544732	0	0	0	0
AC012454.4	0	0	0.0368267	0	0.527592	0.429414	0	0	0	0	0	0.0224088
AC012456.3	0.0143972	0	0	0.0277421	0.339832	0	0	0.011359	0.0161583	0	0	0.017125
AC012456.4	0.0435426	0.0845869	0.110651	0.6578	0.877973	0.198498	0	0.161465	0.0195476	0	0.0168018	0.0310756
AC012462.1	0.0759936	0	0	0.195245	0	0	0	0.1399	0.227439	0.0604072	0	0.0602615
AC012462.2	0.167811	0.0206257	0.263148	0.0867029	0.271496	0.0525415	0.00503145	0.145494	0.935486	0.27265	0.116224	0
AC012462.3	0.0313988	0.00616122	0.0102296	0.121006	0.0879321	0.0298204	0	0.0701901	0.258424	0.108155	0.0100966	0.018674
AC012476.1	0	0	0	0	3.58664	0	0	0	0.686024	0.323923	0	0
AC012485.2	0	0	0	0.173891	1.09881	0	0	0.00773913	0	0	0	0
AC012487.2	0.361807	1.00993	0.262301	1.82158	2.28336	0.718598	0.0166125	0.815355	0.207369	0.217794	0.196991	0.140389
AC012493.1	0.0986584	0.450101	0.289283	13.8968	22.3402	27.1259	0.0448638	0.369737	0.941177	0.23527	2.50623	1.70159
AC012494.1	0.00575635	0.000564769	0.0037508	0.0203354	0.141247	0.0779047	0.000872546	0.194534	0.000538375	0.00152524	0.00185101	0.0262469
AC012497.2	0	0	0	0.0251271	0	0	0	0	0	0	0	0
AC012499.1	0.0746456	0.0115403	0.244667	1.78938	3.57939	0.485512	0	0.0713864	0.0355416	0.0173812	0.00290945	0.0152466
AC012500.1	0	0	0	1.21852	0.361414	0	0	0	0	0	0	0
AC012501.1	0	0	0	0	0.0662194	0	0	0.130591	0	0	0	0.295321
AC012501.2	0.27931	0.0302105	0.0219847	0.0939233	0.304652	0.0811985	0.00357503	0.304709	0.00355387	0.000347182	0.00481024	0.0451979
AC012501.3	0.307297	0.258425	0	0.169182	2.50564	0	0	0.565718	0	0	0.0658759	0
AC012506.1	0	0	0	0	0	0.30939	0	0.128511	0	0	0	0
AC012506.2	0	0	0	0.0274483	0.0926065	0	0	0.0842905	0	0	0	0.0105898
AC012506.3	0	0	0	0.136351	0.356488	0	0	0.031016	0.0147068	0	0.00210683	0
AC012506.4	0.00617529	0.00727046	0	0	0.0543521	0.22873	0	0.0170526	0.020792	0.0220893	0.0178715	0.0146907
AC012507.3	0.00353948	0.0093762	0	0.102304	0.505526	0.211778	0.00321908	0.0111703	0.00397245	0	0.0176413	0.0168404
AC012507.4	0.0149841	0.0441037	0	0.692955	0.779309	0	0	0.0591106	0.016817	0	0	0
AC012512.1	0.626577	0.553274	17.4537	4.46724	17.3801	13.5381	0	0.453159	0.527417	0.45656	1.06617	2.73275
AC012513.4	5.55593	23.5544	2.51374	18.7431	14.7613	17.5679	0	13.2806	2.66445	4.75713	1.69113	1.56881
AC012513.6	0.493292	0.928566	0.0728814	0.0906323	1.43194	0.130743	0.00782508	0.427664	0.0450632	0.152743	0.0267445	0.0409365
AC012531.25	0	0.037057	0.0136726	0.0808663	0.111931	0	0	0.121406	0.0235501	0.0111197	0.00449824	0.0332787
AC012593.1	0.000631573	0.000314592	0.000949682	0.0477435	0.161867	0.0829143	0.000441847	0.00195486	0.000872406	0.000193091	0.00106231	0.0105173
AC012594.1	0.00245098	0.0170254	0.0134152	1.3309	1.90308	0.193438	0	0.00270728	0.0211811	0.0298087	0.0207279	0.0148684
AC012603.1	0	0	0	0	0.796391	0	0	0	0	0	0	0
AC012603.2	0	0	0	0	0	0	0	0	0	0	0	0
AC012613.2	0.563133	1.55427	6.53065	0.741064	3.47132	3.3321	0.018665	1.31229	1.06791	0.584074	0.681026	0.869559
AC012627.1	0	0.141471	0	0	0.384582	0	0	0	0	0	0	0
AC012640.1	521.903	1311.25	412.711	413.672	55.8504	435.7	0	884.449	414.672	581.313	339.531	537.469
AC012667.1	3.05626	0.359829	3.5846	0	2.28241	0	0	0	0	0.647845	0.458625	0.242356
AC012668.1	0.0273469	0.00365873	0.00728963	0.0440725	0.17704	0.1275	0	0.0362872	0.14509	0.0820117	0.00999278	0.00739282
AC012668.2	0.118218	0.0208775	0.202508	0.143152	0.31049	0.427532	0.0498914	0.182534	0.633017	0.260317	0.09977	0.117057
AC012668.3	0.00580523	0.00341739	0	0.0447448	0.03716	0	0	0.0366416	0.091215	0.0507603	0.00933361	0.00690515
AC012671.1	0	0	0	0	0	0	0	0	0	0	0	0
AC012671.2	0	0.0410213	0.612979	1.7993	2.56483	0	0	0.109959	0.156417	0.055392	0.0336114	1.57486
AC012671.3	0	0	0	0	0	0	0	0	0	0	0	0
AC012671.4	0	0	0	0	0	0	0.337589	0	0	0	0	0
AC013248.2	0	0	0	0.0474546	0.155368	0.0269876	0.00861457	0	0	0	0	0.00563334
AC013251.1	0	0	0	0	0	0	0	0	0	0	0	0
AC013262.1	0	0	0	0	0	0	0	0.234754	0	0	0	0
AC013264.2	0	0.0344029	0	0.0225224	0.35071	0	0	0.0115273	0	0	0	0
AC013267.1	0	0.495943	0	0.216451	0.449399	0	0	0.886261	0.157589	0.223228	2.2124	2.0042
AC013268.1	0	0.711919	0	0	0	0	0	0	0	0	0	0
AC013268.3	0.126615	0.354929	0.0707157	3.02067	6.42112	3.55598	0	0.285419	0.175938	0.0766829	0.0639795	0.315554
AC013268.4	0	0	0	0	0	0	0	0	0	0	0	0
AC013269.3	0.00350539	0.00722237	0	0.233709	0.657727	0.284645	0	0.00967988	0.0157368	0.00278643	0.00169078	0.0312717
AC013269.4	0.00271353	0.00479216	0	0.0334641	0.0694786	0.131434	0	0.00642276	0.0091364	0.00647095	0.00174512	0.0451874
AC013269.5	0	0.00920499	0	0.806169	0.702043	0.0247513	0	0	0.00779983	0	0.000558685	0.00413324
AC013271.3	0.00252513	0.00191118	0	0.0172385	0.105352	0.0544732	0.00196847	0.0179304	0.00161943	0.000860237	0.000231993	0.000858161
AC013275.2	0.00687956	0.0131619	0.0369821	0.436134	1.53716	0.200913	0	0.0515644	0.00193028	0.0109371	0.00221218	0.253674
AC013286.1	0	0	0	0	0	0	0	0.492982	0	0	0	0
AC013399.3	0	0	0	0	1.3994	0	0	0	0	0.071294	0	0
AC013401.1	0	0	0	0.00915132	0.133001	0	0	0	0	0	0	0.0112981
AC013401.2	0	0	0	0	0.116631	0	0	0	0	0	0	0
AC013402.1	0	0	0	0	0	3.08126	0	0	0	0	0	0
AC013402.3	0	0	0	0.0131168	0.102125	0.048487	0	0	0	0	0	0
AC013402.4	0	0	0	0	0.0981223	0.299486	0	0	0	0	0	0
AC013402.5	0	0	0	0.0105058	0.171772	0.0388354	0	0.00268851	0	0	0	0
AC013403.13	0	0	0	0.736485	1.1918	0	0	0	0.0630827	0	0	0
AC013404.1	1.58091	0.35453	0.294317	4.69999	3.07202	0.214492	0	0.118791	0.337961	0.837776	0.363111	0.716361
AC013406.1	0	0	0	0	0	0	0	0	0	0	0	0
AC013409.1	0	0	0	0	0	0	0	0	0	0	0	0
AC013410.1	2.73873	0.671758	1.84402	0.304911	5.7706	0.780318	0.0276757	3.14516	1.12704	0.870805	0.53329	1.12208
AC013410.2	0	0	0	0	0	0	0	0	0	0	0	0
AC013429.4	0	0.0283669	0	0.594267	2.69899	0	0	0	0	0	0	0.200613
AC013429.5	3.31219	2.18999	0.0938349	3.7184	1.99727	0	0	2.7458	2.18193	1.73616	0.794939	0
AC013436.6	0	0.00963312	0.0159941	0.674792	0.51065	0.139874	0	0.0193664	0	0	0.0342032	0.0681262
AC013437.2	0	0	0	0	0.162294	0.288955	0	0	0	0	0	0
AC013437.4	0	0	0	0	0	0	0	0	0	0	0	0
AC013437.6	0	0.0106513	0.0707385	0.516004	0.723875	0.103105	0.148102	0	0	0.0287653	0.029091	0.0430439
AC013437.7	0	0	0	0	0.422499	0.752231	0	0	0	0	0	2.30295
AC013439.4	0	0	0	0.171888	0.376702	0.564795	0	0	0	0	0.00796781	0
AC013442.1	0.164431	0	0	0.380213	0.263135	0	0	0	0	0.130706	0	0
AC013444.1	0	0	0	0.394591	0.630197	0	0	0	0	0	0.0126631	0.234209
AC013444.2	0	0	0	0	0	0	0	0	0	0	0	0
AC013448.1	0	0	0	0	0.120729	0	0	0	0	0	0	0.0229115
AC013448.2	0	0	0	0.0211771	0.159385	0	0	0	0	0.00546004	0.0143568	0.00408515
AC013448.3	0	0	0	1.25636	3.26059	3.09614	0	0	0	0	0	0
AC013460.1	0	0	0	0.0443499	0.215716	0.0755241	0	0.00102017	0.00870721	0	0	0.00461407
AC013463.2	21.4261	2.67731	2.66582	15.2767	5.01882	2.51694	1.91341	31.3711	3.69138	3.05798	0.102141	3.37295
AC013467.1	0	0	0.0224388	4.0345	18.9941	0.0654114	0	0.00905663	0	0	0.0073823	0
AC013470.6	0.376786	0.637686	0.920667	42.7514	41.1145	139.649	0	0.928987	1.07481	0.67389	3.56409	5.97568
AC013470.8	0.101875	0.0899571	0.597433	2.68939	6.52117	2.83007	0	0.643021	0.300136	0.506129	0.0491384	2.06003
AC013472.3	0.0232452	0.0410516	0.00245618	0.124933	0.248328	0.0698103	0.00571379	0.11351	0.0599335	0.0724123	0.0010101	0.0216713
AC013472.4	0.0494618	0.0500736	0.027097	0.117042	0.277791	0.124769	0.0068766	0.1556	0.105014	0.400935	0.0291758	0.0202357
AC013474.4	0	0	0	0	1.16385	0	0	0	0	0	0	0
AC013476.1	0.416558	0	0	0	5.16622	0	0	0	0	0	0	0
AC013477.1	0	0	0	0	0	0	0	0	0	0	0	0
AC013480.1	0	0	0	0	0	0	0	0	0	0	0	0
AC013480.2	0	0.00456075	0.00378617	1.04352	0.976357	2.13567	0.413963	0.0229223	0	0.0076981	0.0217987	0.327148
AC013549.1	15.5052	40.3245	4.97615	0	8.14744	0	1.68378	19.1715	19.7394	13.7967	13.7669	90.288
AC013553.1	1.14101	0	0	0.125636	113.729	0	0	2.70069	1.64646	1.29569	0	1.74496
AC013660.1	0	0	0	0	0	0	0	0	0	0	0	0
AC013701.1	0	0	0	0	0	0	0	0	0	0	0	0
AC013717.3	0.347131	0.181642	0.452377	11.2969	41.1384	2.19788	0.0701574	0.578189	3.93923	5.30407	0.421687	3.85376
AC013722.1	0	0.164698	0	0	2.23861	0	0	0.220738	0	0	0	0.665574
AC013727.1	0	0	0	0.0196314	0.22927	0.104318	0.01303	0	0	0.000632688	0.00025594	0.0189349
AC013727.2	0	0	0	0	0.585797	0.243812	0.012971	0	0	0	0	0
AC013733.3	0	0.0170092	0.0141204	0.0890827	1.15019	1.00848	0	0	0	0.00574198	0.0348419	0.0343688
AC013733.4	0	0.00726926	0	0.0237946	0.113626	0	0	0	0.00692954	0	0	0
AC013733.5	1.34769	0.649103	1.91595	35.2546	54.7992	12.683	0.817127	0.257769	1.42087	0.357091	2.71835	0.777229
AC013734.1	0	0	0	0	0	0	0	0	0	0	0	0
AC013737.1	0	0	4.22798	3.88988	1.73062	10.2709	2.62281	0	0	0	0	0.857567
AC013738.1	0	0	0	6.1295	26.5886	0	0	0	0	0	0	0
AC013751.1	0	0	0	98.0034	129.025	341.042	0	0	0	0.179523	0	0.537271
AC015600.1	0	0	0	0	0	0	0	0	0	0	0	0
AC015691.13	0.569038	0.0980166	0.105241	1.95444	6.00946	0.670462	0.00291839	0.197193	0.0944363	0.102312	0.121986	0.0377444
AC015720.1	0	0	0	0	0	0	0	0	0	0	0	0
AC015726.1	4.1816	3.84801	2.7247	21.2276	23.2288	7.39501	0	7.12928	3.72212	1.60466	4.66756	1.94382
AC015818.6	0	0	0	9.5437	0	0	0	0	0	0	0	0
AC015820.1	0	0	0	0	0	0	0	0	0	0	0	0
AC015849.12	0	0	0	0	0	0	0.0416827	0	0	0	0.0147375	0
AC015849.13	91.0839	231.759	73.8642	76.0462	8.64365	36.5971	8.74384	196.137	138.911	169.694	188.76	179.012
AC015849.14	5.1806	2.95657	1.00496	19.569	49.078	1.35211	0	3.36975	2.88497	2.35767	7.19757	16.1346
AC015849.15	0.512561	12.5167	0.149951	1.51307	12.644	1.14248	0	2.74827	0.30524	0.302111	0.676092	0.0290322
AC015849.16	0.0736078	1.07881	0.103683	0.840171	1.37021	0.0801882	0	0.273294	0.0291571	0.0309763	0.0442058	0.20601
AC015849.19	54.3065	125.255	43.3087	41.9588	14.7192	58.062	3.72432	108.394	81.5073	91.7688	99.4426	106.445
AC015849.2	4.88014	0.508733	0.800207	1.45105	5.21675	0.6132	0.00807161	0.85164	0.31376	0.788365	0.903594	0.803617
AC015883.1	0	0	0	0	0.329642	0	0	0.97513	0	0	0	0
AC015884.1	0	0.256622	0	8.73606	0	0	0	0	0	0.519783	0	0
AC015909.1	0	0	0	0.14743	0	0	0	0	0	0	0	0
AC015922.5	0.00215554	0.00634454	0.0042136	0.105085	0.576923	0.0214954	0.00196041	0.00552719	0.00483843	0.0111373	0.00693132	0.00256395
AC015922.6	0.00488917	0	0.00318575	0.516273	1.17621	0.0185736	0	0.00514327	0.0146326	0	0.00366837	0
AC015922.7	0	0.119943	0	0	1.46726	0	0	0	0	0	0	0
AC015923.1	2.56285	4.74085	0.867272	1.29187	4.86657	1.33836	0.145839	3.83841	0.233389	0.387803	0.191678	0.229155
AC015923.2	0	0.161091	0	0	0.656877	0	0	0.215905	0	0	0	0
AC015933.2	11.1154	13.5946	4.5998	7.10981	7.05359	1.78242	0.208246	3.53889	53.9845	27.6997	0.375372	6.28608
AC015936.3	0.459836	3.00151	0.0528752	6.46308	29.5429	1.15603	0	0.672249	0.166969	0.15051	0.74802	0.0321742
AC015969.3	0.338793	0.0807851	0.502986	0.44293	1.50982	0	0	0.402642	0.0529441	0.139766	0.202714	0.19384
AC015971.1	0	0.242522	0	0	0.824104	0	0	0	0	0	0	0
AC015971.2	2.14737	3.07802	1.71331	1.30142	2.64991	1.52038	0.759544	3.61983	1.21003	1.30852	0.546132	3.1107
AC015971.3	0	0	0	0	0	0	0	0	0	0	0	0
AC015977.5	0.898737	0.491273	2.63525	34.8833	21.368	2.01196	0.0583844	2.02596	2.30554	1.07161	2.12619	69.6391
AC015977.6	0.0233511	0.037802	0	0	0.280262	0.0665318	0	0.0690882	0	0	0.00187719	0
AC015987.1	20.9442	27.8796	13.0561	2.15811	5.33251	7.02196	0.461552	19.997	18.1018	18.2506	8.38731	26.6541
AC016113.1	0	0	0	0	0	0	0	0	0	0	0	0
AC016142.1	0	0	0	0.115585	1.71985	1.99391	0	0	0	0	0.0642949	0
AC016194.1	0	0	0	0	0	0	0	0	0	0	0	0
AC016292.1	0	0.00690967	0	0.140229	0.361584	0.0167215	0	0.0277824	0.00658675	0.00933027	0	0
AC016292.3	11.5778	26.0182	6.82557	168.951	216.672	13.7448	0	49.3707	19.0787	17.3473	9.33694	17.9795
AC016405.1	0	0.123986	0	0	0	0	0	0.664695	0	0	0	0
AC016543.1	0	0	0	0	0	0	0	0	0	0	0	0
AC016549.1	0.0936214	0.134719	0	0.00801782	0.233054	0	0	0.213389	0.0933988	0.049613	0.0267598	0.0989866
AC016561.1	0.00159816	0.00188159	0.000892588	0.0464569	0.142124	0.0422823	0.000830568	0.000900655	0	0.00181483	0.000880977	0.0165656
AC016575.1	0	0.531795	0	0	0.180707	0	0	0	0	0	0.0726223	0
AC016576.1	0	0	0	0	1.15375	0	0	0.568826	0	0	0	0
AC016577.1	0	0.0119359	0	0	0	0	0	0	0.0227562	0	0	0
AC016582.2	0.28867	1.14748	0.00349043	2.33049	3.39511	0.410391	0.0151569	1.2604	0.189713	0.193979	0.102011	0.0552215
AC016597.1	0	0	0	0	0	0	0	0	0	0	0	0
AC016629.3	0.720965	4.88479	0.577153	2.01903	0.315907	0	0.00312239	1.76336	0.550997	0.294734	0.0176634	0.114342
AC016629.7	10.4558	21.2932	2.57787	1.01645	56.6031	0	0	9.28987	5.70883	5.54087	0.0605794	1.45657
AC016644.1	2.87301	3.20887	1.63594	2.42202	3.80484	2.17434	1.97428	3.92379	1.93611	1.6389	5.26465	7.8645
AC016656.1	0.80624	1.66114	0	0	0	0	0	1.43124	0	0.48066	0.129627	0
AC016670.1	0	0	0	0	0	0	0	0	0	0.620852	0	0
AC016682.1	0.00130116	8.51e-05	0.00339131	0.0429015	0.189713	0.101332	0.00118338	0.000228131	0.0019471	0.000689527	0.000464888	0.0390362
AC016683.5	0.00979879	0.0115366	0	0.0453155	3.4341	0.279187	0	0.162352	0	0.0194726	0.00472633	0.0233108
AC016691.2	1.36163	1.92373	9.75951	4.198	3.99481	14.7423	0.0825581	0.716197	13.7537	8.29807	12.6683	10.5275
AC016694.2	0	0	0	0	0	0	0	0	0	0	0	0
AC016696.1	0	0	0	0.181737	0.0471657	0	0	0	0	0	0	0
AC016697.1	0	0	0	2.20971	19.2689	0.125667	0	0	0	0	0.0141827	0
AC016697.2	0	0.0358853	0	1.9734	4.56058	0	0	0	0.0684165	0.0484567	0.0196021	0
AC016700.2	0.0881431	0.0864792	0.0804068	0.22193	0.34323	0.00837123	0	0.0370896	0.01319	0.0186839	0.0302327	0.00349479
AC016700.4	0.480643	0.778091	0	14.9112	44.1308	9.24377	0	0.0948043	0.134859	0.191031	0.753456	0
AC016700.5	0.0438653	0.0172149	0.114329	0.360639	0.315885	0.666564	0.0132982	0.18458	0.180514	0.0232456	0.018807	0.0173922
AC016700.6	4.56611	11.2469	58.9569	131.7	82.589	85.9328	65.133	31.475	50.9769	39.1614	89.9511	161.794
AC016706.1	0	0	0	0	0	0	0	0	0	0	0	0
AC016708.2	13.4988	37.0254	14.4035	394.279	245.167	139.231	0.536108	31.2067	11.0483	23.5221	24.4139	194.571
AC016710.1	0	0	0	0	0.105346	0.0937813	0	0	0	0	0	0.0167792
AC016712.1	0	0	0	0.0838057	0.452397	0	0	0	0	0	0.0139853	0.103465
AC016712.2	2.08279	1.98509	3.39283	113.292	84.2784	6.92331	0.0902023	2.46491	6.6231	3.58714	11.9596	7.72718
AC016712.3	0	0	0	0	0	0	0	0	0	0	0	0
AC016716.1	4.07732	23.0981	6.52113	14.9379	44.297	0.905228	0.0481589	1.29512	20.3546	17.0892	5.39764	1.16523
AC016716.2	0.0295198	0.182464	0.0288524	0.0455058	0.16534	0.27335	0.0335595	0.0116453	0.248481	0.17599	0.00949236	0.0175565
AC016717.1	0.983134	1.08032	0	0	0.314658	0	0	0.413692	0	0.0520995	0	0
AC016722.3	0	0	0	0.0489103	0.152323	0.0723201	0	0	0.0142438	0	0	0.015096
AC016722.4	7.71411	12.1272	7.48125	5.99188	9.85825	1.95937	0.00725149	11.1928	7.83894	7.18878	6.04624	5.00515
AC016723.4	0.0103834	0.0234018	0.00463936	0.533239	0.523651	1.05109	0.00242831	0.0159164	0.0539391	0.10046	0.0114475	0.0951005
AC016724.6	0.267151	0.209686	0	3.36322	7.44591	0	0	0.140518	0	0.283144	0	0
AC016727.1	0	0	0	0.291881	1.06051	0	0	0	0	0	0	0
AC016727.3	0	0	0	19.3222	43.7311	3.21737	0	0	0	0.359047	0	0
AC016730.1	0.115872	0.000314335	0	0.0321023	0.185	0.027385	0	0.141554	0	0	0.000343407	0
AC016730.2	0	0	0	0	0	0	0	0	0	0	0	0
AC016732.2	0.297541	0.318463	1.26901	81.5599	48.7836	13.7182	0	0.34146	1.09289	0.580537	2.0962	0.0643485
AC016734.1	0	0	0	0.0598885	0.435195	0	0.0353331	0	0	0	0.00624627	0
AC016734.2	2.55094	4.33628	8.62836	95.7463	109.624	254.874	0	3.61822	5.95114	3.55423	2.28571	2.69334
AC016735.1	0.00398323	0	0	0.236401	0.366521	0.136188	0.0253586	0.0157134	0	0	0	0.0521173
AC016735.2	0	0.00188709	0	0.101304	0.357814	0.0730684	0	0.00632299	0.0017989	0	0	0.0228782
AC016735.3	0	0	0	0.0780979	0.544354	0	0	0.0228409	0	0	0	0.00860878
AC016737.1	0	0.0758402	0.251839	25.7848	46.4049	7.5249	0	0.033882	0.602465	0.273089	0.0759497	0
AC016738.3	1.73581	0.836039	0.917281	2.28212	7.46612	0.757231	0.015107	2.28034	0.89018	1.13552	0.753122	0.271671
AC016738.4	0.273443	0.124912	0.0641426	1.16509	3.09811	0.099724	0	0.417674	0.235693	0.147805	0.271522	0.19255
AC016739.1	0	0	0	11.781	34.8045	0.362911	0	0.0669965	0.285908	0.0337496	0.0273053	0.505022
AC016739.2	29.3945	10.6509	19.3303	144.858	54.5605	57.2786	5.92982	23.4488	52.5037	25.3955	50.2479	168.874
AC016739.3	6.66492	7.11128	0	0.642138	4.1663	0	0	11.0099	4.90889	3.80789	0.267895	6.44128
AC016743.1	0	0	0	26.559	60.6565	0	0	0	0.309384	0	0	0
AC016745.3	0	0	0.0441476	0	0.0542122	0	0	0	0	0	0	0
AC016747.1	9.93716	2.12718	3.53181	2.78518	12.6495	45.0432	0	6.5929	10.1388	9.51474	1.08933	3.22363
AC016747.3	0.0776884	0.0163332	0	0.201025	0.470652	0.0158107	0	0.214531	0.0498238	0.0176441	0.0178438	0
AC016751.2	0	0.00974801	0	0.216977	0.0927481	0	0	0	0	0.0526518	0	0.157574
AC016751.3	0	0.00319987	0.0106256	0.127785	0.210943	0.100668	0	0.0150103	0.0274529	0	0	0.0226297
AC016753.1	0.246646	0.145194	0	0.760427	0	0	0	0	1.93772	0	0	0
AC016753.2	0.0184317	0	0	0.681917	0.206472	0	0	0	0	0	0.0118538	0
AC016753.7	0	0	0.301407	2.37689	4.4062	0	0	0.104274	0	0.0350187	0	0
AC016757.3	0.00263052	0.0247763	0	1.24287	1.78696	0.134908	0.0071772	0.0083017	0.0354276	0.025092	0.00338347	0.00938678
AC016764.1	0	0	0	0	0	0	0	0	0	0	0	0
AC016768.1	0	0.000914825	0.00364538	0.0548596	0.210392	0.0791096	0.000753797	0.0175742	0.00267435	0.00197649	0.00109938	0.00837983
AC016772.4	0.0406744	0.177869	0.045434	4.27711	3.4033	0.745003	0	0.210885	0.0130428	0.032332	0.0485799	0.165878
AC016819.1	0	0	0	0	0	0	0	0	0	0	0	0
AC016821.1	0	0	0	0	0.172399	0	0	0	0	0	0	0
AC016821.2	0	0	0	0	0	0	0	0	0	0	0	0
AC016831.3	0	0	0	0	0.488557	0	0	0	0	0	0	0
AC016831.5	0	0	0	0	0	1.82074	0	0	0	0	0	0
AC016831.6	0.0319337	0.34464	0.166462	1.69833	3.37279	1.28896	0	0.0587884	0.07168	0.00423068	0	0.595086
AC016831.7	0.336976	0.554314	0.206368	0.608159	1.03287	0.230227	0.0364036	0.592132	0.0909694	0.0696004	0.0756975	0.314529
AC016866.1	0	0	0	0	1.59986	0	0	0	0	0	0	0
AC016894.1	7.11228	13.5184	6.12672	33.8206	69.0133	0.171731	0.21927	14.7419	7.10289	4.64741	3.50805	0.0716937
AC016903.1	0	0	0	0	0.151502	0.141968	0	0	0	0	0	0
AC016903.2	0	0.00341453	0	0.0411309	0.207922	0.046274	0	0.00228819	0	0.00184429	0	0.011039
AC016907.1	0	0	0	0	0	0	0	0	0	0	0	0
AC016907.2	0	0	0	0	0.0254215	0	0.0288953	0	0	0	0.0306491	0.188955
[truncated: 55,623 more rows]

## Sheet: Sheet2
RNA_seq sample ID	CSID	Proteomic_sample_ID
Sample_45_RA_023_11	CS029578	Prot_1.1
Sample_47_RA_019_03	CS029578	Prot_10.1
Sample_27_512713	CS029083	Prot_11.1
Sample_21_AU_18_47_W	CS029665	Prot_2.3
Sample_20_AU_18_47_V	CS029665	Prot_2.2
Sample_19_AU_18_47_U	CS029665	Prot_2.1
Sample_42_RA_24_2	CS029578	Prot_3.2
Sample_46_RA_021_16	CS029578	Prot_4.1
Sample_19_RA022	CS029083	Prot_5.2
Sample_22_RA022	CS029083	Prot_5.1
Sample_28_512716	CS029083	Prot_6.1
Sample_29_AU_16_34_J	CS029665	Prot_8.1
