# Supplementary material for: Microenvironment shapes small-cell lung cancer neuroendocrine states and presents therapeutic opportunities
Source: Cell Rep Med. 2024 Jun 18;5(6):101610. doi: 10.1016/j.xcrm.2024.101610 (PMC11228806; doi:10.1016/j.xcrm.2024.101610)
Supplement: Data S5. Processed bulk RNA-seq data of DMS 273 cell lines treated with control and erdafitinib (33.33 μM concentration) with metadata, related to Figure 6 and see STAR Methods [file mmc16.xlsx]

## Sheet: Data
gene	A1	A2	A3	A4	C1	C2	C3	C4
TRDD3	4.65118	0	0	4.30682	0	0	0	0
SNORA11F	2.1475	2.30154	3.31585	1.75943	0.871375	0	0	0
ENSG00000253884	2.63196	2.04492	2.05917	0.744021	0	0	0	0
SNORA2A	1.92145	2.37624	1.52979	1.89311	0	0.537946	0	0
MIR1281	2.76732	0	1.1241	3.97294	0	1.09069	0	0
RNU6-678P	3.88873	0	2.172	0.641824	0	0	0	0
ENSG00000277977	0	2.90347	1.57053	1.81495	0	0	0	0
ENSG00000269836	3.46427	0	1.33847	1.30202	0	0	0	0
RPL39P40	0.894781	0.516689	2.82951	1.81141	0	0	0	0
MIR3677	0	2.37624	1.04383	2.6063	0	0	0	0
ENSG00000201592	2.29886	1.36286	2.06525	3.11004	0	0	2.85393	0
RGS4	4.78781	4.68319	4.78891	4.71838	3.33194	3.34841	3.11771	3.21411
ENSG00000279140	3.86538	2.57234	2.4841	2.13883	2.27168	1.76565	0	1.16761
ENSG00000271267	2.14315	2.9271	2.07801	3.06467	0	2.7938	0.31313	1.30987
RNU6-1283P	1.99537	2.19944	1.49571	0	0	0	0	0
RBX1P2	1.38321	2.54516	1.948	2.23853	0.748924	1.35856	0.484746	0
MIR4263	3.86832	0	0	3.18491	0	1.68036	0	0
RNU7-75P	3.71606	3.18796	2.02939	2.30456	2.97256	0.9884	2.00517	0
ENSG00000258540	2.41313	1.75916	2.10262	1.1786	0.631453	1.03692	0	0.523016
MIR378J	2.98298	0	2.172	0	0	0	0	0
MIR3939	2.3625	2.52243	2.38036	2.62887	0	0	2.17831	2.67344
KLC2-AS1	1.63012	1.43642	0.846335	1.10266	0	0	0	0
RNU4-89P	0	2.25765	2.12191	1.50425	0	0	0	0.965515
ENSG00000279799	2.00715	1.85366	1.628	0.180961	0.431312	0	0.347818	0
ENSG00000253049	0	2.69914	0	2.18829	0	0	0	0
RPL41P1	3.56589	3.82747	4.13053	3.8651	3.25086	3.43179	3.11952	0.833663
MIR7156	3.05634	0	0	1.60206	0	0	0	0
RNA5SP82	1.89818	0	0	3.45385	0	0	0.746004	0
ENSG00000264281	0.851394	3.30266	2.3458	1.74371	1.60484	2.04564	0	0
LINC01916	4.17823	4.65986	4.69478	4.61104	3.53393	3.49056	3.42884	3.21538
BGN	2.55573	2.49969	2.73781	2.77464	1.25766	1.6352	1.58273	1.62391
GADD45G	1.46173	0.89179	1.78894	2.0653	1.1134	0.500816	0.129844	0
ENSG00000228137	2.37353	2.95818	2.03682	3.16775	2.04631	1.98992	0.846937	1.20142
SNORA68B	1.74773	3.0164	0	0.939894	0	0	1.26615	0
ENSG00000236358	1.84841	2.2267	1.92472	1.62546	0.473428	1.226	1.4974	0
RNU6-720P	0	3.28288	1.1241	0	0	0	0	0
CDC42EP1	4.08359	3.6565	4.22542	3.81805	3.04835	2.86172	3.04611	2.4568
TRDJ1	0	2.56841	0	1.76342	0	0	0	0
ENSG00000270993	2.41763	1.77331	1.30453	0.955745	0.861277	1.26775	0	0
SNORD11	0	2.6415	0	1.66956	0	0	0	0
ENSG00000213942	1.99824	1.32254	2.13072	2.02784	0.50833	0.720094	1.10883	0.879941
ENSG00000263982	2.10766	0.559689	0.84821	0.941628	0	0.205748	0	0
CACYBPP2	2.20427	2.2356	2.43719	2.20261	1.1206	1.17615	1.45722	1.08501
ENSG00000264647	3.11639	1.09146	0.54427	0	0	0.524966	0	0
TRDC	1.54438	1.74756	1.6834	1.28806	1.50748	0.421078	0.119719	0
MIR2276	2.56898	1.6413	0	0	0	0	0	0
FABP7	2.09729	2.09988	2.45481	2.30849	0.939439	1.13881	1.52541	1.15241
VSTM2B	2.57329	1.9265	2.36862	2.43475	1.43112	1.47124	1.16149	1.05233
ENSG00000290124	2.94323	2.86547	4.20255	4.73609	1.46957	2.45256	3.2182	3.42156
CCDC88C-DT	1.61839	1.51987	1.03645	0	0	0	0	0
ENSG00000268670	1.67856	1.25029	2.09071	1.33222	0.764216	0.532025	0.348496	0.549075
RNU6-807P	1.97503	2.17819	0	0	0	0	0	0
S100A2	5.26651	4.69889	4.95019	4.45009	3.9973	3.91152	3.7279	3.57801
RNU6-652P	0	1.7444	1.4782	2.61752	0.5812	0	1.11399	0
RNA5SP108	1.6529	1.88248	2.42106	0	0	1.85085	0	0
ENSG00000237418	0	2.33817	0	2.51809	0.752688	0	0	0
NOP53-AS1	1.03246	2.24064	0.772132	1.89311	0.987685	0.421078	0	0.435087
MIR4516	1.29799	2.77591	0	0	0	0	0	0
UBE2D3P3	1.02376	1.75153	1.48472	0	0	0.193514	0	0
RNU4-42P	0	1.47051	1.69733	0.895442	0	0	0	0
RN7SL417P	2.18612	1.27718	0.971978	1.91286	1.00112	0.546393	0	0.780115
ENSG00000283583	2.07308	0	0	1.91687	0	0	0	0
RNU6-713P	2.50847	0	0	1.43953	0	0	0	0
ENSG00000184084	1.51458	1.02444	1.30264	1.68251	0	0	0.268942	1.4154
P2RY14	2.33267	2.58595	2.65307	2.85481	1.64645	1.52545	1.66774	1.75178
ENSG00000290163	0	2.16774	0.528441	1.64182	0	0.509604	0	0
ENSG00000287234	1.33703	0.385126	0.550873	1.55176	0	0	0	0
HMGA1P3	1.55392	2.59592	2.11848	1.32652	0.987685	1.70466	0.253716	0.833663
CCZ1P1	2.66285	2.69732	2.58202	2.31098	1.04877	2.34892	1.08061	1.99153
SPRY4	2.29974	2.27409	2.03905	2.25501	1.16805	1.26065	1.1728	1.48928
TLCD3B	3.51953	3.36015	3.28452	3.31152	2.5835	2.6625	2.35195	2.10485
ENSG00000278077	0	2.85956	0	0.901752	0	0	0	0
TOMM40P2	1.88402	1.32107	1.85248	1.18956	0.93421	0.551155	1.00689	0
ENSG00000253047	4.40729	3.6951	4.06985	3.76748	2.83627	3.09809	3.49787	2.757
RASD1	3.19886	2.85977	3.26309	2.64173	2.23414	2.4782	2.44755	1.0617
MIR573	1.82154	1.18285	0.716724	0	0	0	0	0
C1orf21-DT	1.91362	1.21472	1.71151	1.14984	0.876861	0.173979	1.24744	0
ENSG00000267592	0	1.2614	0.887018	1.53607	0	0	0	0
RPL36AP54	1.45233	1.85233	2.37517	1.73317	0.939884	0.707782	2.08182	0
RPL7AP45	1.74118	2.66395	3.04372	2.11038	1.61956	1.56948	1.24791	1.50013
MTND4LP30	2.05943	0.709402	1.19339	1.51131	0	0.269525	1.3035	0.27897
MIR4312	2.76083	0	0	0.850871	0	0	0	0
KANK4	1.60586	1.70113	1.98677	2.08256	1.00914	0.95612	0.791938	1.01636
H4C9	1.17894	1.82135	1.89831	0.547457	1.13971	0	0	0.712265
LINC02100	2.30849	1.51063	2.54046	1.4835	0	0.597092	2.81153	0.846905
CAPN1-AS1	0.824209	1.38678	1.51071	0.941628	0.341125	0.422912	0.314387	0
IGFBP5	4.08565	3.97209	4.18048	4.08828	3.23239	3.18212	3.17402	3.1582
RNVU1-25	1.12181	1.74756	2.53047	0.818368	0.996597	0.817695	0	0.841557
COX5BP6	1.87803	1.47922	2.98982	2.99035	1.4652	0.90103	2.08668	1.32273
ENSG00000227992	0.239741	1.74659	2.27951	1.71722	0.688759	0	1.28466	0.44909
ENSG00000238966	2.63867	0	0.914365	0	0	0	0	0
SLC8A2	2.80943	2.98528	2.84066	2.87308	2.08841	2.11548	1.81935	1.93989
INPP5J	1.85373	1.94188	1.81126	1.75728	1.20082	0.914903	1.09536	0.621625
MIR3197	0	2.62481	0.905058	0	0	0	0	0
ADNP-AS1	1.97462	1.48451	1.85248	1.11397	0.814786	1.18869	0.161919	0.734993
SNORA70F	1.25944	0	0.557641	1.70574	0	0	0	0
ENSG00000276698	1.22324	1.33853	1.89169	1.73135	0.916392	0.638115	0.463314	0.657858
ENSG00000220920	1.6308	0	1.64583	0.226655	0	0	0	0
ENSG00000290091	1.58085	1.58309	1.14624	1.11323	0.881721	0.660855	0	0.380405
ENSG00000286064	3.40904	1.68964	1.70262	2.71915	1.74363	1.65971	1.30459	1.31915
HR	4.07721	3.96987	4.05774	3.92839	3.30423	3.28626	3.08641	2.87434
ENSG00000239005	2.15627	0	1.32467	0	0	0	0	0
GRIK3	1.61717	1.79406	1.63213	1.80329	0.826763	0.835601	0.724931	0.983905
ENSG00000270933	1.84932	1.67288	1.79618	1.44196	0.833224	1.60489	0.737401	0.117452
SNORD6	1.44289	0	0.905058	3.22745	0	2.11864	0	0
ENSG00000225417	1.87554	2.0432	2.34086	2.35469	0	2.52592	2.10891	0.535408
BHLHE22	5.27355	5.23463	5.1288	5.03397	4.34064	4.39653	4.24821	4.24791
ENSG00000289402	2.95926	1.83516	2.12337	1.38366	1.08338	1.2909	1.68531	0.808416
ENSG00000233055	0	0.601707	1.50336	1.32652	0	0	0	0
NEUROD4	2.91332	2.79832	3.20289	3.29999	2.31834	2.07048	2.07193	2.32229
SOX18	2.79274	2.73105	2.2827	2.05268	1.92364	1.8301	1.41838	1.30052
SNORD104	4.75427	3.55815	3.04965	3.72406	3.87279	4.0607	1.87573	1.89351
RNU4ATAC	0.991237	0	0.586485	1.76742	0	0	0	0
ZNF358	4.39829	4.4933	4.15293	4.20058	3.91331	3.93199	3.32223	2.75463
SELENOKP1	1.07076	1.21645	0.740314	0.280113	0	0	0	0
DNAJC19P5	1.47853	1.58005	0.853073	1.34832	0.58875	1.10994	0	0.263638
IGSF21	2.26473	2.12381	2.11051	2.16464	1.37442	1.37242	1.43552	1.18541
ENSG00000279483	1.81116	1.81357	2.39142	1.78363	1.27233	0	1.4121	1.82144
ENSG00000267481	1.15446	1.67114	1.93952	1.92032	0.942731	1.25764	0.559231	0.63259
MIR3648-1	2.63867	3.17542	2.48559	1.43107	0	2.605	2.04084	1.79242
ENSG00000254577	2.35431	0.426096	1.25844	1.22338	0	0.737032	1.23981	0
KIF26A-DT	3.03499	2.34567	2.1969	0.842498	0.654876	1.57567	0.855233	2.05458
ENSG00000289456	3.53069	2.81437	3.19392	3.67884	2.23001	2.70382	2.50558	2.50345
IER5L	2.66611	2.66895	2.45671	2.62838	1.97751	2.00597	1.58493	1.57882
ENSG00000270822	0.464864	0	1.72962	1.07753	0	0	0	0
RNY4P19	1.20595	0	0	2.0638	0	0	0	0
GRIN2D	1.53652	1.66348	1.49892	1.64512	1.08878	0.593805	0.677276	0.727106
ARL4D	3.38699	3.21537	3.00434	3.88917	2.92471	2.4756	2.58827	2.25526
KIAA1755	1.76662	1.64506	1.3311	1.42656	0.572279	0.867276	0.687058	0.791052
SYNPR	2.68525	2.81151	2.89947	2.93797	2.03075	2.01212	2.02945	2.0147
ENSG00000276538	4.72794	3.38642	3.60107	4.27586	2.98276	3.84717	3.18645	2.73687
ENSG00000274367	2.10754	0.380254	0.54427	0.197183	0	0	0	0
ENSG00000250081	1.76813	1.84157	2.37534	1.66684	1.73417	0.738612	1.52479	0.429932
MACROD1	4.46205	3.83081	4.12449	3.8715	3.4297	3.74722	3.31416	2.57469
FABP3	4.2778	4.18437	4.20212	4.11954	3.46755	3.62087	3.64349	2.83154
RRAS	2.16105	1.94594	2.02278	1.97719	1.04244	0.915149	1.46072	1.47629
MIR5590	0	0	3.21063	0	0	0	0	0
ENSG00000289388	1.51635	1.37772	1.53079	1.61836	0.292692	0	1.50984	1.05233
STAP2	1.22532	1.36094	1.04221	1.07313	0.837399	0.092435	0.239006	0.350355
RNU6-50P	0	0	3.17632	0	0	0	0	0
ENSG00000289024	2.13562	1.0058	1.54343	1.50378	1.3761	0.315586	1.32084	0
ENSG00000286180	1.35714	1.71497	1.66932	1.05451	1.03296	0.590992	0.661394	0.336739
MIR544B	0	0	2.56074	1.3595	0.748924	0	0	0
ENSG00000277218	0.907133	1.11757	0.799677	0.995816	0.454533	0	0.195192	0
CORO2B	3.20262	3.25905	3.07653	3.16328	2.38031	2.40527	2.58105	2.16694
ENSG00000229064	2.3658	2.24722	0	0.490011	0	1.93664	0	0
RPRML	6.15527	6.06297	6.03244	5.6375	5.67208	5.07103	5.24764	4.73133
ITM2C	4.61415	4.37516	4.31969	4.25484	3.79418	3.72573	3.36961	3.50881
ENSG00000226334	1.45355	0.954919	1.23771	1.28239	0	0.722811	1.04449	0
MIR3662	0	0	1.59054	1.55022	0	0	0	0
ZNF775-AS1	1.69617	1.03419	0.684081	1.66956	0.590284	0	0.672022	0.681148
S100A1	2.79101	3.10352	2.94213	2.97695	2.23695	2.51893	2.12824	1.79387
ENSG00000283491	1.94371	2.05269	2.71865	1.84018	1.49955	0.653368	1.35607	1.91696
BRSK1	3.29121	3.13621	3.18644	3.4484	2.61549	2.55853	2.23344	2.52585
ENSG00000279472	1.14336	0	1.24126	1.50125	0.155317	0.606484	0	0
HES7	1.76658	1.69637	1.76797	1.7672	1.2185	1.20039	0.921962	0.557601
MIR1296	2.34799	0.751422	0	0	0	0	0	0
ENSG00000289981	2.42155	1.4921	1.84323	1.18947	0.981109	1.08365	0.794791	0.997448
SNORA33	3.81031	1.77331	4.14244	3.91588	2.91326	3.08891	2.12249	2.42931
ENSG00000250917	0.608757	0.178291	1.87394	0.59557	0	0.173293	0	0
ASIC4	2.33646	1.59076	1.91321	1.85031	1.21065	1.21706	0.89092	1.29172
ENSG00000270133	1.15511	1.34332	0.698658	1.03228	0	0	1.1496	0
SLN	3.98343	3.90872	3.81534	3.81531	3.43869	2.90001	3.37176	2.7365
ENSG00000285761	1.58749	1.09691	0.560841	1.16119	0.538522	0.0461451	0.448992	0.306013
ENSG00000276505	1.96503	1.23785	1.24869	0	0.408893	0	0	0.983865
SEMA3B-AS1	1.11072	0.763282	1.33954	0.746168	0	0.745541	0	0.159776
S100A16	1.0998	2.0374	1.06076	1.32652	1.20831	0.686802	0.329257	0.246395
SNORD14E	0	0.798868	1.32127	2.40899	0.69999	0.780503	0	0
ENSG00000224269	1.31056	0	1.42824	0.92659	0	0.622823	0	0
ENSG00000213598	2.41624	1.32484	0.746461	2.19327	1.76553	0.721601	0.733557	0.419014
DDIT4	6.85031	6.73201	6.62083	6.46878	6.03806	6.07453	5.94946	5.56946
XKR7	3.29702	3.04688	3.3996	3.11418	2.41284	2.48295	2.4491	2.47333
MIR6509	0	2.23226	0.806882	0	0	0	0	0
ENSG00000259250	0.945546	1.96357	1.19713	0.745093	0.476899	0.292921	0.756711	0.303103
GJC2	1.27487	1.09266	1.08276	1.01116	0.477462	0.670617	0.298889	0
ENSG00000254141	0.524129	0.84025	1.52021	2.16902	0.199467	1.24079	0.606008	0
RNU6-880P	3.00634	0	0	0	0	0	0	0
MIR3153	2.66791	2.67075	2.03822	0	1.55681	1.9913	0	0.825921
ENSG00000259570	0.403294	1.77593	2.30163	0.95754	1.73109	0	0.714211	0
TRPC6P10	2.1078	1.49822	0.418086	0.568933	0.189107	0	0	1.41777
TGFB3-AS1	1.8463	0.624847	0.631475	0	0.126339	0	0	0
ENSG00000288989	1.34342	0.598084	0.700015	1.43107	0.429687	0.676365	0	0
SLC18A3	2.57132	2.52921	1.84369	2.59475	1.20099	1.41686	2.0806	1.87988
ENSG00000253683	3.51793	2.48151	2.57934	2.88005	2.43922	1.94849	1.39084	2.72462
ENSG00000267114	2.71384	1.62766	0.912487	1.33491	0.527195	1.59833	0.897503	0.610252
HMGN2P48	1.41323	0.777803	0	0.760441	0	0	0	0
ENSG00000248367	2.40612	1.78089	1.75419	2.18577	0.90319	0.447503	1.31352	2.51632
ENSG00000251484	0.867147	1.92131	0.702744	0.486596	0.763242	0	0.268539	0
SCOCP1	0.92503	0	1.40203	0.608791	0	0	0	0
FOXP4-AS1	1.7292	1.08232	1.60713	2.1586	0.931361	0.97019	0.712573	1.02813
TCF15	3.59688	3.3576	2.37273	2.37543	3.03141	2.32263	2.19902	1.21574
POU2F1-DT	1.78811	0	1.45633	1.69132	0.872228	0.638564	0.491707	0
SYNGR4	3.93416	4.14147	3.97803	4.08968	3.28428	3.18977	3.60796	3.16004
ENSG00000277383	1.16392	1.39625	1.12506	1.37035	0.409333	0.611524	0.299848	0.834446
DPP7	5.35672	4.91116	4.76304	4.54388	4.20551	4.58978	3.97445	3.90952
MIR567	2.88774	0	0	0	0	0	0	0
ENSG00000270522	2.80442	0.565579	1.87754	1.51844	1.00936	0.949651	0.776798	1.14348
CA11	5.44571	5.52992	5.36908	5.52271	4.61869	5.04064	4.65178	4.66967
KCNJ4	3.88078	3.57299	3.25939	3.37509	2.71767	2.69934	2.89254	2.89593
UNC5A	4.68223	4.57608	4.60023	4.41285	3.92501	4.00707	3.94502	3.52462
RNU6-1250P	1.11938	1.7444	0	0	0	0	0	0
MIR2116	2.86257	0	0	0	0	0	0	0
ENSG00000279536	1.58238	1.72211	2.08432	1.55675	1.38041	0.747545	1.19379	0.76986
MIR4999	0	2.85173	0	0	0	0	0	0
NOX5	1.51975	1.41469	1.48789	1.34218	0.817665	0.778818	0.610713	0.706702
NEK4P2	0.994068	1.12466	0.588389	0.380445	0.0737552	0.164229	0	0
ENSG00000289019	1.63292	0.699636	1.12797	1.24117	0.610576	0.463053	0.300855	0.47824
ENSG00000226291	1.96645	0.700095	1.0389	1.77683	1.03886	1.5946	0	0
MIR6859-3	0	0	0.953662	1.88533	0	0	0	0
VEPH1	2.62472	2.70613	2.80879	2.95392	1.98297	2.10144	2.02016	2.15607
ENSG00000231454	1.77809	0	0	1.05327	0	0	0	0
ENSG00000248161	0.706967	1.18122	1.23175	0.989171	0.146681	0.086103	0.646341	0.399825
PHLDA1	2.2783	2.15918	2.38191	2.48178	1.55976	1.70009	1.91892	1.29705
DAPP1	1.0752	1.039	1.14235	1.17039	0.442021	0.456445	0.299514	0.412821
CCDC106	3.55677	2.95499	3.05945	3.07332	2.61217	2.72902	2.25441	2.2384
LINC02196	2.71221	2.95818	3.01812	3.01256	2.07944	2.28154	2.47822	2.0524
ENSG00000269867	2.17336	2.17598	1.89556	2.08339	0.895259	1.11638	2.04245	1.47141
MT-TS1	2.88049	3.78217	3.79959	3.6446	4.0344	2.43851	1.48837	3.34801
RNU11-3P	0	0	1.5439	1.24949	0	0	0	0
RNA5SP428	0	1.28038	0	1.51131	0	0	0	0
THEM7P	1.75028	0.706584	1.62325	0.77913	0.485546	0.545822	0.0733747	0.967283
MIR29A	0	2.7855	0	0	0	0	0	0
SSC4D	4.20603	3.96135	4.13541	4.17297	3.27419	3.48917	3.70436	3.22919
RN7SL75P	1.35766	0.291325	0.931137	1.45351	0	0.52026	0.735602	0
PPP1R21-DT	0	0.422102	1.44448	0.910984	0	0	0	0
EMP3	2.91092	2.76765	3.28565	2.64891	2.19592	2.45613	2.21275	1.9735
RBPMS2	1.8092	2.61124	2.37243	1.96447	1.40048	1.64001	1.75219	1.19842
ENSG00000249456	2.49421	2.09946	1.86389	1.28127	2.60148	1.57464	0.642686	0.155956
ENSG00000278012	2.30766	2.16256	2.20805	1.85869	1.39549	1.70004	0.820121	1.85909
COX6A1	5.51689	4.97187	4.93951	4.68488	4.9454	4.72871	4.47349	3.20685
RPS12P3	1.67361	0.835123	0.562247	0.38361	0	0	0.697254	0
SEMA6B	4.46489	4.47938	4.34339	4.17194	3.89029	3.75481	3.70591	3.35256
ENSG00000234455	2.90485	2.76716	2.60863	2.08207	1.71722	2.08089	1.88175	1.92941
SPINK4	3.33026	3.45264	3.41782	3.75245	2.71032	2.64337	3.58554	2.26173
PRL	1.34159	0.975755	1.16763	0.555288	0.493686	0.328601	0.231599	0.235241
TCEA3	2.95598	3.08353	3.32138	3.28411	2.57394	2.65053	2.37019	2.30183
PIK3CD-AS2	2.16739	2.44755	2.26424	2.03236	2.02234	1.94126	1.05096	1.14954
ETV5-AS1	0.835226	0.535182	0.649625	0.726265	0	0	0	0
ENSG00000226862	0	1.00089	0	1.73725	0	0	0	0
ENSG00000271420	0.901944	1.17476	0.371844	0.884108	0	0.129424	0.468183	0
RAMP1	3.38703	3.03233	3.23904	3.15924	2.99786	2.68374	2.38858	2.01368
RNU2-22P	1.98514	2.96747	1.4869	1.28711	0.808311	1.9552	0.91193	1.31864
MIR658	2.73244	0	0	0	0	0	0	0
ENSG00000279075	0.93894	1.68088	1.42027	1.94756	1.06107	0.440172	0.448171	1.31155
BTBD17	2.26723	2.10875	2.07349	1.84058	1.72476	1.48625	1.50573	0.853689
KCNH4	2.16276	1.44695	1.78174	1.48838	1.28887	0.902798	1.23178	0.739023
PRAF2	3.37828	2.87889	2.81882	2.43552	2.49342	2.70178	2.24741	1.35783
PCK2	4.5791	4.37189	4.52301	4.38034	3.81263	3.91174	3.68614	3.74009
SNORD18	0	0	1.49571	1.20708	0	0	0	0
TMEM256	3.2849	3.20186	2.18067	2.57154	2.62595	2.9912	1.26362	1.67119
IER2	2.97188	2.63874	2.60141	2.57022	2.22939	1.9899	2.11043	1.76875
ENSG00000289043	1.48956	1.12559	0.56458	1.20229	0.262501	0.544683	0.894317	0
CYCSP34	0.695152	0.869742	0.703659	0.680497	0	0	0.268942	0
ENSG00000290106	0	1.35193	0	1.32652	0	0	0	0
BMX	1.41341	1.48592	1.40291	1.29096	0.41993	0.89755	0.8424	0.760881
BCL3	1.87826	2.0389	1.63229	1.51373	1.21477	1.03213	1.41748	0.727086
SYTL3	1.51746	0.815506	1.14391	0.797514	0.580043	0.463818	0.355747	0.205575
MBTPS1-DT	2.88082	1.87509	2.10126	2.80158	1.97751	1.54276	1.5054	1.97175
MIR6508	0	0	2.65728	0	0	0	0	0
ZNF428	4.86962	4.39794	4.41583	4.14356	4.1744	4.21104	3.56447	3.22075
ENSG00000267274	2.07621	1.5923	0.347357	0.605958	1.49302	0.476196	0	0
ASPHD1	3.99795	3.61899	3.54384	3.34195	3.1572	3.10425	2.89528	2.69618
MIR6859-4	1.50844	0.944611	1.52284	2.19928	2.04351	1.4825	0	0
TP53I11	3.54439	3.59934	3.56676	3.51226	3.04542	3.05327	2.72754	2.74827
ENSG00000264188	2.18501	0.458667	0	0	0	0	0	0
TBCAP1	1.44707	1.2302	0.98114	0.951464	0.572396	0.45747	0.465735	0.472503
PMS2P5	1.22484	1.72912	1.89373	0.870666	1.09193	0	0.681362	1.30653
APOC1	5.84416	5.67884	5.89506	5.7614	5.29653	5.2112	5.18294	4.8564
ENSG00000241057	0.577047	1.51714	0.636811	0.564421	0.300057	0.145722	0.217599	0
FAM131B-AS2	1.1999	1.31384	1.47911	1.02675	1.09553	0.536619	0.452149	0.303305
L1CAM-AS1	1.08857	1.92622	1.54697	0.803938	0.425677	0.873979	0.852449	0.585615
MGLL	2.59227	2.60303	2.71479	2.63984	1.98206	1.96536	1.81779	2.15708
ENSG00000225123	2.57348	0	0.355458	0.342399	0.301957	0.342071	0	0
MIR27B	2.62613	0	0	0	0	0	0	0
CHGB	5.1704	4.85143	4.99863	4.65447	4.44346	4.34649	4.09086	4.17199
ENSG00000229263	0.54471	0.940804	0.662003	1.0035	0	0.532188	0	0
ENSG00000289913	2.71434	2.43017	2.24059	2.09899	2.03731	1.77284	1.26933	1.78687
RNU7-160P	0	0	2.61758	0	0	0	0	0
ENSG00000289835	0	1.11685	0	1.4938	0	0	0	0
ENSG00000268536	0.5852	1.13973	0.266869	0.750034	0	0.133958	0	0
MIR218-2	1.94539	0	0.659104	0	0	0	0	0
ENSG00000234134	1.41837	2.59221	0	1.60206	1.16258	1.15065	0.698636	0
TPSG1	1.7134	1.31614	1.59105	0.702329	0.911122	0.65834	0.952293	0.201808
ENSG00000253852	1.012	0.68836	1.46212	0.672562	0.229052	0	1.00696	0
KCND3	2.34467	2.42938	2.5324	2.46451	1.74312	1.94489	1.78762	1.70024
TNFRSF10A-AS1	1.74996	1.5238	1.63229	1.1676	0.736951	0.131948	1.41281	1.19726
ENSG00000241954	0.770981	1.27272	0.19342	0.86814	0	0	0	0.514096
AK3P3	0.647863	1.02973	1.03934	0.634001	0.31014	0.451554	0	0
ATP2B2	2.85161	2.85696	2.87071	2.56045	2.28696	2.11034	2.15538	1.9982
TEAD2	4.20563	3.90382	3.93351	3.92624	3.49771	3.63262	3.44468	2.81084
FOCAD-AS1	0.918234	1.13039	1.63613	0.900166	0.809773	0.65709	0	0.535408
TRIP6	2.84146	2.34021	2.60054	2.42056	2.18099	2.16634	1.46305	1.81005
LINC03011	3.03696	2.9865	3.04764	3.26515	2.63591	2.47095	2.2927	2.35524
RANP4	0.896816	1.6378	1.45973	1.01838	0	1.14459	1.03295	0.255152
NTRK1	3.25837	3.02278	3.06691	3.14371	2.4399	2.63321	2.58278	2.25873
ENSG00000278703	0.724291	0.835387	1.44448	1.01133	0.527501	0.916733	0	0
ASIP	1.78653	0.976251	0	0.100676	0	0	0	0.292713
RNA5-8SN2	2.56562	0	0	0	0	0	0	0
TMEM145	3.3732	3.63307	3.39807	3.33349	2.76585	2.97959	2.76687	2.66113
ENSG00000270116	0	1.12854	0.880753	0.546884	0	0	0	0
SOX9	4.56829	4.49478	4.40208	4.42261	3.92011	3.88267	3.72967	3.80142
IGFBP4	5.5832	5.38958	5.27752	5.41845	4.90266	4.82876	4.76201	4.62509
ENSG00000224239	2.9664	2.22309	2.8892	1.68342	1.49348	0.98696	2.75828	1.9753
ZNF970P	1.26695	0	1.27993	0	0	0	0	0
MIR3125	0	2.54516	0	0	0	0	0	0
SYNDIG1	2.89967	2.51971	2.71392	2.59176	2.04215	2.49033	2.04219	1.60629
RPS4XP3	1.41727	0.383488	1.15958	1.81307	0.716016	1.30869	0	0.205906
ENSG00000290074	1.85655	1.56334	1.3838	1.98826	1.05887	0.917863	1.32972	0.943805
ENSG00000273654	1.00848	1.18122	1.28159	1.80644	0.819202	0.909625	0.687106	0.328237
PPDPF	7.11865	7.02743	7.00317	6.80299	6.88205	6.59041	6.32477	5.62399
ZBTB7B	3.66055	3.73186	3.60928	3.40494	2.99203	3.15303	2.67455	3.05849
ENSG00000267138	1.51675	1.20543	0.95986	0.626369	0.211029	0	0.244713	1.32427
ENSG00000273893	1.4344	2.3081	1.82703	2.01922	0.933555	1.45578	1.37958	1.29172
TAC3	0.677133	1.13797	1.41277	1.06247	0.419956	0.107911	0.48186	0.753272
ENSG00000269365	0	0	1.80108	0.722213	0	0	0	0
RNU6-875P	0	2.52243	0	0	0	0	0	0
RNU6-1234P	0	0	0	2.52193	0	0	0	0
RPL37P12	1.93505	1.14605	0.495341	0.83633	0.4237	1.46753	0	0
ENSG00000286835	1.59182	0.566294	0.369838	1.47212	0.21702	1.26258	0	0
DDIT3	2.86542	2.27759	2.38964	2.73423	2.47216	2.04522	2.11653	1.11332
MIR4308	0	0	2.51566	0	0	0	0	0
TRIP10	1.65092	1.923	1.48845	1.62469	0.979769	0.985166	1.27634	0.930572
MIR3659HG	4.12995	3.87745	4.36811	3.99196	3.67762	3.44629	3.50879	3.22291
ENSG00000268499	0.904012	1.01353	0	1.76695	0.167197	0	1.00679	0
MDFI	3.36866	3.14776	2.81371	3.34068	2.88899	2.76551	2.53408	1.97241
ENSG00000249685	0.974596	0	0.641556	1.05228	0.159195	0	0	0
ENSG00000235077	0.93894	0	0.949575	0.618921	0	0	0	0
ENSG00000289225	0.326899	1.13065	0.827611	0.220406	0	0	0	0
ZNF888-AS1	1.42115	0	0.939232	0.461521	0	0.323148	0	0
NFATC4	2.82416	2.898	2.73773	2.7865	2.12631	2.12511	2.19803	2.30306
MIR4454	0	0	2.49386	0	0	0	0	0
WNT5A-AS1	2.04843	1.64977	1.82703	1.67745	1.04379	1.15065	0.805345	1.7141
PKIG	3.14323	2.48275	2.55001	2.41523	2.26604	1.88619	2.18165	1.77194
RNA5SP278	1.79079	0.692826	0	0	0	0	0	0
L1CAM	6.0981	6.09303	6.11282	6.10844	5.52853	5.57913	5.45792	5.36699
RAB13	2.29258	2.34803	1.97848	1.87343	1.43189	1.686	1.54836	1.34658
RNU6-1098P	2.47875	0	0	0	0	0	0	0
MIF4GD-DT	1.11553	1.24399	0.791638	0.681856	0.568651	0.420066	0.167695	0.202181
BCHE	0.877532	1.2332	0.887665	1.28178	0.569316	0.522959	0.572109	0.141593
TRAJ49	0	0	2.47251	0	0	0	0	0
ENSG00000273609	0	2.46773	0	0	0	0	0	0
CCM2L	2.99993	3.27579	3.20333	3.15308	2.83746	2.62389	2.32967	2.37658
ENSG00000265982	4.49594	3.14726	3.96331	2.44711	4.34716	2.605	1.84627	2.79491
ENSG00000279337	1.67608	0	0.398904	0.384452	0	0	0	0
NHLH1	3.72437	3.78008	3.72052	3.71778	3.27153	2.88639	2.93108	3.39437
ENSG00000289281	3.25436	2.90433	2.4512	2.17896	2.14786	2.40046	1.9997	1.7825
MAGED1	4.37205	4.389	4.62264	4.44027	3.86215	3.90994	3.78825	3.80762
ENSG00000226472	1.48146	1.90382	1.12527	1.94373	1.28499	1.00658	1.08689	0.622835
FBLN1	5.04921	5.14089	5.06052	5.10992	4.54205	4.57461	4.5081	4.28467
ARHGAP4	2.97823	2.78756	2.75323	2.6796	2.3877	2.19036	2.04084	2.13214
RPL21P16	2.17207	2.25558	2.18933	1.71194	1.14333	1.09544	1.83979	1.80421
SHISA2	2.85446	2.91167	2.96517	2.64192	2.38147	2.14121	2.51061	1.89488
ANGPT1	1.72882	2.15637	2.03914	1.99337	1.18487	1.18059	1.36354	1.74653
ENSG00000286543	2.39848	2.05295	2.66644	2.67627	2.0881	1.57464	1.55122	2.13815
ENSG00000223374	0.64865	1.18923	1.72505	0.352021	0.310561	0	0.508763	0.653868
ENSG00000277959	0	2.07712	0.468575	2.04517	0.400288	0.794956	0.954723	0
PCOLCE	3.24399	3.04503	2.93078	2.76644	2.44834	2.4265	2.26248	2.4107
TSPAN18	2.88025	2.77494	2.79979	2.95667	2.19089	2.37561	2.33042	2.07853
ENSG00000280229	1.26629	1.34646	1.53749	1.65542	1.09263	0.760645	0.715862	0.802019
REPIN1-AS1	1.66648	0.904415	1.68168	0.884999	1.0086	0.964644	0	0.730176
DLK1	1.03709	0.888172	0.849017	0.661729	0.561186	0.217576	0.207077	0.0173165
RNU6-88P	2.4306	0	0	0	0	0	0	0
ST3GAL3-AS1	1.76875	0	0	0.832942	0	0	0.17993	0
UCN	1.07361	0.707286	1.76715	0.758209	0.486064	0.386208	0.10884	0.908167
ENSG00000260912	1.30364	1.20911	1.23974	0.803993	0.648271	0.85377	0.465127	0.175013
TRDJ3	0	0	2.41108	0	0	0	0	0
KCTD17	3.69199	3.41854	3.33444	3.27653	2.99656	3.0339	2.99712	2.284
CABP7-DT	2.02991	0.982661	1.61362	1.68357	0.631673	0.706092	0.915714	1.64666
RPL6P10	1.69387	2.06351	1.91928	1.5683	1.56191	1.30602	0.717606	1.2532
FNDC1-AS1	0.937932	1.20188	0.472464	0.738707	0.255476	0	0	0.692988
C1QL1	6.24742	5.95285	5.87617	5.80099	5.47983	5.67412	5.32787	4.99601
FOXF2	4.49834	4.10759	3.86203	4.0508	3.65878	3.60301	3.6248	3.23286
ENSG00000228201	0.71813	0.216162	1.85603	0	0	0.393593	0	0
THAP8	2.51898	2.14327	2.55474	2.37858	1.6	2.09833	1.81651	1.68431
ENSG00000288999	2.05185	1.91055	1.84638	1.98822	1.69885	1.91573	1.4114	0.376206
MIR149	0	2.38927	0	0	0	0	0	0
ENSG00000202059	2.38219	0	0	0	0	0	0	0
P3H3	3.41163	3.30921	3.15722	3.15804	2.81459	2.87567	2.66046	2.30429
MRPL24	5.16144	4.95469	5.04526	4.70275	4.52847	4.65254	4.27077	4.03237
ENSG00000270462	1.49482	1.243	0.387071	0	0	0.37264	0.379567	0
DBNDD1	3.37926	3.22596	2.98624	3.08059	2.6594	2.80218	2.41363	2.42586
ENSG00000277901	0.788884	1.60522	0.915935	0	0.167564	0.772087	0	0
RNU6-315P	0	0	2.36943	0	0	0	0	0
ENSG00000277437	1.02033	2.35702	0	1.00086	0	1.00008	1.01526	0
ENSG00000257681	1.47009	0.870356	0.878892	0.601296	0.321559	0.156763	0.817102	0.162477
ABLIM3	3.7727	3.8156	3.83395	3.80655	3.16535	3.26241	3.23503	3.20565
ENSG00000272438	4.63051	4.81911	4.05378	4.31945	3.95588	3.64055	3.68834	4.18177
HS3ST1	1.69039	2.27232	1.97459	1.8724	1.30494	1.41894	1.51184	1.21995
ENSG00000273139	0.595438	0.750892	0.299353	1.49769	0.253568	0	0.537066	0
FOXO6	9.48104	9.24877	9.20454	8.96856	8.88756	8.86849	8.58991	8.2075
RNU6-1316P	0	2.34352	0	0	0	0	0	0
SF3A2	5.93258	5.48507	5.56456	5.36038	5.21968	5.33717	4.75677	4.68667
ENSG00000230515	1.30527	2.20784	2.71562	1.62457	1.23767	1.11817	1.21927	1.93996
PEMT	3.66344	3.88576	3.87442	3.84306	3.45932	3.26056	3.30887	2.90366
ENSG00000277504	1.58535	0.305607	0.442061	0	0	0	0	0
PTX3	3.83647	4.19545	4.26233	4.17142	3.38387	3.77543	3.41351	3.56013
TWIST1	3.97279	3.62836	3.72085	3.83827	3.39815	3.50929	2.94031	2.98486
SEZ6L	2.65932	3.18518	3.03188	3.08543	2.36488	2.61356	2.42649	2.22944
CHAC1	2.74835	2.39543	2.44397	2.19322	2.0912	2.00153	1.68585	1.67505
PDIA3P2	0.482364	2.31603	0	0	0	0.471052	0	0
ENSG00000254662	1.14421	0.48991	0.69107	0	0	0	0	0
ENSG00000278840	1.59909	1.31003	1.42557	1.17465	0.209296	0	0.793193	2.18289
ENSG00000261120	0.900032	0.994327	1.5899	1.66369	1.23945	0.311106	0.576759	0.700296
ARHGDIG	2.82298	2.43915	2.28116	2.4923	2.23432	1.78363	1.49588	2.20161
ZNF524	3.26596	3.2755	3.06737	3.28882	2.973	2.97426	2.55709	2.07372
MFSD3	3.78734	3.25325	3.31119	3.19478	2.85152	2.85018	2.80761	2.71882
FAM136DP	1.3328	2.437	1.2559	2.03752	0.598471	1.68516	1.41101	1.05233
SNHG25	1.50844	1.41381	2.18896	1.57332	1.44221	0.621334	0.793193	1.51777
TIMP3	2.8822	2.99066	3.01453	2.92148	2.58494	2.33941	2.45921	2.11616
ENSG00000269887	0.974596	1.1578	0.699239	0.822729	0.80108	0.118126	0.431371	0
SLC25A36P1	0	0.74511	0.349347	1.36517	0.15595	0	0	0
ENSG00000217447	0.719587	1.61009	0.285585	0.505631	0	0	0	0.817251
RNU6-1016P	0	3.84581	2.34086	2.47196	1.09045	1.55926	1.57928	2.12768
RNY4P17	0	2.30154	0	0	0	0	0	0
RCN3	2.21621	2.02308	2.10154	1.99151	1.10654	1.9238	1.30055	1.70905
MIR644A	0	0	0	2.29227	0	0	0	0
SPEGNB	1.05525	0	0.56458	0.669382	0	0	0	0
NME4	5.70062	5.46707	5.4019	5.4641	5.21532	5.17151	4.9271	4.43109
RNU6-834P	1.94539	1.44087	0	2.93781	0	0	1.70723	2.33111
PPP1R12A-AS2	1.64454	0	1.17609	0	0.535901	0	0	0
ARIH2OS	0.379634	0.883467	1.53363	0.817168	0.439992	0	0.442243	0.44872
COL1A2	1.43295	1.39416	1.48082	1.50949	0.72506	0.844463	0.894149	1.07155
ENSG00000233577	2.06128	1.7367	2.49035	1.51289	1.84636	0.388064	1.10808	2.17819
MT-TW	2.2296	1.9161	3.49884	1.88533	0.832378	2.67423	1.50196	2.24092
FAM78A	2.82284	2.65431	2.88351	2.7032	2.47202	2.07996	2.08766	2.14469
SDCCAG8	2.38095	2.30651	2.58308	2.3851	2.20205	1.82124	1.81441	1.53862
SNORA31	0.974596	0	1.30453	0	0	0	0	0
NDUFB1P2	0.7764	0.440696	1.06061	0	0	0	0	0
SNCB	4.2896	4.21709	3.9451	3.75168	3.67098	3.55523	3.51793	3.18231
RN7SL738P	1.42746	1.90774	0	0.26979	1.05128	0	0	0.27897
SERPINF1	2.13021	2.3507	2.21509	2.23801	1.24306	1.95491	1.95429	1.50769
INSYN2A	1.55148	1.59771	0.990668	1.51344	0.891772	1.13583	0.783072	0.569834
ENSG00000288930	2.3318	1.49699	1.70058	1.03638	1.25964	0.826713	0.793745	1.41376
SAMD11	3.92544	3.6628	3.69888	3.52673	3.48104	3.1269	3.00595	2.93005
NUDT1	4.30511	4.16558	3.8251	3.90162	3.64803	3.82487	3.2658	3.19035
SLX9	5.34853	4.67114	4.93216	4.32963	4.55826	4.47673	4.30907	3.66918
PLPPR3	2.77823	2.28152	2.50732	2.31489	2.05751	2.14093	1.60366	1.8142
TGFB2	2.67621	2.76097	2.92433	3.04757	2.18695	2.12364	2.18991	2.6431
ENSG00000226426	0	1.00784	0.495341	0.754728	0	0	0	0
ENSG00000283312	1.51196	0.706584	0.971089	1.10492	0.450773	0.723739	0.701416	0.162718
ENSG00000241180	1.82737	1.35687	0.193829	1.55093	0.781522	0.868908	0.507795	0.515072
ENSG00000247372	0	1.28199	0	1.11028	0.138454	0	0	0
ENSG00000286375	2.68392	2.71142	2.82215	2.18829	1.85744	2.13497	2.49023	1.66945
ENSG00000272660	2.04843	1.48362	2.21415	1.20708	1.86952	2.29921	0.531048	0
RGS5	1.55748	1.44093	1.54646	1.67241	0.897791	0.870922	1.13685	1.05831
ENSG00000253347	2.40051	0.316304	0	1.85563	0	0.776973	1.22392	0.318475
MELTF-AS1	3.00893	1.93184	1.7676	2.21603	2.07576	2.18113	0.679549	1.73826
IGHD1OR15-1B	0	0	2.24706	0	0	0	0	0
AATK	2.24979	2.18593	1.97082	2.02276	1.50843	1.63532	1.53867	1.5018
RNU6-377P	0	2.23226	0.700015	0	0	0	0.687736	0
MT1P1	0	1.24755	1.45442	1.73817	0	0	0.422686	1.77549
RNU1-31P	0	1.47835	1.06061	1.02929	1.32654	0	0	0
ENSG00000265519	2.4165	3.13615	1.9083	3.18525	2.40143	1.55284	2.54777	1.90259
MIR320A	0	0	0	2.23999	0	0	0	0
NLGN2	2.97012	2.92581	2.95877	2.54842	2.49395	2.42057	2.28666	1.96481
RNU6-282P	0	0	2.23596	0	0	0	0	0
ENSG00000279812	0.492975	2.5606	3.00575	3.15891	1.61736	1.36994	0.855233	3.14028
MAGED2	5.24319	5.27461	5.40106	5.30737	4.80647	4.83015	4.8209	4.5358
RAMP2	1.99343	1.77605	1.74087	2.00452	1.81688	0.775086	1.22708	1.46547
FAM20A	0.95137	1.41042	1.64295	1.27079	0.506712	0.990598	0.787158	0.763018
RGS10	5.37245	5.45741	5.48384	5.32959	5.05163	5.02913	4.70244	4.63353
LINC01088	3.61487	3.54686	3.70901	3.69764	3.09286	3.1896	3.08444	2.97563
ENSG00000270890	1.76441	1.37961	0.685815	1.40776	0.508558	0.748474	0.261107	1.49365
ZYX	4.86634	4.81835	4.81264	4.62229	4.37669	4.44889	4.19939	3.8693
ENSG00000286440	1.49632	0	0.387618	0.479249	0	0	0.138132	0
MMP2	5.03293	4.98415	5.23273	5.17255	4.64143	4.59026	4.49682	4.4693
NUPR1	1.68234	1.36478	1.57977	1.71063	1.04271	1.43601	0.538449	1.0968
ENSG00000234149	0	2.22019	0	0	0	0	0	0
RN7SL1	8.68136	8.49426	8.28465	7.76224	7.9805	7.52373	7.50494	7.99355
ENSG00000230747	1.56059	1.68222	1.30065	1.31357	1.0538	0.730779	1.17809	0.677475
ENSG00000264881	2.21635	0	0	0	0	0	0	0
ALPL	2.38132	2.01378	2.36971	2.35017	2.09678	1.69219	1.78488	1.32743
CXXC5-AS1	1.27104	0.149225	0.15108	0.884999	0.243661	0	0	0
ENSG00000248773	1.28486	0.214117	0.72103	1.2622	0	0.551592	0	0.717975
ENSG00000231702	2.09043	3.13054	0	0.481894	1.02437	0	0.855233	1.61216
PLEKHG4	2.14541	1.91185	1.85461	2.0445	1.57061	1.13673	1.63613	1.40204
ZNF503	2.87994	2.60901	1.88096	2.214	2.17351	2.1461	1.52879	1.52508
PRR12	3.14664	3.34191	3.37769	3.06302	2.84191	2.9989	2.66163	2.21677
ENSG00000266599	1.65651	0	0.209304	0.676947	0.333659	0	0	0
ENSG00000251446	0.84323	0.649397	0.853073	0.527827	0.253358	0.412468	0	0
RNU6-1199P	2.20761	0	0	0	0	0	0	0
SCARNA18	0	0	0.964039	1.24324	0	0	0	0
PCBP4	3.15178	3.35304	3.35325	3.04799	2.8884	2.93713	2.39683	2.47935
ENSG00000253333	1.954	1.67954	0.228605	1.10589	0.652888	0.990328	1.12129	0
C19orf73	1.33444	0.885501	1.61373	2.18246	1.47948	0.578522	1.0054	0.751131
ENSG00000289441	0.920919	0.320455	0.853073	0.568685	0.324202	0.0680035	0.0694073	0
LSAMP	1.79238	1.7351	1.52119	1.65506	1.2434	1.36938	0.932418	0.957865
RPL32P32	1.3608	0	1.27237	0.421472	0	0.421078	0	0.435087
RNU6ATAC17P	0	0	2.19812	0	0	0	0	0
SHF	3.68028	3.3239	3.2919	3.1266	2.99668	2.98037	2.69207	2.55672
CBR4-DT	0	0	1.78101	0.415468	0	0	0	0
ZNF414	3.36035	3.48868	3.36105	3.13886	3.20911	2.9522	2.44492	2.54645
RNA5SP474	1.62809	2.16774	0	0	0	1.60102	0	0
ENSG00000230801	0	0	1.61504	0.579679	0	0	0	0
LINC01686	2.24438	1.4033	1.68802	2.02237	1.45205	1.32622	1.44382	0.94179
ZNF768	5.28633	5.01906	5.01943	4.95456	4.64373	4.89181	4.50429	4.04545
ENSG00000270257	0	1.02203	0	1.58611	0	0.415079	0	0
MEPCE	2.94085	2.70476	2.34497	2.31747	2.44757	2.40761	1.73458	1.52555
PLEKHA4	2.98205	3.20866	2.99541	2.88757	2.49813	2.67972	2.22851	2.47473
PODN	2.01705	2.02869	1.98246	1.57635	1.46222	1.61105	1.17563	1.16451
PACSIN3	2.96077	2.61173	2.82397	2.70973	2.42592	2.2456	2.25588	1.98794
PPFIA3	3.09969	2.90525	2.80314	2.76569	2.74585	2.48611	2.22676	1.92509
ENSG00000235319	1.31566	1.08371	1.02831	0.626369	0.633475	0.346582	0	0.88443
KRT18P34	0.374474	1.39716	0.928163	1.20063	0.503825	0.699979	0.135017	0.37777
CFAP61	2.11395	2.30691	2.29614	2.24324	1.79689	1.95706	1.35968	1.66417
ENSG00000283390	0.354795	0	1.82703	0	0	0	0	0
RN7SKP30	0.955377	0.645949	0	0.791948	0.212791	0	0	0
MIR16-1	0	2.18029	0	0	0	0	0	0
ANKH-DT	0.864799	1.31116	0.874825	0	0	0	0	0.871293
RNU6-323P	0	2.17819	0	0	0	0	0	0
NDUFA1	6.79397	5.87039	6.03582	5.44789	5.61213	5.7865	5.58663	4.98646
CADM4	2.73768	2.68538	2.30782	2.02066	2.10975	1.98049	1.81219	1.67338
VEGFA	3.11643	2.93691	3.01678	3.04209	2.54705	2.47985	2.32243	2.58725
STX1B	1.54395	1.78735	1.58231	1.82128	1.12616	1.20211	1.24133	0.989717
RNU6-997P	2.17556	0	0	0	0	0	0	0
RNU6-32P	2.17556	0	0	0	0	0	0	0
ENSG00000242375	2.10722	1.21818	1.88277	1.61425	0.534011	1.93793	1.03663	1.13948
IGSF9B	2.17264	2.15488	2.22993	2.01422	1.57924	1.63727	1.72328	1.46248
ENSG00000258654	1.45957	1.05418	0.71923	1.03255	0.523644	0.550138	0.30687	0.71618
MIR4729	0	2.16774	0	0	0	0	0	0
DBP	3.34078	3.18062	2.96118	2.90108	2.76799	2.70535	2.51518	2.22753
ENSG00000268584	1.40982	0.707286	0.64237	1.69056	1.00112	0.690557	0.10884	0.483862
VWA1	4.65042	4.43677	4.41781	4.24902	3.99974	4.06025	3.95659	3.57234
CCDC188	3.27938	2.63009	2.89797	3.09803	2.70281	2.51879	2.19671	2.32251
ENSG00000287404	0.322994	0.587864	1.10207	0.983433	0.145565	0.687124	0	0
MARK4	3.14581	2.8606	2.92305	2.82445	2.44205	2.71851	2.15499	2.2767
ENSG00000273069	1.1996	1.0958	0	0.211399	0.349734	0	0	0
SNORA37	0	0	2.15596	0	0	0	0	0
TEAD3	3.37599	3.59139	3.49291	3.37493	3.17684	3.27558	2.96418	2.26386
HMGN2P15	2.00733	3.46124	2.25547	0.929626	1.46957	2.40411	1.50885	1.11989
ASS1	7.09167	7.00381	7.09484	7.20308	6.72725	6.63874	6.5774	6.30132
ALG13-AS1	0	0	0.725388	2.04682	0.627075	0	0	0
DLL3	4.16131	3.95703	3.79153	3.83764	3.62696	3.39016	3.68639	2.89951
ENSG00000266155	2.14315	0	0	0	0	0	0	0
MICOS13	4.72287	4.39569	4.574	4.36443	4.15815	4.1741	4.04903	3.53283
ADGRG4	0.789451	0.811536	0.875398	0.900531	0.349302	0.203348	0.282611	0.401294
MTND3P25	0	0	1.74816	0.929626	0	0.537946	0	0
HES4	5.37738	4.99441	5.0822	4.86728	4.93674	4.72403	4.2936	4.22791
GNB3	1.80755	1.79482	1.50328	1.89479	0.969046	1.32697	1.24946	1.31799
ZNF580	4.83345	4.83181	4.84626	4.79861	4.66795	4.44032	4.40378	3.6616
CHST1	2.06567	2.14936	1.43644	1.88097	1.38705	1.61627	1.02956	1.36465
RBFOX3	2.83407	2.62327	2.62433	2.62256	2.28037	2.2373	2.01696	2.03535
TRIM16L	2.21776	2.24713	2.08815	1.94478	1.77214	1.47284	1.62604	1.49306
UNC5B	4.00841	4.01486	3.89295	3.94067	3.39942	3.66374	3.34627	3.3169
H2AC12	1.79527	0	0.639288	0.849463	0.660624	0	0.494622	0
KLF16	5.45659	5.37914	5.26916	5.13503	5.04906	5.08014	4.49235	4.48983
ATP1A3	2.90297	2.85441	2.74333	2.55313	2.41162	2.51371	2.16276	1.83726
ORM2	0.869078	0.412912	0.943513	0	0.0975255	0	0	0
RN7SL771P	1.30658	0	1.43835	0.268964	0.617658	0.2687	0	0
AVPR2	2.9657	2.62182	2.39244	2.62459	2.13088	2.37215	2.12726	1.84693
RN7SL146P	1.18097	0.509359	0.716724	1.02017	0	0	1.3035	0
KLHDC8B	1.84822	1.5842	1.2504	1.59715	1.25923	1.02838	0.939784	0.929568
PLPPR2	4.02293	3.79404	3.52723	3.84213	3.35676	3.43603	3.46842	2.80356
MIR4428	0	0	0	2.11984	0	0	0	0
ENSG00000241357	1.32599	0	0	0.793777	0	0	0	0
DUSP8P5	1.81683	1.35555	1.44348	1.4593	1.41524	0.981683	0.920223	0.640189
MAMSTR	2.44506	2.62551	2.10036	2.1784	1.7015	1.99602	1.75313	1.78199
SEZ6L2	4.3178	4.5206	4.57277	4.46501	4.20545	4.2085	3.74305	3.60322
ENSG00000272715	0	0.989158	0	1.76209	0.63634	0	0	0
MTATP8P2	1.51768	1.16678	0.960554	1.89572	0.336606	0	1.15937	1.93467
ENSG00000213060	0	0	1.32535	0.784002	0	0	0	0
MIR548AR	2.10488	0	0	0	0	0	0	0
LRP1	1.48461	1.58716	1.54037	1.60581	0.97788	1.16544	1.07997	0.892637
ENSG00000238165	2.38819	0	0	0	0.291574	0	0	0
TAGLN3	1.14167	1.09484	1.10486	0.650253	0.609633	0.862109	0.0514467	0.373373
RNA5SP150	0.610843	0.612006	1.87834	1.34463	0	2.35087	0	0
RN7SL749P	0	0	1.21285	0.881573	0	0	0	0
STC1	2.99368	3.15035	2.92799	3.14239	2.63235	2.42443	2.63202	2.43259
MIDN	4.12464	3.88686	3.97082	3.82862	3.54013	3.58215	3.38621	3.21023
CNTFR	3.43792	3.78944	3.78479	4.02527	3.36255	3.3975	3.3512	2.834
SOX4	6.09717	6.04486	6.07207	6.12696	5.62404	5.68951	5.41911	5.51695
RNU6-8	2.3516	1.1212	3.12753	3.07383	1.99152	1.43855	1.96756	2.18676
GALNT5	3.94753	4.0215	4.02738	4.03001	3.39957	3.44656	3.48792	3.6041
GPRC5D-AS1	1.53597	1.46351	1.64767	1.58961	0.813468	1.22183	1.46451	0.652566
TCEAL5	1.57487	1.45589	1.56012	0.609266	0.542732	0.861191	0.874838	0.837895
ENSG00000275494	1.33461	1.45606	1.40926	0.799848	0.870241	0.799187	0.517898	0.730176
ACKR3	5.75659	5.78554	5.6347	5.8306	5.37205	5.26082	5.34573	4.94829
NANOS3	0.701983	0.801095	1.42109	0.529833	0.0679313	0.828427	0.481376	0
MVP-DT	1.42917	1.14683	1.00675	1.23005	0.94108	0.539168	0.812103	0.444449
ENSG00000272338	1.56411	1.61847	1.73049	1.68829	0.634109	1.04076	1.7081	1.14266
MIR4297	0	0	0	2.07531	0	0	0	0
BNC2-AS1	1.97503	0.5268	0.92068	2.19135	1.63617	0.891605	1.01355	0
RNU4-39P	1.31141	0	1.32467	0	0	0.565958	0	0
C19orf54	2.90652	2.86681	3.10224	2.91121	2.4753	2.51582	2.43798	2.28794
CT75	2.43744	1.90939	1.70651	1.8707	1.21549	1.53832	1.49605	1.6046
MED14OS	1.81116	2.39553	1.76829	1.50191	0.868465	1.60102	1.58849	1.3498
RNU5B-2P	1.91675	0	0	2.258	0	0	2.10695	0
MIR647	3.81444	2.7855	2.93273	3.11004	3.99361	3.56112	2.29088	0.731171
RPL41P5	1.38321	1.77331	0	1.3595	1.60484	0	0.846937	0
MIR6512	0	0	0	2.06095	0	0	0	0
FOXS1	1.00848	0.659483	0.476543	0.409633	0.362203	0	0.131845	0
SLC27A5	1.45585	1.49856	1.60031	1.4476	1.04148	1.20637	0.809824	0.889611
SLC1A1	2.47559	2.84529	2.93588	2.79329	2.324	2.23728	2.30296	2.13092
SOX2	2.9007	2.58042	2.35994	2.40689	1.94588	2.03011	2.00028	2.21948
RPL23A	8.50716	8.24956	8.30909	8.04069	8.13278	8.07993	7.78256	7.05925
ELAVL4	1.31285	1.47941	1.37775	1.53848	0.867619	0.831946	1.02489	0.932503
UNC5C	1.10086	1.16835	1.10075	1.0125	0.714451	0.548414	0.375563	0.69304
LGALS3	3.81992	4.1664	4.17259	4.05143	3.76816	3.59329	3.43701	3.36143
CD63	6.62984	6.39049	6.51615	6.31511	6.14353	5.99424	5.95565	5.70871
TMEM102	1.12048	0.866988	1.0518	1.26325	0.674594	0.677628	0.493773	0.407225
ENSG00000233491	1.67445	1.88435	2.15907	1.94211	1.30185	1.41134	1.4654	1.43214
RNU7-123P	2.04843	0	0	0	0	0	0	0
EIF4EBP3	2.20815	1.23939	1.7216	1.37089	0.467788	1.31994	0.991927	1.71619
MPND	2.66154	2.62185	2.77499	2.50578	2.54066	2.17419	2.12922	1.67602
RABAC1	2.41222	2.33337	2.09342	2.05811	1.831	1.97809	1.81463	1.23018
BTF3-DT	1.69855	1.27836	1.28942	0.849336	0.591439	1.33846	0.532108	0.612823
DEPP1	6.70908	6.62071	6.65958	6.6251	6.12217	6.29937	6.10777	6.04617
INAFM1	4.17371	3.7882	3.99614	3.86189	3.71672	3.32431	3.51035	3.22995
MIR378G	0	0	2.03822	0	0	0	0	0
MAMLD1	1.54148	1.47189	0.988832	1.4403	0.73217	0.800357	0.873417	0.998771
OLIG1	2.75284	2.75571	3.00618	2.16766	2.51535	1.86009	1.90332	2.37328
CD52	2.29146	1.6573	2.22741	1.88007	1.13323	1.79995	2.18112	0.912163
ENSG00000229930	0.819678	0	1.49192	0	0.281883	0	0	0
ZNF688	1.91331	1.57383	1.04058	1.47863	1.60399	0.930382	0.860857	0.583052
EMC6	2.77622	1.71393	1.65323	0.560381	1.44306	1.71884	0.787649	0.728196
ST7-AS1	1.44723	0.899516	1.51335	1.1769	0.694401	0.774427	0.337803	1.2067
RN7SL752P	1.4587	0.285799	0	0.278338	0	0	0	0
SNX29P1	1.08495	0.806766	1.17962	0.382104	1.03862	0	0	0.394614
ENSG00000280149	0.504777	1.42198	0.399486	0.777119	0.34011	0.139925	0.604079	0
RAB26	5.83478	5.55057	5.33824	5.42708	5.16094	5.10729	4.82617	5.03704
MIR4423	0	0	0	2.01922	0	0	0	0
SGPP2	4.89681	4.93916	4.88925	4.96004	4.47931	4.28172	4.44894	4.45726
ROCK1P1	1.35015	0.890763	0.97356	1.7792	0.698449	0.461217	0.709027	1.10709
ENSG00000259088	1.97838	0.506962	0.512551	0.749848	0	0.749218	0.980676	0
SEPTIN9	4.78331	4.69594	4.69969	4.65049	4.36722	4.26085	4.08857	4.09841
LINC01003	4.05412	3.41892	3.84049	3.87875	3.36012	3.4768	3.20611	3.13654
RNU7-171P	2.0127	0	0	0	0	0	0	0
PRDX3P2	0.597742	1.878	0	0.137445	0.334147	0	0.267737	0
TMEM263-DT	1.10267	1.2145	1.17094	0.933798	1.10489	0.540681	0.591181	0.174761
MIR30C1	0	1.6413	0	1.61289	0	1.24546	0	0
SNORA71B	2.89871	3.51128	2.44618	3.41344	2.04351	2.77221	3.27847	2.16801
RAC3	4.89671	4.16564	4.39092	3.80074	4.14739	4.15504	3.59967	3.34509
RNA5SP103	0	0.616226	1.3893	0	0	0	0	0
RAB3IL1	2.03084	2.3777	1.93912	1.81033	1.61482	1.97274	1.4733	1.09204
ENSG00000228033	1.59395	1.18526	0.990611	2.28036	1.76731	0.593591	1.22436	0.46214
ENSG00000262692	2.22178	2.57766	1.46008	2.05244	1.97034	1.81383	1.32109	1.20562
ENSG00000234141	0.446369	0.540342	0.634428	1.37217	0.106627	0.43578	0	0.450205
PHETA1	1.03225	1.54938	1.24161	1.30559	1.17854	0.62718	0.784817	0.538466
SNORD121A	0	1.34119	2.50107	0	1.84373	0	0	0
MIR378A	0	2.93901	0.974654	0	0	1.91573	0	0
PTMS	8.11101	7.84293	7.8968	7.63367	7.60083	7.62734	7.36427	6.89409
RNU1-73P	1.10267	0	0	1.99246	0	0	1.09733	0
MPRIPP1	0.89845	1.35555	0.433996	0.880664	0.0686623	0.356263	0.48588	0.661572
RNU7-47P	0	0	3.03423	2.30456	0	0	2.32745	1.01572
MIR4692	1.99537	0	0	0	0	0	0	0
C12orf57	2.63464	2.99964	2.75474	2.41374	2.44313	2.71671	2.34208	1.30653
XYLT1	3.08548	3.17165	3.06596	2.98772	2.52746	2.73762	2.58289	2.46965
ENSG00000272402	0	1.6661	0.210747	0.680943	0.177684	0	0.386965	0
DLX3	3.42011	3.7703	3.62164	3.42192	3.28962	3.31045	2.94917	2.6917
RNU6-157P	0	0	1.99157	0	0	0	0	0
IGFBP2	7.51519	7.28533	7.26004	7.17915	6.93703	7.04896	6.73193	6.53113
ENSG00000251374	0	0	0	1.98721	0	0	0	0
ENSG00000290096	2.42942	0.525771	0	0	0.455442	0.512604	0	0
ENSG00000206731	1.98684	0	0	0	0	0	0	0
RPL31P49	1.00266	0.223637	0.226348	0.723727	0.190997	0	0	0
HMOX1	2.11063	1.83313	1.79017	1.18348	1.12033	1.47121	1.39007	0.951714
FOXO6-AS1	4.08079	3.56705	4.00325	4.08455	2.9005	4.16008	3.15473	3.53771
ENSG00000231125	1.49423	1.02111	1.83483	0.823079	1.09526	0.822404	0.304954	0.969057
NUDT3	2.05064	1.48081	1.48296	1.23328	1.06243	1.33109	1.13461	0.741562
ENSG00000289483	1.46119	0.832758	1.69692	1.36768	0.730665	0.649283	1.27427	0.727604
ALDOC	4.04567	4.16761	4.30053	4.24822	3.69935	3.81793	3.77236	3.49632
RNA5SP378	1.3608	0	0.614327	0	0	0	0	0
PPP1R9B	5.06793	4.81635	4.82926	4.68885	4.52435	4.44186	4.31822	4.14363
ERF	5.42325	5.06387	5.07377	4.74217	4.78393	4.7755	4.59192	4.17749
ENSG00000254165	0.845933	1.56258	0.855799	0.757098	0.677888	0	1.36951	0
GTF2IP5	0.678709	1.48869	1.7824	1.17198	0.195639	0.663753	1.38913	0.90052
ERBIN-DT	0	0.994327	1.39691	0.784717	0	0.566881	0.317011	0.321853
ENSG00000288827	0.842496	1.20221	1.67654	1.30694	0.982744	1.26451	0.363365	0.447981
PRSS23-AS1	0	0.827294	0.748374	1.20395	0.477399	0	0	0.33353
VASP	3.6569	3.3183	3.55666	3.40332	3.13779	3.22698	2.87901	2.72361
GPR155-DT	1.37191	1.20315	1.07009	0.826252	0.574026	0.507132	1.05333	0.369203
RPL26	4.67526	4.15678	4.09855	3.79191	3.9475	3.90642	3.58134	3.32299
MIR193A	0	0	1.96181	0	0	0	0	0
ZNF581	4.4383	4.30783	4.23902	4.30115	4.1071	3.86242	3.77082	3.58561
RNA5SP496	0	1.95765	0	0	0	0	0	0
SALL2	4.15699	4.11323	4.09141	3.91888	3.59971	3.69056	3.5759	3.45695
ENSG00000228957	0.688193	1.54333	0.107808	0	0	0	0.38241	0
RN7SL600P	1.72588	0.880624	0.889232	0.689541	0.916598	0	0	1.31227
TMEM141	2.76569	2.74194	2.82799	2.36594	2.43767	2.79985	2.04516	1.46343
HMX1	3.59256	2.96215	3.11701	2.84297	2.85783	3.16072	2.37827	2.1638
PRR34-AS1	1.53306	1.02538	0.950466	0.355446	0.829482	0.475824	0	0.605692
ENSG00000289147	0.749262	0	0.332621	0.870792	0	0	0	0
SNORA12	2.39709	0	0	0	0.444775	0	0	0
LOH12CR2	1.6388	0.613298	0.963128	0.560682	0.228984	0.7417	0.853978	0
MEGF10	1.13765	1.60619	1.79024	1.51473	1.06888	0.94437	1.11394	0.970838
ABHD14B	3.91933	3.92436	3.80924	3.98358	3.49319	3.46918	3.5067	3.21694
MIR6767	0	1.94788	0	0	0	0	0	0
EFNA3	1.00024	1.13537	0.963678	1.2138	0.90595	0.461095	0.627399	0.371087
GDAP1L1	1.77152	1.81235	1.61282	1.68918	1.45761	0.923041	1.52858	1.03021
RNU6-33P	0	0	0	1.94631	0	0	0	0
FAM201B	1.24245	0.396124	0.713883	0	0.122891	0.140372	0.143197	0
VPS37D	2.96629	2.51005	2.72749	2.79836	2.16133	2.37298	1.89929	2.62353
MZT2B	5.94544	5.91054	5.88771	5.76749	5.59443	5.58467	5.30415	5.08363
MEIS3P2	0.994235	1.15595	1.24056	1.46528	0.991007	1.05538	0.367095	0.49832
ENSG00000260436	0	1.94415	0	0	0	0	0	0
BOLA1	3.24162	2.83882	2.66969	2.5482	2.79124	2.04676	2.38442	2.13179
CORO6	2.35586	2.31271	2.45373	2.17446	1.68013	1.77419	1.70898	2.19289
FAM3C2P	1.13587	0.719243	1.14798	1.33604	0.303157	0.922841	0.449867	0.72357
ENSG00000252840	0	0	0	1.93638	0	0	0	0
BRINP1	4.67333	4.67014	4.72811	4.76643	4.34677	4.38253	4.12654	4.04621
TAFA5	3.19006	3.11362	3.13024	3.07991	2.64932	2.93646	2.72746	2.26473
FKBP8	6.07283	5.99925	5.98362	5.85798	5.61132	5.66236	5.34502	5.35936
MRPS21P7	0	0	0	1.93459	0	0	0	0
ENSG00000238279	1.74802	0.609225	1.37683	0.117774	0.453809	0.422095	0.429812	0.613022
RNA5SP233	0	0	1.93306	0	0	0	0	0
RNY1P10	0	0	1.93306	0	0	0	0	0
RALGAPA2	4.93097	4.92169	5.03508	5.0408	4.4871	4.52133	4.54791	4.44112
PPP1R27	1.20087	0.797174	0.434772	0.59051	0.52567	0.171602	0.0607296	0.336117
KIF12	1.99431	2.14453	1.93465	2.01603	1.82478	1.56948	1.20108	1.5662
SCML2P2	0.660693	0.860032	0.437116	1.23706	0	0	0	1.26782
CTC-338M12.4	1.69646	1.49534	0.839893	1.07034	0.756665	1.09408	0.716994	0.607654
LINC01315	3.70988	3.50711	3.38611	3.29132	3.18864	3.1182	2.75361	2.90821
NXPH4	4.18176	3.66925	3.95524	3.79305	3.47801	3.63904	3.51428	3.0437
RAB3A	3.37057	3.40751	3.64621	3.46642	3.38971	3.20667	2.99569	2.37464
MATK	4.76049	4.34972	4.4843	4.40533	4.36555	4.09961	3.89682	3.71443
ENSG00000288891	2.0009	1.98396	1.20582	1.13788	1.06272	0.790771	1.31665	1.235
AGAP2	1.15904	0.988084	0.799677	0.752565	0.541591	0.730065	0.271386	0.233166
PRELP	1.69599	1.63898	1.745	1.78912	1.50134	1.29206	1.12951	1.02316
MFAP4	6.45246	6.66205	6.53643	6.54973	6.08148	6.15865	6.06804	5.96972
COL5A2	4.92348	4.91775	4.9859	4.91753	4.47997	4.59579	4.34191	4.40455
CALM2P2	2.58255	1.71653	1.79127	1.86284	1.96176	0.97861	1.43243	1.6599
DDIT4L	0.587704	1.25464	0.749183	0.794388	0.319863	0.166405	0.368826	0.612632
RND2	4.46765	4.06965	4.27615	4.26965	3.97645	3.71865	3.69188	3.77832
MIR378B	0	1.07253	1.69382	3.41184	0	4.26266	0	0
EEF1A2	7.78238	7.83546	7.74681	7.73579	7.40023	7.42158	7.3157	7.0478
ENSG00000260160	1.08081	0.878425	0.731709	0.346457	0.210738	0.537946	0.24438	0.129434
MIR3173	1.91362	0	0	0	0	0	0	0
ZFPM2-AS1	2.22278	2.24708	2.12648	2.26986	1.48059	1.88683	1.68626	1.89955
ENSG00000279381	0	1.51063	1.52284	2.37609	0	1.99658	1.50196	0
ENSG00000268205	1.87444	2.59348	2.49128	2.26761	1.69775	1.68741	2.03106	1.90223
CABP7	3.73597	3.16632	3.53181	3.474	3.10342	3.05965	2.7679	3.0691
TMEM160	6.24409	5.59759	5.76533	5.50407	5.72428	5.56633	5.23697	4.67636
LINC01770	2.81651	1.30902	2.33404	1.81221	1.58305	2.05461	1.21268	1.51667
ENSG00000263105	0	1.574	1.76715	1.10589	0.737858	0.970287	0.8348	0
MACORIS	0	0.818854	0.550317	0.738005	0	0	0.203376	0
ENSG00000278126	1.30275	2.07755	1.54364	1.43309	0.615418	1.10764	1.12389	1.60696
ZNF467	0.751906	0.914308	0.760942	0.826473	0.515446	0.425823	0.41	0
ENSG00000285805	1.217	0.649871	1.10632	1.68292	0.214282	0	1.57202	0.967637
TEX22	0.904479	0.801424	0.931674	0.982689	0.510165	0.466297	0.429037	0.312854
ENSG00000286401	0.252127	0.564154	1.17661	0.94828	0.2161	0	0	0.824963
CPNE7	5.03365	4.56306	4.6449	4.7357	4.28442	4.52386	3.93939	4.33082
NQO1-DT	0.397061	0.397872	1.3103	0.244971	0	0.453901	0	0
MIR3176	4.78065	4.7088	4.32987	3.8651	4.17825	4.4152	3.95754	3.23998
SPSB1	3.21895	2.83991	3.06492	3.00182	2.71722	2.36691	2.65399	2.49479
ENSG00000267939	1.93775	1.31819	2.50858	1.01111	1.32943	1.01033	1.31019	1.2354
ENSG00000288065	1.14236	1.31342	0.919687	1.46637	0.639039	0.71413	0.725991	0.873008
IGHM	3.08921	2.78967	2.63439	2.15705	2.12028	2.58227	2.13626	1.94281
CCDC61	3.66761	3.29563	3.18165	2.97584	3.06762	3.04211	2.58082	2.54174
H2AC20	3.4469	2.41349	2.76612	2.15757	3.10923	2.03118	2.56515	1.19065
SBK1	2.61656	2.30614	2.47724	2.21236	2.01701	2.06634	2.01922	1.62224
CST3	6.86549	6.93349	6.88938	6.84827	6.6104	6.42436	6.5234	6.09312
ENSG00000249413	0.41445	1.27361	0.948098	0.571425	0.190047	0.216389	0.498873	0.41805
ENSG00000258088	0.67066	0	1.24708	1.26258	0.0996845	0.318067	0.879377	0
RNY3P8	2.57982	0	2.71396	0	1.425	0	1.98787	0
HMGA1P2	0.660693	2.16774	0.258951	0	1.20831	0	0	0
ENSG00000237429	3.39665	3.33763	3.88075	2.62745	3.52405	2.67566	1.94923	3.21469
ENSG00000226141	0	0.649082	1.22842	0	0	0	0	0
MRPL12	4.85993	4.19567	4.62497	4.0702	4.2553	4.29444	3.90836	3.41551
CTAG2	2.76806	2.50735	2.80032	2.04847	2.45689	2.08955	2.32628	1.37581
ENSG00000288982	0.734499	0.873194	0	0.854268	0	0	0	0.587697
RPL22P11	0.217774	0.407773	1.31564	0.842498	0.4994	0	0	0.410488
KAZALD1	2.61555	2.32913	1.94136	1.97396	1.6322	2.07149	1.47371	1.80999
ZFX-AS1	0	1.41069	0.938522	1.01807	0.593765	0.524966	0.377164	0
CUEDC2	5.22743	5.25404	5.28121	5.27921	4.90048	4.62478	4.85791	4.78789
RPL37AP1	1.23208	2.33817	1.81209	2.02311	1.09865	1.45907	2.04475	0.932339
EIF4BP7	1.18918	1.16898	0.797305	1.07836	0.465317	0.621427	0.920973	0.355664
RPL7AP39	1.0194	0.963689	1.5877	1.69181	0.61808	0.546966	1.44684	0.780873
ENSG00000265542	1.15706	0.496681	0.700015	1.32013	0.333659	0.484126	0.384467	0.601826
CDH5	1.16228	0.705619	0.810942	0.944204	0.43213	0.497123	0.420213	0.403863
ENSG00000273308	1.05552	0	0.448954	0.906866	0.5423	0	0	0
TBX1	3.85678	3.81962	3.54217	3.51247	3.43556	3.34906	3.28776	2.79008
FGF21	0.681742	0.683011	0.731709	0.747247	0.4371	0.239718	0.299514	0
GALNT17	4.44026	4.44347	4.56258	4.41611	4.10897	4.02059	3.98427	3.88226
HSPE1-MOB4	0.828084	0.829556	0	0.631308	0.237476	0.185352	0	0
NT5C	3.38013	3.15641	3.21243	3.16475	2.63086	3.14401	2.60399	2.67194
LY96	0.292122	0	1.24334	1.06525	0	0	0.738691	0
ENSG00000279667	2.73987	3.26812	3.46964	2.7598	2.52447	2.25206	2.93218	2.66873
RBP1	2.40741	2.20377	2.44283	2.58984	2.21083	2.02221	1.84814	1.70278
BEX2	5.58848	5.28306	5.43254	5.35057	5.0188	4.97128	4.8982	4.90845
ENSG00000272366	1.85787	0	0	0	0	0	0	0
ZNF205	3.11206	2.48224	2.6687	1.98619	2.01891	2.08635	2.30168	1.98695
ENSG00000272304	1.0952	0	0.759074	0	0	0	0	0
ENSG00000230912	0.544987	1.42597	0.55199	0.674309	0	0.80239	0.541843	0
ENSG00000286223	1.15848	1.04731	1.30963	0.522291	1.06356	0.347499	0.354013	0.42161
PROB1	1.90774	1.67238	1.27835	1.72271	1.38482	1.27465	0.780564	1.29044
MIR25	4.87668	3.99737	4.14434	3.48269	3.89748	3.04662	3.50879	4.19757
CLDN11	3.12489	3.11096	3.1988	3.22545	2.80377	2.67019	2.70208	2.63351
LMO1	3.22525	3.04702	3.01101	3.25715	2.65366	2.62117	2.4864	2.92876
BARX1	4.08556	4.16563	4.00243	4.17128	3.93321	3.32241	3.77693	3.54226
ENSG00000268858	1.77489	1.85256	1.86616	1.73911	1.22861	1.5846	1.284	1.28631
RN7SL79P	0	1.84873	0	0	0	0	0	0
SEMA3C	4.14155	4.4653	4.37848	4.38292	3.96123	3.72262	3.94005	3.89799
PALM	3.31134	3.08115	3.23718	3.07216	2.88704	2.86237	2.7375	2.36913
NT5M	3.16436	2.89625	3.04333	2.80956	2.66279	2.83992	2.36782	2.19734
TLE5	5.02649	4.92473	4.74176	4.51979	4.58939	4.44303	4.37092	3.96397
ENSG00000289213	0.327692	0.712815	1.35258	0.99498	0.897722	0.319613	0.325662	0
ENSG00000271275	0	0.631476	1.07908	0.616721	0	0.485024	0	0
ENSG00000259605	1.34718	0.725051	1.00326	0.769506	0.407797	0.728572	0.442976	0.423483
KCTD13-DT	1.47514	1.07467	1.39335	1.60644	0.476784	1.14524	0.679017	1.40821
MIR6895	0	2.54516	1.78662	0	0.748924	1.74262	0	0
SNORD62B	2.21635	3.66655	3.19343	3.99214	2.84244	3.24984	2.91063	2.22763
RILPL2	2.80312	2.69045	2.52683	2.59802	2.64889	2.29278	2.14193	1.69695
ANTXR2	2.9449	2.87781	2.95136	3.07068	2.55321	2.51873	2.45603	2.47923
MIR138-1	0	0	1.83745	0	0	0	0	0
EWSAT1	0.867488	0.707521	0.805844	0.877232	0.375044	0.477556	0.188232	0.379844
MIR3942	0	2.48925	0	0	0	0	0.652171	0
ENSG00000284726	1.6695	0.789699	1.17988	0.855121	0.3376	0.589787	0.694964	1.03491
ENSG00000261267	0.515676	1.19661	0	0.763138	0	0.6389	0	0
ENSG00000272574	0.581957	1.08447	1.81673	0.682286	1.10852	0.446169	0.454261	0.322996
MT-TL2	3.42208	0	1.48254	2.40624	0	2.8104	0	2.66772
RPS26P21	0.239106	1.96011	0.450062	0	0.817764	0	0	0
MDK	3.9262	4.10391	4.00577	3.76503	3.71848	3.60356	3.36561	3.28394
SLIT3	1.61848	1.70701	1.69442	1.6007	1.31495	1.14676	1.30521	1.02469
SNORD3A	1.11548	0.992398	0.711868	0	0.20399	0	0.43988	0.347014
SH3GL1P2	0	0.431542	0.556786	0.840137	0	0	0	0
UBE2L6	1.76696	1.56149	1.76962	1.39452	1.33276	1.39355	1.21991	0.718318
ENSG00000286836	0.976321	1.08598	0.389824	0.260975	0.427272	0.319148	0.138987	0
HMGB1P5	2.0753	1.76145	1.68307	2.08076	1.41524	1.73087	1.48645	1.14034
PDE1C	2.34473	2.36748	2.40982	2.50714	2.05759	1.83018	1.74974	2.16617
RPL37P6	0.208717	1.065	0.559935	1.41522	0.480422	0	0.549668	0.394443
ENSG00000277764	0.710933	0	1.96725	0	0.854678	0	0	0
RHOC	3.52416	3.38278	3.56197	3.29195	3.23654	3.19545	3.05704	2.44863
DLG4	1.91685	2.00973	1.84386	1.95635	1.58148	1.60459	1.45996	1.2586
SERINC2	3.84182	4.06188	3.877	3.88232	3.46685	3.52106	3.41589	3.43801
JMJD4	1.86051	1.48898	1.86494	1.66887	1.0753	1.60214	1.31443	1.07125
RNU4-8P	0	0.919821	0	0.900166	0	0	0	0
ENSG00000254802	1.06724	1.069	0.103205	0.774819	0	0.995878	0	0.198516
ENSG00000290166	1.41559	1.02054	0.47592	0.169788	0	0	1.26385	0
ENSG00000279949	0.418632	0.925891	0.650561	0.727286	0	0.905419	0	0
ENSG00000185641	2.55513	1.88642	2.57353	1.71908	1.71237	0.862184	2.58748	1.7562
ZNF865	3.40175	3.37954	3.58537	3.20863	3.30758	3.17394	2.73233	2.54822
HSD17B1P1	0.989359	1.93777	1.13793	1.80491	1.11586	1.06073	0.984397	0.89722
FREM1	1.49549	1.83843	1.88844	1.71081	1.37354	1.20482	1.16014	1.38299
ENSG00000287787	2.39412	3.07263	2.61655	3.03567	2.80489	2.47341	1.63856	2.39105
ALKBH2	2.29785	2.18333	2.3631	2.27512	1.99646	1.46377	1.69186	2.15654
ENSG00000257426	0	0	1.80946	0	0	0	0	0
CHAT	0.571067	1.13293	0.802842	0.512413	0.205505	0.222416	0.462832	0.321985
KPNA2P2	0.668858	0.591427	0.227895	0.317415	0	0	0	0
ENSG00000248126	3.36903	2.50509	1.63498	2.71195	3.77843	1.81597	0.599176	2.22199
RHEBP2	1.03246	1.89712	0.711065	0.139847	0.339605	0.937424	0.698636	0
MRPS28	3.02619	2.79025	2.46533	2.52929	2.92645	2.45921	1.65992	1.96133
IRF6	0.744777	1.17381	0.989564	0.71887	0.726786	0.14735	0.573403	0.376077
CUX2	0.908747	1.14151	0.95115	0.890813	0.538582	0.491939	0.358564	0.700045
GPR142	1.10049	0.317044	0.457849	0.483228	0.390921	0	0.165755	0
SBNO2	1.25434	0.88488	0.937739	0.73573	0.650921	0.857739	0.249133	0.253028
ENSG00000251668	0	1.80185	0	0	0	0	0	0
NUP210P3	0	1.96975	1.10383	0	0	1.27209	0	0
H4C1	0	1.74251	0.964039	0.934731	0	1.83992	0	0
REPS2	2.50207	2.60294	2.59334	2.71249	2.08737	2.22352	2.18415	2.11474
ENSG00000224621	0	0.76001	1.03835	0	0	0	0	0
ENSG00000267345	0.307915	1.45881	0.644989	0.623368	0	0	0	1.23982
XBP1P1	0.742861	0.470669	0.833181	0.882079	0	0.881368	0.252288	0
ENSG00000270487	0	0	1.79454	0	0	0	0	0
HEY1	1.43481	1.11693	1.58344	1.28441	1.07897	0.784672	0.879833	0.882004
ENSG00000277311	0	0.367101	0	1.42688	0	0	0	0
ASNS	2.20175	2.10883	1.84365	1.91427	1.75462	1.89874	1.50842	1.11415
ENSG00000264148	1.3286	0.463393	0	0	0	0	0	0
TWF2-DT	2.29263	0.647512	1.74542	1.77438	1.36632	1.40536	1.29819	0.598097
LINC02939	1.56245	1.01101	0.197798	0.190151	0.243273	0.276314	0.281622	0.369954
ENSG00000275318	0.597209	1.99937	1.02958	2.36745	1.20272	0.583707	1.51965	0.89778
ENSG00000288398	1.51685	1.38194	1.36702	1.407	1.04044	1.0224	1.00454	0.816916
DNAL4	2.1568	1.30737	1.85657	1.68333	1.66111	1.6364	1.10678	0.812401
ENSG00000253369	2.5996	2.55543	2.72951	2.41871	2.08353	2.04564	2.11058	2.27839
ZNF25	1.69593	1.36761	1.95348	1.79393	1.44401	1.07278	1.2123	1.29782
RNU6-301P	0	0	1.13138	0.651475	0	0	0	0
MIR124-1HG	1.86859	1.50912	1.4847	1.46665	1.04403	1.37001	0.875186	1.25716
LINC01106	1.62905	1.62171	1.69138	1.30939	1.15889	1.18727	0.793791	1.3294
PLEKHG5	2.3447	1.98395	2.0308	2.0632	1.8763	1.72457	1.61216	1.4277
ST3GAL1	1.82542	1.60678	1.77009	1.67224	1.34206	1.50596	1.06892	1.17615
GAB2	1.52588	1.14782	1.23508	1.34566	0.990743	1.01259	0.926851	0.544228
NRSN1	2.3786	2.64678	2.66609	2.46827	2.13318	2.14368	2.21953	1.88358
RPS20P33	0	1.64683	2.08374	1.25107	1.40569	0.756464	1.03976	0
ENSG00000280071	2.67491	1.84004	1.64682	2.42138	2.08767	2.04253	1.34132	1.3334
LRFN4	4.39343	3.84824	3.84101	3.66137	3.61421	3.79547	3.3307	3.22865
PBX4	2.02429	1.28075	1.22593	1.46227	1.21461	1.12283	1.15664	0.724511
SNORD9	0	1.77331	0	0	0	0	0	0
SCARNA21	0	0	1.24783	0.52544	0	0	0	0
HAGHL	4.313	3.85076	3.96589	3.78689	3.5523	3.51353	3.69928	3.37888
ITGA7	5.46778	5.28014	5.36896	5.34638	4.89202	5.09753	4.7765	4.92489
ATP5MC1P4	0.3612	0	1.10807	1.4856	0.311195	0.871865	0	0
APOE	6.69651	6.61731	6.71682	6.45177	6.28104	6.26659	6.15483	6.00872
ENSG00000234692	0.911857	1.38945	0.675123	0.893879	1.24334	0.192666	0.663188	0
MIR3127	0	0	0	1.7701	0	0	0	0
ENSG00000228886	1.27292	0	0.496693	0	0	0	0	0
ENSG00000262877	2.05647	2.25852	1.90265	2.0004	1.81173	1.73264	1.73735	1.16696
S100A13	3.39778	3.38132	3.66017	3.37056	3.34347	3.01842	2.97442	2.70446
SNHG6	4.35839	4.06613	4.32606	4.38476	3.81411	3.79867	3.81917	3.93465
MRPL33	4.43818	4.23991	4.15368	4.09301	4.00961	3.99756	3.83765	3.31224
RCOR2	5.75597	5.69123	5.52429	5.5598	5.35413	5.35112	5.13847	4.92026
SNORA47	0	0	0.547551	1.21889	0	0	0	0
C1orf54	1.06121	1.31342	2.07387	1.37124	0.774457	0.898917	1.08964	1.29088
BANF1P3	1.13865	0.311399	0.315063	0.303337	0	0.303042	0	0
ENSG00000290055	0	1.76355	0	0	0	0	0	0
RNU11-6P	0	0	1.76332	0	0	0	0	0
MIR183	0	0.652247	1.10983	0	0	0	0	0
ENSG00000249577	0	2.13335	0	1.28654	1.38325	0	0.274714	0
PSMA2P1	0.829325	0	0.373872	0.558463	0	0	0	0
LIME1	1.7063	1.11031	1.44556	1.10407	1.11485	0.800458	0.643296	1.04852
S100A3	1.85227	1.59391	1.41488	0.367904	0.324777	1.11147	0.799708	1.23638
PSENEN	3.17501	2.40678	2.68646	2.24183	2.64016	2.24061	2.26446	1.60945
SHARPIN	3.59844	3.33055	3.45678	3.3373	3.32782	3.05688	2.87037	2.71259
NME2P1	0.683558	1.04485	1.50914	0.914651	1.01845	0.796431	0.379567	0.205443
ENSG00000255910	1.00135	0.828619	1.15411	1.31339	0.692927	0.506641	0.894735	0.452029
ENSG00000289155	1.42702	1.66745	1.15382	1.87269	1.10897	1.4019	1.5444	0.314623
RTN4RL2	2.35504	1.90371	2.2092	1.84277	2.07671	1.31891	2.18406	0.980781
ENSG00000231992	0	1.13597	0.81422	0	0	0	0	0.202705
FZD7	4.68131	4.64478	4.33375	4.44694	4.1929	4.09421	4.11814	3.9545
MEX3A	4.3176	4.35214	4.37807	4.29188	3.95913	3.92325	3.82054	3.8898
P3H4	2.33248	2.0261	2.23837	2.32565	2.0752	2.33865	1.71523	1.04725
HNRNPA1P4	0.996916	0.937258	0.81422	1.1452	0.881721	0.312771	0.730511	0.223565
FBXL19	3.83994	3.53581	3.51382	3.57702	3.34867	3.22908	3.19283	2.95104
RNU6-1209P	0	1.7444	0	0	0	0	0	0
RNU6-921P	0	1.7444	0	0	0	0	0	0
AP1G2	2.05207	2.03229	1.9906	1.88437	1.6292	1.68318	1.47008	1.43268
RNU6-780P	0	0	0	1.74371	0	0	0	0
NMB	2.47045	2.35674	2.12625	2.15897	1.86746	1.62727	2.23827	1.6359
PIGY-DT	0.95329	0	0	0.790127	0	0	0	0
TLE2	1.71479	1.47129	1.864	1.64794	1.35642	0.967561	1.43097	1.20019
RNU6-91P	1.74204	0	0	0	0	0	0	0
VPS51	4.86996	4.57325	4.45019	4.61783	4.27266	4.33287	4.25371	3.91025
PMVK	5.1748	4.49339	4.38094	4.55777	4.45105	4.60401	3.76116	4.0492
ENSG00000290094	1.07197	0.487253	0.267258	0.664812	0	0.750338	0	0
BOC	2.83582	2.78876	2.94775	2.67758	2.45441	2.46876	2.36938	2.21705
TTC39C-AS1	1.88259	0.387193	0.474927	1.22992	1.07349	0.865041	0.297194	0
WDR83	1.60808	1.46463	1.77877	1.61919	1.43876	1.30727	1.34046	0.645483
ENSG00000260430	0.428617	0.366207	0.909376	1.64757	0.832378	0.356553	0.426049	0
RPSAP3	0.580202	0.191279	0.839944	0.868875	0.309616	0	0.434205	0
KDM6B	4.07924	4.04126	4.10153	3.84892	3.68757	3.80551	3.54985	3.29191
SDC3	3.12072	3.24377	3.24831	3.14976	2.85821	2.82004	2.7223	2.62632
CST6	0	0.510808	0.977046	0.389005	0	0.141501	0	0
ENSG00000267474	0.277021	0.510324	0.193216	0.754445	0	0	0	0
RPL34P18	1.04491	1.16565	1.48515	0.229615	1.32163	0.427255	0	0.441439
MED11	2.28398	2.62248	2.3755	2.33849	2.09589	2.20113	1.35767	2.23086
CCN2	0.955377	1.05363	0.92533	0.678794	0.373122	0.605848	0.616271	0.283087
SPAG4	0.991695	0.762356	0.792863	0.676486	0.294045	0.391537	0.36944	0.433807
ENSG00000279407	1.52861	1.92304	1.62498	1.93132	1.66096	1.3144	1.41361	0.884552
ENSG00000212181	1.73265	0	0	0	0	0	0	0
ENSG00000233223	2.07289	2.13878	1.8166	2.2433	1.55697	1.79783	1.58424	1.60053
ENSG00000224478	0.479623	0.505898	0.888319	1.16855	0.755565	0.0341753	0.451195	0.0701017
MPG	4.513	4.2715	4.21192	4.02669	4.3198	3.98496	3.56313	3.42418
PIERCE1	1.38703	1.2528	1.57634	1.32605	1.43757	1.16588	0.822677	0.385062
RN7SL833P	0	0	0.534659	1.19552	0	0	0	0
EBF4	2.57899	2.30268	2.2479	2.1715	2.067	1.99103	1.78871	1.72667
KIAA1143P1	0.769638	0.771031	0	0.185539	0	0	0	0
LRRN2	3.49175	3.32851	3.30347	3.21265	3.07252	2.90933	2.91473	2.71376
ENSG00000289016	0.67462	1.29908	1.31026	0.773489	0.835713	0.599671	0.479956	0.416324
PANX2	1.96011	2.2038	1.8672	1.60735	1.87525	1.30717	1.7609	0.97061
ENSG00000263847	0.758632	1.45088	1.11835	0.924578	0.832378	0.835938	0	0.860189
RTN2	2.67022	2.34265	2.53034	2.24709	2.38612	2.13226	1.76291	1.78837
PYCR1	5.9651	5.66071	5.7007	5.66176	5.45469	5.42353	5.29384	5.0966
ENSG00000224691	0	0	1.28904	0.428701	0	0	0	0
UBA52P8	0.407868	0.726809	0.582716	0	0	0	0	0
SNORD111	0.737557	2.11921	0.746461	0	0	0	0	1.88601
ENSG00000269425	0	1.23401	0	1.76888	0.251274	0.285299	0	0.749556
RNU6-1257P	0	1.71653	0	0	0	0	0	0
SH2D2A	2.93637	2.75254	2.73025	2.88861	2.47183	2.62703	2.44997	2.04255
LINC01389	0	0.832758	0.943513	1.25755	0	0.589988	0	0.727604
SEM1	3.44735	3.3811	3.37336	2.9847	3.12144	3.14783	2.79592	2.40597
ENSG00000271555	0	0.336953	1.37806	0	0	0	0	0
PRRT4	2.92116	2.62994	2.32558	2.45345	2.18445	2.47385	1.94174	2.01611
ENSG00000276523	1.39383	0.909603	0.593203	0.68662	0	1.06759	0.804112	0
ENSG00000271855	1.62028	0.838877	0.195689	1.17216	0.885477	0.572349	0	0.658059
ENSG00000290039	1.02434	1.44753	0	0	0	0	0	0.762348
WASHC5-AS1	1.19055	0.618787	0.148635	0.142795	0	0.391537	0	0
FFAR2	0.362948	0.26388	0.550665	0.531652	0	0	0	0
ZNF579	4.03057	3.62358	3.64306	3.7079	3.49986	3.49702	3.36555	2.9338
MIR1276	1.70814	0	0	0	0	0	0	0
ENSG00000230092	0.588396	0.444175	0	1.30497	0	0.188938	0.440641	0
MRPS36	3.36387	3.45444	2.99767	3.28331	2.79171	3.02878	2.70364	2.86776
ENSG00000275493	1.30299	0.940552	1.20403	1.6521	0.551522	1.16908	1.67168	0
TSPAN1	1.67668	1.43187	1.52681	1.77496	1.50416	1.39051	1.24297	0.566771
RPL32P16	0.550579	1.06127	0.958822	0.380279	0.478402	0.379919	0.386965	0
ENSG00000238039	0.655017	0	1.04949	0	0	0	0	0
RNU4-2	0	0	1.70439	0	0	0	0	0
IFIH1	2.58652	2.53943	2.62224	2.56011	2.18768	1.88641	2.31679	2.21345
TNRC18	5.06618	4.82085	4.83522	4.64587	4.60464	4.5332	4.29719	4.22929
MTCO2P22	1.45954	2.31332	1.85565	2.82748	1.56007	1.84717	1.3534	1.99175
MRPS34	6.52347	6.26905	6.2582	6.08511	6.04101	6.08714	5.69889	5.60564
BEGAIN	1.79046	1.5899	1.40968	1.4802	1.00249	1.19698	1.42411	0.94442
ZNF219	4.10695	3.87982	3.91755	3.78806	3.67342	3.62685	3.4891	3.20113
ZNF423	2.2512	2.49708	2.25377	2.31453	1.9139	1.95949	1.91715	1.82444
SYNGR1	3.50113	3.15828	3.04943	3.00563	2.97329	2.85626	2.83409	2.35283
CES3	2.11183	2.22486	2.30148	2.47203	2.09213	1.69079	1.81379	1.81555
CITED4	8.75848	8.44246	8.38537	8.26982	8.30529	8.1945	8.02755	7.63106
ENSG00000272040	0.460772	0.344145	0.905634	0.877611	0	0.273942	0.400858	0.217697
ABCA1	1.54822	1.44277	1.57376	1.44801	1.11453	1.12292	1.08059	0.999885
EIF3C	2.89016	2.65178	2.62304	2.15325	2.45729	2.30904	2.15233	1.70481
COX8A	7.13762	6.99888	7.18028	6.6063	6.78784	6.86686	6.4472	6.12668
ZNF572	1.30658	0.805776	1.31981	0.892998	1.02601	0.514051	0.296375	0.794504
ENSG00000279267	0.744891	1.49402	0.881491	1.21161	0.991183	0.675836	0.48192	0.488886
ADGRL1	4.43886	4.20477	4.34161	4.09996	3.84017	4.04044	3.98033	3.53057
ENSG00000223502	0	1.40211	0.812742	0	0.324432	0	0.19909	0
ZDHHC8	3.6945	3.78684	3.56056	3.40507	3.40882	3.44506	2.77207	3.13067
RNU2-30P	1.68908	0	0	0	0	0	0	0
ENSG00000280198	1.48146	0	0.62855	1.3122	0	0.606838	0.341402	0.785842
IL33	2.28001	1.98454	2.69231	2.21481	2.0009	1.74975	2.16524	1.56909
ENSG00000249780	1.68438	0.244807	1.20883	0.442812	0.209296	0.238093	0.242726	1.20442
ENSG00000225832	0	1.21768	0.468575	0	0	0	0	0
DOCK6	2.36247	2.3453	2.42765	2.30737	1.89466	2.08125	1.86436	1.91742
ENSG00000281530	1.06605	1.06781	0.307996	0	0.548666	0	0.208093	0
ALKBH7	5.0555	5.12923	4.98705	4.70225	4.67935	4.37953	4.72669	4.40414
FLRT3	1.11916	1.65813	1.41626	1.24169	0.812874	0.856723	0.97091	1.11071
PCNPP1	0.167051	0.988691	0	0.968002	0	0.441656	0	0
SSBP3	4.48874	4.4609	4.38074	4.3499	4.15202	4.15808	3.94198	3.74614
ENSG00000259058	0.871666	1.50068	0.88175	0.788315	1.3475	0.569669	0.220091	0.223565
ENSG00000246575	0.617899	0.23711	0.929675	1.20243	0	0.965865	0.339673	0
NR2F6	4.42526	3.85317	4.10192	4.16246	3.89485	3.71001	3.65166	3.60506
CFAP126	2.70293	3.1373	3.16723	2.32889	2.46633	2.20968	2.39666	2.58337
RNPEPL1	3.43601	3.26648	3.35944	3.08388	3.06802	2.99933	2.67657	2.72171
SALL1	3.59421	3.80205	3.93838	3.7413	3.2966	3.44006	3.30963	3.35017
GOLGA2	2.72303	2.69577	2.4072	2.34084	2.24511	2.2469	2.02092	1.97549
CA14	0.752892	0.670283	0.794453	0.721178	0.437557	0.127695	0.442667	0.253661
ENSG00000227745	1.10858	0.568451	0	0	0	0	0	0
ENSG00000278922	2.35051	1.88522	1.07742	1.62506	1.67685	1.24698	1.46697	0.870437
ENSG00000278784	1.89466	2.03262	2.06525	1.36609	1.60161	2.13954	0.603256	1.3398
ENSG00000264290	1.59626	1.1486	1.32591	1.28968	1.43953	0.47881	1.14127	0.627626
NKAIN1	3.47362	3.23983	3.3814	3.58059	2.97142	3.04264	3.0133	2.9764
FBXO41	3.62102	3.45786	3.59494	3.28934	3.0575	3.1679	3.05547	3.01093
ENSG00000280095	1.44002	0.338215	0	1.26984	0	0	0	1.377
FOXO4	1.8274	1.86309	2.14691	1.85862	1.4376	1.51966	1.57961	1.48824
BANK1	0.760679	1.074	0.966326	1.00999	0.71311	0.674254	0.470199	0.282805
ENSG00000230648	0	0	2.01718	0.663962	1.01144	0	0	0
ENSG00000235635	0.900914	0	0	0.768589	0	0	0	0
KMT5C	3.12268	3.06794	3.15747	3.04	2.89652	2.86486	2.74699	2.21254
PMEPA1	1.74072	2.00599	1.98409	1.75531	1.44982	1.29756	1.47633	1.59588
MYOCD	1.93899	1.71115	1.84154	1.66967	1.27352	1.23523	1.44347	1.54263
RPL26P36	1.10503	0.194358	0.369838	0.880059	0.165748	0.355973	0.362628	0
ENSG00000235852	0.563471	0.56456	0.570667	0.551087	0.157718	0	0	0.4273
BSG-AS1	1.47853	1.45997	0.753085	1.69684	1.40393	0.659176	0.395532	1.26514
ENSG00000273402	0	0.851865	0.939074	0.370889	0.226339	0.134367	0.137077	0
C9orf163	1.24203	0.450551	0.375279	0.945386	0.58027	0.387623	0.312802	0.0693568
ENSG00000263990	0	1.41955	0.724804	0.907693	0.148966	0.906968	0	0.333042
AP1S1	6.08305	5.99137	5.99721	5.9014	5.76622	5.73751	5.45374	5.35279
WASH7P	3.02692	2.6778	2.96158	2.60004	2.35771	2.56611	2.31197	2.37125
ENSG00000267077	0	0.522708	0.437116	1.07224	0.372841	0	0	0
ENSG00000255931	1.45834	1.68671	1.32127	1.56873	1.03688	1.16773	0.548819	1.62258
MIR6071	3.51793	0	0.861306	0	0	0	2.72044	0
GATA2	3.61254	3.46499	3.49209	3.29424	3.37044	3.44035	2.85014	2.5445
ARL2BP	2.3476	1.68138	2.17444	1.55069	1.51776	2.21439	1.96552	0.398073
ENSG00000273355	1.27468	1.10259	1.39364	1.22488	0.730037	1.13903	0.67006	0.79905
RN7SKP150	0	0.834728	0.673862	0.816421	0.412217	0	0.255889	0
ENSG00000289841	1.54807	1.9174	0.895125	1.18518	1.32078	0.743038	0.995444	0.829773
HGF	2.29591	2.23876	2.34914	2.42009	1.98182	1.77695	1.86315	2.02601
RLN2	0.936926	0.983815	0.74929	0.236407	0.389034	0.236172	0.381512	0.244545
LINC02593	3.55363	3.40616	3.28921	3.31158	2.67409	3.13304	3.03861	3.06004
CAMK2N2	4.78276	4.88658	4.72015	4.37926	4.51946	4.79951	4.16568	3.63097
LTBP3	2.22842	1.97881	2.06325	1.86179	1.78128	1.72859	1.34236	1.6275
MAN1A1	4.26692	4.15813	4.32128	4.32708	3.77658	3.99694	3.71607	3.93241
TIMM13	6.12983	5.84433	6.00027	5.93267	5.71564	5.64332	5.52005	5.37681
ENSG00000273353	0	0.834728	0	0.816421	0	0	0	0
ENSG00000224670	0	0.821138	0.829317	0	0	0	0	0
ENSG00000288820	1.90896	2.13955	1.60969	1.98215	2.33382	1.2264	1.35083	1.07942
NAA11	0.759066	0.910028	1.08744	1.13152	0.209439	0.265449	1.03867	0.724826
IFITM3P2	0	0	0.964039	0.684988	0	0	0	0
ENSG00000275807	2.57841	2.0374	2.00776	1.45737	1.82877	2.55479	1.24871	0.799946
HS3ST5	2.13396	2.36129	1.94965	2.42344	1.85607	1.70589	1.83601	1.8222
ENSG00000270062	0.706967	1.53682	1.27067	0.896786	0.514077	1.15703	0.170693	0.921569
MAN1C1	3.69113	3.48136	3.67719	3.50686	3.45315	3.15345	3.1272	2.97518
GAS2	2.61719	3.02462	2.85413	2.86081	2.59162	2.49721	2.26609	2.35511
ENSG00000232218	0	0	0.708269	0.934731	0	0	0	0
PLCD4	0.926968	0.834838	0.929176	0.799104	0.441857	0.529605	0.538947	0.337103
ENSG00000224079	0.954894	1.06028	1.07009	0.577204	0.632041	0.825575	0.1933	0.369203
SNORD27	0	0	0	1.64182	0	0	0	0
TRIM8-DT	2.7484	2.26965	2.49254	2.16543	2.32585	2.45343	1.53276	1.72307
ENSG00000241889	0.751649	0.329976	1.88377	0.662149	0.283277	0.80574	0	0.89778
ENSG00000264015	1.39896	1.27332	1.67418	1.59861	0.811977	1.29124	1.39275	0.808661
ENSG00000279098	1.27456	0	0.365402	0	0	0	0	0
EDF1	6.28639	5.848	6.01339	5.59332	5.76632	5.76999	5.5415	5.02342
HIRIP3	2.9208	2.62231	2.50795	2.25005	2.17121	1.92345	2.2195	2.34863
ENSG00000276925	0	0.376288	0	1.85	0.587986	0	0	0
ETHE1	1.80139	0.671913	0.971978	2.07946	0.585706	0.78995	1.87353	0.639579
TTC14-DT	1.47652	1.15608	0.538622	0.815036	0.359355	0.982032	0	1.00923
CNR1	1.03421	1.3141	0.913404	1.00075	0.739223	0.899445	0.566665	0.421706
TXNDC5	3.14632	3.13043	2.84374	2.65068	2.8951	2.76967	2.38241	2.08895
LPCAT4	3.2211	3.37863	3.36179	3.29753	3.05187	2.95119	2.90024	2.72073
RN7SL49P	1.63462	0	0	0	0	0	0	0
BNIP3	4.82468	4.87525	5.15074	5.07437	4.68109	4.5484	4.6031	4.45804
ENSG00000288756	0.756469	0.649871	0.96131	0.520307	0.270083	0.109523	0.111751	0.762348
RPSAP72	1.63353	0	0	0	0	0	0	0
ENSG00000274276	3.37199	3.18423	2.97599	3.01768	2.82472	3.05503	2.70445	2.33276
PCBP1	4.81609	4.50459	4.62745	4.29807	4.54507	4.59535	4.03588	3.43725
PTPRU	5.414	5.38224	5.46519	5.43078	5.12865	5.20052	4.92447	4.80808
ENSG00000261829	1.10696	0	0.803778	1.15416	0	0	0.392346	1.0423
TCEAL3	2.5403	2.08616	2.19063	2.24364	2.17006	1.9281	1.49098	1.8415
SERPING1	0.789707	1.37367	0.863367	0.86335	0.646392	0.507763	0.673061	0.433476
AKR1C3	1.69131	1.22305	1.70664	1.95936	1.51573	1.02114	1.21542	1.19913
ANKRD65	4.15939	4.21154	4.19935	4.1792	3.91203	3.90523	3.71008	3.59347
ATP6V0C	4.36326	4.35085	4.18467	3.90025	4.28401	4.18512	3.86735	2.83391
NREP	2.24911	1.80433	1.91783	1.93409	1.63958	1.68203	1.44364	1.51171
GFER	2.64895	2.31637	2.6296	2.30945	2.30749	2.17745	1.99941	1.79204
KLC4-AS1	0	0	0	1.62784	0	0	0	0
ENSG00000259798	1.68164	0	0.611216	0.325259	0.99212	0	0	0
ENSG00000278060	0.613998	0	0.958081	0.472336	0.418646	0	0	0
RNU6-1237P	1.11938	1.1212	0	1.09865	0	1.71398	0	0
ENSG00000233214	1.41837	0.505061	0	0.747247	0	0.858719	0.187055	0
SNORD94	2.69926	3.13788	3.60399	2.44834	2.68357	2.66532	1.49513	3.42114
CTXN1	5.20967	4.71216	4.75794	4.86257	4.69904	4.65905	4.37446	4.18664
RNU6-529P	0	0	2.02239	1.9768	0	0	2.37659	0
RN7SL845P	0.72154	0.900935	0	0	0	0	0	0
ENSG00000254964	0	0	1.62162	0	0	0	0	0
PHF21B	2.588	2.46517	2.5964	2.31477	2.21983	2.27772	1.89419	1.95193
ENSG00000288764	0.812748	0.761395	1.48161	1.15549	0.760037	0.986241	0.755921	0.0890601
BST2	0.799661	1.34594	0.604753	1.25505	0.78508	0.957528	0.154667	0.488335
ENSG00000226532	0.804712	0	0.81422	0	0	0	0	0
TACO1	2.71944	2.57441	2.55049	2.02522	2.45369	2.14768	1.78324	1.86614
CORT	0.86679	0	1.34101	0.617819	0.158535	0.485925	0.562777	0
ENSG00000230699	2.38002	2.69504	2.41502	2.19297	2.1033	2.0241	1.61715	2.32125
INSYN1	1.00645	0.976251	0.549207	0.97468	0.638587	0.47767	0.393595	0.379938
MYL6B	3.68881	3.48872	3.75591	3.64241	3.29929	3.31168	3.28045	3.06826
HAND1	1.96843	1.95727	1.64829	1.44541	1.74005	1.19607	1.38485	1.08232
ENSG00000274918	0	0.760445	0	0.855121	0	0	0	0
ENSG00000278876	0.825438	1.55321	1.46677	2.13175	0.725363	2.41073	1.22761	0
TTC39B	2.79282	2.81589	2.6735	2.77255	2.32952	2.33423	2.36564	2.4123
SREBF1	4.09318	4.0782	4.06219	4.04585	3.84826	3.74687	3.44774	3.62371
MAP2K6	2.14984	2.17312	2.18654	2.08551	1.6542	1.73507	1.75945	1.83473
RNU7-124P	0	0	1.61111	0	0	0	0	0
LINC02560	0.348615	0.349338	0.637035	0.615628	0	0.340079	0	0
PITPNA-AS1	1.17155	1.62874	1.68967	1.27659	1.32279	0.857641	0.390631	1.58641
MIR3180-5	1.60882	0	0	0	0	0	0	0
SYP	4.69818	4.44745	4.62922	4.50516	4.20043	4.39095	4.07763	4.00263
SNRPGP15	2.96009	1.57658	1.72051	1.67844	0.968225	1.24734	2.52869	1.5839
DPP10	3.40821	3.53029	3.64146	3.53351	3.10569	3.30062	3.16453	2.93541
CYCSP24	0	0.483322	1.77359	0.471486	1.12159	0	0	0
ENKD1	3.51743	3.31012	3.11252	3.17692	3.01984	3.17554	2.70931	2.6059
ENSG00000226644	0.298405	0	0.302568	1.00482	0	0	0	0
RPL27P5	0	0	1.60488	0	0	0	0	0
MSI1	5.25942	4.93632	5.11579	4.93745	4.84894	4.89804	4.65055	4.24744
NYNRIN	2.06348	2.03203	1.85581	1.71129	1.42318	1.56004	1.56835	1.50766
MISP3	1.51004	0.873641	0.676618	0.955148	0.708961	0.448571	0.511567	0.745306
MGAT3	1.84828	2.28937	2.37947	1.79876	1.67423	1.74419	1.52768	1.76885
PDE2A-AS2	0	0.130529	0.655913	0.940934	0	0.126812	0	0
TIPARP-AS1	0.73363	1.15952	0.742497	0.907476	0.642347	0.546393	0.190362	0.56382
ENSG00000289305	0.210174	1.17476	1.89037	0	0.339605	1.33638	0	0
THRA	4.32973	4.21733	4.09914	4.09495	3.94109	3.92041	3.65279	3.62764
SPEG	3.00043	2.63794	2.47542	2.39957	2.35387	2.36366	2.11407	2.08316
SSBP4	5.89153	5.58495	5.43355	5.2805	5.29723	5.38193	5.05657	4.85661
LINC02985	1.34581	0.783374	1.10305	1.13801	1.03116	0.677839	0.562014	0.501046
ENSG00000262408	0	0	0	1.5967	0	0	0	0
BBC3	3.58615	3.28767	3.09763	2.92529	3.25042	3.19532	2.42271	2.43197
ENSG00000244733	1.15662	0.349169	0.230675	0.706352	0.230666	0	0.225968	0.390021
YY2	1.46148	0.847273	0.740524	0.916126	0.824548	0.572741	0.646636	0.325463
RNU4ATAC11P	0	0	1.59563	0	0	0	0	0
TRAJ24	0	0	1.59563	0	0	0	0	0
E2F2	3.01547	2.88764	2.71437	2.60321	2.63438	2.34392	2.2761	2.37183
RNU6-45P	2.17556	0	0	0	0.5812	0	0	0
LINC01311	1.90901	1.5778	1.00402	1.7787	1.35985	1.32618	0.469691	1.52099
MTLN	2.7936	2.75122	2.99787	2.97792	2.87595	2.54069	2.42596	2.08529
C6orf141	1.3608	1.42202	1.31235	1.25121	0.93277	0.586335	1.03238	1.20282
ENSG00000233170	1.93413	1.02642	0.131595	0.450225	0.779259	0.713919	0.457957	0
HOXA11	1.07359	0.992374	0.966934	1.16069	0.582275	0.565607	0.804805	0.650516
ESM1	4.63857	4.7013	4.70373	4.67765	4.37421	4.27475	4.18173	4.30093
HLA-A	6.40197	6.21925	6.29806	6.162	6.07009	6.03185	5.82292	5.56707
NRN1	5.29373	5.22457	5.33835	5.19215	5.04633	5.09813	4.77789	4.5378
DTX3	2.78534	2.79782	2.62271	2.8983	2.47814	2.30037	2.32447	2.41283
C4orf54	0.856246	0.513152	0.642249	0.564803	0.191835	0.261197	0.301557	0.233656
DUS3L	3.95769	3.85426	3.87692	3.75352	3.55111	3.61628	3.43323	3.2536
FLNA	6.51958	6.45503	6.47321	6.42996	6.11189	6.15955	5.97001	6.0483
SSH3	1.42498	0.930143	0.92576	0.99846	0.967541	0.773642	0.517326	0.433942
SNAI1	2.92331	3.24519	3.18704	2.93105	2.65366	2.94319	2.70425	2.39875
ICAM5	5.34565	5.05371	4.82405	4.97859	4.62258	4.76889	4.54853	4.6755
DNPH1	6.04977	5.99496	5.82999	5.87151	5.67892	5.54819	5.35811	5.57572
GPX1P1	0.87037	0	0	0.85299	0	0.138384	0	0
RPL13AP20	0.9464	1.09472	1.3612	1.07253	1.03277	0.263457	0.494851	1.10058
TAFA4	1.13414	1.43291	1.46536	1.28968	1.08763	1.09983	1.03748	0.514229
GPR162	2.7641	2.16355	2.31078	2.08656	1.82451	2.16686	1.95118	1.80005
PRKACB-DT	2.13245	2.30225	2.42609	2.57113	2.11092	2.22208	2.18656	1.33057
ENSG00000212455	0	0	1.58047	0	0	0	0	0
IMPDH1P8	0.990767	1.16152	1.29983	0.880491	0.430905	0.443651	0.316265	1.56203
ENSG00000258857	1.24934	2.04879	0.326878	1.30031	1.43041	0.165778	1.74956	0
BTBD2	4.60849	4.60231	4.46559	4.48656	4.30701	4.30095	4.08563	3.89015
ENSG00000271971	1.4802	0.822839	0.964994	0.660705	0.51877	0.500241	0.817036	0.516444
LINC02821	1.71332	1.33513	0.412108	0.397241	0.451382	0.798125	0.6219	0.410179
GRIN2C	0.560728	0.576061	0.493802	0.6695	0.215094	0.209585	0.149077	0.151489
ENSG00000289840	2.56616	2.54079	1.68195	1.8332	0.904414	1.8765	1.89853	2.368
JUN	6.30659	6.11964	6.19152	6.08255	5.84352	5.77172	5.86188	5.64853
HLA-H	0.894173	1.50378	1.22453	0.786097	0.977206	0.152283	0.596041	1.10848
ATP5PDP2	1.27665	0.473977	0	0	0	0	0	0.177135
ENSG00000290024	0	0	0.826252	1.12821	0	0	0.381186	0
C17orf113	1.19783	0.800018	1.09984	1.10112	0.59637	0.848629	0.433442	0.747519
PEX5L-AS2	1.09799	0.56203	0.470998	0.548607	0.215187	0.244728	0.647394	0
GPC2	2.20574	2.04039	1.9407	1.89599	1.78024	1.36405	1.89826	1.46824
IL17RE	1.16893	1.48699	1.20705	1.00456	1.07944	1.01315	0.565524	0.637746
GATD1-DT	1.92276	1.88533	1.72671	1.31305	1.6116	1.25249	1.19119	1.22119
PABPN1	4.33242	3.92692	4.00938	3.46693	3.59731	3.88302	3.28859	3.39543
EMX1	3.60205	3.50064	3.49113	3.26548	3.37446	3.20601	2.96916	2.73846
ENSG00000262141	0	0	2.44973	0.474045	0	1.35294	0	0
RNU6-1262P	1.85351	0	0	1.54029	0	1.82455	0	0
SLC25A10	2.47804	2.81669	2.55708	2.54186	2.3987	2.38211	2.14491	1.89979
ENSG00000280355	0.58742	0.774966	0.782799	0.757653	0.678398	0.119355	0.160185	0.376935
PDLIM7	3.71767	3.80713	3.8068	3.81579	3.61895	3.53654	3.1746	3.24961
BRSK2	3.44697	3.43187	3.21518	3.17667	2.91826	3.22931	2.97098	2.5855
APCDD1	2.0192	1.9164	1.88484	1.68332	1.84154	1.5263	1.04983	1.51983
MAFG-DT	1.8274	1.95856	1.78824	1.38483	1.72113	1.50337	1.19036	0.977906
ENSG00000288066	2.50886	3.22034	2.89338	3.16759	3.02905	2.42528	2.53346	2.23615
MAGOH	4.92207	4.40009	4.48274	4.28912	4.06469	4.47932	4.19914	3.78485
RNU4-4P	0	0	1.56562	0	0	0	0	0
SNORA73B	4.08663	3.80171	4.20841	4.31184	3.33731	4.45508	3.2087	3.84348
RNU6-1048P	0	0.666884	1.4782	0	0.5812	0	0	0
ENSG00000279766	0	1.02203	0	0.541106	0	0	0	0
ENSG00000270956	0	0.640539	0.557641	1.6234	0.109213	0.445221	0.24438	0.459913
RNF112	0.812124	0.90926	0.983166	0.809447	0.565262	0.263589	0.348156	0.775101
RPL27A	6.76895	6.77691	6.74172	6.59483	6.6212	6.50336	6.29825	5.89812
C20orf96	4.05557	4.12635	4.0381	4.08377	3.79566	3.54659	3.6087	3.79232
NGFR	2.6136	2.48563	2.33066	2.09563	1.854	2.23652	1.83694	2.03772
TBX2-AS1	2.75893	1.93096	1.21376	1.91951	1.55339	1.66603	1.56623	1.47755
CASKIN1	2.88347	2.59593	2.79583	2.64122	2.36292	2.60883	2.05014	2.33462
MAP3K10	3.45172	3.13145	2.94805	2.90736	2.87933	2.92512	2.71399	2.36129
ENSG00000288225	0.259	0.479455	0	0.820324	0	0	0	0
TSPAN11	1.4337	1.0116	1.37486	1.19909	1.02106	0.782535	0.927299	0.730203
PGF	1.91338	1.91999	1.73413	1.80046	1.59949	1.30543	1.44789	1.45766
SEMA3A	2.61081	2.90538	2.98947	2.95009	2.48931	2.37955	2.51853	2.51124
TDRKH-AS1	0.640926	0.930278	1.15273	0.587515	0.485923	0.809968	0.227631	0.231215
IFITM1	0.379875	0.779966	0.967833	1.07022	0.682912	0.370667	0.247278	0.34052
DGKG	1.80645	1.96097	1.88938	1.86522	1.5603	1.43051	1.4162	1.55851
ENSG00000277809	0	1.55614	0	0	0	0	0	0
RNU6-415P	1.55588	0	0	0	0	0	0	0
VEGFB	4.2972	4.66045	4.21147	3.91702	4.07645	4.02938	3.83608	3.58874
RN7SL3	4.77795	3.81128	4.01135	4.04645	3.40418	3.77086	3.82029	4.09631
TRAPPC6A	5.27748	5.07694	4.97503	4.66395	4.67363	4.86054	4.5382	4.36636
ENSG00000289947	0	1.55454	0	0	0	0	0	0
ENSG00000267904	2.75373	2.62812	2.05313	1.88148	2.77256	1.29428	2.06857	1.62702
PNMA3	2.9626	2.8189	2.6364	2.63938	2.65463	2.33249	2.29943	2.21767
ENSG00000226824	1.41782	1.14972	1.07013	1.22138	0.520089	0.843548	0.986268	0.956212
ENSG00000239246	0.189461	0.507918	0.776139	0.751156	0.672433	0	0	0
HDDC3	1.42199	0.871614	1.2489	1.359	0.757279	0.775422	0.874963	0.941764
ROBO2	1.75535	1.77214	1.78545	1.63257	1.35869	1.44229	1.23723	1.35577
SMPD5	1.60597	0.854372	1.13659	0.667743	1.22641	0.447812	0.703963	0.33536
FBLN2	1.63052	0.965463	1.3784	1.40483	1.10152	1.05401	0.910151	0.762962
RASIP1	2.08056	2.35299	1.81673	2.02459	1.68729	1.95763	1.72814	1.35197
PDLIM1	5.49182	5.5255	5.62052	5.66212	5.24585	5.14374	5.17977	5.18216
MIR4440	0	1.54835	0	0	0	0	0	0
SLC6A9	1.65041	1.76883	1.64889	1.43228	1.51129	1.20272	1.41228	0.825801
LINC02078	2.03363	1.70953	1.4798	1.76857	1.47457	1.337	1.11206	1.52065
ENSG00000274353	0.651023	0.893301	1.29146	0	1.29142	0	0	0
ZFP36	1.58497	1.24384	1.29319	1.23874	1.10777	0.693748	1.11536	0.89974
POLR2KP1	0	0	1.09594	0.447345	0	0	0	0
RHOXF1P1	0.254473	0.728914	1.12121	0.420122	0.575009	0.153882	0.252858	0
ENSG00000268947	0.318429	1.4504	1.4948	1.35777	0.556027	0.782874	0.986268	0.753578
DOC2A	1.82036	1.71409	1.59487	1.77266	1.4153	1.27374	1.22666	1.44428
GLIS1	0.758694	0.375453	0.547695	0.585384	0.202341	0.25371	0.0555662	0.213807
GAREM2	3.35729	3.24912	3.15397	3.01831	3.14462	2.68511	2.78494	2.62312
ARG2	2.54446	2.49184	2.72376	2.66018	2.33454	2.39149	2.22718	1.92667
DACH1	5.15381	5.32571	5.45757	5.40629	5.0319	4.93891	4.96173	4.87085
ENSG00000250015	0	1.15116	0.388718	0	0	0	0	0
ENSG00000287564	0.570799	0.5719	0.167632	0.395075	0	0.109251	0.0568133	0
ENSG00000279491	0.863026	0.477717	0.366501	0.27258	0.164148	0	0.27755	0
ENSG00000288998	0.404929	0.540715	0.480102	0.760441	0	0	0.471071	0.177479
MIR6888	0	0	1.53681	0	0	0	0	0
ENSG00000206592	1.53652	0	0	0	0	0	0	0
OAF	3.78121	3.62436	3.56372	3.61324	3.37637	3.55125	3.34689	2.77169
FRMD6	3.92635	3.88455	3.94452	3.9153	3.48591	3.4726	3.62526	3.55078
ENSG00000267141	2.20699	1.23059	1.2414	1.68415	1.26255	1.07421	0.864768	1.62649
IQCJ-SCHIP1	1.67656	1.76636	1.51884	1.55149	1.37206	1.36712	1.12212	1.11758
NAV1	2.3121	2.29467	2.3072	2.23201	1.82718	1.95535	1.91546	1.9144
PREX1	5.5468	5.47631	5.47746	5.45009	5.23118	5.15456	4.96226	5.06908
ENSG00000289109	2.03936	1.40357	1.46198	1.85112	1.38325	1.28009	1.24667	1.31244
SCARNA4	0	0	0	1.53293	0	0	0	0
RN7SL663P	0	1.53238	0	0	0	0	0	0
ENSG00000228525	1.53176	0	0	0	0	0	0	0
RPS15A	5.59898	5.70374	5.80694	5.81467	5.64262	5.53225	5.24762	4.97023
CRMP1	4.38536	4.10751	4.17214	4.26254	3.76665	3.88802	3.88845	3.85292
GATD3	2.31568	1.99667	2.06151	1.9653	1.858	1.5569	1.75833	1.63449
TMEM54	3.36412	3.59615	3.61867	3.64971	3.00093	3.37053	3.39783	2.92933
RNU2-69P	0	1.52923	0	0	0	0	0	0
MUS81	2.90133	2.76421	2.37461	2.58489	2.46236	2.35954	2.29929	1.97478
RPL9P3	0.986866	0.62925	0.635915	0.399051	0.352702	0.145481	0.624534	0
ENSG00000289467	0	1.52735	0	0	0	0	0	0
ARSI	2.01371	1.48334	1.07553	1.27623	1.33122	0.844383	0.87315	1.27278
NHSL1	3.41021	3.45171	3.57405	3.66314	3.09771	3.1357	3.15211	3.18761
ENSG00000251259	0	1.76772	1.78101	0.737654	0.745728	0.15202	1.43408	0.428916
CHMP2A	3.54576	3.3755	3.43263	3.55012	3.11366	3.21949	2.91912	3.12655
ENSG00000288153	1.52234	0	0	0	0	0	0	0
TNNC1	0.411289	0.633267	0.639966	0.401798	0.0656031	0.279616	0.218838	0
PNPO	2.32112	2.42425	2.61628	2.6459	2.29887	2.05378	2.34731	1.78618
TRIM21	1.25944	1.0958	1.01474	0.839197	0.729776	0.983585	0.367095	0.607764
CDT1	6.24152	6.00032	6.08358	6.03932	5.84466	5.82195	5.61299	5.56454
VGF	4.95129	4.78934	4.90338	4.69784	4.79075	4.82241	4.37723	3.83179
CACNA2D2	4.32321	4.34368	4.41878	4.35097	4.11241	4.10107	3.93014	3.77353
UNC5C-AS1	0.55689	0.481964	0.600889	0.666358	0.110666	0.197372	0.39849	0.0801077
ERP29	5.3348	5.16729	5.052	4.82076	4.85512	4.88424	4.56556	4.55234
INSM1	7.1446	6.99067	6.91317	6.79608	6.72802	6.62788	6.58758	6.38378
RPL41	9.47972	9.27893	9.3278	8.98176	9.14521	9.16605	8.9399	8.301
ENSG00000250068	0	0.312475	1.78662	1.12067	0	0.555114	0	1.14954
ARHGEF40	2.45984	2.47659	2.41629	2.09743	2.02755	2.0503	1.86622	1.99166
WNT5A	1.58474	1.57852	1.45706	1.6084	1.33416	1.29273	0.994833	1.09341
LINC02883	1.50296	0.732806	0.20039	0	0	0.0994342	0.368989	0.454721
TMEM252	0.762525	0.484299	0.265516	0	0	0	0	0
CHD3	3.88898	3.90152	3.91629	3.80971	3.42342	3.61835	3.45475	3.50789
SMYD3-IT1	1.25711	1.15006	1.04177	1.01082	0.912458	1.01004	1.02532	0
ITGA5	2.19711	2.29295	2.12311	2.11006	1.8804	1.91386	1.79589	1.62142
TGFB3	4.21314	4.43604	4.47784	4.16725	4.17422	4.01967	3.90026	3.68932
PAX5	2.36254	2.55301	2.55396	2.50857	2.14842	2.14512	2.19133	1.98286
STK32B	1.67678	1.478	1.36054	1.58511	1.22441	1.09214	0.932177	1.3422
FLYWCH2	5.09962	4.8229	4.87652	4.74604	4.70009	4.82797	4.16947	4.3381
HIKESHIP1	1.28227	1.10329	0.368347	0	0	0.354532	0.890161	0
ENSG00000228844	0.871089	0.501302	0.506839	0	0	0.1819	0	0.188472
CCDC92B	1.38283	0.868757	1.31135	0.961304	0.866436	1.12602	0.5422	0.481026
TIMM10	4.8565	4.63826	4.56417	4.26745	4.61252	3.84448	4.2527	4.10835
LINC00526	1.96743	1.49102	1.27912	1.35809	1.33843	0.694394	1.28017	1.27455
RSPO4	3.41858	3.622	3.58473	3.40487	3.17144	3.33235	3.3307	2.68852
NOP53	6.58601	6.39443	6.32151	6.43009	6.17775	6.1132	6.05009	5.88401
DEAF1	3.24618	3.26086	3.17871	3.18679	3.10238	2.77264	2.86222	2.6289
ENSG00000267033	0.723503	1.39603	0.526909	0	0.716211	0.276314	0.147672	0
REEP2	2.92488	3.04085	2.70875	2.65311	2.43777	2.51135	2.37474	2.49784
CITED2	4.78173	4.64911	4.84235	4.71863	4.44995	4.42589	4.47847	4.13241
PTMAP2	4.53936	4.01708	4.38337	3.73624	3.78911	3.67284	4.16635	3.54308
RNU6-876P	0	0	1.50464	0	0	0	0	0
BASP1	6.0182	5.72172	5.70364	5.67329	5.59599	5.49662	5.36579	5.15389
NFE2L3	4.21806	4.26028	4.28247	4.32838	3.99113	3.97681	3.83697	3.77994
PLEKHG2	1.92104	1.89972	1.69737	1.82066	1.47301	1.45065	1.51195	1.40068
RNU4-24P	0	0	1.5024	0	0	0	0	0
ENSG00000202434	1.5016	0	0	0	0	0	0	0
CPT1C	1.70363	1.5135	1.49825	1.59478	1.11015	1.22778	1.26443	1.20625
BRWD1-AS2	1.08996	0.827055	0.508187	0.300225	0.487627	0.230591	0	0.505882
PGGHG	1.59644	1.38461	1.0538	1.34574	1.10332	1.08618	0.691366	0.998598
EPHA2	2.59563	2.70643	2.51667	2.75213	2.26518	2.3155	2.22828	2.26137
GRAMD1A	6.01161	5.92121	5.93765	5.96547	5.6838	5.60776	5.53241	5.51252
ENSG00000232680	0.757058	0	0	0.741403	0	0	0	0
RN7SL23P	0	0	0.761219	0.736603	0	0	0	0
MIR33A	0	1.49699	0	0	0	0	0	0
S100A5	0.795042	2.18948	2.0823	1.5104	1.02627	0.875057	1.43479	1.74468
RHOXF1	0	0.418669	0.423421	0.652878	0	0	0	0
ENSG00000243802	0	0.430167	0.233851	1.42605	0.371024	0.224692	0	0
SNORA58	0	0.54494	0.948559	0	0	0	0	0
SH3PXD2B	4.62705	4.62182	4.68301	4.6107	4.25742	4.33811	4.23929	4.21601
ENSG00000224014	0	0	0	1.49035	0	0	0	0
ENSG00000239129	1.49034	0	0	0	0	0	0	0
ITCH-IT1	1.49034	0	0	0	0	0	0	0
TRIB2	3.33725	3.55998	3.38252	3.60638	3.03263	2.99028	3.06923	3.30434
GDPD3	1.02682	1.05655	1.22481	0.662438	0.225072	0.696828	1.15607	0.403198
PRKG1	1.63704	1.5819	1.55869	1.64401	1.22542	0.993317	1.38355	1.33
SNRPN	2.06502	2.09899	2.46066	2.08529	2.09454	2.14959	1.50906	1.46788
PPM1N	2.13643	2.04086	1.97656	2.16818	1.89978	1.7207	1.50696	1.70611
RIMS3	5.85026	5.77906	5.73516	5.68807	5.3881	5.40197	5.35758	5.41659
ANKRD16	1.87383	1.97761	2.20859	2.26066	1.80652	2.19807	1.8174	1.01047
KDELR1	7.26388	7.17624	7.34879	7.26763	6.98773	6.98942	6.84152	6.74972
ENSG00000289088	0.533684	1.0183	0.333126	0.320799	0.0760255	0.390605	0.25158	0
RPL8	9.37407	9.16916	9.22337	8.98868	9.00554	9.03337	8.82339	8.40569
ABCA8	0.958058	1.14253	1.07351	1.11609	0.792116	0.689746	0.773197	0.547922
ALMS1-IT1	0.94398	0.876861	0.885443	1.18687	0.613116	0.577918	0.406583	0.809396
ENSG00000287654	0	0.686414	0.799677	0	0	0	0	0
RPL36	8.07099	7.85777	8.0634	7.75133	7.86829	7.73603	7.55985	7.0937
RAB31	5.04069	5.07082	5.13561	5.10772	4.66448	4.6635	4.85558	4.68643
TIMM9P1	0	0.79647	0.996628	0	0	0.308371	0	0
MCRIP1	4.02267	3.97719	3.84836	3.67824	3.7141	3.61453	3.59515	3.11869
UBL4A	4.62096	4.6026	4.57492	4.42094	4.28627	4.3641	4.03446	4.05095
ENSG00000241526	0	0	0	1.4835	0	0	0	0
SCARNA14	0	0	0	1.4835	0	0	0	0
ENSG00000272798	0.952134	1.89012	1.58681	2.18237	1.63655	1.81767	0.498315	1.17554
COL5A1-AS1	0	1.07787	0	0.404584	0	0	0	0
ENSG00000286174	0.934034	0	0.548286	0	0	0	0	0
AKR7A2P1	0.919347	0.566601	0.354424	0	0.0813575	0.0931198	0.184176	0
ENSG00000259394	0.786456	0.481596	0.263923	0.329535	0.290464	0.0896107	0	0
EN1	1.25325	1.20097	1.55605	0.8917	0.989186	0.840247	0.818395	0.773912
SERF2	4.00106	3.86474	3.79122	3.38247	3.6359	3.63432	3.49858	2.79047
H4C13	0	1.47883	0	0	0	0	0	0
RNU6-853P	0	0	1.4782	0	0	0	0	0
CPLX1	4.34587	4.26921	3.91144	4.0326	3.88161	4.09173	3.7166	3.39154
PPP2R5B	2.3473	2.45714	2.07826	1.92568	1.85068	1.58364	2.28541	1.61135
MEGF6	2.32149	2.30192	2.35922	2.26244	2.03183	1.99608	1.74328	1.99711
ENSG00000279692	2.32261	1.5276	2.35212	1.45916	1.05055	1.85655	1.94075	1.33698
ENSG00000230694	0	0.500371	0.35615	0.620026	0	0	0	0
GDPD1	2.06151	1.9666	1.95053	2.12289	1.69524	1.46559	1.58784	1.87643
ENSG00000262313	0	1.4761	0	0	0	0	0	0
CADM3	0.948203	0.460402	0.733221	0.62271	0.412683	0.379963	0.256194	0.240211
MYC	9.13026	9.05294	9.10927	9.03337	8.80696	8.74692	8.71456	8.58241
RNU6-1157P	0	1.47485	0	0	0	0	0	0
RPL10P8	0	1.68246	0.267258	0	0	0.474899	0	0
LOXL1	4.69426	4.52189	4.31839	4.28079	4.29127	4.24909	3.8964	3.90413
FBRSL1	4.36607	4.26111	4.05941	3.99941	4.00443	4.03215	3.72139	3.45366
RPL23AP37	0.936675	1.24755	0.660068	0.737654	0.568949	0.530566	0.155067	0.854276
CDK5R2	1.4265	1.73257	1.1722	1.31971	0.938607	1.07213	1.1544	1.01279
GPR173	1.64783	1.69646	1.84589	1.67318	1.34208	1.49901	0.964644	1.58502
ENSG00000228407	0.63553	0.636731	0.45913	0.924578	0	0	0.938197	0.246528
ARL4C	3.10283	3.07151	3.03356	3.11729	2.75844	2.65859	2.98584	2.45114
RPL27	8.41613	8.18976	8.37184	8.2106	8.19774	8.15368	7.99618	7.36982
UBASH3B	1.32054	1.37031	1.28841	1.41273	0.78941	1.00522	1.06905	1.05757
TMEM8B	1.25835	1.42348	1.53836	1.30795	1.00098	0.983938	0.987809	1.08475
ENSG00000236837	0	1.47051	0	0	0	0	0	0
ENSG00000204790	1.096	0	0	0.560381	0.18589	0	0	0
XYLT2	3.57177	3.36079	3.48814	3.39663	3.48483	3.03993	3.10135	2.72083
ART5	0	0.505915	0.820441	0.315891	0	0.113041	0.0588215	0
RNU6-353P	0	0	1.46961	0	0	0	0	0
TMEM238	1.74277	2.17899	0.867823	1.55249	1.93582	1.36739	0.442061	1.12772
ENSG00000290057	1.03776	1.14162	0	0	0.710591	0	0	0
FAM189A1	0.561345	0.997728	1.03058	0.881232	0.370404	0.463066	0.726703	0.443927
ENSG00000286550	0.538271	0	0.889745	0.323759	0.285307	0	0	0
GRTP1	0.355658	0.913629	0.782955	0.58735	0.0766855	0.115908	0.201001	0.779701
RNU6-766P	0	1.46619	0	0	0	0	0	0
RNU6-448P	0	1.46619	0	0	0	0	0	0
RNU6-1278P	0	1.46619	0	0	0	0	0	0
SUSD3	0.99806	1.56037	1.33291	1.45823	0.882769	1.26685	0.881156	0.852664
ENSG00000213987	0.679203	0	1.01263	0	0.226004	0	0	0
ENSG00000273450	0	0.804685	0	0.660165	0	0	0	0
ENSG00000224629	0	1.89556	2.70323	1.46556	0.820163	1.61028	1.48389	0.686359
ENSG00000279208	1.15394	0	0	0.30867	0	0	0	0
NKX6-1	2.05121	2.24119	2.23132	2.22744	2.01883	2.20694	1.74246	1.32154
SLC17A7	2.61152	2.53031	2.60506	2.40967	2.22597	2.31108	2.24947	1.91118
RELL2	1.71497	1.51099	1.69787	1.75035	1.17222	1.12495	1.24776	1.67043
PFDN2	7.08915	7.05454	6.81118	6.79377	6.66444	6.61416	6.49637	6.51566
ENSG00000253471	0	1.45765	0	0	0	0	0	0
TMEM198	3.90842	3.57317	3.4765	3.44344	3.48443	3.56827	3.33428	2.55845
ENSG00000269194	1.29139	0.164681	0	0	0	0	0	0
NOXA1	0.979655	0.643464	1.01791	1.68714	0.762094	0.72633	0.603843	0.780234
ENSG00000224985	2.49428	3.02394	2.06814	2.50414	1.17666	2.18311	2.85721	2.4186
NTHL1	4.3275	4.09983	3.94409	3.92839	3.78668	3.54162	3.79118	3.72557
IL4R	2.51407	2.26111	2.29521	2.23115	1.98843	2.11723	2.06951	1.6717
PKDCC	3.5981	3.20339	3.22768	3.27003	2.97529	3.09524	2.75771	3.0165
SEM1P1	2.46001	2.61222	3.00183	3.00237	3.14949	1.97048	1.88074	2.62142
CNIH3-AS1	0.201502	0.868961	0.383415	0	0	0	0	0
UCP2	5.60534	5.756	5.72758	5.75009	5.33865	5.30634	5.38711	5.3531
BMPR1B-DT	0	0.906431	0.568708	1.1605	0.48815	0.38792	0.305996	0
KCNG1	3.98866	3.8269	3.84436	3.81125	3.46825	3.81905	3.45909	3.27179
THTPA	2.08057	1.79779	1.78378	1.65651	1.16817	1.69356	1.54391	1.46019
MIR181A1	0	0	1.45276	0	0	0	0	0
CDPF1P1	1.28901	1.7518	1.04693	1.18756	0.972645	1.0151	0.761357	1.07353
TNKS1BP1	3.48608	3.16629	3.18863	3.03741	2.9346	3.06429	2.75143	2.67547
SNORD15B	0	1.44502	1.66973	1.41858	0	1.41761	0	1.6644
EMX2OS	1.14855	1.37094	1.297	1.27357	0.879129	0.728334	1.20994	0.821542
NCRNA00250	0	1.14503	0	0.304917	0	0	0	0
GRINA	5.30638	5.0202	5.16433	5.06732	4.85483	5.0215	4.65476	4.57732
SMYD3	4.74843	4.8648	4.83653	5.03591	4.5835	4.48632	4.56392	4.40217
ENSG00000223804	1.95979	1.24074	2.09761	1.34752	1.36871	1.31497	1.30051	1.21188
ENSG00000284740	0.326899	1.38649	0.331416	0.801388	0.587007	0.220186	0.589869	0
ZNF815P	0.627891	1.1637	0.376476	0.828563	0.257276	0.514333	0.142924	0.632976
NHP2	6.30124	5.98079	5.88486	5.87174	5.96656	5.66692	5.79083	5.16586
ENSG00000289003	0.756007	0	0.432673	0.517126	0	0	0.257543	0
FOXD1	4.41058	4.17684	4.28956	3.52831	4.08909	4.26126	3.6526	2.95414
ENSG00000288830	0.39102	0	0.306964	0.750138	0	0	0	0
PPP1R17	7.63408	7.70059	7.7729	7.76773	7.39782	7.32479	7.39757	7.30732
AGGF1P3	0.949258	0.500487	0.451655	0.138417	0.385515	0	0.206735	0
ENSG00000277476	1.11753	0.923422	1.06673	1.05092	0.696946	0.680111	0.808725	0.52622
TRIL	1.647	1.62584	1.48198	1.17162	1.35525	1.13091	1.05473	0.939089
ENSG00000259802	2.05661	1.42483	0.750827	1.3986	1.24212	0.725855	1.3039	0.912888
H1-10	7.97043	7.51992	7.56572	7.37477	7.54768	7.54595	7.15673	6.73452
ENSG00000236132	0	0	0.849017	0.596592	0	0	0	0
ENSG00000230991	1.71033	0.786357	1.49469	1.00403	0.971898	0.554608	1.0426	0.980887
ZNF486	2.46894	2.52431	2.79044	2.55078	2.27459	2.32125	2.4415	1.85187
CACNA1H	3.58187	3.44991	3.43874	3.43749	3.12366	3.28924	3.09752	2.95236
ENSG00000232389	0.597209	0.362383	0.490573	0.873462	0.194891	0.529356	0.154667	0
ENSG00000290086	1.22324	0.388165	0.790606	1.07005	0.231131	0.924959	0	0.871507
ENSG00000267159	1.44428	0	0	0	0	0	0	0
THBS4	2.88536	2.71309	2.71389	2.58812	2.48524	2.40391	2.05852	2.50886
UBA52P5	1.47707	0	0	1.45242	0	0	0	1.48629
TM9SF1	1.66359	1.21295	1.0076	1.0272	1.16871	1.09804	0.740382	0.461446
FUOM	1.25281	1.71258	0.928163	1.49946	1.56777	0.861264	0.986268	0.535056
ENSG00000272157	0.756469	0	0.671129	0.827315	0.182199	0.20753	0.275771	0.146805
NEDD8	3.60463	3.20457	3.35777	3.20298	3.19501	3.01295	2.97448	2.74526
PAQR7	0.8266	1.22491	0.957958	0.663224	0.576178	0.869847	0.229998	0.554583
ENSG00000270702	0	1.16678	0.275287	0	0	0	0	0
ENSG00000233799	0	0.910277	0.531532	0	0	0	0	0
SLC39A4	1.25403	2.10658	1.54495	1.48647	1.25406	1.26797	1.00025	1.42837
TMEM151A	2.04065	2.20698	2.09182	2.28516	1.88675	1.79737	1.86827	1.63086
MORN4	2.61926	2.74028	2.61411	3.06884	2.56132	2.12151	2.34118	2.57744
PTOV1-AS2	2.50089	2.72098	2.58051	2.13845	2.29032	2.25006	1.78067	2.17959
NOL4L	1.81041	1.5057	1.6045	1.63584	1.37976	1.513	1.07743	1.14668
ENSG00000263321	0	1.21521	1.33934	1.50285	1.08123	0	0	1.53738
EFNB3	1.58934	1.67345	1.20621	1.60926	1.00493	1.20722	1.07323	1.3541
RNA5SP385	1.43874	0	0	0	0	0	0	0
SHC2	1.73168	1.50747	1.72064	1.3369	1.29511	1.53881	1.31141	0.713142
ENSG00000275191	0.921862	0	0.648693	0.149083	0.130431	0	0.151919	0
ENSG00000289146	1.44289	0	0.607457	0.416456	0	0	0	1.02964
RPL21P3	0.940095	0	0.180487	0.921719	0	0	0.605317	0
HMGA1	9.42195	9.22894	9.25811	9.14922	9.16988	9.12333	8.82867	8.49967
LPCAT1	2.10232	1.55211	1.75316	1.52456	1.55323	1.64587	1.40862	0.888543
RNU6-762P	0	0	0.700015	1.76342	1.02915	0	0	0
ENSG00000278973	0.568077	0.569174	0.218268	0.39308	0	0	0	0.314623
POU3F3	4.66067	4.62157	4.54931	4.3898	4.32577	4.30734	3.97228	4.18286
MIR942	0	2.21899	0	0	0	0	0.78608	0
ENSG00000267771	0	1.43263	0	0	0	0	0	0
MT-RNR2	12.0916	11.8794	11.7013	12.0535	11.386	11.8514	11.2234	11.8328
PLAAT1	5.64885	5.7907	5.80773	5.88605	5.40693	5.40553	5.47369	5.41541
ENSG00000274373	1.04807	0.699832	0.537824	0.230518	0.20237	0.230289	0.527893	0.124157
RNASEH1-DT	2.13186	2.24221	1.75955	2.01627	1.63039	1.89209	1.58303	1.61286
ENSG00000249626	1.00411	1.57246	1.913	1.60399	1.16418	1.22949	1.71756	0.551453
TMEM63C	3.84977	3.84201	4.01319	3.797	3.65773	3.68267	3.26244	3.46947
FOXN1	0.799791	0.208422	0.641414	0.361939	0	0	0.309802	0.273596
TOP1MT	3.77738	3.56481	3.42573	3.31943	3.29746	3.17065	3.06338	3.12781
DIPK1B	3.69788	3.72544	3.52958	3.53812	3.37411	3.47507	3.02179	3.19206
ENSG00000255921	0.229388	0.757844	1.03564	0	0.594934	0	0	0
CDK18	1.45201	1.31161	1.19938	1.47942	1.1097	1.09382	1.19862	0.612363
SNORA59B	1.61269	0.534544	0	0.606664	0	0.231503	0.236018	0.858736
INPPL1	4.16721	4.04893	4.11418	4.04646	3.82555	3.75986	3.63005	3.73416
ENSG00000275675	0	0.595694	0.829317	0	0	0	0	0
LONP1	6.40301	6.23263	6.20289	6.11845	5.96139	5.98091	5.77034	5.82054
TMEM219	3.7893	4.01411	4.0103	3.9629	3.7045	3.68454	3.43671	3.52715
ENSG00000273293	0	2.3919	0	0	0.968225	0	0	0
SLC29A2	4.97361	4.73157	4.89185	4.56135	4.61681	4.51528	4.41381	4.18882
ENSG00000236403	0.414586	0.778258	0.367114	0.127771	0.264501	0	0	0
ADAMTS7	1.57558	1.04933	1.30416	1.16575	1.02355	0.975992	0.811165	0.861143
PDIA2	2.4929	1.3801	2.05737	1.99174	1.76456	1.97063	1.49106	1.27309
GHDC	1.86926	1.45239	1.92205	2.02488	1.62612	1.77128	0.948628	1.50015
KCNH1-IT1	1.68015	1.38244	1.15128	1.46262	0.747056	1.9722	0.762656	0.772716
MIR6835	4.29449	0	2.99409	2.26815	4.20301	0.965865	2.96601	0
ODCP	0.654535	0.789858	0.473692	0.707929	0	0.456513	0.0538191	0.694666
SLX4IP	1.74842	1.80383	1.89169	1.71726	1.39431	1.41406	1.42785	1.5041
ENSG00000215840	0.438094	0.0991315	0.443926	0.815539	0	0	0.276693	0.0998643
AKIP1	2.56301	2.41127	2.6657	2.54417	2.18719	2.17033	2.20238	2.20436
SLC16A6	1.65526	1.26015	1.79969	1.97127	1.57979	1.23493	1.25237	1.19946
ENSG00000278997	1.53165	1.10825	1.02181	0.991275	1.2425	0.489258	0.297523	1.20442
VASH1	3.00469	2.61526	2.74166	2.5555	2.44329	2.48189	2.33979	2.23318
CACTIN-AS1	0.57713	0.51328	0.792922	0.846496	0	0.467477	0	0.843888
ENSG00000256658	1.41837	0	0	0	0	0	0	0
MED30	3.26032	3.38289	3.29325	3.50442	3.04648	3.08005	2.96201	2.9343
POLR3GL	3.04861	3.3506	3.41113	3.33221	3.06299	3.1345	2.79008	2.73718
VANGL2	2.14063	2.15469	2.3552	2.00412	1.90928	1.84719	1.4447	2.03579
RN7SKP68	1.15446	0	0	0.261752	0	0	0	0
EFNA2	0.890649	0.602924	0.838654	0.381107	0.524034	0.323865	0.206894	0.242409
LSM7	6.06379	5.60913	5.43935	5.2335	5.44723	5.62264	5.2205	4.64027
BCL9L	2.34376	2.2168	2.28498	2.01437	2.11147	2.01724	1.95233	1.364
ENSG00000227741	0.81173	0.602174	0.215956	1.21157	0.418339	0.471562	0.480042	0.0567933
OPRK1	3.89363	4.00237	3.9856	4.03493	3.48962	3.62911	3.63536	3.74815
DLX5	3.79837	3.685	3.76569	3.79201	3.39599	3.43225	3.49666	3.30223
MYDGF	5.53064	5.40783	5.20978	5.18152	5.21984	5.19159	4.83818	4.66647
MIR4740	0	2.80495	3.18413	0.977763	2.78618	2.7677	0	0
BCL2L2	3.16943	3.00742	2.92483	2.75573	2.73296	2.48886	2.54905	2.67361
LMTK3	1.5537	0.737489	0.806377	0.772262	0.953061	0.630236	0.45012	0.423697
DRAP1	5.23867	5.01802	5.04756	4.83578	5.00741	4.80167	4.69633	4.22195
TPPP	2.01904	1.74207	1.97057	1.91776	1.71443	1.54006	1.57515	1.40768
SRXN1	1.80993	1.36006	2.03541	1.38881	1.67073	1.81138	1.40657	0.293447
ENSG00000233589	1.24625	0.726809	0.413353	0.818368	0.871375	0.652547	0.090708	0.17887
ENSG00000257918	1.00579	0.626727	0	0.872166	0.988568	0.104887	0	0
ZNHIT2	3.14131	2.73624	2.39681	2.4994	2.47942	2.37291	2.38412	2.12614
ENSG00000258314	0.395316	0.306817	0.713883	0.298862	0	0	0.304263	0
HLA-F	1.55264	1.10513	1.05497	1.13951	1.03256	0.795097	0.807964	0.806407
KCNJ2	1.77822	1.77587	2.06604	2.02	1.54274	1.44241	1.52454	1.7204
ESRRA	4.6608	4.34364	4.31907	4.23145	4.16838	4.00451	3.84795	4.12495
BTF3L4P2	1.49213	1.82545	1.59702	0.770654	0.690341	1.37122	0.623068	1.59182
CRPPA	1.23375	1.15869	1.19164	1.06129	0.914994	0.725149	0.652244	0.944768
ENSG00000275557	2.30143	1.9833	1.99736	1.5424	2.33272	2.09611	1.62784	0.360065
MT-TD	4.58874	3.98137	1.92992	3.18319	3.26105	1.8842	4.05087	3.07963
SYPL1P2	1.80832	0.332813	1.15491	1.51002	0	1.00504	0.892899	1.50089
HOXD8	1.5166	2.15961	1.79555	1.59505	1.54505	1.51421	1.11177	1.48928
MIR1200	1.40644	0	0	0	0	0	0	0
SNHG7	3.96371	3.52664	3.58976	3.47704	3.55204	3.40096	3.07209	3.12606
ENSG00000258691	0.731466	0	0.674492	0	0	0	0	0
ENSG00000228421	0.616759	0	0	0.788315	0	0	0	0
ENSG00000254397	0	0.796812	0.713883	0.77913	0.616816	0.268289	0	0
WSCD1	1.63473	1.62887	1.40114	1.53434	1.29209	1.34353	1.13566	1.02311
ENSG00000283689	1.69617	1.84808	1.5439	2.05553	2.06795	1.86296	1.36784	0.440724
GABRA5	5.62899	5.73879	5.78475	5.81721	5.32717	5.35578	5.44308	5.44089
KCNAB2	1.61499	1.49654	1.5198	1.47504	1.2977	1.22358	1.27768	0.904716
ABHD8	3.40259	3.20641	3.36193	3.50679	2.80545	2.89954	3.3288	3.04238
RN7SL689P	2.3257	1.31148	1.05131	0.865942	1.73268	1.40233	0.505391	0.512639
RFXANK	4.23222	3.88668	4.03314	4.10241	3.87566	3.82641	3.6437	3.50822
FCHSD1	1.05272	0.795125	0.731993	0.578066	0.514362	0.456016	0.231942	0.555379
ASIC1	3.29291	2.98696	3.25366	3.13797	2.80092	2.96475	2.82221	2.68392
MZT2A	5.19462	4.97142	4.88797	5.01288	4.92779	4.78839	4.45309	4.4994
RPL10P12	0.67066	0.480737	1.37992	0.468954	0.875483	0.468523	0.2581	0
ENSG00000290025	0.514688	0.551387	0.787036	1.03096	0.38105	0.27316	0.832271	0
HELZ-AS1	0.44804	0	0.72	0.52927	0.299979	0	0	0
HABP4	2.73935	2.68125	2.75487	2.75525	2.47111	2.35582	2.18124	2.52559
MYPOP	3.53861	3.44396	3.27325	3.16289	3.16657	3.252	3.04064	2.56372
NFIC	4.60957	4.33958	4.50349	4.35783	4.25715	4.24946	4.08949	3.81865
SGCD	2.55966	2.67275	2.91384	2.74439	2.40411	2.43088	2.25664	2.40385
HIP1	2.86604	3.07772	3.07979	3.19697	2.63055	2.78796	2.61356	2.79413
ADRB1	2.65649	2.57668	2.55679	2.54676	2.49281	2.29706	2.22954	1.92361
ATXN2-AS	0.93009	0	0.178036	0.462335	0	0	0	0.177135
RPS25	8.28058	8.0012	7.99036	7.6935	7.83692	7.73006	7.62422	7.3812
ENSG00000253477	1.2133	1.04962	0.968256	1.93061	0.614805	1.26578	1.42422	0.465225
ENSG00000272854	0	0	0.817941	0.572993	0	0	0	0
ENSG00000287499	1.33295	1.24422	1.34634	1.42662	0.961914	0.922507	1.00416	1.07067
RNU5B-1	1.39086	0	0	0	0	0	0	0
SH3RF3	3.31681	3.17876	2.99881	3.12455	2.86448	3.0248	2.5865	2.75306
PROX1	2.62451	2.69787	2.69642	2.99107	2.3075	2.23693	2.56605	2.50938
JDP2	1.00883	1.0177	0.732521	0.989514	0.492708	0.923516	0.483496	0.458953
ENSG00000242199	1.6932	0.641306	0.249778	0	0.558307	0	0.636518	0
CRAT	2.31142	2.03278	2.16275	1.98358	1.86327	1.80067	1.81215	1.62547
ENSG00000231443	1.83831	1.64445	1.01848	1.88928	0.676581	1.46901	1.20422	1.65194
PAQR8	1.55165	1.58424	1.81483	1.66523	1.08252	1.28098	1.77111	1.09272
ENSG00000272121	0.817922	1.74535	1.2085	1.02031	0.921287	0.847171	1.07536	0.559886
HELT	0.445042	0.195195	0.5264	0.54334	0.126618	0.144604	0.0508643	0
RAB24	3.0725	2.52358	2.44417	2.74589	2.4318	2.69934	1.70602	2.56295
SERTAD4-AS1	2.6242	2.65364	1.96866	1.96553	1.81779	2.1929	1.81058	2.00515
MIR563	0	0	1.38554	0	0	0	0	0
RPL39P26	0	0	1.38554	0	0	0	0	0
RBM12B-AS1	2.27579	1.34519	2.00867	1.31986	1.47942	0.95178	2.01893	1.11392
PRRX2-AS1	0	1.38529	0	0	0	0	0	0
LIMD2	2.23175	1.95304	2.3437	1.87727	2.14732	1.8912	1.58163	1.40071
SYT7	3.09042	2.97464	3.12679	3.20673	2.8868	2.7961	2.54855	2.78265
TMSB10	9.53488	9.26006	9.34835	9.13727	9.26109	9.13538	8.94274	8.55695
MAZ	6.03223	5.88283	5.95459	5.91323	5.8594	5.75625	5.62252	5.16117
ENSG00000279347	0.542233	0.383896	0.158105	0.566746	0.215187	0.0523796	0	0
ENSG00000234337	1.23767	0.820291	0.331817	0.498978	0.193657	0	0.419211	0.89325
PLEKHA6	0.750298	0.973604	0.81988	0.885598	0.595742	0.590188	0.417363	0.444547
NDUFS7	3.37237	3.32895	3.40524	3.30079	3.10731	3.13847	3.15852	2.62248
VN1R42P	0.62954	0.630732	2.28946	1.27518	1.91745	0.235538	1.29205	0
MT-TC	11.3329	11.3127	11.236	11.4693	11.1812	11.3501	10.7393	10.701
DEFB109D	2.22011	0	0	0	0	0	0	0.841557
ENSG00000253829	0	0.405936	0.410564	0.559181	0	0	0	0
HMGA1P7	0.584816	0	0	0.790733	0	0	0	0
ATP8A1	3.23459	3.25041	3.41743	3.46845	2.99663	2.8699	3.02859	3.10029
ARID3A	1.6619	1.60346	1.79186	1.75974	1.66772	1.36306	1.31307	1.09847
TSKU	3.61161	3.88791	3.55611	3.64096	3.58877	3.3736	3.17653	3.18327
PLTP	3.83112	3.85166	3.99016	3.86827	3.67605	3.49824	3.43057	3.56335
MIR4292	6.21004	4.37211	4.574	4.72917	5.06536	4.39452	3.80913	5.24338
HNRNPA1P61	0.267442	0.49395	1.0244	0.0923374	0.0805868	0	0	0.425298
ENSG00000289969	1.37191	0	0	0	0	0	0	0
CAMKV	5.64177	5.52752	5.60875	5.56734	5.34061	5.29321	5.18308	5.15661
GRIK5	1.76593	1.70163	1.52678	1.18277	1.06032	1.51357	1.34205	0.889556
NCOR2	4.80738	4.6578	4.71085	4.59394	4.49266	4.43423	4.30894	4.1627
ENSG00000201151	0	2.16774	0	0	0.796805	0	0	0
PDGFRA	1.53553	1.57648	1.89879	1.8571	1.28362	1.535	1.38861	1.29087
ENSG00000272223	0.79864	0.693906	0.459903	0	0	0	0	0.582948
BTC	1.07815	0.852653	1.18433	1.08949	0.748703	0.590627	0.600838	0.895107
ENSG00000263370	0	0	0	1.36925	0	0	0	0
NEUROD6	3.05328	3.77381	3.28978	3.39776	3.16016	3.01799	3.06655	2.90081
TMX2P1	3.47258	3.06544	2.83151	3.21429	3.17349	2.605	2.45615	2.98015
SNRPGP2	1.91675	0	0.358243	0	0.555573	0	0.351233	0
FGF7P8	1.44289	0.516689	0.284697	0	0	0.87634	0	0
ENSG00000228205	1.2456	1.24755	1.5857	0.663599	0.52115	1.00008	0.888345	0.965035
ADAMTS2	3.41742	3.37145	3.39038	3.33355	2.96408	3.12494	2.99453	3.06178
CCDC167	4.96665	4.95975	4.82195	4.94434	4.69324	4.68018	4.95696	3.9958
ENSG00000289018	1.02818	0.44854	1.07608	0.139073	0.481099	0.071137	0.498664	0.274972
AGTRAP	4.0133	4.09049	4.03638	4.10033	3.90434	3.69776	3.79376	3.47869
ENSG00000287751	0	0.581183	0	0.784717	0	0	0	0
ENSG00000288924	1.30042	1.32319	1.61607	1.37742	1.16219	0.789731	0.831551	1.46778
ENSG00000287620	0.809142	1.17412	1.33777	0.871785	1.0432	0.370275	0.923232	0.490746
INHA	0	0.547158	0.732861	0.534028	0.0460666	0.246653	0.156055	0
MRPL34	5.35446	4.83269	5.04609	4.8832	4.87802	4.82574	4.6609	4.38729
BMS1P22	1.02682	1.4222	1.2496	1.14036	0.382838	1.18946	1.04962	0.852869
PPIAP15	1.02636	0	0.337115	0	0	0	0	0
ENSG00000290048	0	1.69511	0.404799	0.786255	0.124288	0	0.88339	0.515561
EML3	2.38407	2.26855	2.22746	2.4703	2.30384	1.92419	2.11815	1.64138
TWF2	3.86356	3.64184	3.71003	3.45657	3.41698	3.44367	3.16811	3.28195
ENSG00000230499	0.542782	0.818095	0	0	0	0	0	0
RPL35AP21	0.248998	0.462202	0.65433	0.450806	0.213385	0.242699	0	0
CARMIL3	2.13191	1.88437	1.98435	2.03594	1.57024	1.74247	1.77952	1.58433
PDCD6-DT	0.604402	0.158212	0.304328	0.292962	0	0	0	0
ENSG00000231903	0	0	0.69107	0.668234	0	0	0	0
DGCR5	1.27945	1.36802	1.45905	1.25685	1.11839	1.0017	0.872892	1.01189
ADGRA2	1.06905	1.14217	0.876787	0.936478	0.819103	0.748756	0.715423	0.383046
ENSG00000275476	0	0	1.03462	0.32346	0	0	0	0
GAPDHP65	0.247406	0.906918	1.22017	0.510921	0.396809	0.570604	0.389156	0.171157
SLC25A23	3.92126	3.97846	3.95172	3.89736	3.69993	3.74135	3.61555	3.33435
ASAP3	2.38908	2.23066	2.14489	2.12262	1.79449	2.03365	1.71614	1.98536
RPL35A	8.18918	7.96237	8.02299	7.84454	7.85208	7.7785	7.71042	7.32053
GRPEL2-AS1	1.06699	0.702398	0.212701	0.204518	0	0	0.829257	0
HOXA10-AS	2.82908	2.52405	2.40966	2.45097	2.2199	2.27381	2.67491	1.68785
ENSG00000254343	0.875142	1.81082	1.55989	0.491667	1.04182	0.790886	0.733557	0.814166
HLF	1.91737	2.21047	2.26243	2.14567	1.73746	1.80113	1.91001	1.73071
EN2	2.78927	2.69646	3.11672	2.68138	2.79198	2.63904	2.12972	2.36785
ENSG00000228434	0.523092	0.265651	0.808206	1.05663	0.227349	0.667658	0.263409	0.139944
ENSG00000288963	0.28701	0.732806	0	1.05064	0	0.715611	0	0
ENSG00000287287	0.463065	0.890284	0	0	0	0	0	0
CDK6-AS1	1.17059	0.0836733	0.381256	0.491588	0.381241	0.231198	0.161337	0
ADRA2C	1.79736	1.52389	1.7009	1.7094	1.42271	1.24604	1.19316	1.51648
RN7SKP231	0	1.60547	0	0	0.252938	0	0	0
P2RX6P	0.541413	1.01937	0.157833	0	0.366266	0	0	0
HMGN2P40	1.69872	0	0	0	0.346553	0	0	0
ID3	5.97673	6.20631	6.19663	6.10794	5.98753	5.82749	5.70653	5.61426
LRRC23	0.944807	1.161	1.29927	0.971233	0.861915	0.765214	0.940003	0.45804
EFNA4	1.06896	1.65578	1.5488	1.38036	0.815677	1.17752	0.717456	1.59272
AK4P1	3.00022	3.56729	3.65132	2.37311	3.16641	3.04662	2.77407	2.2544
MYCL	7.26521	7.27261	7.29936	7.23746	7.03233	6.97454	6.91451	6.80331
HTR1E	0.63196	0.633155	0.671797	0.823148	0.0815308	0	0.659909	0.668906
ID2	4.48188	4.40222	4.4413	4.7723	4.29906	4.24805	4.26404	3.93688
MVB12A	4.34865	4.18703	4.25554	4.0854	4.06021	4.03894	3.68388	3.7443
NRL	0.744136	0.826353	0.716724	0.644552	0.517303	0.554709	0.0954492	0.415657
CBARP	2.27894	1.67416	1.80061	1.83488	1.87157	1.81754	1.30979	1.24261
SHD	2.32437	2.11879	2.29048	2.1153	1.82787	1.94316	2.1563	1.57529
MAN2B1	3.70689	3.88472	3.75927	3.65961	3.65718	3.52793	3.22263	3.25692
ENSG00000241679	0	0.66903	0.676026	0	0	0	0	0
TMSB4X	5.79197	6.07752	6.09602	5.98885	5.85821	5.69879	5.68598	5.36649
CARMIL2	2.10647	2.00113	2.19837	1.81864	1.86076	1.89963	1.51019	1.50944
COL6A1	2.81318	2.35056	2.35598	2.49401	1.97251	2.18188	2.2471	2.2698
ENSG00000267363	0	0	1.34197	0	0	0	0	0
ENSG00000288717	1.74204	0	0.843007	0	0.5812	0	0.661945	0
ENSG00000269427	2.59952	2.14441	1.41857	1.6677	2.03116	0.848973	2.01395	1.59494
ADGRF3	1.00911	0.938704	0.871291	0.809559	0.45266	0.690819	0.320441	0.823627
RASGEF1C	2.57335	2.3171	2.34418	2.3822	2.55936	1.67144	1.99857	2.04655
SERPINH1	3.34461	3.30298	3.14068	3.38021	3.03123	2.99353	2.96237	2.84064
RN7SL449P	0	1.46405	0	0.890769	0	0.27895	0	0.735176
PAFAH1B3	5.35784	5.17901	5.42538	5.12933	5.08402	5.02489	4.82979	4.81263
ENSG00000267707	0.620048	1.28401	0.447302	0.521666	0.381719	0.686343	0.340968	0.124835
MIR6753	1.33915	0	0	0	0	0	0	0
SOX12	5.55555	5.1736	5.29465	5.13653	5.25127	5.15313	4.89508	4.52305
ENSG00000232355	0	0	0	1.33732	0	0	0	0
CCDC191	0.765908	0.911171	1.13323	1.09267	0.60633	0.826645	0.580308	0.553494
ODAD4	0.833343	1.25138	1.05481	1.14679	0.511251	0.815842	0.798614	0.824427
C2orf72	2.63422	1.98709	1.95844	2.59425	1.84237	1.90009	1.83257	2.26309
LRP8-DT	0	0.916218	0.419046	0.28146	0	0.281185	0	0
NOD2	1.00896	1.30851	1.02607	0.918024	0.65182	0.728068	0.74715	0.799019
DLGAP1	2.64168	2.69873	2.78255	2.77832	2.3935	2.44492	2.21298	2.515
ENSG00000272702	1.54109	1.27155	0.591646	0.900282	0.470633	0.99433	0.738324	0.766848
CCDC51	3.24574	2.78584	2.85558	2.87984	2.65218	2.56955	2.33127	2.88013
BBOF1	0.46452	0.724832	1.08125	0.924578	0.426952	0.481099	0.297523	0.6558
ENSG00000258732	4.10966	4.23256	3.7874	3.79965	3.5962	3.39537	3.85939	3.74454
FAM24B	1.64703	2.03508	2.41406	1.46687	2.0865	1.35331	1.18287	1.60671
ENSG00000280310	0.729823	0.565579	0.241658	0.159049	0.204081	0.158887	0	0
ENSG00000271985	1.3321	0	0	0	0	0	0	0
PPP1R26	3.6737	3.7033	3.6968	3.61527	3.32078	3.59476	3.19694	3.24617
NEUROG2-AS1	2.01118	0.612006	1.05005	0.174156	1.04223	0.656951	0.47781	0.34052
RAB5C	3.22411	3.17346	3.44079	3.28118	3.09131	2.98569	2.91611	2.79655
BLOC1S4	4.2612	3.69785	3.75225	3.8839	3.73917	3.32806	3.49013	3.708
MFSD14A	1.47989	1.30637	1.66131	1.15285	1.39078	1.09717	1.18219	0.600589
CIAO2B	5.84146	5.58971	5.52392	5.43019	5.51314	5.27203	5.54789	4.72264
EXTL1	2.08599	1.87649	1.86262	1.76845	1.75879	1.49913	1.40375	1.60247
MRPL48	2.72995	2.50143	2.54596	2.56348	2.1315	2.35321	2.40881	2.11824
TMA7	5.37436	5.18968	5.23605	5.07272	4.97204	4.92117	4.94525	4.70529
AURKAIP1	6.3316	6.11374	6.19173	5.90888	6.14729	6.09152	5.67319	5.30517
MIR4317	0	2.28374	0	0	0	0.954992	0	0
DYNC1I1	2.26009	2.30356	2.39321	2.16655	2.05684	1.89704	2.05795	1.78289
SCRN2	3.58022	3.20128	3.02824	3.19631	2.88205	3.05008	2.82505	2.92036
MRPL45P2	1.25577	2.15179	1.81495	1.47101	1.37743	1.39916	1.3809	1.20784
PCDHA2	1.17857	0.779291	1.10894	0.845235	0.567551	0.435656	0.841533	0.739386
WNT5B	1.50314	1.55713	1.50992	1.73701	1.13049	1.13372	1.50415	1.21101
LINC02897	0.959455	0.41593	0.696572	0.31432	0.304609	0.43428	0.31997	0
CARM1P1	0.649123	0.46435	0.621559	0.996932	0.627536	0.151235	0.420693	0.205443
ENSG00000279631	0.865625	0.743492	0.139068	0.165137	0.116796	0.13345	0.103292	0.234055
CSPG4	1.8643	2.02567	1.81573	1.84231	1.58389	1.5608	1.6755	1.40228
ARMCX6	2.65368	2.55474	2.49374	2.64407	2.19625	2.48117	2.21076	2.13277
TSPAN8	1.26325	1.26522	1.6231	1.68784	0.748682	1.50643	1.00315	1.25591
RHBDL3	3.34787	3.14503	3.3158	3.0516	2.97524	2.93278	2.74942	2.878
TRIM52-AS1	3.23937	3.35227	3.56229	3.49748	3.11811	3.09109	3.30272	2.81511
PKN1	5.69082	5.55705	5.61369	5.48223	5.47369	5.37457	5.17891	4.99261
TGFB2-AS1	0.62613	0.422697	0.633965	0.17921	0	0.220518	0.0478576	0.270016
MAP2	2.56236	2.73856	2.74529	2.81209	2.38885	2.32113	2.43388	2.39173
ENSG00000259935	0.660693	0.661931	0	0	0	0	0	0
SH3BGRL3	5.1091	5.26828	5.11253	5.31083	5.02549	5.00273	5.00668	4.44347
CDK2AP2P2	1.3439	1.24527	1.35736	0	0.194891	0.998116	1.4316	0
ENSG00000232450	0.878646	1.59334	0.953662	1.35124	1.39627	0.218	1.16946	0.671681
ARHGAP27P2	0	1.08146	0	0.239629	0	0	0	0
RNVU1-4	0	0	1.11454	1.3159	0	0	0	1.11036
ENSG00000241269	0.895925	0.897483	0.90621	0.274425	0.125717	0	0.805697	0.724267
ENSG00000289331	1.31823	0	0	0	0	0	0	0
ENSG00000228874	0	0	0.770474	0.74563	0.197918	0	0	0
MCRIP2	3.84158	3.88319	3.87223	3.60243	3.57594	3.56885	3.45183	3.28514
BBLN	5.46802	5.13736	5.24482	5.06506	5.31207	4.98671	4.6913	4.60768
ENSG00000259865	1.68492	2.58397	2.22681	2.28457	1.96234	1.46605	1.99995	2.03627
MT-ATP8	9.67492	9.54619	9.13916	10.1187	8.96363	9.40131	8.86689	9.93235
PMFBP1	0.966208	1.37056	1.37579	1.1169	0.71027	0.87986	0.902347	1.02236
ENPP7P10	0.79875	0	0.423716	0.0914744	0	0	0	0
ENSG00000273248	0	0.356936	1.01704	0.347831	0	0.407976	0	0
MADCAM1-AS1	0.28854	0.798868	0.45913	1.05503	0.321695	0.516658	0.450435	0
ENSG00000287676	0.610146	0.434842	0.699239	0	0.199727	0	0.231748	0
GNAO1	3.90551	3.80278	3.73648	3.67845	3.51342	3.51402	3.413	3.37039
LRRC3	1.92644	2.05379	2.14117	1.98059	1.8286	1.83496	1.50785	1.61843
ENSG00000265010	0	1.90393	1.13138	0.251274	0.994353	0.464779	0.255889	0.25988
ENSG00000256473	1.26779	0.835123	0.965792	1.41971	0.732808	0.204313	1.16532	1.07451
PDPK2P	0.920611	1.13313	1.26931	0.913119	0.979258	0.943744	0.827118	0.174836
ENSG00000278869	0.276214	0.31234	0.483304	0.583916	0.140166	0	0	0.20443
CCDC113	1.3175	1.05066	1.34917	1.05793	1.00221	0.791446	0.936916	0.733588
RHPN1	3.98305	3.75846	3.32383	3.63567	3.32121	3.70208	3.06783	3.29918
HNRNPUL1	5.97641	5.84399	5.87607	5.76665	5.65878	5.67351	5.54552	5.27486
ENSG00000273729	0.720399	0.842703	0.307413	0.121111	0.278722	0.144012	0.258845	0
YJU2	3.98004	3.66515	4.13855	3.97444	3.7725	3.89355	3.38531	3.39701
PLCL2	3.66483	3.67895	3.43818	3.69929	3.33099	3.16491	3.32808	3.34831
SDK2	0.758878	0.677336	0.901456	0.978178	0.466337	0.632977	0.403664	0.504265
ENSG00000289480	0.396478	0.454037	0.40183	0.329535	0.0629599	0	0.210453	0
ADAM11	4.52688	4.36705	4.19886	4.26941	4.18189	4.09038	3.8567	3.92513
ENSG00000213755	1.02333	0	0	0.461521	0	0	0	0.176792
ZNF316	3.45146	3.28268	3.17758	2.9485	3.07617	2.82926	2.93409	2.71301
ENSG00000213303	1.61322	0.212609	0.568115	1.25581	0	1.05548	0	1.28686
MEGF8	4.46596	4.17098	4.03945	3.97111	3.90046	4.05734	3.75617	3.62633
FJX1	4.91155	4.66429	4.85328	4.71461	4.56829	4.47564	4.4215	4.37139
ENSG00000266897	0.401493	0.851248	1.0979	0.554431	0	0	0.399067	1.19934
GTF2IRD1	3.42223	3.2159	3.27711	3.20664	3.09954	2.94179	2.93772	2.8363
STX5-DT	1.25944	0	0.662558	1.46275	0.760334	0.780503	0.217687	0.320156
LPAR2	2.90989	2.54073	2.31692	2.67785	2.32614	2.37388	2.36349	2.07582
ENTPD2	1.16067	0.56203	1.15743	1.10881	0.867406	0.593011	0.830833	0.39176
MIR3149	0	0	0	1.30546	0	0	0	0
ENSG00000270179	1.30466	0.258811	0	0.363203	0	0.251746	0.369625	0
DDX19A-DT	1.59735	1.21295	1.10764	1.29472	1.05845	0.871494	1.22727	0.750218
UST-AS2	0	0	1.30453	0	0	0	0	0
ENSG00000252050	0	0	1.30453	0	0	0	0	0
HIVEP2	2.6483	2.64842	2.75517	2.84262	2.3812	2.46702	2.30301	2.43938
H3P4	0	0	0	1.3034	0	0	0	0
CRTC1	3.18842	3.11529	3.19236	2.83036	2.93771	2.79665	2.7837	2.50497
RN7SKP173	0	1.58309	1.00801	0.25566	0.590284	0.472328	0.480819	0
ENSG00000233099	0.736025	0.222537	1.23373	0.571425	0	0	0.580851	0.879941
ENSG00000258922	0	0.492146	0.631475	0.178393	0	0	0	0
BEX3	7.31912	6.94279	6.93058	6.71906	6.74303	6.70012	6.55455	6.61266
HDGF	7.40359	7.3068	7.31135	7.28963	7.19425	7.13186	6.90361	6.78054
UBE2M	6.6502	6.55956	6.50397	6.34907	6.48823	6.40587	6.0548	5.81291
ENSG00000269148	0.928423	0.930022	0.585223	0.713261	0	1.08265	0.113088	0.660391
ZNF296	3.17372	3.35549	2.91637	3.38628	3.09916	3.06911	3.00956	2.35337
DHDH	0.771879	0.235465	0.442776	0.896069	0.886054	0	0.159758	0
THG1L	3.73373	3.74815	3.70571	3.84229	3.58227	3.27939	3.42846	3.43939
COX6A2	0	1.29999	0	0	0	0	0	0
ENSG00000254610	0.404201	0	0.798094	0.210893	0	0	0	0.113231
ENSG00000278899	0.53132	0	0	1.04238	0.274189	0	0	0
NINL	3.16993	3.15614	2.90832	2.89166	2.80265	2.74983	2.88049	2.39381
RPS27P29	0	0.321367	0	0.977763	0	0	0	0
ZNF529-AS1	0.995539	1.21566	1.12644	1.34184	0.798644	0.97564	1.00286	0.603303
PRICKLE2	1.05145	0.870008	1.05397	1.29543	0.742886	0.782628	0.766956	0.679748
GPSM1	5.89646	5.66036	5.57452	5.5942	5.50605	5.42737	5.21787	5.27599
ENSG00000270557	0.889486	0.650463	0.899718	0.569642	0	0.352038	0.579045	0.780342
ENSG00000254459	0.402392	0.895197	0	0	0	0	0	0
MIR4786	2.69799	0	1.37436	0	0.734244	0	2.04084	0
APBB1	3.07805	3.04975	3.05993	3.05834	3.02265	2.83533	2.56385	2.52732
FLJ20021	1.80502	1.98111	1.53119	1.85185	2.12789	0.983722	1.37283	1.38784
CDH11	0.843086	0.929548	0.905615	0.852081	0.744825	0.470962	0.531884	0.486368
BNIP3P39	0.647235	0.648453	0	0	0	0	0	0
H4C5	0	1.15116	1.58976	1.0269	0.717385	1.54843	0	0.206372
ARPC3P3	0	0.297558	0.857758	0.737654	0.133154	0.15202	0.155067	0.157571
IRS1	2.77831	2.60637	2.65303	2.45105	2.3552	2.41561	2.15209	2.27081
ZFP36L1	3.67448	3.61008	3.65586	3.54838	3.41688	3.22269	3.22753	3.32728
SDC4	2.01754	1.60662	2.33538	2.38694	1.96532	1.57751	1.82823	1.68101
GPR27	4.49717	4.11687	4.12862	3.88756	4.05059	3.90624	3.76463	3.61438
ENOX1	4.59797	4.67901	4.63802	4.87841	4.33827	4.42407	4.39633	4.34049
PLEKHH3	4.63436	4.29298	4.45387	4.3898	4.24399	4.28777	3.99475	3.95027
TRPT1	2.84558	2.77242	2.78846	2.84047	2.41235	2.71726	2.37854	2.44459
ENSG00000286366	0.755295	0.834807	0.498577	0.739668	0.454663	0.165621	0	0.91408
PPP1R35	4.10444	3.71559	3.65032	3.94566	3.81687	3.71784	3.22509	3.36258
ALG1L10P	0.52372	1.29999	1.02644	0.889223	0.898499	0.888508	0.659474	0
THAP2	1.35406	1.38953	1.62805	1.47071	1.29792	1.19681	1.10649	0.949373
RPL37	6.14726	5.90798	5.94846	5.85271	5.86871	5.6661	5.57707	5.45333
SNX6P1	0.206334	0.692826	0.448165	0.321328	0.176454	0.20104	0	0
EMSY-DT	3.86979	3.29355	3.75625	3.7064	3.43672	3.21939	3.3411	3.33782
HOMER3	1.48362	1.14582	1.28296	1.37206	1.08193	0.91945	1.16216	0.829958
RIMS4	5.94619	5.8464	5.89882	5.85631	5.71137	5.61348	5.46057	5.47152
ROBO3	1.74988	1.29285	1.53959	1.28377	1.28067	1.14713	1.17521	0.972356
GREB1	1.92043	1.98505	1.95974	2.01817	1.78696	1.74018	1.5677	1.498
DNPEP-AS1	0.436485	0.518861	0.39934	0.252284	0.262201	0	0.0551739	0
PTPRZ1	2.57605	2.76281	2.83455	2.72049	2.39287	2.32254	2.42312	2.46602
CERKL	4.12574	4.1665	4.26562	4.39764	3.93693	3.89614	3.96625	3.86812
HNRNPA1P49	0	0.187907	0.644989	1.10332	0.0823198	0	0.567923	0
THBS3	4.08501	4.03291	3.87605	3.90466	3.68751	3.79764	3.50793	3.61976
FAM135A-AS1	1.28567	0	0	0	0	0	0	0
DDR2	3.70284	3.96234	3.90341	3.89825	3.45194	3.44545	3.59586	3.68827
SEC61B	5.5569	5.49846	5.54641	5.48694	5.28785	5.40867	4.88742	5.21974
SNORA84	0	0	1.28503	0	0	0	0	0
ZNF792	0.856048	0.81146	1.31409	1.31864	0.542982	0.955942	0.565459	0.95085
PRPF31	1.11997	0.730009	0.608137	0.936531	0.542751	0.752494	0.302243	0.512639
TSKU-AS1	0	1.47311	0	1.02512	0	0	0.435053	0.778979
ENSG00000280161	0.399176	0.399991	0.720165	1.16435	0.147815	1.16349	0.0885621	0
ENSG00000279254	1.01341	1.17096	0.263291	0.821962	1.04029	0.0893831	0.407443	0.448989
BCKDK	4.59175	4.65291	4.82288	4.76595	4.37503	4.37085	4.53388	4.27096
GRM4	2.96481	3.03106	2.9319	2.96617	2.77295	2.55581	2.66241	2.62051
FHOD3	3.5129	3.34864	3.38194	3.33785	3.14307	3.11071	2.95988	3.08548
VTRNA1-3	0	0	1.28184	0	0	0	0	0
TRPM4	1.14167	1.11208	0.938365	0.937749	0.687846	0.937006	0.602957	0.620364
NECTIN1	3.83281	3.5242	3.6577	3.60923	3.39325	3.49049	3.24844	3.21089
MIR6763	0	0	0	2.25045	0	0	0.969686	0
ENSG00000281016	1.11524	0	0.117158	0.790733	0	0	0	0.742552
RGS16	7.75349	7.7029	7.78473	7.80056	7.47584	7.39	7.45617	7.43966
DBI	6.15625	5.84812	6.03382	5.94045	5.7885	5.89278	5.58488	5.43257
CD81-AS1	0.826151	0	0.366449	0.439842	0	0.352696	0	0
RPL12	9.12507	9.10317	9.20469	9.16662	9.02262	8.94015	8.83738	8.51983
ENSG00000289255	1.31208	0.199935	1.48909	1.28913	0.586844	0	1.74691	0.677292
ENSG00000237897	0.145072	0	0.62022	0.783185	0	0.269939	0	0
ENSG00000270576	0	1.63037	0.772132	0	1.12406	0	0	0
RPL32P27	1.2784	0	0	0	0	0	0	0
ENSG00000261447	0.541062	1.20362	0.26067	0.0885322	0.150579	0	0.255403	0.409563
C17orf67	2.26735	1.86194	2.11229	2.25967	1.81064	2.29574	1.4811	1.63621
COL26A1	0.426423	0.591596	0.67421	0.211082	0.206717	0.305772	0	0.113336
ANKRD13D	1.8854	2.06761	1.73347	1.66788	1.30392	1.45967	1.79699	1.5165
ENSG00000265750	0.328888	0.823691	1.20165	0.413993	0.843521	0.320783	0.326852	0
CPLX2	3.29439	3.13921	3.31823	3.24126	2.884	3.0318	3.05526	2.74504
UQCRFS1-DT	0.475711	0	0.261016	0.71938	0.179141	0	0	0
ENSG00000288904	1.43652	1.75628	1.49448	1.09405	0.70843	1.63463	1.65517	0.506326
TMUB1	5.50016	5.12471	5.05977	4.8487	5.11096	4.86731	4.73393	4.54444
SYTL1	3.75766	3.64478	3.72316	3.65834	3.32088	3.34263	3.44568	3.39813
NIPSNAP1	5.24198	5.35781	5.42427	5.37208	5.04574	5.11193	4.96243	4.9995
SOWAHC	5.09775	5.12143	5.19873	5.2317	4.88306	4.83642	4.83934	4.81525
EPC1-AS1	1.2752	0	0	0	0	0	0	0
MIA2-AS1	0.547545	0.679404	0.303772	0.443093	0.15986	0.29214	0	0.246695
AARS1	4.49133	4.57362	4.63521	4.56462	4.27324	4.25979	4.22182	4.23499
FEV	0.937713	1.50348	0.917798	0.696019	1.00751	0.695424	0.39641	0.680804
KCNQ4	5.44275	5.17867	5.36722	5.16983	5.12261	4.98755	4.89804	4.87573
GPS2	1.71127	1.02724	1.14841	1.46447	1.18373	1.01934	0.627157	1.24747
PXN	2.33237	2.33507	2.17298	2.26999	2.07839	2.09186	1.89622	1.77064
SNRPA	5.9075	5.83787	5.98953	5.9093	5.68868	5.64019	5.58319	5.4595
ETDC	0	0	1.27237	0	0	0	0	0
HDGFL2	4.70361	4.39505	4.37417	4.22038	4.37187	4.18432	3.94661	3.91814
ENSG00000278472	0	0.973143	0	0.48637	0	0	0	0.187312
ENSG00000242953	1.27201	0	0	0	0	0	0	0
COL4A2	3.59191	3.43098	3.47529	3.37098	3.23073	3.30681	3.06029	2.99935
ENSG00000261578	0.793486	0.794912	0.571695	1.0246	0.490782	0.507965	0.218434	0.69571
C11orf68	3.97166	3.39002	3.74939	3.5416	3.6288	3.41503	3.29973	3.03797
ZNF132	1.45907	1.34824	1.23644	1.28	1.06919	0.937079	0.923436	1.12293
ZNF385A	2.84332	2.58691	2.50442	2.40322	2.4753	2.31034	2.25406	2.0284
ENSG00000278594	1.09506	0.781809	0.241446	0	0.541438	0	0.307484	0
RPS14P8	0	0.227001	0.757474	0.869906	0.364805	0.220739	0	0
NDUFA2	4.35697	4.32068	4.07187	4.14886	4.29677	3.96059	3.87295	3.50032
GOLGA2P10	0.192488	0.237359	0.407206	0.430177	0	0	0	0
ENSG00000279259	0.596725	0.804776	0.191403	0.53943	0.0557615	0	0.300116	0.509272
NUDT17	1.16949	1.5535	1.29916	0.996498	1.0849	1.04804	0.679459	0.939367
ENSG00000272279	0.425908	1.02337	1.03294	0.290299	0.472446	0.738085	0.29556	0
PRX	0.872267	0.726037	0.882356	0.814819	0.566062	0.522883	0.506715	0.43397
MYOF	1.80324	1.81478	1.9565	1.85249	1.41311	1.65468	1.68855	1.40559
ENSG00000231612	1.26506	0	0	0	0	0	0	0
DCLK3	2.03339	1.76747	1.96311	1.8394	1.65085	1.65214	1.87288	1.16278
ANXA11	2.98135	3.01888	2.99123	2.96631	2.90397	2.75892	2.70597	2.32526
CCDC136	3.80037	3.48682	3.47109	3.61115	3.22068	3.2358	3.36982	3.28015
LUM	1.28252	1.22763	1.03518	1.17478	1.00974	0.587357	0.897603	0.962614
RPLP1P13	1.53018	0	0	0	0	0.26788	0	0
ZBTB12BP	0.0784868	0.835575	0.360503	0.284192	0	0.218	0	0.0792509
LHPP	0.836004	1.33776	1.15011	1.25025	0.653661	1.0447	0.973147	0.641299
S100A6	0.0903175	0.829497	0.66942	1.175	0.67928	0	0.82366	0
CD82	1.3257	0.97467	0.972372	0.824694	0.519741	1.13307	0.773572	0.410798
PAN3-AS1	0.876404	1.17416	0.886527	1.39364	1.04324	0.624693	0.758453	0.644106
IL12A	1.72696	1.87558	1.93915	1.81982	2.04351	1.61333	0.870662	1.57382
SLC48A1	2.41741	2.39228	2.47972	2.36186	2.03234	2.20609	2.28714	1.86562
ENSG00000283273	0	0	1.25998	0	0	0	0	0
UBTD1	2.77938	2.50019	2.27173	2.64744	2.04484	2.37453	2.17558	2.34418
OGFR-AS1	1.35911	0.445789	0.843772	0.434739	0.976661	0.370432	0.162947	0.314081
SEMA6C	4.82236	4.80103	4.70604	4.62802	4.53168	4.56991	4.35908	4.23794
MIR659	0	2.62895	0.728324	0	2.09876	0	0	0
ENSG00000258634	1.37411	1.2279	1.20126	1.37487	1.25397	0.977839	0.904428	0.783541
WNT10B	1.97907	1.88102	2.01324	1.69182	1.47276	1.92264	1.55584	1.35558
ENSG00000273335	0.892504	0.147046	0.626229	0	0.1251	0	0	0.282429
PRKAG2-AS1	2.8014	3.40367	3.09801	3.00978	2.91785	3.00255	2.76482	2.36945
ENSG00000257464	0	0	1.25753	0	0	0	0	0
CACNG4	3.21975	3.15616	3.03569	3.06704	2.92742	2.68898	2.75224	2.85289
BRICD5	2.75302	2.13496	2.88409	2.14161	1.95001	2.14041	2.34514	2.22106
BMPR1B	2.38836	2.91746	2.90787	2.74146	2.55348	2.26674	2.49648	2.38139
RGS14	2.43354	2.26349	2.28348	2.27031	2.19139	2.33176	1.60944	1.86137
HPCAL1	4.3499	4.28759	4.41791	4.32026	4.13089	4.07851	4.04455	3.8651
ENSG00000251520	1.46062	0.554207	0.775468	0.155399	0.758682	0	0.158349	0.772238
ZNF675	2.09522	2.20318	2.31364	2.16171	1.94107	1.90742	1.98086	1.68816
DLX1	3.50905	3.30405	3.18884	3.18726	3.08137	3.14187	3.08213	2.62814
FGF7P6	0.831601	0.571226	0.279742	0.537373	0.381972	0.244199	0.248941	0.0892922
KREMEN2	2.89825	2.27478	2.40532	2.19301	2.12249	2.13303	2.08583	2.17534
ISOC2	3.71424	3.56745	3.54054	3.75311	3.56535	3.44751	3.38804	2.92005
RPL34P22	0	1.25344	0	0	0	0	0	0
BAD	2.77393	3.04479	2.90486	2.80883	3.03195	2.5237	2.55765	2.16573
FHL3	3.0843	2.85049	2.92218	2.62067	2.48772	2.70941	2.63027	2.3973
LINC02983	1.65688	1.46214	1.32989	1.35984	1.71487	0.992443	0.990574	0.858058
PIP4P2	1.90918	1.68451	1.78376	1.5755	1.34267	1.32785	1.30863	1.72138
ENSG00000252349	0	1.25213	0	0	0	0	0	0
IRF2BPL	4.68594	4.5896	4.53809	4.53209	4.41089	4.4175	4.09383	4.17139
NME3	2.9762	2.86347	2.96744	2.95172	2.89794	3.12298	2.88169	1.60433
ENSG00000279332	0	1.98288	2.05917	1.74929	1.86372	0.419059	1.34983	0.906982
ENSG00000287815	0.923078	0.163198	0.165218	0	0	0	0	0
GATAD2A	5.17849	4.95644	5.03294	4.97517	4.86727	4.91311	4.70831	4.40287
USF2	4.55699	4.52337	4.54451	4.43072	4.41647	4.32703	4.08645	3.97429
ENSG00000287394	3.82948	3.18844	2.87427	3.9112	3.23679	3.08962	3.30351	2.92225
ZNF629	3.6014	3.43007	3.55902	3.43951	3.2305	3.23025	3.27568	3.04245
SNTG2-AS1	0.908274	0.40008	0.359854	0.346653	0.0941665	0.255556	0.055999	0.35814
CCDC163	0.711137	0.671718	0.926838	0.340075	0.366032	0.43728	0.46898	0.126872
ALDOA	3.49889	3.3194	3.39908	3.25056	3.3899	3.52753	2.92086	2.37933
ENSG00000280828	0	0.203759	0.758362	0.288076	0	0	0	0
SH3BP1	0.633777	1.10057	1.03926	0.711015	0.54193	0.547556	0.798175	0.347203
PLEC	2.25378	2.22253	2.07863	1.99653	1.98377	1.8875	1.74577	1.68476
ENSG00000285960	0	0.0643262	0.636288	0.65603	0.107	0	0	0
MAN1B1-DT	1.81281	1.3477	0.528441	1.20475	0.820163	1.26384	1.06914	0.491745
MARCKS	7.05849	6.86158	6.96791	6.85012	6.77217	6.67959	6.66276	6.37505
RPS11	9.68546	9.51159	9.53922	9.28228	9.36126	9.24504	9.29694	8.86684
ENSG00000249019	0	0	0.736273	0.511563	0	0	0	0
PPM1M	2.67219	2.5982	2.68297	2.7418	2.55002	2.34374	2.31393	2.23997
CHCHD1	3.87826	3.96211	3.65999	3.59921	3.63438	3.48039	3.68326	3.0541
SIM2	2.18053	2.15157	2.19259	2.32571	2.06711	2.03074	1.85088	1.65432
ENSG00000249084	0	0.738138	0.508918	0	0	0	0	0
PLCD1	1.01228	1.66625	1.06597	1.18071	0.876047	0.812626	1.17797	0.811757
UQCR10	4.87961	4.87019	4.9353	4.76463	4.84082	4.36789	4.86993	4.12439
ENSG00000273107	0.298405	0.94207	0.302568	0	0	0	0.296538	0
ENSG00000236514	0.382702	0.296744	0.470511	0.198967	0	0.102804	0	0
APOBEC3F	0.711525	0.901578	0.741424	1.16438	0.612865	0.642953	0.675623	0.341741
ELK3	3.62605	3.94922	3.74712	3.66126	3.70063	3.27551	3.51218	3.24995
ENSG00000259138	0	1.24527	0	0	0	0	0	0
PGLS	4.64698	4.231	4.57222	4.50039	4.39867	4.32117	4.26352	3.72282
SIX5	2.62849	2.67559	2.69541	2.35305	2.36023	2.2103	2.15171	2.38611
B4GALNT3	3.5348	3.43811	3.50708	3.42948	3.28216	3.27813	3.05536	3.04984
AKR1B10	2.4577	2.82055	2.42848	2.54162	2.44121	1.86769	2.29282	2.40279
ANGPTL6	0.765005	0.543179	0.874761	0.559405	0.416295	0.235644	0	0.846801
ENSG00000272100	0	0.851248	0	0.392199	0	0	0	0
CNNM4	2.63295	2.44596	2.43817	2.5123	2.5254	2.27766	2.1861	1.79828
CNIH3	3.76044	3.9261	3.87152	3.65828	3.54078	3.48478	3.4111	3.53827
PRCD	1.08794	0.998325	1.00773	0.677967	0.758602	0.428372	0.66755	0.676629
FAM27B	2.95861	2.72439	3.44217	2.62318	3.16587	2.75025	1.11763	3.47425
ENSG00000258768	0.258938	0.770719	0.706807	0.532668	0.169628	0.131718	0.388603	0.338855
PAQR5	0.881188	0.936727	1.31967	1.26023	0.625531	0.938268	0.812655	0.781334
ENSG00000246465	2.32047	2.44903	2.15073	2.23788	2.19989	1.56909	2.00474	2.14471
ENSG00000260342	0.798239	0	0	0.847501	0.0969082	0.309824	0	0
BATF3	1.00083	1.62313	1.66996	1.58349	1.49483	0.795907	1.23755	1.11046
DLGAP4	3.268	3.17938	3.16495	3.10757	2.98742	2.92415	2.79987	2.76981
ENSG00000276662	0	0	0.918143	0.423512	0.103178	0	0	0
TCAF1P1	1.85305	1.34977	1.2093	1.80276	1.0822	0.98808	1.34165	1.56452
ZNF674-AS1	2.81023	2.68704	2.29206	2.70527	2.4888	2.12964	2.55578	2.08222
ENSG00000227698	1.26506	0.357643	1.19066	0.629018	1.04877	0.967439	0.188232	0
FGD1	4.32254	4.14275	4.27638	4.23289	4.05381	3.93943	3.90136	3.84284
ENSG00000254756	0	0.98174	0.898528	1.1267	0.782496	0.306217	0.681362	0
HOXA3	2.30206	1.92134	1.92959	2.35367	1.94348	1.93286	1.74722	1.64733
ENSG00000288899	2.29755	2.19173	2.35654	1.88891	1.81991	1.58889	2.13559	1.95482
LINC00839	1.81446	1.65873	1.60858	1.67997	1.43379	1.27045	1.38942	1.43296
ACSF2	2.37814	2.57456	2.55286	2.65999	2.28219	2.38988	2.19489	2.06368
SYT2	1.05949	1.11048	1.10973	1.05045	0.865754	0.734555	0.697856	0.797547
MYOG	2.0864	2.18476	1.96962	2.25366	1.99784	2.16398	1.97637	1.12247
ZNF473	2.01992	2.3224	1.99044	2.03208	1.88493	1.71059	1.53433	2.00127
LDAF1	2.51311	2.60018	2.50633	2.4247	2.40478	2.42343	2.34807	1.63476
ENSG00000273243	0.84458	0.48419	0.854434	0	0	0.331083	0	0.618992
ENSG00000261884	1.04987	0.871464	0.798705	0.650184	0.597933	0.515257	0.192138	0.831992
RPL17	4.6575	4.23295	4.27418	4.34596	4.32614	4.3533	4.07555	3.52295
DUSP4	0.949736	0.885374	1.27435	1.29931	0.796721	0.674062	0.774787	0.930544
MRAS	2.03825	1.98697	2.17371	1.98085	1.79424	1.84915	1.60442	1.69938
ENSG00000251188	1.76349	1.3788	1.03025	0.637107	0.825461	0.151757	1.09266	1.5075
ENSG00000225416	1.12426	0.259554	0.262662	0	0.414463	0	0	0
PPP1R14C	3.24933	3.47088	3.24315	3.4327	3.07308	3.18752	2.91482	2.98883
LAGE3P1	1.3535	0.722082	0.337115	0.705683	0	0.588987	0.174678	1.12311
LIMK1	3.67517	3.47769	3.50057	3.50822	3.37083	3.32658	3.11084	3.12201
JMJD8	3.14622	3.07332	2.82951	2.80647	2.93458	2.8289	2.49728	2.36366
UGDH-AS1	0.782938	0.657962	1.08131	1.10943	0.7666	0.376125	0.515397	0.742656
C8orf88	3.37021	2.55888	2.96206	2.77963	2.53436	2.93022	2.30733	2.66811
SPRED2	4.06102	3.95686	4.063	3.94487	3.75247	3.74902	3.6132	3.68033
NECTIN2	2.18713	2.55408	2.78452	2.07001	2.30968	2.44647	1.78545	1.82365
ENSG00000289353	2.41111	2.89865	2.62132	3.02022	2.6896	2.47253	2.74816	1.81072
NRXN2	0.933613	1.08024	0.735214	0.687986	0.603791	0.615321	0.504355	0.483832
[truncated: 58,607 more rows]

## Sheet: Metadata
A1	Control
A2	Control
A3	Control
A4	Control
C1	Erdaftinib 33.3 micromolar
C2	Erdaftinib 33.3 micromolar
C3	Erdaftinib 33.3 micromolar
C4	Erdaftinib 33.3 micromolar
